# Supplementary material for: De novo transcriptome assembly and analysis of differentially expressed genes of two barley genotypes reveal root-zone-specific responses to salt exposure
Source: Sci Rep. 2016 Aug 16;6:31558. doi: 10.1038/srep31558 (PMC4985707; doi:10.1038/srep31558)
Supplement: Supplementary Tables [file srep31558-s2.xls]

## Sheet: Info
Supplemental Tables
Supplemental Table S1. Statistics of the completeness of the cv Clipper genome assembly based on 248 CEGs.
Supplemental Table S2. Statistics of the completeness of the LR Sahara genome assembly based on 248 CEGs.
Supplemental Table S3. GO enrichment in cv. Clipper by AgriGO analysis.
Supplemental Table S4. GO enrichment in LR Sahara by AgriGO analysis.
Supplemental Data Set S1. Full GLM model data set (cv. Clipper).
Supplemental Data Set S2. Full GLM model data set (LR Sahara).
Supplemental Data Set S3. Transcriptome annotation (cv. Clipper).
Supplemental Data Set S4. Transcriptome annotation (LR Sahara).
De novo transcriptome assembly and analysis of differentially expressed genes of two barley genotypes reveal root-zone-specific responses to salt exposure
Camilla Beate Hill1*, Andrew Cassin2, Gabriel Keeble-Gagnère1,3, Monika S. Doblin2, Antony Bacic2, Ute Roessner1
1School of BioSciences, The University of Melbourne, Parkville, Vic 3010, Australia, 2ARC Centre of Excellence in Plant Cell Walls, School of BioSciences, The University of Melbourne, Parkville, Vic 3010, Australia, 3School of Veterinary and Life Sciences, Murdoch University, Murdoch, WA 6150, Australia.
*Corresponding author: Camilla B. Hill
Present address: Western Barley Genetics Alliance, Western Australian State Agricultural Biotechnology Centre, School of Veterinary and Life Sciences, Murdoch University, 90 South Street, Murdoch, WA 6150, Australia.

## Sheet: S1
Supplemental Table S1: Statistics of the completeness of the cv Clipper genome assembly based on 248 CEGs
#
#Prots %Completeness - #Total Average %Ortho
Complete 242 97.58 - 710 2.93 73.55
Group 1 62 93.94 - 190 3.06 74.19
Group 2 56 100.00 - 177 3.16 76.79
Group 3 60 98.36 - 184 3.07 75.00
Group 4 64 98.46 - 159 2.48 68.75
Partial 248 100.00 - 804 3.24 80.65
Group 1 66 100.00 - 223 3.38 78.79
Group 2 56 100.00 - 196 3.50 82.14
Group 3 61 100.00 - 203 3.33 83.61
Group 4 65 100.00 - 182 2.80 78.46
# These results are based on the set of genes selected by Genis Parra #
# Key: #
# Prots = number of 248 ultra-conserved CEGs present in genome #
# %Completeness = percentage of 248 ultra-conserved CEGs present #
# Total = total number of CEGs present including putative orthologs #
# Average = average number of orthologs per CEG #
# %Ortho = percentage of detected CEGS that have more than 1 ortholog #
#Listing missing proteins in each category
# Category: Complete
KOG0122
KOG0871
KOG1781
KOG1795
KOG2728
KOG2967
# Category: Partial

## Sheet: S2
Supplemental Table S2: Statistics of the completeness of the LR Sahara genome assembly based on 248 CEGs
#Prots %Completeness - #Total Average %Ortho
Complete 240 96.77 - 730 3.04 78.75
Group 1 63 95.45 - 191 3.03 77.78
Group 2 54 96.43 - 164 3.04 74.07
Group 3 59 96.72 - 191 3.24 83.05
Group 4 64 98.46 - 184 2.88 79.69
Partial 245 98.79 - 833 3.40 82.86
Group 1 66 100.00 - 226 3.42 78.79
Group 2 55 98.21 - 182 3.31 81.82
Group 3 59 96.72 - 215 3.64 88.14
Group 4 65 100.00 - 210 3.23 83.08
# These results are based on the set of genes selected by Genis Parra #
# Key: #
# Prots = number of 248 ultra-conserved CEGs present in genome #
# %Completeness = percentage of 248 ultra-conserved CEGs present #
# Total = total number of CEGs present including putative orthologs #
# Average = average number of orthologs per CEG #
# %Ortho = percentage of detected CEGS that have more than 1 ortholog #
#Listing missing proteins in each category
# Category: Complete
KOG0181
KOG0209
KOG0434
KOG0871
KOG1068
KOG1769
KOG2613
KOG2967
# Category: Partial
KOG0209
KOG0434
KOG1769

## Sheet: S3
Supplemental Table S3: GO enrichment in cv. Clipper by AgriGO analysis.
term_ID	description	frequency	plot_X	plot_Y	plot_size	log10 p-value	uniqueness	dispensability	representative	eliminated
GO:0000003	reproduction	0.0021	-5.815	-0.021	5.028	0	1	0	3	0
GO:0006412	translation	0.047	7.874	-3.745	6.369	-58.1079	0.804	0	6412	0
GO:0006810	transport	0.1738	-2.751	0.436	6.937	-21.4202	0.959	0	6810	0
GO:0051234	establishment of localization	0.1747	null	null	6.939	-22.0132	0.959	0.81	6810	1
GO:0006950	response to stress	0.0412	-3.56	-7.142	6.312	-28.5528	0.879	0	6950	0
GO:0007154	cell communication	0.0436	-6.76	-1.441	6.336	0	0.911	0	7154	0
GO:0007610	behavior	0.0005	-3.957	-7.309	4.416	0	0.907	0	7610	0
GO:0008152	metabolic process	0.8218	-0.843	-1.818	7.612	-68.7959	0.995	0	8152	0
GO:0009987	cellular process	0.6599	2.473	1.036	7.516	-59.5376	0.991	0	9987	0
GO:0016043	cellular component organization	0.0429	-0.092	5.272	6.329	-20.2076	0.953	0	16043	0
GO:0022414	reproductive process	0.0012	-5.17	0.705	4.781	0	0.975	0	22414	0
GO:0032501	multicellular organismal process	0.0079	-7.034	-0.111	5.594	-3.6383	0.975	0	32501	0
GO:0032502	developmental process	0.0139	-0.021	-3.319	5.839	-6.9208	0.975	0	32502	0
GO:0040007	growth	0.0008	-2.329	1.864	4.615	-0.8239	0.975	0	40007	0
GO:0048856	anatomical structure development	0.0124	-0.762	4.953	5.788	-7.0458	0.783	0	48856	0
GO:0009908	flower development	0.0002	null	null	3.931	-0.585	0.75	0.925	48856	1
GO:0007275	multicellular organismal development	0.0046	null	null	5.36	-6.5086	0.739	0.863	48856	1
GO:0003006	developmental process involved in reproduction	0.0008	null	null	4.603	-2.0862	0.759	0.733	48856	1
GO:0030154	cell differentiation	0.0028	null	null	5.146	-0.6198	0.766	0.822	48856	1
GO:0009653	anatomical structure morphogenesis	0.0101	null	null	5.7	-1.0809	0.784	0.938	48856	1
GO:0009790	embryo development	0.0008	null	null	4.621	-4.6576	0.757	0.735	48856	1
GO:0009791	post-embryonic development	0.0005	null	null	4.388	-3.6576	0.765	0.702	48856	1
GO:0048608	reproductive structure development	0.0006	null	null	4.449	-2.0809	0.735	0.919	48856	1
GO:0048869	cellular developmental process	0.0106	null	null	5.724	-0.4685	0.744	0.944	48856	1
GO:0050896	response to stimulus	0.0882	3.001	0.004	6.642	-31.1135	0.977	0	50896	0
GO:0051179	localization	0.1786	0.967	0.529	6.949	-23.9586	0.979	0	51179	0
GO:0051704	multi-organism process	0.0277	-4.281	-0.026	6.14	-0.7959	0.976	0	51704	0
GO:0065007	biological regulation	0.1492	-1.831	0.444	6.87	-21.5229	0.979	0	65007	0
GO:0065008	regulation of biological quality	0.0271	-2.912	5.536	6.13	-3.1135	0.85	0	65008	0
GO:0090066	regulation of anatomical structure size	0.0004	-2.9	6.617	4.324	0	0.868	0	90066	0
GO:0009058	biosynthetic process	0.3033	1.773	0.714	7.179	-59.0362	0.968	0.016	9058	0
GO:0009056	catabolic process	0.0963	0.02	0.689	6.68	-26.5086	0.966	0.02	9056	0
GO:0015979	photosynthesis	0.0034	-0.332	-0.074	5.232	0	0.942	0.032	15979	0
GO:0044238	primary metabolic process	0.5193	1.484	1.232	7.412	-58.8861	0.97	0.038	44238	0
GO:0009838	abscission	0	-0.165	5.762	2.647	0	0.806	0.038	9838	0
GO:0007049	cell cycle	0.0141	-3.696	-2.053	5.846	-15.1805	0.918	0.039	7049	0
GO:0006807	nitrogen compound metabolic process	0.3865	4.201	2.809	7.284	-24.7447	0.968	0.044	6807	0
GO:0016265	death	0.0028	-6.366	0.092	5.142	-0.2596	0.949	0.056	16265	0
GO:0006091	generation of precursor metabolites and energy	0.0322	1.483	-3.529	6.205	0	0.932	0.063	6091	0
GO:0044237	cellular metabolic process	0.5387	3.782	-2.307	7.428	-55.3468	0.932	0.077	44237	0
GO:0007267	cell-cell signaling	0.0006	-6.635	-3.598	4.458	-1.585	0.914	0.086	7267	0
GO:0016049	cell growth	0.0004	-1.355	0.781	4.241	0	0.934	0.091	16049	0
GO:0006259	DNA metabolic process	0.0634	7.326	-3.564	6.499	0	0.831	0.092	6259	0
GO:0006629	lipid metabolic process	0.0309	2.553	-2.356	6.187	-20.1367	0.897	0.096	6629	0
GO:0008219	cell death	0.0028	-1.486	-0.802	5.141	-0.2596	0.927	0.099	8219	0
GO:0019748	secondary metabolic process	0.0018	3.036	3.666	4.944	-9.8539	0.942	0.115	19748	0
GO:0043170	macromolecule metabolic process	0.328	5.369	-2.913	7.213	-36.6778	0.912	0.121	43170	0
GO:0005975	carbohydrate metabolic process	0.0598	4.204	-2.659	6.474	-17.2218	0.924	0.129	5975	0
GO:0006520	cellular amino acid metabolic process	0.0644	5.011	-2.407	6.505	-31.6576	0.856	0.181	6520	0
GO:0006139	nucleobase-containing compound metabolic process	0.2992	6.43	-2.394	7.173	-17.0969	0.866	0.295	6139	0
GO:0010467	gene expression	0.167	7.641	-4.105	6.92	-56.9586	0.848	0.309	10467	0
GO:0043412	macromolecule modification	0.0509	6.707	-4.398	6.404	-5	0.872	0.314	43412	0
GO:0040029	regulation of gene expression, epigenetic	0.0023	6.691	2.187	5.049	-0.6198	0.812	0.334	40029	0
GO:0044249	cellular biosynthetic process	0.2821	6.195	-2.785	7.147	-57.5376	0.879	0.385	44249	0
GO:0019538	protein metabolic process	0.1233	7.893	-3.5	6.788	-23.2441	0.852	0.386	19538	0
GO:0042592	homeostatic process	0.0097	-2.926	5.88	5.683	-3.3872	0.835	0.393	42592	0
GO:0019725	cellular homeostasis	0.008	null	null	5.602	-0.8239	0.795	0.742	42592	1
GO:0009835	fruit ripening	0	-0.243	5.804	2.025	0	0.794	0.434	9835	0
GO:0032535	regulation of cellular component size	0.0003	-2.036	6.671	4.178	0	0.816	0.443	32535	0
GO:0008361	regulation of cell size	0.0001	null	null	3.559	0	0.83	0.881	32535	1
GO:0009719	response to endogenous stimulus	0.0011	-3.398	-7.029	4.75	-4.7447	0.903	0.444	9719	0
GO:0044260	cellular macromolecule metabolic process	0.2859	7.148	-2.943	7.153	-32.2218	0.807	0.493	44260	0
GO:0009628	response to abiotic stimulus	0.0031	-4.023	-7.387	5.19	-16.585	0.897	0.494	9628	0
GO:0009607	response to biotic stimulus	0.0047	-3.305	-7.508	5.364	-8.1135	0.894	0.517	9607	0
GO:0009991	response to extracellular stimulus	0.0052	-3.425	-7.196	5.409	-1.6576	0.888	0.524	9991	0
GO:0009606	tropism	0	-3.135	-7.02	3.157	-0.6198	0.912	0.537	9606	0
GO:0009059	macromolecule biosynthetic process	0.1767	7.026	-3.991	6.944	-41.3768	0.829	0.554	9059	0
GO:0050789	regulation of biological process	0.1447	-3.1	6.365	6.857	-19.9586	0.82	0.584	50789	0
GO:0050794	regulation of cellular process	0.1366	null	null	6.832	-15.1612	0.792	0.825	50789	1
GO:0010468	regulation of gene expression	0.0933	null	null	6.667	-18.1938	0.713	0.752	50789	1
GO:0060255	regulation of macromolecule metabolic process	0.097	null	null	6.683	-17.6576	0.724	0.873	50789	1
GO:0019222	regulation of metabolic process	0.1017	null	null	6.704	-15.4815	0.816	0.768	50789	1
GO:0034645	cellular macromolecule biosynthetic process	0.172	7.05	-3.369	6.932	-41.2757	0.796	0.592	34645	0
GO:0009605	response to external stimulus	0.0138	-3.45	-7.464	5.838	-3.5376	0.887	0.593	9605	0
GO:0009856	pollination	0.0001	0.099	6.028	3.798	0	0.825	0.608	9856	0
GO:0009875	pollen-pistil interaction	0.0001	null	null	3.654	0	0.783	0.924	9856	1
GO:0044267	cellular protein metabolic process	0.0878	7.095	-3.748	6.64	-20.2076	0.818	0.669	44267	0
GO:0006464	cellular protein modification process	0.029	6.987	-4.717	6.158	-3.3565	0.841	0.672	6464	0
GO:0006351	transcription, DNA-templated	0.0901	7.213	-2.9	6.652	-9.4318	0.792	0.685	6351	0
GO:0007165	signal transduction	0.038	-4.586	-4.66	6.277	-3.8239	0.686	0.686	7165	0

## Sheet: S4
Supplemental Table S4: GO enrichment in LR Sahara by AgriGO analysis.
term_ID	description	frequency	plot_X	plot_Y	plot_size	log10 p-value	uniqueness	dispensability	representative	eliminated
GO:0000003	reproduction	0.0021	-4.081	3.505	5.028	0	1	0	3	0
GO:0006412	translation	0.047	-7.727	-3.626	6.369	-54.3098	0.804	0	6412	0
GO:0006810	transport	0.1738	-4.492	2.316	6.937	-19.7212	0.959	0	6810	0
GO:0051234	establishment of localization	0.1747	null	null	6.939	-20.7212	0.959	0.81	6810	1
GO:0006950	response to stress	0.0412	3.241	-7.138	6.312	-85.7212	0.879	0	6950	0
GO:0007610	behavior	0.0005	3.725	-7.278	4.416	0	0.907	0	7610	0
GO:0008152	metabolic process	0.8218	-0.069	3.13	7.612	-53.6576	0.995	0	8152	0
GO:0009835	fruit ripening	0	0.341	5.845	2.025	0	0.794	0	9835	0
GO:0009987	cellular process	0.6599	2.217	-1.024	7.516	-57.1367	0.991	0	9987	0
GO:0015979	photosynthesis	0.0034	0.161	0.815	5.232	0	0.942	0	15979	0
GO:0016043	cellular component organization	0.0429	-1.011	5.93	6.329	-18.9586	0.953	0	16043	0
GO:0022414	reproductive process	0.0012	6.393	0.2	4.781	0	0.975	0	22414	0
GO:0032501	multicellular organismal process	0.0079	-3.957	0.668	5.594	-9.2596	0.975	0	32501	0
GO:0032502	developmental process	0.0139	7.088	1.158	5.839	-15.041	0.975	0	32502	0
GO:0040007	growth	0.0008	-3.319	1.054	4.615	-1.2366	0.975	0	40007	0
GO:0048856	anatomical structure development	0.0124	0.532	5.1	5.788	-11.9208	0.783	0	48856	0
GO:0007275	multicellular organismal development	0.0046	null	null	5.36	-11.0969	0.739	0.863	48856	1
GO:0030154	cell differentiation	0.0028	null	null	5.146	-0.1871	0.766	0.822	48856	1
GO:0009653	anatomical structure morphogenesis	0.0101	null	null	5.7	-4.4202	0.784	0.938	48856	1
GO:0009790	embryo development	0.0008	null	null	4.621	-1.6383	0.757	0.735	48856	1
GO:0009791	post-embryonic development	0.0005	null	null	4.388	-2.8861	0.765	0.702	48856	1
GO:0048608	reproductive structure development	0.0006	null	null	4.449	-0.2757	0.735	0.736	48856	1
GO:0048869	cellular developmental process	0.0106	null	null	5.724	-1.2924	0.744	0.944	48856	1
GO:0050896	response to stimulus	0.0882	5.584	0.494	6.642	-89.4559	0.977	0	50896	0
GO:0051179	localization	0.1786	-0.549	1.834	6.949	-21.0088	0.979	0	51179	0
GO:0051704	multi-organism process	0.0277	4.847	0.017	6.14	-6.4437	0.976	0	51704	0
GO:0065007	biological regulation	0.1492	0.413	-0.888	6.87	-12.0269	0.979	0	65007	0
GO:0065008	regulation of biological quality	0.0271	3.166	5.344	6.13	-6.4815	0.85	0	65008	0
GO:0040029	regulation of gene expression, epigenetic	0.0023	-6.564	2.377	5.049	0	0.812	0.006	40029	0
GO:0019748	secondary metabolic process	0.0018	-2.037	3.688	4.944	-11.7959	0.942	0.007	19748	0
GO:0044238	primary metabolic process	0.5193	-1.469	-0.132	7.412	-42.2518	0.97	0.019	44238	0
GO:0009056	catabolic process	0.0963	1.882	0.103	6.68	-24.6778	0.966	0.023	9056	0
GO:0007267	cell-cell signaling	0.0006	6.629	-3.923	4.458	0	0.914	0.028	7267	0
GO:0009058	biosynthetic process	0.3033	1.685	-2.177	7.179	-32.1739	0.968	0.038	9058	0
GO:0006807	nitrogen compound metabolic process	0.3865	3.384	-1.702	7.284	-11.6576	0.968	0.044	6807	0
GO:0007049	cell cycle	0.0141	4.501	-1.511	5.846	-8.9208	0.918	0.054	7049	0
GO:0016265	death	0.0028	7.062	0.031	5.142	-3.5376	0.949	0.056	16265	0
GO:0006091	generation of precursor metabolites and energy	0.0322	-1.038	-4.391	6.205	0	0.932	0.063	6091	0
GO:0044237	cellular metabolic process	0.5387	-2.516	-5.611	7.428	-39.4685	0.932	0.077	44237	0
GO:0016049	cell growth	0.0004	-2.124	-0.788	4.241	-1.9586	0.934	0.082	16049	0
GO:0008219	cell death	0.0028	1.826	0.843	5.141	-3.5376	0.927	0.099	8219	0
GO:0006629	lipid metabolic process	0.0309	-2.48	-2.621	6.187	-10.2218	0.897	0.115	6629	0
GO:0043170	macromolecule metabolic process	0.328	-5.411	-2.099	7.213	-19.7212	0.912	0.121	43170	0
GO:0005975	carbohydrate metabolic process	0.0598	-3.581	-3.977	6.474	-14	0.924	0.129	5975	0
GO:0007154	cell communication	0.0436	6.898	-2.13	6.336	-0.0132	0.911	0.136	7154	0
GO:0006259	DNA metabolic process	0.0634	-7.272	-3.5	6.499	0	0.831	0.169	6259	0
GO:0006520	cellular amino acid metabolic process	0.0644	-4.422	-3.402	6.505	-28.3372	0.856	0.181	6520	0
GO:0006139	nucleobase-containing compound metabolic process	0.2992	-6.302	-2.368	7.173	-4	0.866	0.295	6139	0
GO:0010467	gene expression	0.167	-7.509	-4.255	6.92	-20.1871	0.848	0.309	10467	0
GO:0043412	macromolecule modification	0.0509	-6.782	-4.513	6.404	-1.0177	0.872	0.314	43412	0
GO:0044249	cellular biosynthetic process	0.2821	-6.253	-2.418	7.147	-32.2441	0.879	0.385	44249	0
GO:0019538	protein metabolic process	0.1233	-7.844	-3.428	6.788	-17.1308	0.852	0.386	19538	0
GO:0042592	homeostatic process	0.0097	3.218	5.561	5.683	-5.7212	0.835	0.393	42592	0
GO:0019725	cellular homeostasis	0.008	null	null	5.602	-0.5686	0.795	0.742	42592	1
GO:0009719	response to endogenous stimulus	0.0011	3.086	-7.001	4.75	-10.6383	0.903	0.444	9719	0
GO:0044260	cellular macromolecule metabolic process	0.2859	-7.227	-2.819	7.153	-15.8861	0.807	0.493	44260	0
GO:0009628	response to abiotic stimulus	0.0031	3.707	-7.424	5.19	-29.0132	0.897	0.494	9628	0
GO:0008361	regulation of cell size	0.0001	2.648	5.339	3.559	-2.5376	0.83	0.496	8361	0
GO:0032535	regulation of cellular component size	0.0003	null	null	4.178	-1.5086	0.816	0.881	8361	1
GO:0009607	response to biotic stimulus	0.0047	2.804	-7.582	5.364	-21.3279	0.894	0.517	9607	0
GO:0009991	response to extracellular stimulus	0.0052	3.07	-7.211	5.409	-4.2518	0.888	0.524	9991	0
GO:0009838	abscission	0	0.217	5.823	2.647	-1.4685	0.806	0.527	9838	0
GO:0009606	tropism	0	2.695	-7.079	3.157	-1.7447	0.912	0.537	9606	0
GO:0009059	macromolecule biosynthetic process	0.1767	-6.992	-3.907	6.944	-21.2596	0.829	0.554	9059	0
GO:0090066	regulation of anatomical structure size	0.0004	2.701	6.453	4.324	-1.7696	0.868	0.566	90066	0
GO:0050789	regulation of biological process	0.1447	2.964	6.161	6.857	-7.8539	0.82	0.584	50789	0
GO:0050794	regulation of cellular process	0.1366	null	null	6.832	-6.7212	0.792	0.825	50789	1
GO:0010468	regulation of gene expression	0.0933	null	null	6.667	-0.3098	0.713	0.873	50789	1
GO:0060255	regulation of macromolecule metabolic process	0.097	null	null	6.683	-0.4318	0.724	0.759	50789	1
GO:0019222	regulation of metabolic process	0.1017	null	null	6.704	-1.0315	0.816	0.768	50789	1
GO:0034645	cellular macromolecule biosynthetic process	0.172	-6.983	-3.205	6.932	-21.3979	0.796	0.592	34645	0
GO:0009605	response to external stimulus	0.0138	3.025	-7.512	5.838	-7.3565	0.887	0.593	9605	0
GO:0009856	pollination	0.0001	0.531	6.048	3.798	0	0.825	0.608	9856	0
GO:0009908	flower development	0.0002	null	null	3.931	0	0.75	0.849	9856	1
GO:0003006	developmental process involved in reproduction	0.0008	null	null	4.603	0	0.759	0.833	9856	1
GO:0009875	pollen-pistil interaction	0.0001	null	null	3.654	0	0.783	0.924	9856	1
GO:0044267	cellular protein metabolic process	0.0878	-7.025	-3.739	6.64	-12.8861	0.818	0.669	44267	0
GO:0006464	cellular protein modification process	0.029	-6.942	-4.941	6.158	-0.4815	0.841	0.672	6464	0
GO:0006351	transcription, DNA-templated	0.0901	-7.08	-2.705	6.652	-0.2366	0.792	0.685	6351	0
GO:0007165	signal transduction	0.038	4.208	-4.911	6.277	-5.7696	0.686	0.686	7165	0
