# Supplementary material for: De novo transcriptome assembly and analysis of differentially expressed genes of two barley genotypes reveal root-zone-specific responses to salt exposure
Source: Sci Rep. 2016 Aug 16;6:31558. doi: 10.1038/srep31558 (PMC4985707; doi:10.1038/srep31558)
Supplement: Supplementary Data Set 1 [file srep31558-s3.xls]

## Sheet: Info
Supplemental Data Set 1: Full GLM model data set (cv. Clipper).
De novo transcriptome assembly and analysis of differentially expressed genes of two barley genotypes reveal root-zone-specific responses to salt exposure
Camilla Beate Hill1*, Andrew Cassin2, Gabriel Keeble-Gagnère1,3, Monika S. Doblin2, Antony Bacic2, Ute Roessner1
1School of BioSciences, The University of Melbourne, Parkville, Vic 3010, Australia, 2ARC Centre of Excellence in Plant Cell Walls, School of BioSciences, The University of Melbourne, Parkville, Vic 3010, Australia, 3School of Veterinary and Life Sciences, Murdoch University, Murdoch, WA 6150, Australia.
*Corresponding author: Camilla B. Hill
Present address: Western Barley Genetics Alliance, Western Australian State Agricultural Biotechnology Centre, School of Veterinary and Life Sciences, Murdoch University, 90 South Street, Murdoch, WA 6150, Australia.

## Sheet: clipper.treatment.basic_model.s
	logFC	logCPM	LR	PValue	FDR
c22228_g1_i3	2.88491	1.70936	179.249	7.068e-41	2.40828e-36
c22228_g1_i4	2.69881	1.73364	156.14	7.89154e-36	1.34444e-31
c29787_g1_i1	-4.18929	2.97141	100.559	1.14901e-23	1.305e-19
c28488_g2_i11	1.2938	2.38333	87.7401	7.46463e-21	6.35856e-17
c22082_g1_i1	2.45936	2.04776	86.163	1.65699e-20	1.12917e-16
c26851_g2_i3	-1.15489	5.70454	81.3302	1.90988e-19	1.08459e-15
c9394_g2_i1	2.37795	2.08374	78.8308	6.76639e-19	3.29359e-15
c32049_g1_i1	-1.48907	2.54594	76.4277	2.2843e-18	9.72912e-15
c22082_g1_i2	2.31538	2.18234	74.7233	5.41541e-18	2.05021e-14
c28488_g2_i14	1.17754	2.16097	71.2876	3.08771e-17	1.05208e-13
c22082_g1_i3	2.46868	2.37246	70.5375	4.51607e-17	1.39887e-13
c28488_g2_i8	1.3787	1.06244	67.85	1.76419e-16	4.62393e-13
c26851_g2_i2	-1.13514	6.21669	65.359	6.24238e-16	1.41798e-12
c27898_g8_i4	1.06016	6.64949	64.7986	8.29572e-16	1.76662e-12
c27898_g8_i3	1.02159	6.84553	61.4116	4.63069e-15	9.28127e-12
c26851_g2_i1	-1.10977	6.18458	60.4447	7.56741e-15	1.43247e-11
c49551_g1_i1	-2.86738	5.79065	59.5453	1.19509e-14	2.14318e-11
c5537_g1_i1	3.10266	4.00102	55.7498	8.23086e-14	1.40225e-10
c22978_g1_i5	-1.35114	2.55079	55.391	9.87882e-14	1.60286e-10
c25964_g1_i1	-1.45117	4.29519	54.6831	1.41619e-13	2.19335e-10
c25964_g1_i3	-1.37536	5.06058	54.3912	1.64295e-13	2.43392e-10
c25964_g1_i2	-1.3529	6.41365	53.8756	2.1359e-13	3.03235e-10
c53912_g1_i1	-3.34525	0.542921	53.3851	2.74163e-13	3.73662e-10
c25964_g1_i4	-1.39769	5.83367	52.3116	4.7356e-13	6.20601e-10
c5350_g1_i2	-1.15937	2.87727	51.175	8.44878e-13	1.0662e-09
c25964_g1_i5	-1.31658	6.03367	48.2292	3.79197e-12	4.3068e-09
c28543_g12_i4	1.75201	3.83306	47.5116	5.46782e-12	6.00984e-09
c26018_g2_i2	-1.43715	3.37737	45.8459	1.27933e-11	1.24545e-08
c22978_g1_i4	-1.31018	2.24606	45.6187	1.43662e-11	1.35972e-08
c28543_g12_i5	1.9269	4.9074	45.2535	1.73108e-11	1.55219e-08
c26754_g1_i1	1.38115	4.92873	44.7225	2.27034e-11	1.94248e-08
c50867_g1_i1	1.31919	0.833538	44.7139	2.28037e-11	1.94248e-08
c27387_g1_i3	1.32183	3.03231	42.8044	6.04961e-11	4.90782e-08
c46513_g1_i1	2.87955	2.08868	42.1393	8.49975e-11	6.58209e-08
c51898_g1_i1	-1.4566	1.74218	41.7741	1.02453e-10	7.62774e-08
c22978_g1_i2	-1.25801	2.30387	41.3489	1.27343e-10	8.844e-08
c22567_g1_i1	1.52996	2.96277	41.3118	1.2978e-10	8.844e-08
c15561_g1_i1	1.27194	1.8053	41.1294	1.42477e-10	9.51885e-08
c28543_g12_i3	1.79071	4.16062	41.0424	1.4896e-10	9.76063e-08
c63777_g1_i1	-1.44428	2.92341	40.7387	1.74004e-10	1.11246e-07
c26018_g2_i1	-1.44273	2.60013	40.6772	1.79571e-10	1.11246e-07
c37301_g1_i1	1.64541	4.08865	39.8971	2.67694e-10	1.58033e-07
c22978_g1_i3	-1.2791	2.37589	39.8876	2.69008e-10	1.58033e-07
c24668_g1_i2	2.60337	1.71803	39.6868	2.98138e-10	1.72177e-07
c5350_g1_i1	-1.08103	3.31888	37.8054	7.81659e-10	4.29572e-07
c2793_g1_i1	1.89019	2.49688	37.7502	8.04094e-10	4.34887e-07
c28543_g12_i2	1.71525	5.12965	36.6199	1.43556e-09	7.41119e-07
c27219_g1_i1	1.25543	3.34407	36.2937	1.69709e-09	8.38043e-07
c21111_g1_i3	1.08468	2.84334	35.7565	2.23589e-09	1.08834e-06
c48188_g1_i1	-1.29207	2.33668	35.0988	3.13389e-09	1.46979e-06
c28543_g12_i6	1.78772	5.76905	35.0096	3.28082e-09	1.51064e-06
c90947_g1_i1	-2.12291	0.750755	34.4073	4.47041e-09	1.95282e-06
c22978_g1_i1	-1.2208	2.45732	33.7209	6.36132e-09	2.67592e-06
c46735_g1_i1	1.77724	1.96541	33.3549	7.67848e-09	3.17418e-06
c24668_g1_i1	2.44614	2.29243	33.3413	7.73214e-09	3.17418e-06
c88290_g1_i1	-1.27465	1.51151	33.0902	8.79833e-09	3.48588e-06
c18405_g1_i2	1.37857	0.836266	32.5383	1.16865e-08	4.47411e-06
c21157_g2_i1	1.0124	2.37312	32.4862	1.20043e-08	4.49474e-06
c25073_g1_i1	1.09951	2.4102	32.1508	1.42656e-08	5.22658e-06
c48335_g1_i1	-1.47763	0.946443	31.0622	2.49893e-08	8.68836e-06
c28543_g12_i1	1.50539	3.84177	30.9756	2.61295e-08	8.96579e-06
c30537_g1_i1	1.20839	4.15775	30.962	2.63135e-08	8.96579e-06
c12718_g1_i1	1.06293	0.875516	30.8948	2.72399e-08	9.18955e-06
c28862_g7_i2	1.03207	5.21479	30.2519	3.79411e-08	1.26742e-05
c14173_g2_i1	1.74836	2.17665	29.9007	4.54746e-08	1.50433e-05
c2857_g1_i1	-1.25329	2.29177	29.2652	6.31186e-08	2.00995e-05
c73238_g1_i1	-1.31672	3.84034	29.098	6.88063e-08	2.11977e-05
c28363_g1_i2	-1.04325	2.39729	28.4621	9.55526e-08	2.88121e-05
c28862_g7_i4	1.03228	4.56629	28.3177	1.02949e-07	3.05023e-05
c50706_g1_i1	1.80846	0.43802	28.2488	1.06679e-07	3.13352e-05
c18519_g1_i1	1.0456	1.9857	28.0306	1.19414e-07	3.44813e-05
c64360_g1_i1	-1.3895	4.3335	27.6684	1.43993e-07	4.02154e-05
c69854_g1_i1	1.45378	3.95798	27.1517	1.88099e-07	5.00711e-05
c28380_g2_i1	1.65234	0.676382	26.7474	2.31861e-07	5.985e-05
c1977_g1_i1	1.585	2.28443	26.5523	2.56493e-07	6.52201e-05
c37895_g1_i1	-1.61891	2.59932	26.2268	3.03586e-07	7.49573e-05
c17400_g2_i2	1.0871	2.58364	25.9311	3.53818e-07	8.43051e-05
c25332_g1_i2	1.07034	1.49779	25.881	3.63131e-07	8.59233e-05
c28543_g12_i8	1.83062	5.59402	25.7472	3.89192e-07	9.08283e-05
c31305_g1_i1	1.39283	2.63609	25.5896	4.22304e-07	9.65716e-05
c79389_g1_i1	2.29361	3.8181	25.5692	4.26804e-07	9.69499e-05
c30126_g1_i1	1.99492	1.10582	25.4652	4.50425e-07	0.000101638
c81841_g1_i1	2.22423	5.98372	25.4505	4.53874e-07	0.000101743
c81405_g1_i1	1.62897	2.22002	25.2979	4.9124e-07	0.000108689
c68670_g1_i1	1.27084	1.78738	24.817	6.30381e-07	0.000134244
c83909_g1_i1	1.90679	0.963725	24.3759	7.92556e-07	0.000163665
c48218_g1_i1	-1.05679	1.08143	24.1728	8.80692e-07	0.000176517
c21111_g1_i5	1.07588	2.4215	24.0879	9.20352e-07	0.000182321
c21111_g1_i2	1.03915	3.24176	23.8346	1.04977e-06	0.000205567
c28539_g4_i8	-1.47502	1.29901	23.7986	1.06958e-06	0.00020825
c7438_g1_i1	-1.00309	1.37683	23.5578	1.21215e-06	0.000233341
c28539_g4_i7	-1.42601	1.94903	23.5153	1.23927e-06	0.000235898
c56756_g1_i1	-1.26842	0.838159	23.3746	1.33324e-06	0.000246889
c22567_g1_i2	1.26522	2.7814	23.3259	1.36747e-06	0.000251858
c1946_g1_i1	2.1654	1.94641	23.0692	1.56275e-06	0.000281733
c28363_g1_i1	-1.58227	1.0396	23.053	1.57599e-06	0.000282624
c20354_g1_i1	-1.09274	0.905642	22.6206	1.97357e-06	0.000344849
c17888_g1_i2	1.06605	1.37217	22.5061	2.09474e-06	0.000364154
c21111_g1_i1	1.08235	3.42697	22.2014	2.4549e-06	0.000416149
c23456_g1_i1	-1.04049	2.18512	22.0874	2.6051e-06	0.000439424
c19677_g1_i1	-1.19721	1.11542	21.9548	2.79155e-06	0.000466257
c90933_g1_i1	-1.15545	3.71673	21.7777	3.06134e-06	0.000503909
c31211_g1_i1	1.33399	1.23097	21.7554	3.09722e-06	0.000507363
c21111_g1_i6	1.09924	3.06267	21.5531	3.44172e-06	0.000547989
c32157_g1_i1	1.98532	1.30244	21.4873	3.56171e-06	0.000564457
c28862_g7_i1	1.01199	2.84008	21.4085	3.71119e-06	0.000581687
c47110_g1_i1	1.36394	4.46672	21.372	3.78249e-06	0.000588496
c11302_g1_i1	1.18258	1.19543	21.1335	4.2838e-06	0.000651616
c7685_g1_i1	1.13873	1.85221	21.0604	4.45028e-06	0.00067393
c23456_g1_i2	-1.01646	2.21765	20.7896	5.12615e-06	0.000749628
c36936_g1_i1	1.75461	1.7712	20.7312	5.28469e-06	0.00076951
c51626_g1_i1	1.41365	2.15276	20.6057	5.64269e-06	0.000801097
c40902_g1_i1	1.82664	3.76024	20.0562	7.52e-06	0.00101678
c7685_g1_i2	1.11789	2.03592	19.7144	8.99227e-06	0.00116944
c21111_g1_i4	1.00716	2.89474	19.6819	9.14648e-06	0.00117603
c66281_g1_i1	1.02419	3.5918	19.5253	9.92757e-06	0.0012669
c21437_g1_i1	-1.17656	1.57165	19.4657	1.02421e-05	0.00129732
c70207_g1_i1	-1.48627	1.80427	19.4473	1.03414e-05	0.00130504
c26471_g1_i2	1.0724	5.00307	19.3146	1.10854e-05	0.00136852
c18405_g1_i1	1.25596	0.815358	19.282	1.12766e-05	0.00138212
c34529_g1_i1	-1.19987	1.40405	19.2743	1.13218e-05	0.00138269
c24432_g1_i6	1.14619	3.08183	19.2517	1.14566e-05	0.00139017
c29733_g1_i1	-1.17689	2.37004	18.6464	1.57343e-05	0.00180511
c25093_g2_i1	1.00433	6.23572	18.5623	1.64441e-05	0.00185529
c22871_g2_i1	-1.24124	3.32705	18.4828	1.71443e-05	0.0019028
c24432_g1_i3	1.06594	2.96535	18.4164	1.77523e-05	0.00195753
c24432_g1_i4	1.29012	3.17503	18.3466	1.84148e-05	0.00201751
c24432_g1_i1	1.20178	3.23421	18.2619	1.92514e-05	0.0020957
c14116_g1_i1	1.30961	0.632164	18.1342	2.05867e-05	0.00221278
c28862_g7_i3	1.01103	1.90377	18.115	2.0796e-05	0.00222709
c24432_g1_i2	1.15489	3.11218	18.0429	2.15982e-05	0.00228021
c19565_g1_i3	1.35838	2.37744	17.6105	2.71081e-05	0.00274082
c25849_g1_i3	-1.12333	1.99651	17.2379	3.29794e-05	0.00320144
c11302_g1_i2	1.13013	0.864266	16.9309	3.87658e-05	0.00365891
c30983_g1_i1	1.14763	1.71303	16.6832	4.41702e-05	0.00406217
c80171_g1_i1	1.39056	1.98351	16.4326	5.04106e-05	0.00450824
c18833_g1_i1	1.49693	4.4217	16.4111	5.09845e-05	0.00453576
c20401_g1_i1	1.41127	0.331944	16.1985	5.70383e-05	0.00493265
c9362_g1_i1	-1.1014	4.35994	15.9438	6.52512e-05	0.00547293
c32558_g1_i1	-1.08522	2.88915	15.8797	6.74975e-05	0.00559572
c26988_g1_i1	1.07468	3.45533	15.7619	7.18348e-05	0.00586961
c48217_g1_i1	1.02662	1.80091	15.6555	7.59896e-05	0.00612768
c18833_g1_i3	1.37881	4.60841	15.5547	8.01537e-05	0.00635134
c28159_g2_i2	1.15917	0.799908	15.5495	8.03739e-05	0.00635401
c19565_g1_i2	1.22621	1.5242	15.5439	8.06102e-05	0.00635795
c13665_g1_i2	-1.50591	3.3623	15.3795	8.79356e-05	0.00680961
c26988_g1_i5	1.08956	3.04384	15.3016	9.16392e-05	0.00700095
c28539_g4_i13	-1.41022	1.64767	15.2241	9.54793e-05	0.00722948
c79647_g1_i1	-1.42582	1.19085	15.0558	0.000104378	0.00766482
c2451_g1_i1	-1.33636	3.36555	14.8295	0.000117677	0.00842829
c27257_g1_i3	-1.13521	2.05983	14.7531	0.000122545	0.00862704
c12936_g1_i1	-1.08263	3.70695	14.5108	0.000139359	0.00967081
c13665_g1_i1	-1.62244	3.26052	14.318	0.000154385	0.0106056
c18732_g1_i2	1.86535	1.04049	14.2712	0.000158269	0.0108287
c18833_g1_i2	1.43539	4.71799	14.2038	0.000164042	0.0110245
c26046_g1_i1	1.37094	0.723573	14.1733	0.000166723	0.0111606
c25451_g1_i1	1.2025	3.6373	14.0388	0.000179078	0.0118021
c51462_g1_i1	-1.25226	2.24633	13.8722	0.000195668	0.012603
c26674_g1_i1	-1.2946	3.52553	13.7273	0.000211362	0.0133613
c26046_g1_i2	1.36059	0.781305	13.1906	0.000281356	0.0168187
c81265_g1_i1	-2.201	4.19573	13.1361	0.000289667	0.0171948
c26674_g1_i2	-1.25114	3.54189	13.1259	0.000291244	0.0171985
c6698_g1_i1	1.18587	1.21403	13.0936	0.000296306	0.017407
c26674_g1_i3	-1.27574	3.42029	12.9108	0.00032669	0.0187396

## Sheet: clipper.Z1-treatment.interactio
	logFC	logCPM	LR	PValue	FDR
c26387_g1_i6	5.31441	3.59154	19.9719	7.85888e-06	0.0051104
c27278_g1_i4	3.89904	4.19	19.345	1.09106e-05	0.00619593
c30988_g1_i1	3.68191	4.99944	15.8829	6.73836e-05	0.0208184
c22228_g1_i3	3.53993	1.70936	61.9627	3.50028e-15	1.19265e-10
c24668_g1_i1	3.49866	2.29243	27.275	1.76479e-07	0.000308517
c27753_g3_i1	3.49491	0.964081	14.1209	0.000171432	0.0437505
c81841_g1_i1	3.22522	5.98372	19.9665	7.88126e-06	0.0051104
c31148_g1_i1	3.12427	5.92508	24.1176	9.06271e-07	0.00114368
c24668_g1_i2	3.10517	1.71803	19.5485	9.80795e-06	0.00598937
c27278_g1_i2	3.03643	4.83525	17.7902	2.46654e-05	0.0100929
c71349_g1_i1	3.00113	1.84252	34.5822	4.08622e-09	1.26572e-05
c26093_g1_i4	2.97002	3.84196	21.845	2.95591e-06	0.00245651
c24622_g2_i1	2.82788	5.81613	19.4846	1.01413e-05	0.00598937
c22228_g1_i4	2.79398	1.73364	50.9747	9.3564e-13	1.06267e-08
c63091_g1_i1	2.76563	5.48715	18.6908	1.53722e-05	0.00692918
c28295_g1_i1	2.71866	6.09431	19.1943	1.18068e-05	0.00648863
c6151_g1_i2	2.58444	4.32736	16.8201	4.10962e-05	0.0144358
c22082_g1_i2	2.56416	2.18234	31.6202	1.87471e-08	4.91361e-05
c22082_g1_i1	2.506	2.04776	30.4341	3.45402e-08	7.84591e-05
c27809_g5_i1	2.48277	5.983	18.7058	1.52516e-05	0.00692918
c26093_g1_i1	2.46475	5.15555	18.2246	1.96326e-05	0.0085762
c26093_g1_i3	2.42214	4.23899	16.8261	4.0967e-05	0.0144358
c22082_g1_i3	2.3776	2.37246	23.2667	1.41021e-06	0.00150157
c5967_g1_i2	2.26324	4.84604	15.4734	8.3675e-05	0.0245781
c81405_g1_i1	2.25899	2.22002	19.9501	7.94915e-06	0.0051104
c57020_g1_i1	2.24532	5.3053	15.7578	7.19905e-05	0.0219012
c23516_g1_i3	2.23458	4.3516	21.3638	3.79868e-06	0.00301006
c41579_g1_i1	2.17395	5.57797	17.9698	2.24437e-05	0.00955904
c14173_g2_i1	2.16595	2.17665	17.7141	2.56711e-05	0.0101708
c9394_g2_i1	2.15574	2.08374	23.3328	1.36257e-06	0.00150157
c50706_g1_i1	2.15055	0.43802	27.2251	1.81092e-07	0.000308517
c66593_g1_i1	2.09636	4.91031	20.6181	5.6064e-06	0.00389851
c30126_g1_i1	2.05394	1.10582	14.1047	0.000172908	0.0437505
c18519_g1_i1	2.05326	1.9857	23.3079	1.38032e-06	0.00150157
c39960_g1_i1	2.04169	4.06816	22.028	2.68706e-06	0.00228891
c26795_g1_i6	2.00209	5.16827	17.044	3.65236e-05	0.0133901
c27164_g2_i1	1.99908	6.03738	19.4857	1.01355e-05	0.00598937
c81096_g1_i1	1.99823	1.48339	27.3029	1.73953e-07	0.000308517
c70138_g1_i1	1.93124	2.39799	16.3907	5.1537e-05	0.0173863
c27956_g1_i2	1.85263	7.82397	42.47	7.17731e-11	3.49361e-07
c23552_g1_i2	1.83573	7.16364	23.928	1.00005e-06	0.00121696
c27219_g1_i1	1.78978	3.34407	31.3638	2.13932e-08	5.20664e-05
c25921_g1_i1	1.78478	2.91236	13.8471	0.000198305	0.0486104
c80031_g1_i1	1.6993	4.74977	15.738	7.27463e-05	0.0219353
c23552_g1_i1	1.63193	7.10899	23.7693	1.08603e-06	0.00127602
c27956_g1_i1	1.62112	6.57491	45.4183	1.59141e-11	1.08448e-07
c28506_g6_i1	1.60834	5.08093	22.8076	1.79057e-06	0.00174315
c27956_g1_i4	1.59314	7.1535	37.3751	9.74561e-10	3.32062e-06
c7685_g1_i1	1.53225	1.85221	17.7406	2.53163e-05	0.0101483
c7685_g1_i2	1.46667	2.03592	18.8733	1.39692e-05	0.00666102
c50867_g1_i1	1.43763	0.833538	22.536	2.06246e-06	0.0018993
c28488_g2_i14	1.40193	2.16097	43.3909	4.4827e-11	2.54565e-07
c28488_g2_i11	1.38126	2.38333	38.2578	6.19901e-10	2.34688e-06
c24033_g4_i1	1.37812	3.68388	13.8488	0.000198122	0.0486104
c7405_g1_i1	1.34046	4.8086	19.2897	1.12309e-05	0.00627329
c28488_g2_i8	1.32219	1.06244	26.0374	3.3487e-07	0.000510547
c23498_g1_i9	1.26135	4.32633	14.2693	0.000158432	0.041208
c12323_g1_i2	1.2523	4.48775	14.508	0.000139562	0.0371507
c24622_g1_i1	1.2302	6.64265	16.1267	5.92434e-05	0.0188654
c23418_g1_i4	1.21045	2.80683	16.32	5.34964e-05	0.0176969
c28488_g2_i13	1.20797	5.04402	55.6795	8.5304e-14	1.45328e-09
c30026_g1_i1	1.20638	3.00473	24.3658	7.96726e-07	0.00104411
c23396_g1_i2	1.19799	4.50268	32.1501	1.42711e-08	4.05216e-05
c26016_g3_i2	1.19586	4.07893	14.882	0.000114452	0.0322292
c26876_g3_i2	1.19401	2.78559	14.7566	0.000122317	0.0336104
c8179_g1_i2	1.16906	4.84826	16.4181	5.07968e-05	0.017308
c12718_g1_i1	1.15712	0.875516	15.4964	8.26631e-05	0.024492
c21749_g1_i2	1.15456	2.88461	25.2134	5.13248e-07	0.000699517
c23418_g1_i2	1.15357	2.62635	14.8533	0.000116203	0.0324539
c27376_g1_i10	1.12585	4.23963	20.1909	7.00843e-06	0.00477596
c24007_g2_i3	1.12364	4.61999	25.2369	5.07018e-07	0.000699517
c28616_g4_i6	1.12223	7.03149	21.1624	4.21963e-06	0.00319501
c24007_g2_i1	1.11419	4.6135	19.1219	1.22628e-05	0.00663223
c28488_g2_i10	1.11118	3.88993	48.1523	3.94373e-12	3.35936e-08
c24622_g1_i2	1.09774	7.0897	17.7878	2.46966e-05	0.0100929
c28488_g2_i2	1.07615	4.97452	39.2732	3.68457e-10	1.5693e-06
c27898_g8_i4	1.06606	6.64949	22.8429	1.75799e-06	0.00174315
c21546_g1_i1	1.05711	3.15515	19.0009	1.30659e-05	0.00666102
c26986_g1_i3	1.05157	4.01586	19.0377	1.2816e-05	0.00666102
c15326_g1_i2	1.04682	6.40772	18.907	1.37247e-05	0.00666102
c27376_g1_i4	1.0216	3.87895	17.2518	3.27392e-05	0.0122585
c15858_g1_i3	1.01976	5.23915	25.9819	3.4463e-07	0.000510547
c2861_g1_i2	1.00906	7.55183	18.9458	1.34486e-05	0.00666102
c15858_g1_i1	1.00159	5.07655	22.0729	2.62483e-06	0.00228891
c26851_g2_i3	-1.00682	5.70454	22.8178	1.78108e-06	0.00174315
c32049_g1_i1	-1.08109	2.54594	18.7478	1.49194e-05	0.00692918
c26874_g1_i1	-1.09389	5.52947	14.6647	0.000128429	0.0350076
c64553_g1_i1	-1.11778	3.75633	28.5387	9.18443e-08	0.000195588
c26018_g2_i2	-1.13298	3.37737	14.1427	0.000169457	0.0437418
c82935_g1_i1	-1.14274	3.245	16.1477	5.85908e-05	0.0188336
c54942_g1_i1	-1.36812	2.1531	26.7993	2.25723e-07	0.000366241
c12232_g1_i1	-1.56493	2.73757	16.1794	5.7618e-05	0.0187999
c47246_g1_i1	-2.05811	2.16974	16.6348	4.53118e-05	0.0155951
c46806_g1_i1	-2.06458	3.62314	15.8707	6.78204e-05	0.0208184

## Sheet: clipper.control-z3vz1.interacti
	logFC	logCPM	LR	PValue	FDR
c86589_g1_i1	13.2074	4.48601	300.57	2.47563e-67	3.01257e-65
c29787_g1_i1	12.9932	2.97141	169.461	9.70408e-39	2.44924e-37
c40199_g1_i1	12.9012	3.97487	51.6717	6.56011e-13	2.37891e-12
c21435_g2_i2	12.8107	5.81176	51.4143	7.47928e-13	2.69495e-12
c29046_g1_i1	12.7476	3.92739	280.55	5.69824e-63	5.39322e-61
c12224_g1_i1	12.7337	3.81317	288.482	1.06489e-64	1.10285e-62
c29046_g1_i3	12.7149	3.93149	240.868	2.54412e-54	1.46925e-52
c27746_g1_i3	12.6845	4.21089	224.012	1.20595e-50	5.69118e-49
c26654_g1_i1	12.6212	3.69215	83.8059	5.45804e-20	4.17726e-19
c30674_g1_i1	12.621	4.07843	118.309	1.48388e-27	2.03298e-26
c64909_g1_i1	12.3861	3.2124	73.1858	1.18004e-17	7.11131e-17
c26683_g1_i3	12.3532	2.66441	109.418	1.31429e-25	1.59309e-24
c17617_g1_i2	12.2412	3.04379	54.1108	1.89496e-13	7.25309e-13
c11861_g1_i1	12.2248	3.64193	271.764	4.68308e-61	3.98916e-59
c16562_g1_i3	12.1333	3.28613	222.041	3.24477e-50	1.49202e-48
c30988_g1_i1	12.0724	4.99944	390.825	5.47383e-87	2.19423e-84
c18925_g1_i1	11.9459	3.42864	299.065	5.26584e-67	6.27353e-65
c20945_g1_i1	11.9332	3.07599	80.4649	2.95916e-19	2.09926e-18
c27107_g5_i2	11.9291	3.15104	94.5439	2.39721e-22	2.27141e-21
c17617_g1_i1	11.9111	2.76698	48.3797	3.51187e-12	1.18828e-11
c25650_g2_i1	11.8572	3.10312	208.181	3.42559e-47	1.32637e-45
c28809_g1_i2	11.8383	3.02758	150.574	1.29889e-34	2.62654e-33
c83524_g1_i1	11.7833	5.33616	146.911	8.20817e-34	1.58188e-32
c28384_g9_i1	11.7103	2.60895	68.8593	1.05746e-16	5.76308e-16
c9311_g1_i1	11.7	2.45093	57.6454	3.13903e-14	1.3045e-13
c27335_g1_i1	11.6501	2.82629	190.936	1.98608e-43	6.36014e-42
c28783_g1_i1	11.6229	7.75377	125.49	3.97551e-29	6.00965e-28
c66180_g1_i1	11.5922	2.88013	350.208	3.81719e-78	7.93068e-76
c25012_g1_i2	11.5413	2.67057	189.85	3.4274e-43	1.08837e-41
c28607_g2_i2	11.536	2.77939	315.237	1.57888e-70	2.22302e-68
c4798_g1_i1	11.5333	3.06753	78.4499	8.2054e-19	5.54728e-18
c30682_g1_i1	11.5129	2.78543	216.537	5.14967e-49	2.22389e-47
c2451_g1_i2	11.5082	2.53043	160.856	7.35598e-37	1.69237e-35
c7309_g1_i2	11.4802	4.36577	374.232	2.24296e-83	6.5883e-81
c17885_g2_i1	11.4788	5.22502	56.5874	5.37546e-14	2.17941e-13
c90780_g1_i1	11.4727	2.46977	36.5427	1.49356e-09	3.95078e-09
c90719_g1_i1	11.4162	2.11294	146.194	1.17726e-33	2.24974e-32
c19591_g1_i1	11.4151	2.50142	83.3953	6.7181e-20	5.09813e-19
c26654_g2_i1	11.4012	2.95938	51.061	8.95418e-13	3.20243e-12
c27208_g1_i10	11.3966	2.17242	236.28	2.54606e-53	1.39249e-51
c26140_g1_i1	11.396	2.18918	82.1082	1.28837e-19	9.51425e-19
c26814_g1_i7	11.3911	3.03825	172.547	2.05502e-39	5.39036e-38
c12224_g1_i2	11.3846	4.12585	282.842	1.80407e-63	1.75128e-61
c26875_g3_i1	11.3803	6.00889	267.041	5.00865e-60	4.025e-58
c27208_g1_i7	11.3694	2.17452	199.859	2.24218e-45	7.99141e-44
c26387_g1_i6	11.369	3.59154	170.011	7.3593e-39	1.86712e-37
c51383_g1_i1	11.3445	2.65898	222.668	2.3683e-50	1.09789e-48
c28968_g12_i1	11.3373	5.32523	285.682	4.33943e-64	4.32332e-62
c26683_g1_i1	11.3354	1.67044	101.51	7.1102e-24	7.59216e-23
c91214_g1_i1	11.3329	2.83641	132.809	9.95632e-31	1.63569e-29
c88699_g1_i1	11.3184	2.48971	198.28	4.95605e-45	1.73732e-43
c31983_g1_i1	11.2998	2.63337	232.1	2.07655e-52	1.08519e-50
c20273_g1_i1	11.2988	3.14612	110.017	9.7154e-26	1.18991e-24
c27278_g1_i4	11.2978	4.19	393.379	1.52165e-87	6.56292e-85
c28059_g6_i8	11.2927	2.21803	37.6903	8.2917e-10	2.251e-09
c81642_g1_i1	11.2811	3.22295	145.313	1.83423e-33	3.46632e-32
c11425_g1_i1	11.2805	2.45379	72.7807	1.44884e-17	8.64408e-17
c6181_g1_i2	11.2402	2.36855	181.205	2.6438e-41	7.57629e-40
c15271_g1_i1	11.2372	2.03512	88.3603	5.45559e-21	4.58304e-20
c24448_g2_i1	11.2096	2.41062	237.612	1.3044e-53	7.18012e-52
c24951_g1_i5	11.2094	2.14045	103.352	2.80569e-24	3.0958e-23
c28783_g1_i2	11.1972	6.38143	121.712	2.66936e-28	3.85068e-27
c11425_g1_i2	11.1855	2.35605	61.3055	4.88718e-15	2.2129e-14
c25955_g6_i4	11.1606	2.37358	320.365	1.20595e-71	1.82624e-69
c28059_g6_i3	11.1604	2.12024	41.7674	1.02802e-10	3.04272e-10
c26654_g1_i3	11.1581	3.79668	79.9697	3.802e-19	2.67049e-18
c26140_g1_i2	11.153	4.1357	164.549	1.14769e-37	2.75388e-36
c4698_g1_i1	11.1522	2.35536	29.1168	6.81442e-08	1.54001e-07
c818_g1_i2	11.1446	4.95356	337.145	2.67073e-75	4.76439e-73
c7309_g1_i1	11.1426	4.06719	383.414	2.24781e-85	7.81526e-83
c818_g1_i1	11.0693	5.26648	326.232	6.36044e-73	1.02226e-70
c84021_g1_i1	11.0691	4.98618	90.1451	2.21322e-21	1.92768e-20
c32240_g1_i1	11.0663	4.5617	292.051	1.77673e-65	1.95721e-63
c25802_g2_i1	11.0653	4.08441	212.729	3.48767e-48	1.42489e-46
c24622_g2_i1	11.0425	5.81613	377.879	3.6029e-84	1.10596e-81
c26639_g2_i1	11.0285	3.79692	194.176	3.89882e-44	1.3024e-42
c26216_g3_i3	11.0069	2.16269	108.514	2.0738e-25	2.47065e-24
c27641_g1_i5	11.0047	2.0349	45.8032	1.30753e-11	4.19545e-11
c16517_g1_i2	10.9995	2.70165	243.367	7.25263e-55	4.37379e-53
c28059_g6_i6	10.9757	1.78204	39.0314	4.17053e-10	1.16611e-09
c29283_g1_i1	10.957	3.60535	232.818	1.44811e-52	7.6617e-51
c26654_g1_i4	10.9549	3.59038	74.1037	7.41201e-18	4.55701e-17
c16517_g1_i1	10.9428	4.16413	231.789	2.42781e-52	1.2591e-50
c43700_g1_i1	10.9303	3.72324	40.7494	1.73058e-10	5.02052e-10
c28059_g6_i13	10.9052	1.80313	35.6501	2.36135e-09	6.13155e-09
c50642_g1_i1	10.892	1.97362	141.816	1.06661e-32	1.94241e-31
c80974_g1_i1	10.8858	6.60516	67.6985	1.90507e-16	1.00935e-15
c27641_g1_i6	10.8845	1.95153	42.3323	7.70082e-11	2.30571e-10
c23280_g1_i6	10.8614	1.86994	261.178	9.49947e-59	7.12941e-57
c27599_g2_i1	10.8503	3.94719	77.8805	1.09465e-18	7.31617e-18
c23280_g1_i3	10.8453	1.86801	213.702	2.13876e-48	8.84394e-47
c16424_g1_i1	10.8435	4.75923	212.683	3.56805e-48	1.45444e-46
c64555_g1_i1	10.8246	4.45024	298.392	7.37914e-67	8.73019e-65
c18724_g1_i2	10.8175	2.09559	246.457	1.53794e-55	9.68615e-54
c24544_g1_i2	10.8114	5.85251	188.583	6.48068e-43	2.02028e-41
c28059_g6_i10	10.8069	1.64563	36.8495	1.27607e-09	3.39923e-09
c10077_g1_i1	10.8062	2.98622	90.5898	1.76767e-21	1.55031e-20
c47557_g1_i1	10.801	6.2843	138.438	5.84603e-32	1.02729e-30
c27809_g5_i1	10.7955	5.983	476.357	1.32548e-105	1.55735e-102
c28295_g1_i1	10.7842	6.09431	292.047	1.78069e-65	1.95721e-63
c6151_g1_i1	10.7766	2.30869	267.076	4.9233e-60	3.96576e-58
c63091_g1_i1	10.7763	5.48715	376.091	8.83114e-84	2.6395e-81
c16562_g1_i1	10.7476	3.50455	241.173	2.18271e-54	1.26698e-52
c84141_g1_i1	10.7465	2.16361	245.485	2.50434e-55	1.55146e-53
c18868_g1_i2	10.7217	2.15481	217.062	3.95652e-49	1.71952e-47
c4805_g1_i1	10.7123	4.47933	273.465	1.99386e-61	1.73751e-59
c24302_g1_i2	10.7083	5.9073	410.613	2.69526e-91	1.45771e-88
c17617_g2_i2	10.7032	1.66832	55.9512	7.42938e-14	2.96522e-13
c20273_g1_i4	10.6977	2.554	95.132	1.781e-22	1.70461e-21
c28059_g6_i11	10.6925	1.60725	29.5572	5.42905e-08	1.23826e-07
c27278_g1_i2	10.6913	4.83525	376.339	7.79808e-84	2.35136e-81
c23811_g2_i1	10.6845	1.83899	102.193	5.03732e-24	5.43842e-23
c550_g1_i2	10.6707	4.47083	181.507	2.27218e-41	6.54991e-40
c33074_g1_i1	10.6258	5.06249	381.238	6.68931e-85	2.21286e-82
c27641_g1_i1	10.6172	6.41061	40.7278	1.74979e-10	5.07367e-10
c18925_g1_i2	10.6166	3.75714	288.194	1.23052e-64	1.26669e-62
c28240_g1_i2	10.6077	2.2715	176.424	2.92576e-40	8.00075e-39
c26683_g1_i2	10.5967	3.26774	130.435	3.2916e-30	5.25561e-29
c57800_g1_i1	10.5574	1.67779	127.046	1.81534e-29	2.78999e-28
c7717_g1_i1	10.5492	3.31179	259.438	2.27548e-58	1.65668e-56
c38658_g1_i1	10.544	3.88828	48.1769	3.89442e-12	1.31225e-11
c43665_g1_i1	10.5412	1.48306	57.1617	4.01409e-14	1.64905e-13
c27641_g1_i3	10.5402	5.44346	43.4618	4.32312e-11	1.3218e-10
c20328_g1_i1	10.5386	1.68304	270.148	1.05343e-60	8.77589e-59
c28831_g3_i2	10.5322	2.06578	315.537	1.35846e-70	1.92061e-68
c1566_g1_i1	10.5321	2.20029	35.4732	2.58588e-09	6.68908e-09
c7764_g1_i1	10.5141	1.24556	133.166	8.3166e-31	1.37226e-29
c28240_g1_i3	10.5092	1.78381	178.782	8.94049e-41	2.51344e-39
c26654_g1_i7	10.5042	3.87103	83.6421	5.92963e-20	4.51891e-19
c28059_g6_i9	10.4875	1.3802	34.4356	4.40581e-09	1.11513e-08
c18228_g1_i1	10.4802	1.04476	71.851	2.32076e-17	1.35542e-16
c35055_g1_i1	10.4801	4.08997	35.3688	2.72827e-09	7.03765e-09
c26814_g1_i6	10.4763	3.58794	191.541	1.46537e-43	4.75521e-42
c53199_g1_i1	10.4709	3.19393	211.678	5.91367e-48	2.38176e-46
c24542_g1_i4	10.4642	2.15932	156.038	8.30561e-36	1.79795e-34
c24448_g1_i1	10.4469	3.41059	179.698	5.64008e-41	1.59746e-39
c32227_g1_i1	10.4227	1.21335	92.8271	5.70669e-22	5.22699e-21
c8377_g2_i1	10.4158	1.58289	118.093	1.65444e-27	2.25848e-26
c16562_g1_i2	10.4154	3.26427	212.614	3.6947e-48	1.50405e-46
c26072_g2_i2	10.4126	1.42903	60.6746	6.73344e-15	3.0026e-14
c26093_g1_i2	10.3993	3.48658	345.03	5.12338e-77	1.00907e-74
c7328_g1_i2	10.3861	4.216	297.808	9.89122e-67	1.16215e-64
c24951_g1_i7	10.364	2.86123	104.525	1.55232e-24	1.7514e-23
c11055_g1_i2	10.3611	4.52293	159.404	1.52698e-36	3.43789e-35
c17617_g2_i1	10.3458	2.86021	50.0286	1.51521e-12	5.30113e-12
c24544_g1_i1	10.3266	5.53705	214.769	1.2514e-48	5.27056e-47
c46823_g1_i1	10.3028	2.79458	52.6667	3.95231e-13	1.46171e-12
c5189_g1_i1	10.297	1.64969	113.281	1.87254e-26	2.40676e-25
c52343_g1_i1	10.274	1.8576	104.195	1.83355e-24	2.05441e-23
c26654_g1_i5	10.2715	3.65649	87.8458	7.07598e-21	5.89342e-20
c84929_g1_i1	10.2569	6.15405	172.018	2.68143e-39	6.97971e-38
c11055_g1_i1	10.2453	3.31035	135.149	3.0629e-31	5.17413e-30
c34914_g1_i1	10.2436	1.71198	257.275	6.73615e-58	4.82186e-56
c24951_g1_i1	10.2389	2.83569	103.089	3.20443e-24	3.51981e-23
c24765_g1_i1	10.2209	3.00129	271.027	6.77715e-61	5.71578e-59
c29387_g1_i1	10.2091	3.17966	207.974	3.80154e-47	1.46527e-45
c29046_g1_i4	10.1843	5.59833	310.02	2.16248e-69	2.90087e-67
c24344_g1_i1	10.183	5.58314	148.945	2.94864e-34	5.84803e-33
c28809_g1_i1	10.1771	7.60466	224.299	1.04396e-50	4.94038e-49
c31377_g1_i1	10.1755	1.49352	92.0009	8.66391e-22	7.78906e-21
c26654_g2_i2	10.1699	3.43496	54.4485	1.59574e-13	6.15412e-13
c65591_g1_i1	10.1647	1.5019	89.9043	2.49965e-21	2.16114e-20
c18724_g1_i1	10.163	1.43117	202.43	6.1595e-46	2.26156e-44
c15637_g1_i1	10.1605	3.17645	251.987	9.57982e-57	6.45085e-55
c66696_g1_i1	10.1516	5.60011	234.74	5.51641e-53	2.96936e-51
c28682_g5_i1	10.1514	1.81888	249.886	2.74955e-56	1.8086e-54
c48071_g1_i1	10.1421	4.33288	185.334	3.31782e-42	9.99541e-41
c24951_g1_i6	10.1381	2.73523	105.809	8.11912e-25	9.35868e-24
c6446_g1_i2	10.1321	3.11853	304.994	2.69019e-68	3.43307e-66
c27599_g1_i1	10.123	2.47374	48.3014	3.65495e-12	1.23461e-11
c27599_g1_i3	10.1192	2.46539	43.657	3.91282e-11	1.20109e-10
c65136_g1_i1	10.0966	4.50594	68.333	1.38088e-16	7.43063e-16
c27263_g1_i6	10.0882	1.64843	176.192	3.28717e-40	8.97465e-39
c25545_g1_i3	10.0865	2.58403	50.9769	9.34575e-13	3.33303e-12
c21313_g2_i2	10.0784	1.36865	120.337	5.33704e-28	7.54559e-27
c20273_g1_i2	10.0761	2.02567	90.4485	1.89855e-21	1.65998e-20
c25545_g1_i1	10.0558	2.68071	58.6047	1.92754e-14	8.20143e-14
c16768_g1_i1	10.0539	3.55436	265.577	1.04467e-59	8.23956e-58
c23171_g1_i4	10.0403	4.62166	260.402	1.40237e-58	1.03651e-56
c27263_g1_i14	10.0388	1.6365	170.316	6.31044e-39	1.60699e-37
c27275_g1_i3	10.0326	4.6376	83.7252	5.68571e-20	4.34078e-19
c25960_g2_i1	10.0217	2.72805	42.3162	7.76456e-11	2.32439e-10
c550_g1_i1	10.0129	4.31851	159.552	1.41773e-36	3.20122e-35
c40709_g1_i1	10.0077	2.47355	69.9724	6.01412e-17	3.36595e-16
c20945_g1_i2	9.9949	1.19435	47.7312	4.88855e-12	1.63014e-11
c80171_g1_i1	9.99243	1.98351	111.996	3.58051e-26	4.51512e-25
c20788_g1_i2	9.98832	2.73696	149.996	1.73691e-34	3.48334e-33
c28337_g5_i1	9.98803	1.33323	169.008	1.21832e-38	3.06135e-37
c27335_g1_i2	9.9847	2.82333	174.428	7.98389e-40	2.13027e-38
c68775_g1_i1	9.96593	0.902545	48.3874	3.49816e-12	1.18388e-11
c7328_g1_i1	9.95953	4.17238	276.101	5.31213e-62	4.77573e-60
c28809_g4_i1	9.95692	2.72772	155.892	8.93976e-36	1.93277e-34
c16671_g1_i1	9.94763	3.02835	73.8663	8.35911e-18	5.11714e-17
c31148_g1_i1	9.94491	5.92508	216.901	4.28976e-49	1.85724e-47
c46579_g1_i1	9.93114	4.38298	247.4	9.57872e-56	6.11191e-54
c23171_g1_i1	9.92932	5.68056	240.165	3.62076e-54	2.06997e-52
c27771_g1_i3	9.92675	6.3232	232.346	1.83515e-52	9.61987e-51
c4591_g1_i1	9.92632	0.782404	83.4948	6.38834e-20	4.85329e-19
c24786_g1_i3	9.92503	1.30198	176.019	3.5869e-40	9.76169e-39
c29034_g6_i1	9.90715	0.851095	108.66	1.92679e-25	2.30598e-24
c23891_g1_i5	9.90163	1.40323	232.093	2.08424e-52	1.08754e-50
c84003_g1_i1	9.89961	1.11156	36.3988	1.60806e-09	4.24114e-09
c23634_g1_i4	9.89395	1.79038	96.6552	8.25141e-23	8.10698e-22
c7673_g1_i1	9.8937	1.26299	201.058	1.22703e-45	4.43828e-44
c28682_g5_i2	9.89215	1.46264	222.468	2.6183e-50	1.21214e-48
c5445_g1_i1	9.88939	2.70112	158.88	1.98743e-36	4.44052e-35
c27164_g2_i2	9.8862	4.59416	234.958	4.94406e-53	2.66972e-51
c11861_g1_i2	9.88418	2.95597	234.91	5.06411e-53	2.73021e-51
c81585_g1_i1	9.88158	3.78533	115.892	5.01873e-27	6.66419e-26
c34127_g1_i1	9.86804	1.65664	256.79	8.59534e-58	6.11418e-56
c81674_g1_i1	9.86461	0.881814	84.6278	3.60159e-20	2.79856e-19
c63918_g1_i1	9.85481	1.20944	104.031	1.99223e-24	2.22416e-23
c23634_g1_i8	9.85247	1.80314	96.2416	1.01687e-22	9.89369e-22
c2656_g1_i1	9.84194	1.48721	208.343	3.15754e-47	1.22676e-45
c42945_g1_i1	9.83456	1.23151	75.9209	2.95259e-18	1.88432e-17
c27746_g1_i4	9.83295	5.37634	227.416	2.18231e-51	1.07454e-49
c23280_g1_i5	9.83228	0.945683	118.497	1.34992e-27	1.85392e-26
c21435_g2_i1	9.8225	5.62112	37.117	1.11252e-09	2.98081e-09
c12740_g1_i1	9.81973	0.785141	87.5276	8.31127e-21	6.88189e-20
c25684_g1_i1	9.8128	5.04082	175.172	5.49166e-40	1.47919e-38
c28847_g3_i2	9.81273	1.68013	117.951	1.77712e-27	2.4211e-26
c4589_g1_i1	9.79943	3.68847	89.3204	3.35784e-21	2.87034e-20
c5726_g1_i1	9.79771	3.9526	191.725	1.33624e-43	4.34857e-42
c25813_g1_i1	9.79676	1.23698	120.534	4.83366e-28	6.85954e-27
c28188_g2_i1	9.79002	0.62846	99.0402	2.47428e-23	2.53552e-22
c28610_g1_i1	9.78866	0.886224	63.611	1.51579e-15	7.28457e-15
c24951_g1_i3	9.77223	3.06571	99.5325	1.92968e-23	1.99363e-22
c26814_g1_i2	9.76953	3.49155	172.622	1.97975e-39	5.19693e-38
c66473_g1_i1	9.74736	0.752456	115.244	6.96019e-27	9.15302e-26
c23891_g1_i3	9.74669	1.21624	196.799	1.04323e-44	3.58688e-43
c21057_g1_i4	9.74624	2.73748	339.955	6.52522e-76	1.22836e-73
c19404_g1_i1	9.74546	3.37072	172.131	2.53333e-39	6.60429e-38
c21182_g1_i2	9.74167	1.11115	133.556	6.83413e-31	1.13258e-29
c3921_g2_i1	9.7291	0.384189	51.7309	6.36537e-13	2.31001e-12
c30094_g1_i1	9.72676	1.15914	141.969	9.87572e-33	1.80426e-31
c28607_g2_i1	9.72451	4.6081	308.052	5.80225e-69	7.6628e-67
c26814_g1_i4	9.71887	3.69334	196.857	1.01342e-44	3.4879e-43
c25097_g1_i5	9.71817	7.93994	584.947	3.14843e-129	1.78794e-125
c79696_g1_i1	9.71013	1.00964	93.4099	4.2511e-22	3.94036e-21
c27275_g1_i2	9.70414	4.50857	70.6101	4.35275e-17	2.47186e-16
c26814_g1_i3	9.7014	1.3851	82.2636	1.19096e-19	8.81783e-19
c23634_g1_i6	9.70011	1.5823	99.3534	2.11237e-23	2.17635e-22
c21157_g2_i3	9.69849	1.74873	257.811	5.1489e-58	3.70124e-56
c66641_g1_i1	9.69576	0.279091	67.1233	2.55051e-16	1.33247e-15
c28809_g1_i3	9.69484	6.74903	248.316	6.04744e-56	3.89517e-54
c81738_g1_i1	9.68695	0.999545	101.192	8.34653e-24	8.87336e-23
c21687_g1_i1	9.67583	0.550433	136.067	1.92926e-31	3.29667e-30
c15637_g1_i2	9.67436	2.73937	198.425	4.60745e-45	1.62179e-43
c46860_g1_i1	9.66524	0.904865	141.11	1.52203e-32	2.74829e-31
c21687_g1_i3	9.64068	0.556257	103.438	2.68642e-24	2.96708e-23
c1082_g1_i2	9.63922	1.21503	90.8474	1.55194e-21	1.36993e-20
c40427_g1_i1	9.6255	0.944863	151.152	9.70654e-35	1.97451e-33
c23634_g1_i3	9.61968	1.51973	95.7582	1.29811e-22	1.25263e-21
c5814_g1_i1	9.61699	1.19203	109.219	1.45309e-25	1.75546e-24
c19404_g1_i2	9.61678	3.25955	175.074	5.76701e-40	1.55131e-38
c31856_g1_i1	9.61215	0.779385	111.681	4.19602e-26	5.26402e-25
c82332_g1_i1	9.60804	0.782256	48.8511	2.76154e-12	9.43488e-12
c26654_g1_i2	9.6078	3.87104	91.3904	1.1795e-21	1.05235e-20
c16681_g1_i3	9.59841	2.70216	181.334	2.47806e-41	7.1193e-40
c12740_g1_i2	9.59811	0.481264	85.6946	2.09981e-20	1.67009e-19
c84974_g1_i1	9.595	0.319043	53.6454	2.4015e-13	9.10599e-13
c27164_g2_i1	9.59068	6.03738	501.062	5.58312e-111	8.64698e-108
c35985_g1_i1	9.59051	1.01023	160.601	8.36391e-37	1.91264e-35
c66438_g1_i1	9.5904	2.23533	163.437	2.00755e-37	4.76677e-36
c93183_g1_i1	9.57565	0.672123	130.383	3.37865e-30	5.38954e-29
c4589_g1_i2	9.5538	3.44884	88.0287	6.45123e-21	5.39418e-20
c28059_g6_i2	9.55337	2.07947	35.7493	2.24417e-09	5.8393e-09
c8682_g1_i2	9.55044	1.19515	60.5741	7.08613e-15	3.15162e-14
c27581_g2_i1	9.54612	3.34916	121.167	3.5122e-28	5.03031e-27
c24938_g1_i2	9.54281	1.2467	139.884	2.82214e-32	5.02923e-31
c21550_g2_i1	9.53333	3.33431	327.789	2.9133e-73	4.7269e-71
c18295_g1_i1	9.52666	4.06119	150.398	1.41919e-34	2.86095e-33
c313_g1_i1	9.51922	0.616245	81.7646	1.533e-19	1.12162e-18
c28313_g1_i2	9.51533	0.753033	86.6361	1.30446e-20	1.06003e-19
c27208_g1_i6	9.51531	1.88294	172.495	2.11037e-39	5.52702e-38
c25813_g1_i7	9.5147	1.07489	134.001	5.46024e-31	9.11101e-30
c2451_g1_i1	9.51246	3.36555	199.17	3.16897e-45	1.12475e-43
c67003_g1_i1	9.50954	3.81764	100.905	9.64929e-24	1.02169e-22
c16651_g1_i3	9.50469	0.874736	125.239	4.51309e-29	6.78916e-28
c5801_g1_i1	9.50465	1.11128	25.8307	3.72721e-07	7.82147e-07
c25955_g6_i1	9.5001	4.19867	374.158	2.3273e-83	6.77761e-81
c25955_g6_i3	9.4998	0.94235	192.898	7.41062e-44	2.44436e-42
c27768_g1_i4	9.499	6.12311	383.138	2.58067e-85	8.88195e-83
c24855_g1_i2	9.49571	0.432171	101.997	5.55927e-24	5.9792e-23
c23634_g1_i7	9.49199	1.56216	86.8045	1.19799e-20	9.76536e-20
c7396_g1_i1	9.49187	3.55414	412.044	1.31596e-91	7.35061e-89
c23075_g1_i2	9.49149	2.34455	212.432	4.04823e-48	1.64404e-46
c27734_g3_i4	9.48952	0.750483	61.6348	4.13449e-15	1.88814e-14
c19565_g1_i1	9.48597	1.5697	115.111	7.44042e-27	9.75443e-26
c57020_g1_i1	9.48458	5.3053	288.382	1.11986e-64	1.15627e-62
c27367_g2_i2	9.48413	0.454426	104.077	1.94564e-24	2.17499e-23
c28179_g7_i9	9.48313	5.15866	468.863	5.66543e-104	6.03245e-101
c16681_g1_i2	9.48112	2.55599	135.581	2.46395e-31	4.18515e-30
c9311_g1_i2	9.48041	1.93035	59.7234	1.09169e-14	4.77375e-14
c21687_g1_i2	9.47195	0.505004	106.57	5.52932e-25	6.44986e-24
c24855_g1_i1	9.47195	0.48933	105.914	7.70029e-25	8.89396e-24
c23634_g1_i2	9.46992	1.47598	95.7852	1.28049e-22	1.23669e-21
c1082_g1_i1	9.46708	1.04727	85.1697	2.73824e-20	2.15324e-19
c23043_g1_i1	9.46282	2.68153	77.2928	1.47405e-18	9.70164e-18
c27303_g1_i1	9.45743	0.45347	82.3431	1.14398e-19	8.49579e-19
c33954_g1_i1	9.45731	2.3887	160.899	7.19896e-37	1.65737e-35
c24344_g1_i2	9.45134	2.68286	122.177	2.11115e-28	3.06751e-27
c6446_g1_i1	9.44614	3.15177	254.528	2.67537e-57	1.85657e-55
c27599_g1_i2	9.44327	2.11998	42.9294	5.67524e-11	1.7178e-10
c13889_g1_i2	9.44203	0.681399	123.116	1.31502e-28	1.92977e-27
c81687_g1_i1	9.44051	2.27549	145.706	1.50517e-33	2.86032e-32
c28981_g7_i1	9.43889	6.02478	368.45	4.07037e-82	1.10071e-79
c21182_g1_i3	9.43512	0.857373	106.185	6.71787e-25	7.78829e-24
c31531_g1_i1	9.43173	0.066839	73.3941	1.06181e-17	6.433e-17
c22707_g1_i2	9.41995	0.985221	145.152	1.98932e-33	3.74901e-32
c16651_g1_i1	9.40873	0.732348	131.378	2.04665e-30	3.30656e-29
c64544_g1_i1	9.40687	1.71904	122.122	2.17064e-28	3.15262e-27
c62745_g1_i1	9.40185	4.04028	253.34	4.85752e-57	3.33019e-55
c18868_g1_i4	9.39976	2.52388	237.85	1.15758e-53	6.39259e-52
c12356_g1_i1	9.39948	1.45568	93.1719	4.79433e-22	4.41984e-21
c19565_g1_i2	9.39073	1.5242	115.7	5.52802e-27	7.31765e-26
c27771_g1_i5	9.38097	5.54962	330.542	7.32369e-74	1.21136e-71
c28298_g4_i1	9.36353	1.51098	119.728	7.25453e-28	1.01554e-26
c59967_g1_i1	9.3629	0.551255	73.4271	1.04423e-17	6.33322e-17
c26814_g1_i1	9.35411	3.38253	178.347	1.11265e-40	3.11258e-39
c80429_g1_i1	9.34273	5.85027	401.014	3.31272e-89	1.58978e-86
c23216_g2_i1	9.34108	0.403004	74.4216	6.30937e-18	3.90233e-17
c3091_g1_i2	9.3262	2.49852	332.199	3.19099e-74	5.38251e-72
c27809_g5_i3	9.32365	5.73889	407.605	1.21728e-90	6.48067e-88
c23280_g1_i2	9.31434	0.440534	117.745	1.97127e-27	2.68347e-26
c24266_g1_i6	9.3138	0.949723	148.153	4.39197e-34	8.60044e-33
c14809_g1_i1	9.30492	0.533202	132.51	1.15728e-30	1.89394e-29
c26093_g1_i1	9.30169	5.15555	243.414	7.08623e-55	4.28101e-53
c72111_g1_i1	9.30144	0.703578	35.0797	3.1648e-09	8.1115e-09
c25545_g1_i2	9.29813	2.59563	39.8281	2.77321e-10	7.88678e-10
c18868_g1_i3	9.29785	2.34152	240.081	3.77699e-54	2.14847e-52
c2552_g1_i1	9.29748	2.23307	118.337	1.46291e-27	2.00587e-26
c7396_g1_i2	9.29572	3.71983	356.57	1.5721e-79	3.54742e-77
c23249_g2_i1	9.29446	3.95274	38.7291	4.869e-10	1.35209e-09
c20788_g1_i1	9.29329	2.86169	146.112	1.22728e-33	2.34138e-32
c21949_g1_i4	9.29254	1.04378	144.759	2.4243e-33	4.54114e-32
c92656_g1_i1	9.28977	0.620415	89.6741	2.80802e-21	2.41915e-20
c49110_g1_i1	9.28303	0.510367	57.7055	3.04449e-14	1.26722e-13
c24951_g1_i2	9.2766	2.58732	98.0131	4.15624e-23	4.17991e-22
c17204_g1_i3	9.27582	1.8378	138.358	6.08486e-32	1.06706e-30
c87908_g1_i1	9.27342	0.626961	111.757	4.03934e-26	5.07307e-25
c66666_g1_i1	9.27287	0.309364	90.543	1.81003e-21	1.58502e-20
c21182_g1_i1	9.27025	0.661711	112.428	2.8793e-26	3.65251e-25
c25813_g1_i3	9.26354	0.775082	125.658	3.65237e-29	5.53344e-28
c23171_g1_i3	9.25888	5.64839	255.343	1.77659e-57	1.24812e-55
c1239_g1_i1	9.2585	4.75277	192.453	9.26803e-44	3.03644e-42
c23811_g2_i2	9.25575	0.621521	98.3765	3.45936e-23	3.50701e-22
c27809_g5_i4	9.24476	5.40557	457.753	1.48236e-101	1.4431e-98
c28444_g1_i1	9.24386	2.88458	60.6634	6.77191e-15	3.01896e-14
c21435_g1_i1	9.23423	2.14941	34.9124	3.44874e-09	8.81009e-09
c28130_g1_i1	9.23196	2.93146	182.188	1.61303e-41	4.67353e-40
c27734_g4_i7	9.23058	0.717031	69.7041	6.89028e-17	3.83177e-16
c15225_g1_i1	9.22885	3.77943	133.387	7.44158e-31	1.23205e-29
c24029_g1_i4	9.22527	2.5658	254.782	2.35496e-57	1.63756e-55
c26654_g1_i6	9.21063	3.77241	76.6945	1.99563e-18	1.29666e-17
c25813_g1_i5	9.19419	0.727394	108.365	2.23566e-25	2.65791e-24
c36694_g1_i1	9.19317	3.61326	249.447	3.42806e-56	2.24624e-54
c27809_g5_i2	9.18921	5.70463	387.589	2.77182e-86	1.03785e-83
c21057_g1_i2	9.1879	3.6791	319.833	1.57511e-71	2.36426e-69
c33379_g1_i1	9.1867	1.66408	143.001	5.87387e-33	1.08125e-31
c6151_g1_i2	9.18549	4.32736	355.118	3.25534e-79	7.24962e-77
c25955_g6_i2	9.18457	3.73115	311.348	1.11079e-69	1.52e-67
c89003_g1_i1	9.18237	0.477407	98.9175	2.63236e-23	2.68862e-22
c28682_g11_i1	9.18089	1.05365	145.041	2.10368e-33	3.95359e-32
c25813_g1_i4	9.17554	0.729068	112.987	2.1723e-26	2.77841e-25
c26467_g1_i1	9.169	0.534351	62.1131	3.24281e-15	1.50085e-14
c27208_g1_i12	9.16821	2.29875	213.463	2.41224e-48	9.95062e-47
c29036_g1_i3	9.16	0.571726	158.884	1.98409e-36	4.43595e-35
c9374_g1_i1	9.15394	0.220141	40.3834	2.08709e-10	6.0118e-10
c27182_g2_i1	9.15014	3.83142	97.1098	6.55864e-23	6.50008e-22
c79679_g1_i1	9.1475	0.583021	93.8432	3.41529e-22	3.19783e-21
c24266_g1_i7	9.14407	0.877057	142.461	7.71187e-33	1.415e-31
c21687_g1_i4	9.13713	0.133984	97.5741	5.18777e-23	5.17002e-22
c16875_g1_i2	9.13004	6.6136	395.029	6.65247e-88	2.94376e-85
c10459_g1_i1	9.12852	0.936509	82.7225	9.44201e-20	7.06295e-19
c26896_g1_i2	9.1284	1.75109	76.9112	1.78817e-18	1.16855e-17
c23171_g1_i2	9.12799	5.75904	232.776	1.47888e-52	7.80027e-51
c28240_g1_i4	9.11554	4.69235	294.729	4.63607e-66	5.26549e-64
c25020_g1_i1	9.11407	6.98708	713.541	3.39737e-157	1.15758e-152
c6181_g1_i1	9.11208	1.87791	168.296	1.74286e-38	4.33464e-37
c17623_g1_i3	9.11161	3.04454	212.755	3.44293e-48	1.4083e-46
c17786_g1_i1	9.10775	0.0782642	40.882	1.61705e-10	4.70599e-10
c50574_g1_i1	9.09604	0.42399	77.702	1.19821e-18	7.96927e-18
c33443_g1_i1	9.09418	0.170157	37.9616	7.21495e-10	1.96999e-09
c68355_g1_i1	9.09168	1.00618	110.432	7.8798e-26	9.71729e-25
c18833_g1_i2	9.08853	4.71799	179.542	6.10266e-41	1.72704e-39
c15225_g1_i2	9.08838	4.25324	147.279	6.81775e-34	1.3214e-32
c80985_g1_i1	9.08772	0.494153	62.6309	2.49315e-15	1.16785e-14
c57882_g1_i1	9.08409	1.69643	164.944	9.41003e-38	2.26432e-36
c10036_g1_i1	9.08354	0.352302	46.6111	8.65707e-12	2.82243e-11
c26654_g1_i8	9.08007	3.01859	70.9281	3.70489e-17	2.1202e-16
c26795_g1_i6	9.07799	5.16827	494.473	1.51582e-109	2.24559e-106
c23681_g1_i1	9.07723	1.18149	76.8509	1.84363e-18	1.20341e-17
c24266_g1_i5	9.06154	0.731494	143.759	4.01108e-33	7.44794e-32
c28337_g3_i3	9.0533	0.778084	99.8687	1.62843e-23	1.69732e-22
c27771_g1_i2	9.05053	5.45493	336.725	3.29624e-75	5.81931e-73
c5571_g1_i2	9.05033	0.353065	62.5136	2.64606e-15	1.23438e-14
c34438_g1_i1	9.04645	2.73038	203.774	3.13527e-46	1.16371e-44
c14469_g1_i2	9.03889	6.73167	679.475	8.69144e-150	1.48072e-145
c28179_g7_i13	9.03836	5.18626	472.312	1.00631e-104	1.10607e-101
c83106_g1_i1	9.0381	0.606601	164.765	1.0297e-37	2.47426e-36
c49207_g1_i1	9.02628	1.84583	253.381	4.75647e-57	3.26749e-55
c21981_g2_i1	9.02592	2.03519	230.971	3.66071e-52	1.88132e-50
c53625_g1_i1	9.02448	0.468387	98.1815	3.81741e-23	3.85508e-22
c55300_g1_i1	9.01969	3.24747	390.29	7.15629e-87	2.77087e-84
c43666_g1_i1	9.01724	2.59742	51.2825	7.99841e-13	2.87448e-12
c16875_g1_i1	9.01666	6.86921	391.919	3.16378e-87	1.31463e-84
c28240_g1_i1	9.01658	4.12772	211.121	7.82201e-48	3.12449e-46
c24542_g1_i3	9.0155	2.33967	148.482	3.72254e-34	7.33169e-33
c27734_g4_i4	9.01514	0.545838	65.0398	7.33988e-16	3.65204e-15
c27492_g2_i4	9.01376	3.38042	510.323	5.39367e-113	1.14862e-109
c23681_g1_i2	9.01263	1.11402	99.3596	2.10574e-23	2.17026e-22
c7490_g1_i1	9.00874	4.28956	429.205	2.42038e-95	1.68305e-92
c31104_g1_i1	9.0009	1.04525	132.787	1.00669e-30	1.65305e-29
c12922_g1_i1	8.99963	3.85898	442.403	3.24738e-98	2.83712e-95
c20367_g1_i2	8.99786	3.54146	254.328	2.9574e-57	2.04397e-55
c26467_g2_i1	8.98838	0.270153	49.6801	1.80968e-12	6.2862e-12
c24542_g1_i6	8.97883	2.20843	147.461	6.22148e-34	1.20996e-32
c64531_g1_i1	8.97456	2.92906	125.505	3.94657e-29	5.96855e-28
c30257_g1_i1	8.95712	0.45072	55.4569	9.55305e-14	3.75879e-13
c26093_g1_i4	8.95451	3.84196	379.188	1.86946e-84	5.84386e-82
c14997_g1_i1	8.95291	0.740257	129.664	4.85362e-30	7.66345e-29
c28059_g6_i7	8.94717	1.52265	29.8739	4.61084e-08	1.05902e-07
c22220_g1_i2	8.94294	0.051965	55.8252	7.92088e-14	3.15032e-13
c30914_g1_i1	8.94286	2.66163	290.756	3.4033e-65	3.68129e-63
c28095_g1_i5	8.9425	4.45687	396.474	3.22543e-88	1.48514e-85
c13869_g1_i4	8.94015	2.14902	116.872	3.06148e-27	4.11982e-26
c19591_g1_i2	8.9372	2.89096	60.1122	8.96008e-15	3.94899e-14
c6657_g1_i1	8.9137	0.396162	63.0911	1.97367e-15	9.34789e-15
c18721_g1_i1	8.91242	0.143101	75.1508	4.3609e-18	2.73695e-17
c32157_g1_i1	8.90843	1.30244	77.5481	1.29529e-18	8.58311e-18
c5967_g1_i2	8.90689	4.84604	390.403	6.7629e-87	2.64865e-84
c70404_g1_i1	8.90463	1.34423	58.7183	1.81942e-14	7.77049e-14
c18868_g1_i1	8.90448	2.03706	213.878	1.95775e-48	8.13491e-47
c81996_g1_i1	8.90185	0.971981	52.858	3.58561e-13	1.33274e-12
c69827_g1_i1	8.89406	0.992724	104.423	1.63439e-24	1.84034e-23
c27208_g1_i9	8.89322	2.0983	215.597	8.25822e-49	3.51289e-47
c29036_g1_i1	8.88672	0.281293	124.13	7.88973e-29	1.1683e-27
c23280_g1_i1	8.8864	0.0749277	89.5992	2.91636e-21	2.50869e-20
c21057_g1_i3	8.88411	0.45699	130.614	3.00786e-30	4.81384e-29
c15746_g1_i1	8.87719	0.518261	78.8131	6.82726e-19	4.66276e-18
c14834_g1_i2	8.87705	-0.196958	62.47	2.70536e-15	1.25997e-14
c3649_g1_i2	8.85605	2.74471	90.074	2.29413e-21	1.99408e-20
c27182_g2_i3	8.85277	3.23441	136.982	1.21689e-31	2.09939e-30
c28240_g7_i1	8.8513	0.440676	90.6869	1.68303e-21	1.47799e-20
c28313_g1_i4	8.85022	0.265077	90.7104	1.66319e-21	1.46244e-20
c8330_g1_i2	8.84636	0.694927	18.5816	1.62784e-05	2.93235e-05
c28352_g1_i3	8.82992	9.97034	233.403	1.07977e-52	5.74862e-51
c66852_g1_i1	8.82645	2.5345	162.372	3.43178e-37	8.05865e-36
c6024_g1_i1	8.82348	0.872863	101.149	8.53028e-24	9.06306e-23
c14151_g1_i1	8.82266	0.31622	65.7723	5.06136e-16	2.56249e-15
c28933_g1_i2	8.81504	0.651344	138.074	7.02231e-32	1.22829e-30
c20328_g1_i2	8.81258	0.104844	94.1921	2.86339e-22	2.69589e-21
c18833_g1_i1	8.80718	4.4217	194.205	3.84191e-44	1.28465e-42
c90954_g1_i1	8.80636	2.55186	154.311	1.98079e-35	4.21557e-34
c40249_g1_i1	8.79676	0.695756	75.8631	3.04021e-18	1.93842e-17
c27968_g5_i3	8.78346	0.119802	106.258	6.4747e-25	7.52174e-24
c79662_g1_i1	8.78232	5.10137	70.1291	5.55475e-17	3.12013e-16
c18946_g1_i2	8.78098	1.79808	211.559	6.27705e-48	2.52215e-46
c18295_g1_i3	8.77685	3.33937	121.825	2.52104e-28	3.64289e-27
c23356_g1_i5	8.77373	3.12634	242.198	1.3042e-54	7.66172e-53
c49155_g1_i1	8.76184	5.4841	197.475	7.42832e-45	2.58007e-43
c41579_g1_i1	8.75677	5.57797	324.87	1.25927e-72	1.99568e-70
c50262_g1_i1	8.749	0.154336	70.083	5.68601e-17	3.19175e-16
c28610_g1_i3	8.74741	0.0443336	39.3942	3.46318e-10	9.76345e-10
c28831_g3_i1	8.74086	5.81728	514.164	7.87541e-114	1.78893e-110
c3212_g1_i2	8.74052	3.35114	214.076	1.77305e-48	7.37643e-47
c17775_g1_i1	8.73291	4.67608	111.941	3.68058e-26	4.63103e-25
c49684_g1_i1	8.72375	3.14381	360.5	2.19185e-80	5.15055e-78
c26599_g1_i3	8.71821	1.72672	142.752	6.65853e-33	1.22371e-31
c20367_g1_i4	8.70627	4.2376	268.328	2.62572e-60	2.15581e-58
c28179_g7_i15	8.70326	5.88073	451.375	3.62192e-100	3.24762e-97
c29136_g1_i1	8.69809	5.94848	504.925	8.06151e-112	1.44568e-108
c26093_g1_i3	8.69785	4.23899	384.187	1.52529e-85	5.41366e-83
c26873_g2_i1	8.67492	2.94121	333.244	1.88866e-74	3.21761e-72
c24951_g1_i8	8.67446	2.08777	104.624	1.47676e-24	1.67132e-23
c3212_g1_i1	8.67381	6.09608	255.674	1.5052e-57	1.05964e-55
c20438_g1_i3	8.67225	0.740018	64.5636	9.34664e-16	4.59483e-15
c7673_g1_i2	8.67197	1.67307	214.751	1.26318e-48	5.30705e-47
c27964_g3_i4	8.66934	4.68374	378.489	2.65481e-84	8.2234e-82
c21725_g1_i1	8.65946	0.200969	100.784	1.02568e-23	1.08366e-22
c24951_g1_i4	8.6538	2.83241	82.4701	1.07279e-19	7.98975e-19
c70160_g1_i1	8.65217	4.88649	280.104	7.12677e-63	6.68955e-61
c28831_g2_i2	8.65036	5.23137	548.58	2.564e-121	8.73633e-118
c54618_g1_i1	8.64702	0.129808	56.0877	6.93091e-14	2.7757e-13
c25902_g1_i1	8.64112	1.83652	176.154	3.35042e-40	9.14002e-39
c17869_g1_i2	8.63636	0.788435	115.199	7.11975e-27	9.35202e-26
c27287_g2_i3	8.62834	2.22602	209.01	2.25916e-47	8.84786e-46
c24652_g1_i1	8.62331	3.54399	242.73	9.98905e-55	5.93991e-53
c26216_g3_i4	8.62085	1.42884	75.5887	3.49358e-18	2.21217e-17
c66795_g1_i1	8.60705	1.01574	115.041	7.7086e-27	1.00905e-25
c68803_g1_i1	8.59292	1.66861	206.483	8.03964e-47	3.0505e-45
c7490_g1_i2	8.58642	4.50904	486.972	6.49748e-108	8.85555e-105
c16424_g1_i2	8.58433	1.43866	101.886	5.88203e-24	6.31438e-23
c67561_g1_i1	8.58136	4.16592	191.593	1.42742e-43	4.64088e-42
c13869_g1_i1	8.57996	2.46734	115.138	7.34248e-27	9.63715e-26
c21118_g1_i4	8.57669	3.94689	145.065	2.07838e-33	3.91036e-32
c26896_g1_i5	8.57656	1.90782	71.0668	3.45324e-17	1.98452e-16
c26996_g1_i2	8.56856	2.10988	73.7736	8.76105e-18	5.35838e-17
c27278_g1_i3	8.56452	2.31496	261.244	9.18889e-59	6.92684e-57
c4502_g1_i1	8.56333	1.56981	105.672	8.70226e-25	1.00123e-23
c6999_g1_i1	8.56276	0.393696	102.372	4.60086e-24	4.98775e-23
c9413_g2_i1	8.56229	1.84953	25.0262	5.65573e-07	1.16793e-06
c50274_g1_i1	8.56118	0.258346	87.0221	1.07314e-20	8.7855e-20
c22005_g1_i1	8.56024	1.19884	67.8676	1.74851e-16	9.29292e-16
c5156_g1_i1	8.55441	1.97041	206.774	6.9442e-47	2.64073e-45
c88551_g1_i1	8.54936	0.117776	59.5593	1.18667e-14	5.16851e-14
c32_g1_i1	8.54454	0.424861	89.9219	2.47754e-21	2.14365e-20
c28444_g1_i2	8.54279	3.94351	72.2997	1.84877e-17	1.09041e-16
c23267_g1_i1	8.52703	1.5776	62.8117	2.27442e-15	1.06995e-14
c1566_g1_i2	8.52262	1.95534	24.7185	6.63447e-07	1.36039e-06
c25744_g3_i1	8.52186	2.57046	120.468	4.99752e-28	7.08321e-27
c71642_g1_i1	8.51942	3.43755	245.549	2.4257e-55	1.50548e-53
c48771_g1_i1	8.51722	3.51425	131.176	2.26549e-30	3.64801e-29
c24066_g1_i2	8.51297	0.52613	94.1711	2.8939e-22	2.72311e-21
c27720_g2_i2	8.51059	3.18116	293.868	7.14058e-66	8.00332e-64
c82920_g1_i1	8.50853	0.553062	75.7201	3.26865e-18	2.07785e-17
c12136_g1_i1	8.50343	1.98549	20.5896	5.69052e-06	1.06958e-05
c29852_g1_i1	8.49952	4.78066	580.393	3.08084e-128	1.49962e-124
c28218_g17_i1	8.49562	4.11204	272.902	2.64505e-61	2.28743e-59
c16835_g1_i1	8.48975	2.807	146.236	1.15282e-33	2.20426e-32
c26798_g1_i1	8.48396	5.02424	538.002	5.12902e-119	1.58874e-115
c25379_g2_i1	8.48067	1.97916	249.309	3.67397e-56	2.39814e-54
c24758_g1_i1	8.47744	4.96377	401.935	2.08802e-89	1.01636e-86
c21157_g2_i2	8.47615	2.26436	241.757	1.62818e-54	9.51576e-53
c17623_g1_i4	8.46818	1.80394	133.491	7.05941e-31	1.16935e-29
c27492_g2_i6	8.46721	1.68192	259.676	2.01948e-58	1.47661e-56
c21118_g1_i2	8.46638	4.16807	131.343	2.08319e-30	3.36082e-29
c14469_g1_i1	8.45332	4.75674	348.668	8.26488e-78	1.68628e-75
c18833_g1_i3	8.4464	4.60841	201.969	7.7635e-46	2.83218e-44
c82470_g1_i1	8.4431	2.22106	37.4368	9.44242e-10	2.54716e-09
c24758_g1_i3	8.42352	5.20001	385.375	8.41051e-86	3.01654e-83
c25097_g1_i2	8.4194	7.91976	557.614	2.77739e-123	1.05149e-119
c20273_g1_i3	8.41673	2.7117	94.587	2.34553e-22	2.22493e-21
c25027_g1_i1	8.41126	4.92901	502.902	2.22116e-111	3.78409e-108
c28218_g8_i3	8.40495	4.58062	287.036	2.19975e-64	2.24407e-62
c20367_g1_i3	8.39564	3.64401	267.263	4.48134e-60	3.63554e-58
c23280_g1_i4	8.39208	1.0998	125.4	4.15945e-29	6.27657e-28
c13609_g1_i1	8.39159	1.34503	44.2855	2.83813e-11	8.82411e-11
c2509_g1_i2	8.39005	3.30948	143.641	4.25701e-33	7.88738e-32
c22220_g1_i1	8.38935	3.68087	90.5868	1.7704e-21	1.55231e-20
c614_g1_i1	8.38822	0.265175	96.571	8.61011e-23	8.43502e-22
c20958_g1_i2	8.37912	0.411918	99.5017	1.95998e-23	2.02433e-22
c48188_g1_i1	8.37623	2.33668	316.577	8.06528e-71	1.16501e-68
c61480_g1_i1	8.36606	3.00632	233.123	1.24217e-52	6.59261e-51
c24029_g1_i2	8.3658	2.74467	275.94	5.75982e-62	5.16459e-60
c21118_g1_i3	8.356	3.88217	147.703	5.50792e-34	1.07486e-32
c23043_g1_i2	8.35177	1.90344	67.7394	1.86593e-16	9.89076e-16
c27750_g1_i3	8.34866	1.68864	70.608	4.35755e-17	2.47334e-16
c17843_g1_i2	8.34677	2.46473	229.217	8.83276e-52	4.43892e-50
c706_g1_i1	8.3226	3.19796	213.38	2.51504e-48	1.03622e-46
c87100_g1_i1	8.31999	1.58561	104.674	1.43965e-24	1.63185e-23
c27287_g2_i1	8.31893	1.19508	217.505	3.16618e-49	1.38309e-47
c24542_g1_i8	8.31884	2.42476	158.162	2.85207e-36	6.32673e-35
c24542_g1_i2	8.31792	1.62245	129.951	4.20003e-30	6.64999e-29
c19677_g1_i1	8.31527	1.11542	166.874	3.56378e-38	8.70456e-37
c26896_g1_i4	8.31504	1.68182	78.7647	6.99652e-19	4.76785e-18
c13869_g1_i2	8.31058	1.51635	97.982	4.22213e-23	4.24118e-22
c29773_g1_i1	8.30234	2.13369	177.362	1.82564e-40	5.06144e-39
c28672_g2_i1	8.30195	1.91378	73.213	1.16386e-17	7.01878e-17
c17851_g1_i1	8.29824	3.59648	296.702	1.72321e-66	1.98361e-64
c94933_g1_i1	8.29739	4.27349	501.417	4.67383e-111	7.58341e-108
c26795_g1_i2	8.28943	4.80067	467.036	1.41499e-103	1.41802e-100
c27401_g1_i3	8.28786	0.165091	40.8046	1.68235e-10	4.88684e-10
c23356_g1_i1	8.2847	2.9374	205.479	1.33155e-46	5.00772e-45
c26216_g3_i2	8.27995	1.84156	69.8865	6.28155e-17	3.50961e-16
c2509_g1_i1	8.27871	4.10316	150.22	1.55219e-34	3.12022e-33
c46548_g1_i1	8.26909	3.61119	377.561	4.22554e-84	1.28551e-81
c27928_g1_i1	8.26712	5.71342	50.1239	1.44336e-12	5.05754e-12
c83905_g1_i1	8.26683	1.50998	147.691	5.54117e-34	1.08073e-32
c7394_g1_i1	8.25844	3.0121	285.12	5.75177e-64	5.7137e-62
c27492_g2_i7	8.24871	3.0693	411.769	1.51007e-91	8.29879e-89
c25802_g1_i1	8.23553	1.29638	53.0683	3.22145e-13	1.20435e-12
c28772_g3_i1	8.23479	5.39302	261.358	8.67824e-59	6.5564e-57
c79485_g1_i1	8.22888	1.30725	128.38	9.26941e-30	1.44218e-28
c8682_g1_i1	8.21905	1.56107	56.3968	5.92272e-14	2.38794e-13
c17765_g1_i1	8.21852	5.49386	196.121	1.46674e-44	5.01266e-43
c27287_g2_i4	8.20321	1.31287	189.309	4.50048e-43	1.41854e-41
c80255_g1_i1	8.19994	6.60448	199.763	2.35217e-45	8.37465e-44
c3091_g1_i1	8.19422	2.0269	304.119	4.17165e-68	5.28404e-66
c66593_g1_i1	8.18474	4.91031	289.861	5.33174e-65	5.65945e-63
c63777_g1_i1	8.16938	2.92341	279.361	1.03487e-62	9.60796e-61
c47330_g1_i1	8.16773	7.49024	222.078	3.18531e-50	1.46666e-48
c28017_g1_i5	8.16549	4.60581	308.817	3.95379e-69	5.28304e-67
c26784_g1_i3	8.1637	1.54493	92.5197	6.66581e-22	6.07122e-21
c4719_g1_i1	8.15737	3.47892	258.292	4.04411e-58	2.91939e-56
c49074_g1_i1	8.15623	1.43363	66.3942	3.69186e-16	1.89561e-15
c23634_g1_i5	8.1554	1.63906	95.7374	1.31182e-22	1.26515e-21
c21118_g1_i5	8.15173	3.57533	120.417	5.12802e-28	7.26214e-27
c23356_g1_i4	8.15113	2.86416	193.844	4.60574e-44	1.53104e-42
c28290_g3_i1	8.14966	1.41672	109.219	1.45339e-25	1.75546e-24
c23356_g1_i3	8.13642	3.08745	207.867	4.01038e-47	1.54228e-45
c28831_g2_i1	8.13617	3.55261	439.047	1.74493e-97	1.45012e-94
c27208_g1_i3	8.12464	0.585173	104.487	1.58248e-24	1.78424e-23
c25767_g1_i5	8.12109	2.40102	225.628	5.3566e-51	2.58155e-49
c24262_g1_i1	8.11935	4.5728	351.571	1.92794e-78	4.08017e-76
c49446_g1_i1	8.11504	2.66198	266.029	8.3267e-60	6.61342e-58
c28444_g7_i2	8.11288	1.28569	170.313	6.32218e-39	1.60878e-37
c23516_g1_i3	8.11152	4.3516	366.016	1.37936e-81	3.56051e-79
c26896_g1_i1	8.10746	1.54015	74.6259	5.68921e-18	3.53674e-17
c28352_g1_i2	8.10427	7.49364	198.042	5.58633e-45	1.95625e-43
c28130_g1_i2	8.10066	2.91137	144.786	2.39184e-33	4.48279e-32
c22220_g1_i3	8.10024	3.36252	79.1307	5.81331e-19	4.00641e-18
c28618_g7_i1	8.09808	3.33507	323.92	2.0276e-72	3.15463e-70
c82325_g1_i1	8.09621	0.544414	84.8417	3.23238e-20	2.52318e-19
c25802_g1_i2	8.09491	1.2413	53.0574	3.23941e-13	1.21053e-12
c86620_g1_i1	8.08695	2.36962	235.888	3.10053e-53	1.68761e-51
c82358_g1_i1	8.08478	1.31906	109.274	1.41365e-25	1.70987e-24
c25097_g1_i3	8.0717	7.55662	517.509	1.47388e-114	3.5871e-111
c35156_g1_i1	8.06669	1.79791	189.589	3.90901e-43	1.23669e-41
c22611_g1_i1	8.06348	2.53753	177.336	1.85e-40	5.12064e-39
c26639_g2_i2	8.05692	6.50283	270.241	1.00544e-60	8.39663e-59
c24758_g1_i2	8.05669	4.98464	391.838	3.294e-87	1.35224e-84
c79478_g1_i1	8.05415	6.88534	190.844	2.08006e-43	6.64857e-42
c21118_g1_i1	8.05361	3.60793	131.987	1.50622e-30	2.4497e-29
c24262_g1_i5	8.05058	4.27338	389.099	1.30053e-86	4.92367e-84
c23891_g1_i4	8.0453	2.67178	352.158	1.43611e-78	3.05829e-76
c80324_g1_i1	8.03966	5.56074	153.478	3.01206e-35	6.35873e-34
c16681_g1_i1	8.02892	3.0076	159.403	1.52759e-36	3.43789e-35
c12459_g1_i1	8.02219	2.57571	282.16	2.5399e-63	2.4378e-61
c24934_g1_i3	8.00797	1.88187	106.605	5.43425e-25	6.34113e-24
c26814_g1_i5	7.99149	2.53001	85.8194	1.97146e-20	1.57204e-19
c25012_g1_i1	7.98785	0.839997	145.351	1.79949e-33	3.40445e-32
c70055_g1_i1	7.98749	0.746822	85.7561	2.0356e-20	1.62205e-19
c29626_g1_i1	7.98083	4.78442	599.028	2.72342e-132	2.31988e-128
c23900_g1_i1	7.97919	3.65263	354.066	5.51701e-79	1.19733e-76
c17204_g1_i1	7.97031	2.08613	176.091	3.45928e-40	9.42191e-39
c92252_g1_i1	7.96245	0.447842	88.9511	4.04689e-21	3.44122e-20
c9019_g1_i1	7.95863	2.6798	126.246	2.716e-29	4.14059e-28
c6686_g1_i2	7.95362	0.771981	124.443	6.73886e-29	1.00224e-27
c18252_g1_i1	7.94551	1.67014	201.623	9.23757e-46	3.35199e-44
c26216_g3_i1	7.94033	2.58944	84.2934	4.26537e-20	3.29481e-19
c84873_g1_i1	7.93888	1.7052	163.927	1.56935e-37	3.75245e-36
c28833_g4_i1	7.93379	7.79493	210.588	1.02253e-47	4.04186e-46
c21118_g1_i6	7.93094	3.79009	129.518	5.22528e-30	8.23501e-29
c28423_g2_i2	7.93089	2.40182	367.861	5.46964e-82	1.46746e-79
c3649_g1_i1	7.92671	2.64835	94.7887	2.11828e-22	2.01722e-21
c13869_g1_i3	7.92546	1.84705	98.1614	3.85626e-23	3.8918e-22
c19421_g1_i2	7.91959	1.74064	87.9712	6.64147e-21	5.5478e-20
c28414_g1_i1	7.91951	1.02543	99.4158	2.04685e-23	2.11213e-22
c22220_g1_i4	7.91941	3.35309	85.4695	2.35307e-20	1.86153e-19
c17623_g1_i2	7.91458	1.9406	141.224	1.43763e-32	2.60053e-31
c26896_g1_i6	7.91169	1.75483	79.1689	5.70199e-19	3.93447e-18
c26072_g2_i1	7.9024	3.66861	249.428	3.45979e-56	2.26268e-54
c24542_g1_i7	7.8994	1.96768	135.026	3.25916e-31	5.4975e-30
c25073_g1_i2	7.89589	3.41555	191.018	1.90593e-43	6.12648e-42
c26896_g1_i8	7.89411	1.73048	50.5358	1.17011e-12	4.13582e-12
c24029_g1_i3	7.88398	1.39851	128.707	7.86259e-30	1.22947e-28
c4089_g1_i1	7.88365	0.967601	86.0255	1.77631e-20	1.42376e-19
c26387_g1_i4	7.87827	3.5813	118.901	1.10108e-27	1.51953e-26
c28352_g1_i1	7.87391	7.52823	208.176	3.43401e-47	1.32812e-45
c24934_g1_i1	7.86764	6.75762	493.224	2.83372e-109	4.02305e-106
c28308_g1_i3	7.85518	4.44451	42.2713	7.94512e-11	2.3751e-10
c26072_g2_i6	7.85203	3.56978	242.949	8.94629e-55	5.33848e-53
c24946_g1_i3	7.85104	0.617212	125.476	4.00488e-29	6.05136e-28
c21183_g1_i1	7.84934	0.719793	82.4126	1.10446e-19	8.21127e-19
c17851_g1_i2	7.84727	2.98774	254.353	2.92e-57	2.02222e-55
c28240_g3_i2	7.84564	6.06453	192.64	8.43318e-44	2.77359e-42
c28610_g1_i5	7.84533	0.778257	60.16	8.74521e-15	3.85929e-14
c24934_g1_i4	7.83964	6.43586	432.178	5.45651e-96	4.13155e-93
c4551_g1_i1	7.83905	1.65461	124.168	7.74089e-29	1.14676e-27
c2656_g1_i2	7.83851	1.26039	195.781	1.74048e-44	5.9185e-43
c27278_g1_i1	7.83849	2.70323	234.521	6.15902e-53	3.28928e-51
c22567_g1_i1	7.83375	2.96277	178.564	9.9769e-41	2.80019e-39
c42364_g1_i1	7.83024	1.00366	162.995	2.50754e-37	5.91686e-36
c33957_g1_i1	7.81917	2.38837	120.189	5.75025e-28	8.10625e-27
c17332_g1_i1	7.81616	3.60857	34.992	3.31059e-09	8.46734e-09
c27346_g1_i1	7.81309	6.42684	273.073	2.42771e-61	2.10482e-59
c15057_g1_i1	7.8097	2.88462	250.642	1.88115e-56	1.24459e-54
c14834_g1_i1	7.8093	0.384999	59.0119	1.56718e-14	6.74396e-14
c84142_g1_i1	7.80731	0.914465	106.215	6.61486e-25	7.6767e-24
c27401_g1_i1	7.80508	1.0305	42.782	6.1192e-11	1.84775e-10
c17843_g1_i3	7.79721	1.82916	160.257	9.94212e-37	2.2614e-35
c28661_g3_i1	7.79213	2.57579	86.1778	1.64464e-20	1.32415e-19
c86469_g1_i1	7.7893	0.886748	147.537	5.9899e-34	1.16559e-32
c5081_g1_i1	7.78909	3.21482	210.929	8.61201e-48	3.428e-46
c22707_g1_i1	7.78898	1.68382	199.101	3.28074e-45	1.16321e-43
c28308_g1_i1	7.78664	6.41099	42.144	8.47946e-11	2.52796e-10
c55954_g1_i1	7.78575	0.565538	45.7733	1.32762e-11	4.25711e-11
c23891_g1_i2	7.78447	1.10132	157.653	3.68583e-36	8.12863e-35
c27346_g1_i4	7.78411	5.9333	361.042	1.66965e-80	3.97832e-78
c706_g1_i2	7.78312	0.685239	102.477	4.3636e-24	4.73657e-23
c2170_g1_i1	7.78159	9.30662	604.169	2.07494e-133	2.35665e-129
c28240_g3_i3	7.7765	6.33576	222.733	2.29223e-50	1.06489e-48
c19565_g1_i3	7.77129	2.37744	112.451	2.84564e-26	3.61116e-25
c9838_g1_i2	7.77052	0.994332	151.11	9.91504e-35	2.01452e-33
c26599_g1_i1	7.7686	2.07892	131.676	1.76161e-30	2.8569e-29
c1760_g1_i2	7.76622	0.317527	47.5289	5.42001e-12	1.79891e-11
c28218_g8_i1	7.76561	3.86639	275.768	6.27953e-62	5.61581e-60
c24590_g1_i2	7.75884	3.24832	115.238	6.98003e-27	9.17557e-26
c8434_g1_i2	7.75826	1.53883	84.0336	4.86447e-20	3.73894e-19
c36975_g1_i1	7.75803	3.56545	224.314	1.03621e-50	4.91055e-49
c25379_g3_i1	7.75452	6.33226	372.344	5.77943e-83	1.65481e-80
c24749_g3_i4	7.74911	1.24539	111.104	5.6159e-26	6.9938e-25
c28240_g3_i4	7.7402	5.836	232.048	2.13124e-52	1.11036e-50
c24934_g1_i2	7.73017	6.50705	519.583	5.21498e-115	1.36685e-111
c25836_g2_i1	7.72999	4.46481	133.146	8.40012e-31	1.38537e-29
c18946_g1_i1	7.72863	2.01577	220.624	6.61131e-50	2.98763e-48
c51078_g1_i1	7.71815	1.39536	71.6527	2.56616e-17	1.49337e-16
c26599_g1_i6	7.71788	1.88303	117.491	2.24084e-27	3.03949e-26
c81542_g1_i1	7.71134	5.11166	455.662	4.22512e-101	3.89087e-98
c21183_g1_i2	7.71125	0.555806	90.6986	1.67308e-21	1.47001e-20
c28017_g1_i6	7.7009	4.45481	265.63	1.0173e-59	8.04237e-58
c23067_g1_i1	7.70069	2.04186	122.511	1.78428e-28	2.59811e-27
c27207_g1_i2	7.69387	3.94177	114.257	1.14455e-26	1.48283e-25
c23356_g1_i2	7.69179	2.72264	161.748	4.69605e-37	1.09595e-35
c4172_g1_i2	7.69177	4.19212	288.72	9.45279e-65	9.81966e-63
c63096_g1_i1	7.68601	2.85793	136.431	1.60568e-31	2.75203e-30
c81737_g1_i1	7.67791	3.65432	212.803	3.36011e-48	1.37607e-46
c23516_g1_i4	7.67693	3.71824	299.234	4.83833e-67	5.78444e-65
c26072_g2_i3	7.67281	3.33049	235.497	3.77275e-53	2.05022e-51
c26072_g2_i4	7.66491	3.90133	202.529	5.86223e-46	2.15473e-44
c17843_g1_i1	7.66347	3.94661	406.575	2.03986e-90	1.06929e-87
c30785_g1_i1	7.66339	1.6686	195.284	2.23322e-44	7.54886e-43
c19416_g1_i2	7.66311	2.05106	187.296	1.2377e-42	3.80959e-41
c28240_g3_i1	7.65924	6.06483	193.058	6.83667e-44	2.25723e-42
c24934_g1_i7	7.64066	5.54557	379.512	1.58938e-84	5.10894e-82
c26875_g3_i2	7.64051	5.25996	245.925	2.00882e-55	1.25131e-53
c27182_g2_i2	7.63393	3.11704	130.806	2.73058e-30	4.38038e-29
c26387_g1_i1	7.63117	4.81701	148.628	3.45768e-34	6.82186e-33
c29327_g1_i1	7.62824	0.480774	49.0551	2.48867e-12	8.53769e-12
c27717_g3_i1	7.62475	2.75992	283.644	1.20662e-63	1.18482e-61
c48307_g1_i1	7.61973	3.56007	485.65	1.26005e-107	1.6513e-104
c50820_g1_i1	7.61911	1.50551	108.537	2.04982e-25	2.44551e-24
c24010_g2_i1	7.61739	4.92424	362.023	1.02092e-80	2.44972e-78
c27497_g3_i2	7.61233	1.92009	63.1099	1.95488e-15	9.26405e-15
c81554_g1_i1	7.602	0.798897	83.9955	4.95907e-20	3.8065e-19
c12432_g1_i1	7.5994	1.10825	107.591	3.30303e-25	3.89695e-24
c64887_g1_i1	7.59622	1.24286	81.1393	2.1036e-19	1.51471e-18
c84568_g1_i1	7.59495	2.57547	90.3817	1.96375e-21	1.71522e-20
c24786_g1_i2	7.59304	1.83109	192.883	7.46462e-44	2.45979e-42
c27884_g1_i9	7.5895	0.96916	53.8103	2.20809e-13	8.40441e-13
c28540_g4_i1	7.58937	9.25979	298.032	8.84026e-67	1.04226e-64
c23900_g1_i2	7.58586	3.83675	333.744	1.47029e-74	2.53016e-72
c2170_g1_i2	7.57358	8.56002	592.652	6.63823e-131	4.52369e-127
c28444_g3_i2	7.56567	1.23578	110.777	6.61997e-26	8.20226e-25
c12571_g1_i1	7.56132	1.9714	191.413	1.56292e-43	5.05731e-42
c27753_g3_i1	7.56117	0.964081	154.004	2.31175e-35	4.89851e-34
c24029_g1_i5	7.5593	1.84845	270.26	9.96079e-61	8.33892e-59
c1034_g1_i1	7.54829	7.07544	402.142	1.88183e-89	9.29268e-87
c17623_g1_i1	7.54699	1.61865	115.473	6.20052e-27	8.18266e-26
c81367_g1_i1	7.53723	3.94749	436.539	6.13424e-97	4.86074e-94
c30449_g1_i1	7.53723	1.97928	147.013	7.79442e-34	1.50555e-32
c31305_g1_i1	7.53403	2.63609	127.773	1.25839e-29	1.9463e-28
c85523_g1_i1	7.52746	0.602592	82.0405	1.33323e-19	9.82211e-19
c30005_g1_i1	7.52686	2.08498	98.1539	3.87101e-23	3.90343e-22
c33327_g1_i1	7.52423	4.58277	371.26	9.95068e-83	2.77909e-80
c28335_g2_i3	7.52134	0.859488	137.78	8.14088e-32	1.41667e-30
c64767_g1_i1	7.5167	4.65812	202.838	5.01748e-46	1.84623e-44
c24542_g1_i5	7.51198	1.53419	101.334	7.77166e-24	8.28288e-23
c11463_g1_i1	7.50797	2.65699	190.723	2.2102e-43	7.05794e-42
c51447_g1_i1	7.50458	1.00544	85.2754	2.59578e-20	2.04689e-19
c87373_g1_i1	7.50149	2.40017	243.942	5.43367e-55	3.32244e-53
c29631_g1_i1	7.49935	1.51866	168.055	1.96772e-38	4.87962e-37
c52861_g1_i1	7.48884	1.64252	160.485	8.86411e-37	2.02567e-35
c24262_g1_i3	7.48252	2.80336	235.152	4.48663e-53	2.43041e-51
c62907_g1_i1	7.47951	7.28044	160.814	7.51263e-37	1.72608e-35
c27107_g2_i1	7.47849	0.761574	121.188	3.47657e-28	4.98347e-27
c8922_g1_i2	7.47229	0.758278	94.6856	2.23158e-22	2.12156e-21
c28444_g5_i2	7.47159	0.946571	45.8239	1.29377e-11	4.15324e-11
c19421_g1_i4	7.46739	2.02273	94.0709	3.04417e-22	2.8582e-21
c13355_g1_i1	7.4659	0.261781	53.5023	2.58289e-13	9.7631e-13
c67452_g1_i1	7.45654	2.53677	32.2448	1.35919e-08	3.28662e-08
c26599_g1_i2	7.45173	2.30961	133.091	8.63719e-31	1.42171e-29
c14786_g1_i2	7.4511	2.95749	371.409	9.23233e-83	2.6158e-80
c21398_g1_i1	7.44886	1.70763	269.107	1.7761e-60	1.46176e-58
c27635_g1_i4	7.4458	4.9297	418.438	5.33779e-93	3.24776e-90
c19264_g1_i2	7.44503	1.69998	64.8483	8.08905e-16	4.00259e-15
c33120_g1_i1	7.43969	2.25297	161.55	5.1884e-37	1.2059e-35
c21421_g1_i3	7.43752	2.49816	107.004	4.44377e-25	5.21394e-24
c39960_g1_i1	7.43739	4.06816	362.263	9.05356e-81	2.21929e-78
c25635_g2_i1	7.43047	0.294204	93.9653	3.21106e-22	3.01157e-21
c28308_g1_i2	7.42162	4.38233	38.4341	5.66349e-10	1.56265e-09
c8003_g1_i1	7.41987	3.68559	312.669	5.72601e-70	7.93099e-68
c15544_g1_i1	7.41896	3.94764	415.323	2.5431e-92	1.49398e-89
c24934_g1_i6	7.41731	5.3355	215.104	1.05776e-48	4.47928e-47
c27362_g1_i4	7.41684	0.888926	98.6398	3.02872e-23	3.07961e-22
c10046_g1_i1	7.41675	5.72921	60.589	7.03243e-15	3.12897e-14
c25379_g3_i3	7.41385	5.09619	528.227	6.86585e-117	1.9495e-113
c5428_g1_i2	7.40987	0.105742	57.7837	2.92585e-14	1.22112e-13
c15898_g1_i1	7.40614	2.44479	121.86	2.47723e-28	3.58566e-27
c18295_g1_i2	7.4053	2.43727	130.237	3.63665e-30	5.78215e-29
c8922_g1_i1	7.40107	0.662222	87.1036	1.02984e-20	8.45334e-20
c84886_g1_i1	7.39796	2.10147	117.3	2.46782e-27	3.33542e-26
c18713_g1_i1	7.39525	1.07521	83.9233	5.1436e-20	3.94458e-19
c20367_g1_i5	7.39457	2.59697	183.761	7.31524e-42	2.16177e-40
c22456_g1_i2	7.39369	2.42264	284.001	1.00848e-63	9.96002e-62
c53992_g1_i1	7.38888	0.917795	127.234	1.65143e-29	2.54497e-28
c28313_g1_i1	7.38443	0.327025	70.8784	3.79944e-17	2.1703e-16
c23891_g1_i1	7.38226	1.30968	171.823	2.95857e-39	7.67763e-38
c72490_g1_i1	7.37611	1.14771	152.544	4.81845e-35	9.95024e-34
c28151_g1_i3	7.37012	2.48962	121.191	3.47038e-28	4.97669e-27
c8476_g1_i1	7.36126	2.03075	161.057	6.64978e-37	1.53508e-35
c27635_g1_i2	7.3604	5.03446	414.624	3.61011e-92	2.05012e-89
c69849_g1_i1	7.35934	1.51864	74.1319	7.30695e-18	4.49404e-17
c12936_g1_i2	7.35404	3.69501	224.37	1.00719e-50	4.77965e-49
c27107_g5_i1	7.35368	0.395369	65.5853	5.56521e-16	2.80466e-15
c50290_g1_i1	7.35341	5.8094	152.765	4.31057e-35	8.95027e-34
c81429_g1_i1	7.34899	2.08866	119.903	6.64194e-28	9.32471e-27
c82754_g1_i1	7.34666	0.538634	117.737	1.98018e-27	2.69452e-26
c28551_g3_i2	7.34546	5.51931	319.167	2.19947e-71	3.25837e-69
c31763_g1_i1	7.33779	4.37516	390.785	5.58547e-87	2.21295e-84
c22701_g1_i1	7.33493	1.67499	21.7638	3.0836e-06	5.94139e-06
c63593_g1_i1	7.31796	2.99291	161.347	5.74683e-37	1.33387e-35
c54501_g1_i1	7.31538	2.38737	154.415	1.87913e-35	4.00423e-34
c24262_g1_i2	7.31061	4.02638	357.129	1.18754e-79	2.69753e-77
c33945_g1_i1	7.31041	0.361984	99.6804	1.79087e-23	1.85867e-22
c9019_g1_i2	7.30898	2.11324	100.851	9.91862e-24	1.0489e-22
c10576_g1_i1	7.30521	2.38212	148.474	3.73785e-34	7.35334e-33
c33296_g1_i1	7.3029	1.35045	80.4921	2.91865e-19	2.07225e-18
c21949_g1_i3	7.30059	0.688762	96.5231	8.82095e-23	8.63171e-22
c22265_g1_i4	7.29923	0.875458	77.012	1.69923e-18	1.11235e-17
c69873_g1_i1	7.29612	2.12838	202.972	4.69063e-46	1.73157e-44
c48070_g1_i1	7.2914	4.55535	161.91	4.32866e-37	1.01159e-35
c11463_g1_i2	7.29018	3.36274	225.155	6.7921e-51	3.25495e-49
c10390_g1_i1	7.28801	1.15327	130.369	3.40259e-30	5.42266e-29
c26921_g1_i2	7.28746	0.860953	69.8266	6.47534e-17	3.61045e-16
c14997_g1_i2	7.28528	0.683171	108.93	1.68136e-25	2.02268e-24
c1983_g1_i1	7.28483	1.2264	48.1684	3.91135e-12	1.31756e-11
c51378_g1_i1	7.28385	1.76358	168.011	2.01143e-38	4.97716e-37
c12356_g1_i2	7.28336	1.6826	81.5991	1.66686e-19	1.21513e-18
c84303_g1_i1	7.27271	1.61479	142.671	6.9362e-33	1.27405e-31
c86747_g1_i1	7.26569	2.26293	157.582	3.81948e-36	8.41793e-35
c51564_g1_i1	7.26299	0.539919	120.911	3.99708e-28	5.69842e-27
c48873_g1_i1	7.26287	1.50918	104.957	1.24835e-24	1.42162e-23
c6109_g1_i2	7.25992	1.24935	175.328	5.07706e-40	1.37077e-38
c26472_g1_i4	7.25981	4.98994	183.963	6.60819e-42	1.96133e-40
c28682_g13_i2	7.25929	2.38777	188.903	5.51768e-43	1.72957e-41
c16230_g2_i1	7.25874	1.4943	159.861	1.21349e-36	2.74915e-35
c23516_g1_i2	7.25702	4.56346	361.017	1.69069e-80	4.00047e-78
c53214_g1_i1	7.25606	4.13076	119.682	7.42706e-28	1.03842e-26
c22220_g1_i5	7.25134	3.08061	70.5077	4.58469e-17	2.59881e-16
c16948_g1_i2	7.24263	3.76884	245.132	2.99022e-55	1.84242e-53
c24262_g1_i4	7.23854	4.05126	394.56	8.41836e-88	3.67742e-85
c49324_g1_i1	7.23058	2.21882	185.371	3.25755e-42	9.82252e-41
c63199_g1_i1	7.22751	9.40459	181.283	2.54281e-41	7.29304e-40
c17271_g1_i2	7.22539	2.03521	181.529	2.24741e-41	6.484e-40
c16948_g1_i1	7.22356	5.91472	333.859	1.38759e-74	2.39997e-72
c7438_g1_i1	7.22332	1.37683	183.658	7.70515e-42	2.26912e-40
c70814_g1_i1	7.21235	3.49154	253.29	4.97926e-57	3.40679e-55
c27194_g1_i2	7.21082	3.99538	358.524	5.90137e-80	1.35863e-77
c8377_g1_i1	7.20849	0.371628	96.6858	8.12505e-23	7.99436e-22
c33602_g1_i1	7.20558	6.36385	483.583	3.54863e-107	4.3183e-104
c28178_g6_i1	7.20403	2.83378	293.409	8.98856e-66	1.00416e-63
c19421_g1_i3	7.204	1.86422	88.3886	5.37785e-21	4.52108e-20
c69904_g1_i1	7.20215	1.09342	195.865	1.66787e-44	5.67727e-43
c31978_g1_i1	7.20087	2.8389	160.458	8.98748e-37	2.05248e-35
c25767_g1_i11	7.19788	2.71053	260.856	1.11662e-58	8.32526e-57
c5910_g1_i1	7.1955	1.95195	297.068	1.4341e-66	1.66772e-64
c27843_g2_i2	7.19437	1.4283	205.796	1.13531e-46	4.28388e-45
c48636_g1_i1	7.194	2.35568	271.522	5.28635e-61	4.49182e-59
c25813_g1_i2	7.18795	0.537616	90.6809	1.68814e-21	1.4821e-20
c25093_g1_i1	7.18449	5.89607	303.51	5.66273e-68	7.09361e-66
c24066_g1_i3	7.18427	0.628064	109.689	1.1462e-25	1.39381e-24
c67320_g1_i1	7.18362	2.45326	195.436	2.06902e-44	7.01469e-43
c17238_g1_i1	7.18294	0.719965	32.0878	1.47358e-08	3.55112e-08
c29181_g1_i1	7.18168	0.682816	97.9564	4.2769e-23	4.29493e-22
c51462_g1_i1	7.181	2.24633	114.599	9.63525e-27	1.2545e-25
c22252_g1_i2	7.17762	2.07786	131.252	2.18061e-30	3.51467e-29
c55940_g1_i1	7.17197	0.923835	87.563	8.1636e-21	6.76784e-20
c27746_g1_i5	7.16951	4.56911	130.32	3.48786e-30	5.55336e-29
c52601_g1_i1	7.16103	2.3109	216.12	6.35052e-49	2.72864e-47
c966_g1_i2	7.15412	1.47598	185.04	3.84643e-42	1.15268e-40
c8330_g1_i1	7.15094	0.85908	16.6519	4.49058e-05	7.77201e-05
c22752_g2_i1	7.14959	1.46404	172.266	2.36686e-39	6.17504e-38
c21182_g1_i4	7.1455	0.362654	93.1378	4.87774e-22	4.49552e-21
c17107_g1_i1	7.1442	1.36902	216.111	6.37686e-49	2.73651e-47
c51758_g1_i1	7.14228	5.41326	151.344	8.81249e-35	1.79694e-33
c28095_g4_i1	7.14148	5.88037	194.514	3.28935e-44	1.10422e-42
c17250_g1_i2	7.13993	3.51093	431.905	6.25609e-96	4.634e-93
c30129_g1_i1	7.13277	1.91273	99.6586	1.8107e-23	1.87697e-22
c28014_g4_i2	7.13124	4.30744	299.872	3.51346e-67	4.23018e-65
c71806_g1_i1	7.13038	4.46974	75.1801	4.29676e-18	2.69918e-17
c23516_g1_i1	7.12952	4.21556	339.132	9.8615e-76	1.81628e-73
c81374_g1_i1	7.12372	2.26474	168.018	2.00498e-38	4.96481e-37
c5249_g1_i2	7.12308	4.04768	298.675	6.40372e-67	7.60257e-65
c18217_g1_i4	7.12301	0.379466	43.828	3.58541e-11	1.10527e-10
c16651_g1_i2	7.11715	0.879724	140.813	1.76805e-32	3.18072e-31
c14300_g1_i2	7.11707	2.16076	254.946	2.16918e-57	1.51767e-55
c27107_g2_i2	7.11419	1.03987	155.752	9.59145e-36	2.06973e-34
c26189_g1_i1	7.11227	2.73418	189.828	3.46551e-43	1.09842e-41
c24542_g1_i1	7.10918	1.81536	110.873	6.30911e-26	7.82279e-25
c23634_g1_i1	7.10543	1.8192	82.6348	9.87055e-20	7.37057e-19
c627_g1_i1	7.10215	0.740807	90.4687	1.87928e-21	1.64355e-20
c28218_g18_i1	7.10147	3.46221	212.683	3.56856e-48	1.45444e-46
c32532_g1_i1	7.10059	1.15469	73.4718	1.02082e-17	6.19677e-17
c28616_g2_i3	7.09915	1.3874	147.72	5.46061e-34	1.06624e-32
c37013_g1_i1	7.09846	3.17979	191.747	1.32121e-43	4.30378e-42
c17435_g2_i1	7.09126	4.66195	39.8388	2.75814e-10	7.84721e-10
c31088_g1_i1	7.09036	1.48495	119.934	6.53873e-28	9.18739e-27
c28631_g5_i4	7.08958	1.83788	146.003	1.29621e-33	2.46875e-32
c28772_g3_i2	7.08702	6.2191	239.425	5.25024e-54	2.94714e-52
c27492_g2_i8	7.08504	1.95678	264.856	1.49975e-59	1.17473e-57
c47110_g1_i1	7.07886	4.46672	138.796	4.88086e-32	8.62133e-31
c35075_g1_i1	7.07749	0.0497663	62.5215	2.63555e-15	1.22998e-14
c46431_g1_i1	7.07692	3.13302	277.003	3.3784e-62	3.0615e-60
c24035_g2_i1	7.0769	4.07817	86.429	1.44844e-20	1.17172e-19
c81575_g1_i1	7.07512	1.27869	123.507	1.0799e-28	1.59219e-27
c24946_g1_i1	7.07349	-0.0178278	93.9794	3.18832e-22	2.99189e-21
c13443_g1_i2	7.06653	1.76127	86.5337	1.37373e-20	1.1126e-19
c17250_g1_i1	7.06256	4.25272	430.712	1.13719e-95	8.24414e-93
c23256_g3_i1	7.06158	2.61283	140.333	2.25122e-32	4.03715e-31
c23516_g1_i5	7.05905	4.37289	373.75	2.85546e-83	8.24526e-81
c28184_g2_i4	7.05279	3.55593	342.345	1.96861e-76	3.78962e-74
c20157_g1_i1	7.05256	1.28861	26.0277	3.36559e-07	7.09013e-07
c21249_g1_i2	7.04988	1.03497	117.5	2.23065e-27	3.02809e-26
c9453_g1_i2	7.04958	1.27467	163.442	2.00259e-37	4.75831e-36
c66636_g1_i1	7.04828	1.99225	149.311	2.45261e-34	4.88414e-33
c85633_g1_i1	7.04799	2.16798	204.102	2.65866e-46	9.88958e-45
c38626_g1_i1	7.0466	4.88118	188.966	5.34701e-43	1.67761e-41
c18713_g1_i2	7.04232	0.632681	63.9929	1.24866e-15	6.06062e-15
c25836_g1_i1	7.04222	4.24463	104.305	1.73418e-24	1.94755e-23
c56068_g1_i1	7.04092	1.51147	104.102	1.92208e-24	2.15006e-23
c66585_g1_i1	7.0393	1.08646	83.5365	6.25508e-20	4.75735e-19
c32714_g1_i1	7.03859	0.979316	177.097	2.08587e-40	5.75482e-39
c27207_g1_i3	7.03734	3.341	104.041	1.98152e-24	2.21437e-23
c22641_g1_i1	7.02993	2.73401	337.822	1.90198e-75	3.41085e-73
c25010_g1_i10	7.02794	1.92207	208.688	2.65489e-47	1.0362e-45
c21683_g1_i1	7.02554	2.01142	232.785	1.47206e-52	7.77637e-51
c24771_g1_i1	7.01973	0.433756	29.2886	6.23613e-08	1.41514e-07
c28864_g2_i1	7.01724	4.32304	322.679	3.77829e-72	5.7926e-70
c11312_g1_i1	7.01039	2.77072	149.05	2.79681e-34	5.55336e-33
c24921_g1_i1	7.00986	2.28928	25.9672	3.47262e-07	7.30703e-07
c27879_g9_i1	7.00718	1.33067	69.0139	9.77722e-17	5.35594e-16
c29131_g1_i1	7.00293	3.49904	188.828	5.73055e-43	1.79299e-41
c28423_g2_i1	6.99613	1.42338	279.724	8.62281e-63	8.02746e-61
c31952_g1_i1	6.99509	1.5558	102.36	4.63038e-24	5.01816e-23
c48092_g1_i1	6.98914	2.1256	209.365	1.88951e-47	7.41721e-46
c27303_g1_i4	6.98443	0.224656	97.703	4.86074e-23	4.85974e-22
c46587_g1_i1	6.9734	5.69312	316.71	7.54159e-71	1.09814e-68
c26134_g3_i1	6.96112	3.09301	292.35	1.52917e-65	1.69167e-63
c86989_g1_i1	6.95828	1.08408	69.534	7.51067e-17	4.16386e-16
c62048_g1_i1	6.95647	3.90696	201.692	8.92696e-46	3.24619e-44
c21683_g1_i2	6.94643	1.9946	271.394	5.63652e-61	4.76559e-59
c87554_g1_i1	6.94368	3.91478	156.113	7.99891e-36	1.73486e-34
c28014_g4_i1	6.94055	4.88577	365.936	1.43556e-81	3.67774e-79
c24749_g3_i3	6.94001	1.06987	100.438	1.22167e-23	1.28436e-22
c18003_g1_i1	6.93891	1.43136	96.7113	8.02086e-23	7.89413e-22
c25767_g1_i7	6.93654	3.08112	273.765	1.71526e-61	1.50242e-59
c27884_g1_i7	6.93023	0.397419	56.5157	5.57507e-14	2.25471e-13
c51474_g1_i1	6.92722	3.94735	116.264	4.16075e-27	5.55087e-26
c19520_g2_i1	6.92714	1.95738	254.18	3.18542e-57	2.1971e-55
c5249_g1_i1	6.92433	4.8339	278.513	1.58364e-62	1.46231e-60
c88075_g1_i1	6.9241	2.30202	278.114	1.93432e-62	1.77172e-60
c50340_g1_i1	6.92234	1.45737	223.434	1.61237e-50	7.56727e-49
c14786_g1_i1	6.92199	3.03373	349.688	4.9543e-78	1.01692e-75
c39528_g1_i1	6.92023	2.8023	366.973	8.53668e-82	2.23746e-79
c26387_g1_i2	6.92012	3.02017	35.7679	2.2228e-09	5.78546e-09
c28184_g2_i12	6.91845	3.68835	344.531	6.57783e-77	1.28072e-74
c27879_g9_i2	6.91057	1.19398	53.6922	2.34488e-13	8.90118e-13
c46435_g1_i1	6.9074	5.68664	319.059	2.32244e-71	3.41089e-69
c22567_g1_i2	6.90674	2.7814	148.64	3.43717e-34	6.78925e-33
c26387_g1_i5	6.90549	3.73117	50.0217	1.52054e-12	5.31816e-12
c28864_g5_i1	6.89704	4.16274	151.55	7.9465e-35	1.62424e-33
c13378_g1_i2	6.89644	1.61095	74.8039	5.19859e-18	3.24357e-17
c25509_g4_i1	6.89299	2.72102	82.0331	1.33829e-19	9.8551e-19
c26940_g1_i4	6.89021	2.53968	246.95	1.20081e-55	7.61921e-54
c36344_g1_i1	6.88863	0.958931	43.1384	5.10022e-11	1.54967e-10
c1946_g1_i1	6.88717	1.94641	70.4289	4.77166e-17	2.7003e-16
c28184_g2_i21	6.88508	3.79985	348.573	8.668e-78	1.75801e-75
c28218_g18_i2	6.87794	3.80343	235.984	2.95458e-53	1.61332e-51
c25998_g1_i1	6.87774	3.81967	188.025	8.57883e-43	2.65733e-41
c10894_g1_i2	6.87267	4.64152	323.61	2.36926e-72	3.65285e-70
c19565_g1_i4	6.86775	2.2322	109.922	1.0192e-25	1.2456e-24
c27070_g2_i1	6.86723	3.54825	325.552	8.94685e-73	1.42451e-70
c28551_g3_i3	6.86672	5.6449	234.646	5.7819e-53	3.10247e-51
c27720_g1_i2	6.85836	2.6879	219.933	9.35616e-50	4.18363e-48
c27641_g1_i4	6.85648	0.674002	29.9746	4.37741e-08	1.00737e-07
c4279_g1_i1	6.85604	1.45396	83.1197	7.72335e-20	5.82465e-19
c25767_g1_i8	6.85347	2.70472	229.048	9.61441e-52	4.8034e-50
c27207_g1_i6	6.84265	4.40306	110.712	6.84326e-26	8.46661e-25
c27162_g1_i1	6.84081	1.55405	130.847	2.67438e-30	4.29224e-29
c24097_g1_i3	6.83849	0.926037	99.7432	1.73498e-23	1.80396e-22
c25075_g2_i1	6.83372	5.12669	116.718	3.30991e-27	4.44184e-26
c18090_g1_i4	6.82788	2.06632	231.511	2.79144e-52	1.44548e-50
c25822_g1_i2	6.82763	7.52883	125.467	4.02257e-29	6.07539e-28
c19954_g1_i2	6.82688	6.59314	217.005	4.07123e-49	1.76712e-47
c57971_g1_i1	6.8247	1.896	89.1508	3.65826e-21	3.11698e-20
c10193_g1_i1	6.82445	0.269991	49.0719	2.46754e-12	8.46946e-12
c81757_g1_i1	6.82206	0.720916	112.321	3.03827e-26	3.84558e-25
c13443_g1_i1	6.82181	0.760448	65.5141	5.76999e-16	2.90271e-15
c16780_g3_i1	6.82156	4.3557	82.1428	1.26604e-19	9.35544e-19
c28930_g6_i1	6.81689	5.56587	362.517	7.9713e-81	1.96816e-78
c25767_g1_i6	6.81362	2.34514	213.741	2.09725e-48	8.68284e-47
c28178_g6_i2	6.80957	2.90604	280.277	6.53582e-63	6.16883e-61
c25767_g1_i10	6.80893	3.32959	303.922	4.60535e-68	5.79034e-66
c64975_g1_i1	6.80874	6.45248	421.658	1.06312e-93	6.83464e-91
c30580_g1_i1	6.80058	1.84387	68.7163	1.13696e-16	6.1771e-16
c25767_g1_i1	6.79472	2.9714	258.777	3.1707e-58	2.29862e-56
c11123_g1_i1	6.79316	4.24369	387.102	3.53794e-86	1.29622e-83
c27734_g4_i6	6.79222	0.754762	56.0007	7.24466e-14	2.89489e-13
c28184_g2_i7	6.79155	3.93321	340.268	5.57811e-76	1.0618e-73
c4172_g1_i1	6.79047	3.83959	248.114	6.69367e-56	4.29517e-54
c14299_g1_i2	6.7888	4.69786	301.618	1.46318e-67	1.80634e-65
c28682_g13_i1	6.77362	2.59064	174.367	8.23119e-40	2.19453e-38
c63842_g1_i1	6.77344	3.22165	31.2495	2.26904e-08	5.37455e-08
c23471_g1_i5	6.77074	1.09178	166.147	5.1378e-38	1.24598e-36
c16627_g1_i2	6.76867	0.566947	111.928	3.70543e-26	4.66058e-25
c23847_g1_i2	6.76642	1.53985	27.0436	1.98918e-07	4.28482e-07
c14300_g1_i3	6.76637	1.33856	185.24	3.47775e-42	1.0468e-40
c9295_g1_i2	6.75877	2.91878	192.33	9.85713e-44	3.22324e-42
c53093_g1_i1	6.7584	1.32782	135.67	2.35574e-31	4.00534e-30
c10594_g1_i1	6.75217	1.98905	250.991	1.57868e-56	1.0465e-54
c83642_g1_i1	6.74449	0.452804	44.5174	2.52109e-11	7.8765e-11
c14299_g1_i1	6.73498	1.56577	183.951	6.65051e-42	1.97046e-40
c37913_g1_i1	6.73353	4.17629	18.9708	1.32731e-05	2.41087e-05
c53969_g1_i1	6.7301	3.80115	259.745	1.95012e-58	1.42895e-56
c17271_g1_i3	6.72794	3.12413	179.348	6.72495e-41	1.90157e-39
c24946_g1_i4	6.72737	0.24064	81.1835	2.05704e-19	1.48212e-18
c14707_g1_i2	6.72429	1.48277	137.087	1.15416e-31	1.99421e-30
c80622_g1_i1	6.7242	1.47519	226.135	4.15123e-51	2.01489e-49
c63616_g1_i1	6.72391	5.1672	259.248	2.5027e-58	1.81822e-56
c9295_g1_i1	6.71544	3.21778	186.174	2.17525e-42	6.63538e-41
c28151_g1_i7	6.71306	1.04625	107.219	3.98528e-25	4.6889e-24
c32770_g1_i1	6.71284	0.841476	44.8259	2.15355e-11	6.7723e-11
c4492_g1_i1	6.70906	3.78794	45.8682	1.26479e-11	4.06368e-11
c1933_g1_i2	6.70845	5.0689	216.123	6.34114e-49	2.72805e-47
c26134_g3_i2	6.70453	2.64631	232.269	1.90797e-52	9.98623e-51
c11322_g1_i1	6.69819	0.782159	48.1943	3.86013e-12	1.30121e-11
c80563_g1_i1	6.69814	1.00164	116.142	4.42433e-27	5.89329e-26
c2935_g1_i1	6.69754	0.858356	92.3661	7.20379e-22	6.54022e-21
c68053_g1_i1	6.69403	3.13189	163.086	2.39543e-37	5.66015e-36
c21884_g1_i3	6.68989	1.29485	89.1947	3.57808e-21	3.05018e-20
c66417_g1_i1	6.68515	3.41236	132.785	1.00756e-30	1.65369e-29
c23552_g1_i2	6.68331	7.16364	218.21	2.22206e-49	9.7693e-48
c6698_g1_i1	6.67332	1.21403	122.204	2.08282e-28	3.02765e-27
c25698_g3_i2	6.67164	2.40935	51.0045	9.21538e-13	3.28929e-12
c27430_g3_i1	6.66837	0.513892	100.477	1.19792e-23	1.25978e-22
c26109_g1_i1	6.66223	3.62918	145.082	2.06082e-33	3.87946e-32
c37443_g1_i1	6.65645	0.00939808	67.6012	2.00148e-16	1.05704e-15
c17238_g1_i2	6.65425	1.06224	34.4877	4.28943e-09	1.08689e-08
c11123_g1_i2	6.65292	3.46402	400.868	3.56472e-89	1.68412e-86
c23505_g1_i2	6.65164	2.53656	294.563	5.0391e-66	5.68534e-64
c27883_g1_i2	6.64855	5.88476	319.39	1.96644e-71	2.93871e-69
c24097_g2_i1	6.64523	3.37739	157.439	4.10462e-36	9.02883e-35
c28151_g1_i2	6.64112	2.82977	134.434	4.39037e-31	7.35462e-30
c709_g1_i1	6.6389	4.15836	483.836	3.12663e-107	3.94569e-104
c94311_g1_i1	6.63846	0.902775	45.1327	1.84125e-11	5.82407e-11
c19954_g1_i1	6.63674	6.3478	222.841	2.17142e-50	1.01075e-48
c14116_g1_i1	6.63592	0.632164	86.2824	1.5599e-20	1.2583e-19
c25073_g1_i1	6.6308	2.4102	185.391	3.22366e-42	9.73756e-41
c28733_g1_i2	6.63047	2.17213	240.084	3.77047e-54	2.14835e-52
c21157_g2_i1	6.62735	2.37312	237.259	1.55733e-53	8.53103e-52
c50623_g1_i1	6.61825	2.25852	154	2.31589e-35	4.90424e-34
c68878_g1_i1	6.61616	2.19585	271.77	4.66771e-61	3.98603e-59
c27382_g3_i2	6.60866	2.10738	88.6652	4.67611e-21	3.95063e-20
c23865_g1_i1	6.60605	6.97573	230.551	4.52116e-52	2.30959e-50
c17073_g1_i1	6.60335	1.45906	91.2559	1.26245e-21	1.1243e-20
c25767_g1_i3	6.5986	3.54672	338.429	1.4026e-75	2.55566e-73
c27070_g1_i4	6.59651	2.46415	331.533	4.45494e-74	7.44085e-72
c16088_g2_i1	6.59617	1.85113	217.962	2.51704e-49	1.1052e-47
c966_g1_i1	6.59333	2.01357	225.267	6.41966e-51	3.08515e-49
c12367_g1_i2	6.59191	2.88055	274.174	1.397e-61	1.2268e-59
c23963_g1_i1	6.59085	9.02752	270.534	8.68061e-61	7.28508e-59
c21809_g1_i6	6.59061	0.909153	151.801	7.00403e-35	1.43678e-33
c62792_g1_i1	6.58893	2.83678	290.014	4.93773e-65	5.2576e-63
c26134_g3_i3	6.58621	2.00634	176.618	2.65357e-40	7.27394e-39
c24155_g1_i1	6.58315	2.12756	243.584	6.50457e-55	3.95062e-53
c25737_g1_i2	6.57998	1.65708	67.2336	2.41167e-16	1.26167e-15
c50501_g1_i1	6.57297	0.121718	68.8981	1.03687e-16	5.66084e-16
c21249_g1_i1	6.57003	0.885804	109.771	1.10008e-25	1.34059e-24
c69974_g1_i1	6.56714	5.78046	233.227	1.17943e-52	6.26939e-51
c82028_g1_i1	6.56698	1.67981	96.0134	1.14108e-22	1.10517e-21
c10894_g1_i1	6.5617	4.43755	302.711	8.45481e-68	1.05139e-65
c15898_g1_i2	6.55123	3.27834	139.685	3.11886e-32	5.53773e-31
c26312_g1_i1	6.55009	6.09324	112.745	2.4542e-26	3.12957e-25
c28551_g3_i1	6.54597	2.81771	93.4963	4.06961e-22	3.7814e-21
c16948_g1_i3	6.5451	4.60433	246.3	1.66363e-55	1.042e-53
c24262_g1_i6	6.54462	2.54694	282.521	2.11952e-63	2.05166e-61
c15817_g1_i1	6.5328	1.834	130.086	3.92462e-30	6.2284e-29
c25348_g2_i1	6.51898	5.89691	29.2654	6.31127e-08	1.43124e-07
c25767_g1_i4	6.51364	2.63335	199.097	3.28729e-45	1.16432e-43
c21249_g1_i3	6.51204	0.939324	109.136	1.51542e-25	1.82778e-24
c67500_g1_i1	6.51053	0.689497	103.37	2.78108e-24	3.06964e-23
c30522_g1_i1	6.50849	2.95642	123.093	1.33076e-28	1.95192e-27
c3559_g1_i2	6.50829	7.26708	214.758	1.25855e-48	5.29416e-47
c28155_g2_i6	6.50631	4.34166	161.174	6.26964e-37	1.45027e-35
c28506_g6_i1	6.50332	5.08093	350.046	4.14075e-78	8.55078e-76
c16142_g1_i1	6.50181	0.518575	84.3586	4.12707e-20	3.19087e-19
c27263_g1_i4	6.5015	1.40794	125.148	4.72451e-29	7.08219e-28
c23356_g1_i6	6.49551	0.50525	67.8252	1.78655e-16	9.48917e-16
c5571_g1_i1	6.49148	0.573262	46.096	1.12599e-11	3.63415e-11
c79254_g1_i1	6.48872	2.47977	41.7636	1.03002e-10	3.04837e-10
c25822_g1_i1	6.48513	6.54482	160.03	1.11464e-36	2.52858e-35
c13500_g2_i1	6.4833	0.788297	84.4592	3.92229e-20	3.03944e-19
c71747_g1_i1	6.48306	0.572222	121.986	2.32497e-28	3.37101e-27
c24155_g1_i4	6.47997	1.31828	153.458	3.04281e-35	6.41966e-34
c24434_g1_i1	6.47731	7.14168	419.443	3.22602e-93	1.99855e-90
c47973_g1_i1	6.47714	3.15094	290.65	3.58788e-65	3.85646e-63
c26086_g1_i3	6.47632	1.89579	131.286	2.14351e-30	3.4565e-29
c6955_g1_i2	6.47358	0.491091	64.7752	8.39511e-16	4.1456e-15
c27705_g1_i1	6.46987	0.463871	138.396	5.97013e-32	1.04802e-30
c65199_g1_i1	6.46739	1.64566	80.5462	2.83993e-19	2.01888e-18
c34774_g1_i1	6.46466	0.487161	119.803	6.98783e-28	9.78613e-27
c28020_g1_i1	6.46282	3.00921	249.295	3.69897e-56	2.40525e-54
c21249_g1_i5	6.46179	1.2324	92.7604	5.90232e-22	5.39168e-21
c17775_g2_i1	6.46135	0.666126	66.8539	2.92392e-16	1.51986e-15
c21249_g1_i4	6.46135	0.906246	110.898	6.22831e-26	7.73386e-25
c21371_g1_i3	6.45821	6.77622	468.023	8.62818e-104	8.90873e-101
c28335_g6_i1	6.45538	2.82058	312.53	6.13974e-70	8.46962e-68
c25510_g1_i7	6.45092	2.45642	245.333	2.70376e-55	1.67196e-53
c82429_g1_i1	6.44562	3.32325	355.071	3.33278e-79	7.37388e-77
c7016_g1_i1	6.44281	2.06523	88.1631	6.02749e-21	5.04979e-20
c27213_g2_i1	6.44218	1.24622	49.2384	2.26671e-12	7.80294e-12
c23471_g1_i6	6.44211	1.0209	125.189	4.62709e-29	6.94532e-28
c47741_g1_i1	6.43886	1.85081	163.305	2.14625e-37	5.08901e-36
c19868_g1_i3	6.42851	6.2951	239.545	4.94263e-54	2.77905e-52
c27346_g1_i3	6.42781	9.49431	383.72	1.92801e-85	6.77249e-83
c24434_g1_i2	6.42723	7.53601	422.346	7.52911e-94	4.93345e-91
c17412_g1_i2	6.42577	3.14662	371.397	9.28921e-83	2.6158e-80
c24434_g1_i4	6.42457	6.88894	404.881	4.76813e-90	2.42484e-87
c19473_g1_i4	6.41246	4.02642	81.4269	1.81862e-19	1.31814e-18
c6331_g1_i1	6.4078	3.30829	153.456	3.0457e-35	6.42179e-34
c4508_g1_i1	6.40701	4.89854	156.896	5.39253e-36	1.17933e-34
c14991_g1_i2	6.39702	0.543536	118.414	1.40715e-27	1.93019e-26
c28485_g1_i7	6.39347	4.17765	223.235	1.78113e-50	8.3249e-49
c1892_g1_i2	6.3934	3.0894	177.595	1.62419e-40	4.51026e-39
c25379_g3_i2	6.39252	6.81513	159.098	1.78142e-36	3.99069e-35
c19473_g1_i2	6.39038	4.66241	75.4471	3.75339e-18	2.36919e-17
c21249_g1_i6	6.38743	0.805477	126.895	1.95857e-29	3.0074e-28
c25727_g2_i1	6.38574	3.92115	169.515	9.44038e-39	2.38799e-37
c23505_g1_i1	6.38211	2.43879	259.9	1.80411e-58	1.32482e-56
c49614_g1_i1	6.38026	2.77883	265.44	1.11902e-59	8.80563e-58
c13922_g1_i2	6.37919	2.23598	225.192	6.66834e-51	3.20015e-49
c23505_g1_i5	6.37571	2.84892	363.891	4.00261e-81	9.9548e-79
c79389_g1_i1	6.37506	3.8181	81.7921	1.51182e-19	1.1066e-18
c43097_g1_i1	6.37236	1.31234	26.121	3.20675e-07	6.771e-07
c7247_g1_i1	6.37107	3.74231	259.514	2.19018e-58	1.59799e-56
c30983_g1_i1	6.36969	1.71303	106.271	6.42965e-25	7.47195e-24
c26695_g1_i1	6.36909	1.33394	116.84	3.11171e-27	4.18576e-26
c46513_g1_i1	6.36663	2.08868	42.9926	5.49466e-11	1.66551e-10
c22764_g2_i1	6.36629	0.915963	133.868	5.83965e-31	9.7108e-30
c25737_g1_i3	6.36543	1.7808	76.9515	1.75205e-18	1.14605e-17
c29012_g2_i2	6.36156	2.66098	116.71	3.32284e-27	4.45745e-26
c20570_g2_i1	6.36094	1.84732	153.753	2.62286e-35	5.55086e-34
c27346_g1_i2	6.35915	7.73046	306.335	1.37262e-68	1.7783e-66
c52951_g1_i1	6.35498	0.550218	81.2474	1.99153e-19	1.43696e-18
c28385_g1_i1	6.34905	4.16305	365.382	1.8952e-81	4.78336e-79
c23995_g3_i1	6.34412	2.65728	17.7312	2.54413e-05	4.50623e-05
c47753_g1_i1	6.34192	0.849148	75.0893	4.49903e-18	2.82e-17
c26337_g1_i17	6.33829	0.462567	119.377	8.66091e-28	1.20499e-26
c22137_g1_i5	6.33454	2.04068	229.149	9.142e-52	4.58081e-50
c26599_g1_i4	6.33224	1.48162	95.6288	1.38573e-22	1.33341e-21
c28380_g2_i1	6.33205	0.676382	66.442	3.60335e-16	1.8524e-15
c21421_g1_i4	6.32978	2.72706	102.664	3.97048e-24	4.33055e-23
c23294_g1_i1	6.32826	1.44009	146.631	9.45015e-34	1.81304e-32
c22265_g1_i2	6.32659	1.46255	75.8582	3.04779e-18	1.94289e-17
c18376_g1_i1	6.32486	2.51696	269.838	1.231e-60	1.01806e-58
c7016_g1_i2	6.32114	1.7096	84.2157	4.43631e-20	3.4222e-19
c23963_g1_i2	6.31927	6.62887	200.467	1.65149e-45	5.92954e-44
c27698_g3_i1	6.31667	4.22481	80.5566	2.82495e-19	2.00865e-18
c25510_g1_i5	6.31609	3.5021	381.705	5.29358e-85	1.79237e-82
c24434_g1_i3	6.31535	7.24068	442.109	3.76294e-98	3.20537e-95
c6946_g1_i1	6.31134	0.668824	106.332	6.23524e-25	7.25344e-24
c19868_g1_i1	6.30977	5.62001	198.768	3.87807e-45	1.36788e-43
c81265_g1_i1	6.30618	4.19573	32.8934	9.73512e-09	2.38843e-08
c27832_g2_i1	6.30615	1.25488	117.394	2.35333e-27	3.18574e-26
c49006_g1_i1	6.29337	1.46153	104.367	1.68071e-24	1.89062e-23
c23995_g2_i1	6.28616	2.44189	17.5487	2.80045e-05	4.93507e-05
c19473_g1_i3	6.28551	4.09275	74.8368	5.11285e-18	3.19241e-17
c47129_g1_i1	6.28417	5.68639	103.832	2.20245e-24	2.45162e-23
c28631_g5_i6	6.28187	1.99805	160.432	9.10548e-37	2.07665e-35
c63597_g1_i1	6.27755	2.13164	21.1084	4.34011e-06	8.25134e-06
c28385_g1_i2	6.27725	4.95007	391.634	3.64966e-87	1.48042e-84
c32527_g1_i1	6.27694	0.796746	73.6118	9.50942e-18	5.79529e-17
c2211_g1_i1	6.26664	0.690802	88.8849	4.18456e-21	3.55297e-20
c33325_g1_i1	6.2662	1.15647	146.686	9.18922e-34	1.76397e-32
c20958_g1_i1	6.26613	0.912868	138.429	5.87031e-32	1.03103e-30
c23587_g1_i1	6.26377	0.814871	97.9543	4.28154e-23	4.29831e-22
c20890_g1_i1	6.26022	2.38278	183.535	8.19813e-42	2.41014e-40
c28733_g1_i1	6.25955	0.448624	111.148	5.49093e-26	6.84568e-25
c17271_g1_i1	6.25687	0.596877	96.9315	7.17673e-23	7.0879e-22
c39920_g1_i1	6.25581	3.45474	278.376	1.69629e-62	1.5621e-60
c19463_g1_i2	6.25531	2.63334	67.3992	2.21744e-16	1.16575e-15
c16835_g1_i2	6.24918	2.62383	110.281	8.50384e-26	1.04603e-24
c12936_g1_i1	6.24896	3.70695	174.431	7.9715e-40	2.12863e-38
c26018_g1_i4	6.24811	2.78876	323.946	2.00178e-72	3.12874e-70
c24155_g1_i5	6.24598	2.36109	219.355	1.25054e-49	5.55537e-48
c79399_g1_i1	6.24239	0.425356	76.6655	2.02507e-18	1.31479e-17
c50104_g1_i1	6.24046	1.3797	133.907	5.72577e-31	9.54006e-30
c39093_g1_i1	6.2392	1.23681	112.658	2.56423e-26	3.26498e-25
c25717_g1_i2	6.23813	2.84403	168.62	1.48123e-38	3.69744e-37
c23313_g1_i3	6.23225	1.63934	122.607	1.69969e-28	2.47918e-27
c80521_g1_i1	6.22842	4.77336	569.977	5.67902e-126	2.41877e-122
c27210_g1_i1	6.22834	0.737186	37.799	7.84225e-10	2.13272e-09
c76865_g1_i1	6.22672	1.45097	130.573	3.07031e-30	4.91149e-29
c27164_g1_i1	6.2257	3.67483	220.014	8.98199e-50	4.0216e-48
c1451_g1_i1	6.21998	4.52201	57.0136	4.32804e-14	1.77374e-13
c28672_g2_i11	6.2195	2.5729	54.5961	1.48026e-13	5.72624e-13
c1563_g1_i1	6.21738	4.26252	339.586	7.852e-76	1.46197e-73
c20937_g1_i2	6.21487	0.366831	122.036	2.26667e-28	3.28928e-27
c24938_g1_i4	6.2147	1.12734	152.056	6.16065e-35	1.26988e-33
c6038_g1_i2	6.20915	2.93422	276.982	3.41394e-62	3.0855e-60
c27922_g1_i1	6.20497	2.78711	71.6129	2.61843e-17	1.52197e-16
c18376_g1_i3	6.20377	2.23111	241.006	2.37338e-54	1.37298e-52
c23552_g1_i1	6.1968	7.10899	246.073	1.86415e-55	1.16332e-53
c24302_g1_i5	6.19551	4.39428	245.12	3.00914e-55	1.85073e-53
c27497_g3_i1	6.19523	0.844894	33.8168	6.05546e-09	1.51233e-08
c18521_g2_i1	6.19204	2.93014	207.489	4.84849e-47	1.85621e-45
c21371_g1_i2	6.18661	6.90043	395.757	4.62028e-88	2.09903e-85
c9453_g1_i1	6.18474	1.47948	193.115	6.64265e-44	2.19529e-42
c49422_g1_i1	6.18221	2.88123	120.301	5.4345e-28	7.6802e-27
c19033_g1_i2	6.18057	4.42305	280.266	6.57084e-63	6.18476e-61
c23313_g1_i1	6.17716	1.28683	113.421	1.74481e-26	2.24597e-25
c17412_g1_i1	6.1724	4.40096	292.938	1.13866e-65	1.26376e-63
c21466_g1_i2	6.1693	0.245937	92.3115	7.40526e-22	6.70884e-21
c28017_g1_i11	6.16805	1.68278	65.24	6.63085e-16	3.31669e-15
c20794_g1_i1	6.16511	3.54385	22.1405	2.53413e-06	4.92389e-06
c19421_g1_i1	6.15768	1.71763	69.5856	7.31682e-17	4.05903e-16
c28458_g5_i1	6.14956	8.6678	219.202	1.35008e-49	5.98197e-48
c18376_g1_i2	6.14727	2.18955	243.638	6.33105e-55	3.85211e-53
c29870_g1_i1	6.14282	1.47493	83.7829	5.52195e-20	4.22333e-19
c28017_g1_i1	6.13695	5.64106	214.112	1.74057e-48	7.25018e-47
c81804_g1_i1	6.13447	4.31624	106.855	4.79014e-25	5.61453e-24
c83913_g1_i1	6.13368	0.884691	83.7607	5.58444e-20	4.2673e-19
c51445_g1_i1	6.13299	3.01531	68.0382	1.6036e-16	8.5642e-16
c24749_g3_i2	6.12858	1.10039	76.2719	2.47172e-18	1.59174e-17
c25937_g2_i1	6.1278	1.78697	193.993	4.27402e-44	1.42494e-42
c21371_g1_i1	6.1277	6.55706	352.751	1.06683e-78	2.28616e-76
c28551_g3_i4	6.12496	2.22833	87.8504	7.05972e-21	5.88419e-20
c25016_g1_i1	6.1218	2.32592	111.369	4.91302e-26	6.13642e-25
c26189_g1_i2	6.12179	2.98606	168.637	1.46822e-38	3.66765e-37
c19603_g1_i2	6.1216	0.612616	105.197	1.10555e-24	1.26323e-23
c12323_g1_i2	6.117	4.48775	474.563	3.25675e-105	3.69891e-102
c27734_g4_i1	6.11525	1.04452	72.0358	2.1133e-17	1.24106e-16
c63675_g1_i1	6.1145	6.37979	329.356	1.32741e-73	2.16406e-71
c28853_g3_i8	6.11394	3.02975	374.564	1.89925e-83	5.62722e-81
c44425_g1_i1	6.11327	0.883775	33.5748	6.85745e-09	1.70588e-08
c28631_g5_i1	6.11255	3.21281	260.985	1.04687e-58	7.82237e-57
c7258_g1_i1	6.10862	4.76083	280.785	5.06527e-63	4.80749e-61
c6464_g1_i1	6.10143	1.053	119.502	8.13227e-28	1.1333e-26
c27070_g1_i3	6.09755	3.76331	354.147	5.29707e-79	1.15697e-76
c23471_g1_i1	6.09597	0.50465	118.496	1.35048e-27	1.85395e-26
c25960_g1_i2	6.09581	0.337523	31.7977	1.71093e-08	4.09933e-08
c25010_g1_i4	6.09461	1.53055	117.495	2.2367e-27	3.03509e-26
c35158_g1_i1	6.09429	0.914105	110.585	7.29662e-26	9.01769e-25
c28218_g9_i1	6.09351	2.19028	155.382	1.15508e-35	2.48308e-34
c47771_g1_i1	6.08949	6.47808	438.727	2.04839e-97	1.66178e-94
c21013_g1_i1	6.08277	3.19147	257.014	7.68204e-58	5.48742e-56
c25737_g1_i4	6.08214	1.76198	67.6096	1.99293e-16	1.05279e-15
c12398_g1_i1	6.08166	3.04916	171.697	3.15163e-39	8.13526e-38
c19416_g1_i1	6.07437	1.69972	130.381	3.38276e-30	5.39358e-29
c26977_g1_i6	6.06906	1.34216	109.856	1.05377e-25	1.28646e-24
c23585_g1_i1	6.06739	2.25461	149.146	2.66498e-34	5.29468e-33
c24818_g1_i1	6.06605	3.08107	300.338	2.78097e-67	3.3721e-65
c19868_g1_i2	6.06398	0.735916	114.78	8.7917e-27	1.14774e-25
c26660_g4_i1	6.05611	2.02994	208.316	3.2002e-47	1.24192e-45
c19463_g1_i3	6.05446	2.63331	59.2555	1.38471e-14	5.99051e-14
c81173_g1_i1	6.05262	3.44511	434.732	1.5167e-96	1.17451e-93
c30067_g1_i1	6.05105	5.53405	320.88	9.31741e-72	1.41729e-69
c22418_g2_i1	6.05065	2.30362	182.679	1.26014e-41	3.68239e-40
c17412_g1_i3	6.04592	4.35046	226.069	4.29244e-51	2.08046e-49
c23471_g1_i3	6.04513	0.458786	120.509	4.89459e-28	6.9431e-27
c81892_g1_i1	6.04386	2.87547	176.472	2.85648e-40	7.81757e-39
c6236_g1_i1	6.04148	2.82157	122.374	1.91161e-28	2.78233e-27
c20890_g1_i3	6.03927	3.87521	146.05	1.26582e-33	2.41355e-32
c85994_g1_i1	6.03767	1.45103	103.147	3.11168e-24	3.42014e-23
c79581_g1_i1	6.03478	1.87294	139.743	3.02994e-32	5.38826e-31
c49687_g1_i1	6.03319	1.43826	92.3475	7.27186e-22	6.60027e-21
c26134_g2_i2	6.02865	3.75792	354.883	3.66315e-79	8.05255e-77
c11431_g1_i1	6.02615	1.34251	122.112	2.18119e-28	3.16658e-27
c19534_g2_i1	6.0225	1.05866	153.731	2.65187e-35	5.60528e-34
c21421_g1_i1	6.01851	2.40705	85.7525	2.03926e-20	1.62459e-19
c23505_g1_i3	6.0167	2.70573	288.073	1.30757e-64	1.34195e-62
c5488_g1_i1	6.01405	3.01096	242.843	9.4366e-55	5.62121e-53
c20539_g1_i1	6.01353	3.07059	153.121	3.60348e-35	7.5326e-34
c23505_g1_i4	6.0072	2.63186	296.806	1.63545e-66	1.88897e-64
c27070_g1_i1	6.00528	3.78212	305.437	2.15396e-68	2.7695e-66
c20890_g1_i2	6.0026	2.39586	198.912	3.60828e-45	1.27669e-43
c26321_g1_i1	6.00162	0.72854	76.6115	2.08124e-18	1.35023e-17
c29052_g6_i1	6.0008	4.13318	190.938	1.98401e-43	6.35947e-42
c65400_g1_i1	6.00077	0.777989	86.8866	1.14924e-20	9.38142e-20
c26314_g1_i5	5.99654	1.22649	95.1837	1.73515e-22	1.66259e-21
c30409_g1_i1	5.9948	1.9799	156.057	8.22593e-36	1.78183e-34
c5098_g1_i1	5.99142	4.25311	269.586	1.39686e-60	1.15242e-58
c14300_g1_i1	5.9894	1.95913	210.618	1.00716e-47	3.98569e-46
c26387_g1_i3	5.98588	3.84548	14.3158	0.000154566	0.000254299
c26337_g1_i4	5.9852	0.715004	114.775	8.8137e-27	1.15017e-25
c8958_g1_i1	5.98501	2.13832	41.267	1.32793e-10	3.89151e-10
c3559_g1_i1	5.98468	4.51335	160.437	9.07997e-37	2.07222e-35
c27555_g2_i4	5.98457	0.186994	91.2907	1.24041e-21	1.10524e-20
c1933_g1_i1	5.98404	4.92848	180.778	3.27708e-41	9.36745e-40
c85606_g1_i1	5.97913	2.34517	156.744	5.82152e-36	1.26989e-34
c8323_g1_i1	5.97653	4.47728	240.813	2.61434e-54	1.5047e-52
c13373_g1_i1	5.97555	2.2463	260.628	1.25193e-58	9.2935e-57
c19644_g1_i2	5.97168	2.50342	11.4996	0.000696123	0.00107598
c25510_g1_i2	5.97097	4.42053	369.121	2.90763e-82	7.98966e-80
c79717_g1_i1	5.9691	1.25828	181.756	2.00455e-41	5.78821e-40
c20820_g2_i1	5.96777	3.65926	131.649	1.78529e-30	2.89392e-29
c23095_g1_i2	5.96693	3.99338	381.432	6.06928e-85	2.02744e-82
c28325_g1_i6	5.96627	3.4899	343.642	1.0275e-76	1.9892e-74
c51902_g1_i1	5.96378	2.68625	183.953	6.64394e-42	1.97023e-40
c16108_g1_i1	5.96194	2.00474	88.7939	4.38166e-21	3.71199e-20
c16418_g1_i1	5.96141	5.71557	227.272	2.34543e-51	1.15319e-49
c49930_g1_i1	5.96131	1.56301	104.147	1.87825e-24	2.10242e-23
c62820_g1_i1	5.95818	2.49688	121.678	2.71504e-28	3.90995e-27
c32012_g1_i1	5.95553	3.59935	182.599	1.31239e-41	3.83179e-40
c12323_g1_i1	5.95365	4.78739	357.729	8.79291e-80	2.01074e-77
c28619_g1_i1	5.95271	3.53219	301.182	1.82095e-67	2.2399e-65
c25510_g1_i4	5.95092	3.6197	334.396	1.06036e-74	1.84335e-72
c28864_g7_i1	5.94653	6.38927	226.54	3.38761e-51	1.64895e-49
c24155_g1_i6	5.93973	2.75826	274.744	1.04947e-61	9.26388e-60
c25177_g1_i1	5.9389	0.595291	51.0847	8.84637e-13	3.16553e-12
c27922_g1_i2	5.93611	4.75043	64.0426	1.2176e-15	5.91579e-15
c26977_g1_i2	5.93608	2.1777	113.809	1.43486e-26	1.85189e-25
c21344_g1_i1	5.93148	1.93742	90.9043	1.50794e-21	1.33385e-20
c31001_g1_i1	5.92464	0.763335	86.6095	1.32209e-20	1.07384e-19
c5131_g1_i1	5.91646	0.884858	80.5699	2.80595e-19	1.99639e-18
c40171_g1_i1	5.91608	1.62301	139.878	2.83069e-32	5.04182e-31
c51795_g1_i1	5.91595	1.43201	84.9531	3.05531e-20	2.39318e-19
c28325_g1_i5	5.91552	3.52092	352.852	1.01431e-78	2.18737e-76
c29006_g5_i1	5.91146	1.01691	99.3242	2.1437e-23	2.20738e-22
c15465_g1_i3	5.9092	6.23651	178.405	1.08086e-40	3.02614e-39
c22265_g1_i1	5.9087	1.04036	61.0471	5.57249e-15	2.50921e-14
c23585_g1_i3	5.90531	2.07574	116.757	3.24412e-27	4.35527e-26
c27720_g6_i1	5.90413	0.716554	72.4195	1.73988e-17	1.02976e-16
c25698_g3_i1	5.90254	2.21653	45.6656	1.40263e-11	4.48875e-11
c21421_g1_i2	5.90052	1.6852	67.308	2.32233e-16	1.21793e-15
c29914_g1_i1	5.89725	3.39622	105.117	1.15142e-24	1.31432e-23
c25684_g2_i1	5.89407	5.81026	400.844	3.60817e-89	1.68412e-86
c25510_g1_i6	5.89043	3.13024	348.477	9.097e-78	1.83409e-75
c1892_g1_i1	5.88994	2.97286	160.264	9.90545e-37	2.25457e-35
c71269_g1_i1	5.8885	4.53761	84.0245	4.88681e-20	3.75441e-19
c84534_g1_i1	5.88655	2.8166	170.459	5.87349e-39	1.49908e-37
c19473_g1_i1	5.88611	3.86298	63.6745	1.46768e-15	7.06334e-15
c49440_g1_i1	5.88607	2.06486	182.723	1.23274e-41	3.60542e-40
c24988_g2_i2	5.87909	5.63699	355.743	2.3803e-79	5.33578e-77
c28853_g3_i1	5.87845	3.58914	455.858	3.83003e-101	3.62502e-98
c23752_g1_i2	5.87752	2.77942	286.998	2.24171e-64	2.28006e-62
c26595_g3_i1	5.8744	2.43877	125.014	5.05356e-29	7.5555e-28
c28933_g1_i3	5.8715	7.10578	218.22	2.21182e-49	9.73687e-48
c16088_g1_i1	5.86356	2.82149	198.281	4.95498e-45	1.73732e-43
c25684_g2_i2	5.86312	6.22973	406.355	2.27762e-90	1.17584e-87
c28619_g1_i2	5.8619	3.38724	271.45	5.48214e-61	4.64659e-59
c30220_g1_i1	5.85429	1.72566	196.08	1.49705e-44	5.11114e-43
c28390_g11_i1	5.85217	1.57095	184.793	4.35583e-42	1.3019e-40
c27635_g1_i3	5.8515	4.60744	337.047	2.80512e-75	4.97807e-73
c13118_g1_i1	5.84957	5.88801	307.884	6.31316e-69	8.30534e-67
c28543_g12_i5	5.84599	4.9074	95.4849	1.49026e-22	1.43238e-21
c19391_g1_i1	5.84394	0.652315	97.1722	6.35526e-23	6.30585e-22
c7903_g2_i1	5.84168	3.49899	267.824	3.38119e-60	2.75615e-58
c8336_g1_i1	5.8405	1.7386	191.188	1.74981e-43	5.63527e-42
c48223_g1_i1	5.83813	2.22783	70.8503	3.85389e-17	2.19956e-16
c25192_g1_i3	5.8373	0.721781	100.75	1.04352e-23	1.10182e-22
c26599_g1_i5	5.83445	1.68853	87.8478	7.06901e-21	5.89049e-20
c28020_g1_i4	5.8344	3.02292	199.863	2.23702e-45	7.98137e-44
c27070_g1_i7	5.83344	4.01351	319.108	2.26552e-71	3.34169e-69
c24155_g1_i3	5.82782	2.4363	221.007	5.45445e-50	2.48462e-48
c28485_g1_i4	5.82311	4.11695	274.813	1.01394e-61	8.97347e-60
c81181_g1_i1	5.82292	1.12313	51.0499	9.00457e-13	3.21843e-12
c23148_g2_i2	5.81993	3.85511	267.193	4.6428e-60	3.75758e-58
c32422_g1_i1	5.81917	0.374675	80.2472	3.30379e-19	2.33451e-18
c7292_g1_i1	5.81847	2.3531	178.799	8.8649e-41	2.49425e-39
c25767_g1_i9	5.81566	2.80942	244.448	4.21601e-55	2.58367e-53
c22701_g1_i2	5.81401	0.544781	13.5823	0.000228322	0.000369263
c9362_g1_i1	5.81393	4.35994	104.757	1.38059e-24	1.56803e-23
c22146_g1_i2	5.81206	1.34688	211.5	6.46598e-48	2.59195e-46
c49095_g1_i1	5.81182	2.12395	148.805	3.16357e-34	6.26336e-33
c80199_g1_i1	5.80583	1.83345	188.186	7.91336e-43	2.45343e-41
c28749_g3_i1	5.80582	1.89199	22.8216	1.77755e-06	3.49893e-06
c49706_g1_i1	5.80457	2.29004	123.639	1.0106e-28	1.49324e-27
c17822_g1_i2	5.80363	2.12494	83.1627	7.55721e-20	5.70314e-19
c27753_g3_i2	5.80292	2.199	167.591	2.48457e-38	6.10359e-37
c27430_g1_i1	5.80283	3.06679	168.591	1.50271e-38	3.74556e-37
c17822_g1_i1	5.8013	1.77582	87.0406	1.06318e-20	8.71018e-20
c7082_g1_i1	5.79909	1.51765	15.7876	7.08643e-05	0.000120301
c1977_g1_i1	5.79887	2.28443	86.5929	1.33323e-20	1.08211e-19
c28500_g4_i3	5.79531	0.740743	86.5822	1.34048e-20	1.08774e-19
c21421_g1_i5	5.79453	2.12348	81.5292	1.72693e-19	1.25677e-18
c43478_g1_i1	5.79453	2.07097	196.346	1.31015e-44	4.49103e-43
c27267_g1_i2	5.7937	3.24096	207.745	4.26365e-47	1.63598e-45
c28017_g1_i7	5.7932	3.80773	283.532	1.2765e-63	1.24984e-61
c24988_g2_i1	5.79138	5.37774	315.664	1.27442e-70	1.8093e-68
c27978_g1_i1	5.78987	0.132563	74.1469	7.25139e-18	4.46309e-17
c31889_g1_i1	5.78797	6.74634	277.979	2.07e-62	1.89091e-60
c28325_g1_i2	5.78756	3.28061	339.892	6.7364e-76	1.26115e-73
c49926_g1_i1	5.7873	0.932567	128.998	6.78799e-30	1.06437e-28
c27956_g1_i2	5.78188	7.82397	296.605	1.80928e-66	2.07568e-64
c28500_g6_i19	5.78084	2.43142	215.905	7.07346e-49	3.02402e-47
c16853_g2_i1	5.78004	1.11406	182.303	1.52294e-41	4.42381e-40
c37800_g1_i1	5.76717	6.85213	246.115	1.82549e-55	1.14128e-53
c32109_g1_i1	5.76532	4.65723	179.168	7.36387e-41	2.07706e-39
c26967_g1_i5	5.76446	1.78702	282.47	2.17411e-63	2.09854e-61
c20539_g1_i4	5.7629	3.72703	149.199	2.59402e-34	5.15972e-33
c19067_g1_i1	5.75759	0.258894	64.9053	7.85854e-16	3.89362e-15
c22928_g3_i1	5.7572	0.928588	85.5944	2.20904e-20	1.75207e-19
c20210_g1_i3	5.75443	0.989674	81.0951	2.1511e-19	1.54662e-18
c50588_g1_i1	5.74712	1.63866	185.991	2.38524e-42	7.23988e-41
c19603_g1_i3	5.74148	0.634339	79.345	5.21584e-19	3.61806e-18
c17377_g1_i1	5.73739	2.08397	64.7712	8.41201e-16	4.15335e-15
c25635_g2_i3	5.73575	1.03606	135.723	2.29373e-31	3.90382e-30
c27997_g10_i1	5.73497	5.1298	307.167	9.04561e-69	1.18089e-66
c19441_g1_i1	5.73279	2.10042	197.099	8.97289e-45	3.09134e-43
c25010_g1_i6	5.73255	1.22468	124.992	5.11064e-29	7.63749e-28
c30237_g1_i1	5.73199	3.50136	393.036	1.80684e-87	7.69556e-85
c28619_g1_i4	5.72832	1.99555	197.361	7.86643e-45	2.72391e-43
c26321_g1_i2	5.72725	0.322308	50.0236	1.5191e-12	5.31364e-12
c79690_g1_i1	5.7266	1.79944	101.74	6.33041e-24	6.7765e-23
c26303_g1_i1	5.72584	5.76934	247.287	1.01371e-55	6.45608e-54
c24624_g1_i1	5.72027	8.25154	183.711	7.5007e-42	2.21274e-40
c21229_g1_i2	5.7164	4.58077	290.743	3.42456e-65	3.69257e-63
c64379_g1_i1	5.70999	1.23144	134.726	3.78958e-31	6.37012e-30
c3711_g1_i1	5.70611	0.534326	99.6066	1.85881e-23	1.9245e-22
c25808_g2_i1	5.70527	2.44184	141.936	1.00439e-32	1.83302e-31
c27070_g1_i6	5.7031	4.04705	251.641	1.1392e-56	7.59608e-55
c24155_g1_i2	5.70051	1.98055	197.451	7.51943e-45	2.6064e-43
c65993_g1_i1	5.69406	4.36683	230.709	4.17659e-52	2.13999e-50
c2007_g1_i1	5.69197	2.14982	116.21	4.27445e-27	5.70033e-26
c7405_g1_i1	5.6917	4.8086	367.33	7.13598e-82	1.89956e-79
c64528_g1_i1	5.69086	5.35289	146.865	8.3974e-34	1.61652e-32
c8958_g1_i2	5.6893	1.99325	42.4251	7.34432e-11	2.20342e-10
c14423_g1_i1	5.68649	0.780375	109.485	1.27079e-25	1.54146e-24
c21884_g1_i1	5.68121	1.25646	71.482	2.79801e-17	1.62137e-16
c23095_g1_i3	5.67875	3.3053	380.227	1.11077e-84	3.63916e-82
c71349_g1_i1	5.67684	1.84252	160.351	9.48435e-37	2.16016e-35
c21421_g1_i6	5.67644	2.84478	83.8822	5.25141e-20	4.02364e-19
c27561_g1_i4	5.67557	2.77921	238.951	6.65854e-54	3.71928e-52
c19676_g1_i1	5.67517	1.19722	88.5308	5.00502e-21	4.21806e-20
c25510_g1_i1	5.67516	3.7003	351.207	2.31365e-78	4.83639e-76
c27070_g1_i2	5.67371	3.6868	290.598	3.68362e-65	3.94691e-63
c26134_g2_i1	5.67313	3.90587	300.832	2.17072e-67	2.651e-65
c23095_g1_i1	5.672	3.74865	402.967	1.24493e-89	6.23799e-87
c51676_g1_i1	5.67078	0.941743	116.379	3.92705e-27	5.25142e-26
c15860_g1_i1	5.66598	6.82834	251.655	1.1314e-56	7.55888e-55
c26775_g1_i8	5.66119	0.458546	95.113	1.79821e-22	1.7206e-21
c63653_g1_i1	5.66055	1.40154	52.0175	5.50085e-13	2.00697e-12
c53971_g1_i1	5.65935	2.53083	127.477	1.46092e-29	2.25444e-28
c52384_g1_i1	5.65918	2.95378	54.7769	1.35019e-13	5.23679e-13
c21809_g1_i1	5.65794	1.87086	234.561	6.03626e-53	3.23386e-51
c19603_g1_i4	5.6541	0.600852	88.7914	4.38727e-21	3.71572e-20
c28543_g12_i2	5.65394	5.12965	92.8665	5.59444e-22	5.12969e-21
c28664_g1_i6	5.65342	0.638671	111.957	3.65208e-26	4.60027e-25
c66394_g1_i1	5.64107	1.4131	141.167	1.47904e-32	2.67348e-31
c11976_g1_i2	5.64054	2.19455	210.037	1.34816e-47	5.32281e-46
c33522_g1_i1	5.63658	0.725805	78.9084	6.50577e-19	4.45481e-18
c25510_g1_i3	5.63393	3.8832	289.63	5.9861e-65	6.33429e-63
c27362_g1_i1	5.63131	4.74149	286.787	2.49293e-64	2.52802e-62
c23207_g1_i1	5.62933	1.83025	191.591	1.42884e-43	4.64106e-42
c80081_g1_i1	5.62641	1.73433	144.349	2.98091e-33	5.55323e-32
c15358_g1_i1	5.62637	4.03742	130.048	4.00011e-30	6.34229e-29
c28618_g7_i2	5.62479	3.75291	227.065	2.60299e-51	1.27431e-49
c14423_g1_i2	5.62118	0.698414	90.8764	1.52935e-21	1.35209e-20
c26086_g1_i4	5.62011	1.58373	121.685	2.70616e-28	3.89881e-27
c28325_g1_i4	5.61793	3.43165	300.993	2.00196e-67	2.4537e-65
c28534_g1_i6	5.61737	2.68911	175.738	4.1312e-40	1.12072e-38
c15465_g1_i1	5.61495	6.69923	164.137	1.41167e-37	3.38017e-36
c28619_g1_i3	5.61298	2.12522	221.137	5.1087e-50	2.33336e-48
c28543_g12_i6	5.61236	5.76905	80.1664	3.44167e-19	2.42841e-18
c26018_g1_i1	5.61112	3.17786	182.723	1.23254e-41	3.60542e-40
c47188_g1_i1	5.60741	2.1155	188.845	5.68039e-43	1.77893e-41
c6686_g1_i1	5.60694	0.786933	82.5877	1.01085e-19	7.53996e-19
c56313_g1_i1	5.60202	1.44443	203.144	4.30194e-46	1.58981e-44
c27698_g2_i1	5.5982	1.83758	47.8422	4.61937e-12	1.54476e-11
c28543_g12_i4	5.59688	3.83306	115.06	7.6339e-27	1.00042e-25
c6165_g1_i2	5.59333	3.62523	283.187	1.5177e-63	1.47751e-61
c9025_g1_i1	5.59275	1.74229	59.1946	1.42825e-14	6.17026e-14
c23471_g1_i4	5.58939	1.05329	132.256	1.31517e-30	2.14616e-29
c22137_g1_i2	5.58743	2.12377	274.205	1.3753e-61	1.21087e-59
c29396_g1_i1	5.58421	3.97726	136.828	1.31473e-31	2.26475e-30
c22137_g1_i4	5.58397	1.99919	194.73	2.95115e-44	9.93622e-43
c27279_g4_i1	5.58359	3.20515	89.3362	3.33114e-21	2.84823e-20
c27924_g1_i3	5.58225	1.55095	167.95	2.0746e-38	5.12602e-37
c27362_g1_i3	5.57872	4.62022	233.078	1.27085e-52	6.73429e-51
c15465_g1_i2	5.57757	5.87354	177.556	1.65564e-40	4.59385e-39
c38138_g1_i1	5.57326	2.42482	132.358	1.24926e-30	2.04154e-29
c22726_g1_i4	5.57325	0.924987	127.897	1.18194e-29	1.83056e-28
c28500_g1_i1	5.57312	0.525694	49.3516	2.13957e-12	7.38243e-12
c27048_g1_i5	5.57244	4.28445	338.672	1.24214e-75	2.27546e-73
c5522_g1_i1	5.56695	2.22873	211.018	8.23566e-48	3.28203e-46
c23995_g1_i1	5.56679	4.48189	13.9709	0.000185662	0.0003029
c15358_g1_i2	5.56323	5.02489	143.816	3.89796e-33	7.24183e-32
c86842_g1_i1	5.56281	1.21213	89.88	2.53048e-21	2.18503e-20
c35878_g1_i1	5.56097	3.93675	214.729	1.27711e-48	5.35237e-47
c19033_g1_i1	5.56053	2.1174	160.699	7.95936e-37	1.82503e-35
c22339_g1_i6	5.55939	0.802149	106.194	6.68677e-25	7.75487e-24
c16492_g1_i2	5.55548	5.25772	506.488	3.68467e-112	6.97488e-109
c15883_g1_i1	5.55539	1.6378	135.424	2.66672e-31	4.52056e-30
c22726_g1_i1	5.5552	1.26697	144.515	2.74098e-33	5.12025e-32
c14468_g1_i1	5.55366	1.42911	163.295	2.15623e-37	5.10787e-36
c28319_g5_i1	5.55246	1.01896	70.659	4.24619e-17	2.41577e-16
c26697_g1_i4	5.55113	1.32574	177.09	2.09366e-40	5.77162e-39
c28325_g1_i1	5.54762	3.44781	319.218	2.14394e-71	3.18998e-69
c53912_g1_i1	5.54681	0.542921	85.3447	2.50635e-20	1.97774e-19
c25921_g1_i1	5.54549	2.91236	184.191	5.89396e-42	1.75546e-40
c25771_g1_i1	5.54251	8.86922	359.175	4.25847e-80	9.87067e-78
c22137_g1_i1	5.54229	2.21949	243.492	6.81334e-55	4.12347e-53
c23600_g4_i1	5.54016	4.04839	225.714	5.12869e-51	2.47521e-49
c70507_g1_i1	5.53411	3.9414	268.112	2.92753e-60	2.39208e-58
c19603_g1_i5	5.53243	0.646392	89.528	3.02333e-21	2.59611e-20
c28155_g2_i4	5.53059	6.38905	287.734	1.54971e-64	1.58569e-62
c28631_g5_i5	5.52589	3.47089	203.271	4.03777e-46	1.4938e-44
c8451_g1_i1	5.52381	0.924774	99.2426	2.23387e-23	2.29746e-22
c23075_g1_i1	5.52337	0.730801	94.9223	1.98004e-22	1.88875e-21
c22202_g3_i1	5.52284	3.06938	419.721	2.80712e-93	1.77124e-90
c33459_g1_i1	5.52284	0.213281	31.5814	1.91252e-08	4.56116e-08
c21007_g2_i1	5.52227	0.753498	137.949	7.47771e-32	1.3046e-30
c28631_g5_i3	5.51994	3.408	227.917	1.69668e-51	8.39056e-50
c7325_g1_i1	5.51453	0.933458	70.2849	5.13284e-17	2.89555e-16
c26213_g2_i4	5.51448	0.764558	101.88	5.89863e-24	6.3302e-23
c86241_g1_i1	5.51334	1.29793	97.1859	6.31161e-23	6.26618e-22
c24749_g3_i1	5.51324	1.07174	81.7754	1.52465e-19	1.11575e-18
c21229_g1_i4	5.51268	4.54891	346.728	2.18648e-77	4.35673e-75
c13922_g1_i3	5.51133	2.1404	194.395	3.49237e-44	1.17122e-42
c17444_g1_i2	5.50447	5.74749	392.494	2.37119e-87	9.97451e-85
c28772_g4_i1	5.50266	7.88485	124.188	7.66259e-29	1.13566e-27
c26337_g1_i5	5.50223	1.10444	141.737	1.11033e-32	2.01987e-31
c27362_g1_i2	5.49952	4.97291	257.484	6.0678e-58	4.35259e-56
c19827_g1_i1	5.49101	0.969999	98.9186	2.63094e-23	2.68797e-22
c20223_g2_i1	5.4885	1.52347	140.328	2.25637e-32	4.04212e-31
c27956_g1_i4	5.48582	7.1535	331.62	4.26626e-74	7.1608e-72
c22137_g1_i3	5.48116	2.09162	239.866	4.20659e-54	2.37303e-52
c20688_g1_i1	5.46961	2.80425	147.251	6.91562e-34	1.3396e-32
c33352_g1_i1	5.46573	3.34806	264.823	1.52509e-59	1.19185e-57
c14468_g1_i2	5.46557	1.26888	143.644	4.25069e-33	7.87996e-32
c66393_g1_i1	5.46508	1.05834	85.2698	2.60306e-20	2.05216e-19
c14548_g1_i1	5.45848	2.19998	66.4748	3.544e-16	1.82244e-15
c28017_g1_i4	5.45835	3.11042	171.74	3.0839e-39	7.97251e-38
c25934_g1_i2	5.45663	6.38933	157.294	4.41462e-36	9.68573e-35
c20062_g1_i1	5.45535	3.20627	118.228	1.54541e-27	2.11389e-26
c2469_g2_i1	5.45502	2.39428	235.011	4.81498e-53	2.60414e-51
c25451_g1_i1	5.45317	3.6373	70.8922	3.7729e-17	2.15622e-16
c21809_g1_i3	5.45305	1.27319	181.921	1.84529e-41	5.33287e-40
c27353_g4_i1	5.45163	4.48463	326.787	4.81435e-73	7.77438e-71
c25849_g1_i2	5.44103	1.47857	88.8053	4.35649e-21	3.69296e-20
c15184_g1_i2	5.43846	3.08917	185.999	2.37504e-42	7.21898e-41
c32428_g1_i1	5.4375	2.00527	116.063	4.60527e-27	6.12951e-26
c49460_g1_i1	5.43698	2.6135	254.936	2.17946e-57	1.52174e-55
c22801_g1_i3	5.43635	0.96822	105.448	9.7425e-25	1.1177e-23
c36137_g1_i1	5.42963	2.43265	135.467	2.60969e-31	4.42828e-30
c21884_g1_i4	5.42961	1.88062	80.7142	2.60843e-19	1.8613e-18
c8160_g1_i1	5.42744	1.02249	86.4859	1.40736e-20	1.13903e-19
c19677_g1_i2	5.4271	2.58958	240.686	2.78638e-54	1.60102e-52
c27884_g3_i3	5.42536	2.13742	99.1633	2.3252e-23	2.38778e-22
c28500_g4_i1	5.42484	1.76281	110.295	8.44478e-26	1.0399e-24
c27441_g1_i1	5.42435	3.39876	188.54	6.6222e-43	2.06251e-41
c13603_g1_i2	5.4239	2.62516	135.229	2.9419e-31	4.97713e-30
c27070_g1_i5	5.42266	3.75492	286.091	3.53479e-64	3.55283e-62
c30801_g1_i1	5.42205	2.46594	194.149	3.95131e-44	1.31864e-42
c79276_g1_i1	5.41899	4.54598	171.031	4.40616e-39	1.12966e-37
c22265_g1_i6	5.41415	0.737597	49.191	2.32219e-12	7.98668e-12
c27441_g1_i3	5.41294	4.44824	172.323	2.30012e-39	6.00552e-38
c28155_g2_i5	5.4124	3.35727	126.55	2.33007e-29	3.5618e-28
c7405_g1_i2	5.40927	4.29541	344.915	5.42491e-77	1.06231e-74
c10689_g1_i1	5.4089	2.30011	229.102	9.35949e-52	4.68291e-50
c25934_g1_i3	5.40863	5.36002	154.654	1.66667e-35	3.56041e-34
c26259_g1_i3	5.4059	1.17283	126.492	2.39988e-29	3.66687e-28
c26977_g1_i1	5.402	2.97512	113.402	1.76169e-26	2.26685e-25
c24938_g1_i5	5.40158	1.10425	89.6456	2.84876e-21	2.45299e-20
c28853_g3_i11	5.39952	4.14512	389.409	1.1132e-86	4.26179e-84
c11302_g1_i2	5.3984	0.864266	84.6503	3.56095e-20	2.76888e-19
c36089_g1_i1	5.39668	1.74966	129.867	4.38125e-30	6.93048e-29
c21809_g1_i2	5.39484	1.32506	172.435	2.174e-39	5.68058e-38
c26977_g1_i5	5.39364	2.96967	98.4076	3.4055e-23	3.45344e-22
c79208_g1_i1	5.39344	3.86003	70.6171	4.33751e-17	2.46361e-16
c20438_g1_i2	5.39333	1.85734	60.4204	7.66164e-15	3.39694e-14
c29282_g1_i1	5.39219	4.30925	112.379	2.95176e-26	3.74165e-25
c40933_g1_i1	5.39009	1.64509	147.287	6.79035e-34	1.31683e-32
c48103_g1_i1	5.38956	2.60386	379.402	1.67918e-84	5.29766e-82
c24033_g4_i1	5.38599	3.68388	196.182	1.42274e-44	4.86718e-43
c48217_g1_i1	5.38476	1.80091	122.803	1.53985e-28	2.25181e-27
c16752_g1_i1	5.38317	1.9907	171.169	4.10921e-39	1.05511e-37
c21809_g1_i4	5.37879	1.79655	214.976	1.12799e-48	4.76257e-47
c88878_g1_i1	5.37543	1.10867	74.7521	5.33698e-18	3.32566e-17
c28853_g3_i7	5.37188	3.57116	333.688	1.51167e-74	2.5883e-72
c37301_g1_i1	5.36687	4.08865	109.978	9.90626e-26	1.21154e-24
c31462_g1_i1	5.36193	2.73773	235.191	4.39972e-53	2.38713e-51
c84850_g1_i1	5.35935	2.03308	115.27	6.86889e-27	9.03992e-26
c20544_g1_i1	5.35861	2.18013	248.883	4.54929e-56	2.94692e-54
c19378_g1_i1	5.35653	0.167276	47.0455	6.93563e-12	2.27952e-11
c28862_g2_i1	5.3535	5.57665	360.424	2.27607e-80	5.31182e-78
c20522_g2_i2	5.35319	5.62991	168.003	2.02027e-38	4.99541e-37
c28534_g1_i2	5.35299	2.77617	171.714	3.12531e-39	8.07344e-38
c28645_g1_i1	5.35145	3.68231	27.5872	1.50171e-07	3.27642e-07
c16752_g1_i3	5.34954	1.89357	146.259	1.13977e-33	2.18177e-32
c27267_g1_i3	5.34799	3.23512	175.074	5.76853e-40	1.55131e-38
c21013_g1_i2	5.34795	3.46431	189.082	5.04314e-43	1.58373e-41
c83532_g1_i1	5.3473	3.09265	260.054	1.67014e-58	1.23174e-56
c23725_g1_i1	5.34578	0.956674	55.9695	7.36045e-14	2.9384e-13
c50728_g1_i1	5.34382	4.00129	213.34	2.56525e-48	1.05563e-46
c16765_g1_i2	5.33992	4.04098	271.88	4.41845e-61	3.78266e-59
c28098_g6_i1	5.33803	8.21103	240.416	3.19088e-54	1.83035e-52
c79287_g1_i1	5.33788	2.2897	219.393	1.22674e-49	5.45673e-48
c67008_g1_i1	5.33309	1.02079	86.7185	1.25123e-20	1.01823e-19
c17740_g2_i1	5.33064	3.62864	161.757	4.67416e-37	1.09159e-35
c28803_g1_i3	5.32948	2.83974	231.163	3.32388e-52	1.71598e-50
c47009_g1_i1	5.32931	1.77124	93.5838	3.89369e-22	3.62783e-21
c28543_g12_i3	5.32929	4.16062	87.9148	6.8336e-21	5.7027e-20
c28815_g2_i1	5.32847	2.09277	41.7525	1.03588e-10	3.06439e-10
c13922_g1_i1	5.32561	2.08215	178.494	1.03335e-40	2.89551e-39
c13603_g1_i1	5.32217	2.65429	154.05	2.25792e-35	4.79638e-34
c28862_g2_i3	5.3216	5.88333	430.636	1.1818e-95	8.38907e-93
c64161_g1_i1	5.31467	0.874061	109.238	1.43957e-25	1.73999e-24
c15185_g1_i1	5.31265	5.86537	81.0924	2.15409e-19	1.54844e-18
c80634_g1_i1	5.31136	3.05377	252.012	9.45956e-57	6.38249e-55
c15184_g1_i1	5.31105	2.7464	151.897	6.67424e-35	1.3716e-33
c22641_g2_i1	5.3109	3.22321	135.931	2.06609e-31	3.52342e-30
c730_g1_i1	5.31007	1.76965	103.219	3.00041e-24	3.30316e-23
c21007_g2_i2	5.30946	0.484309	89.3736	3.26875e-21	2.7977e-20
c26217_g1_i1	5.30921	1.33823	178.528	1.01603e-40	2.84932e-39
c21229_g1_i1	5.30787	3.19707	165.921	5.7565e-38	1.39404e-36
c28101_g3_i3	5.30379	6.57482	130.194	3.71547e-30	5.90472e-29
c26960_g1_i1	5.29835	3.232	313.263	4.25074e-70	5.93588e-68
c38980_g1_i1	5.29785	3.12929	153.284	3.32011e-35	6.97018e-34
c28628_g6_i1	5.29778	0.862743	82.4624	1.07701e-19	8.01941e-19
c35457_g1_i1	5.29719	0.987328	61.0465	5.57415e-15	2.50929e-14
c19603_g1_i1	5.29656	0.67786	70.2223	5.29851e-17	2.98308e-16
c36936_g1_i1	5.29241	1.7712	51.31	7.88735e-13	2.83517e-12
c25157_g1_i1	5.29135	1.36379	149.698	2.01825e-34	4.0333e-33
c27850_g2_i1	5.28828	0.902302	96.6296	8.35875e-23	8.20771e-22
c26253_g1_i6	5.28651	3.25164	313.01	4.82621e-70	6.71198e-68
c24097_g1_i1	5.28416	1.93459	125.076	4.89878e-29	7.33054e-28
c11800_g1_i2	5.28373	4.18449	332.876	2.27161e-74	3.85078e-72
c28853_g3_i15	5.28325	4.3991	507.355	2.38598e-112	4.78221e-109
c17164_g1_i1	5.28324	2.45012	130.88	2.62983e-30	4.22471e-29
c92105_g1_i1	5.28322	1.78793	197.556	7.13273e-45	2.47993e-43
c28864_g3_i2	5.28168	2.39031	163.865	1.61925e-37	3.86633e-36
c27402_g1_i1	5.28163	2.87148	155.832	9.21061e-36	1.99006e-34
c20522_g2_i1	5.27868	4.85148	256.033	1.2568e-57	8.8844e-56
c28259_g5_i5	5.27736	2.2429	197.995	5.71888e-45	1.99856e-43
c13926_g1_i2	5.27458	2.46063	253.477	4.53317e-57	3.12038e-55
c20688_g1_i2	5.27219	2.4293	125.614	3.73564e-29	5.65457e-28
c26967_g1_i6	5.26771	1.96752	265.921	8.78912e-60	6.96446e-58
c7258_g1_i2	5.26752	2.50691	121.829	2.5162e-28	3.63744e-27
c28017_g2_i1	5.25629	7.52373	141.374	1.33303e-32	2.41726e-31
c82362_g1_i1	5.25543	0.483562	59.9591	9.68492e-15	4.25689e-14
c25010_g1_i1	5.25331	1.17367	112.179	3.26451e-26	4.12733e-25
c28132_g1_i1	5.24793	3.96332	293.309	9.4535e-66	1.05264e-63
c28095_g1_i9	5.24478	4.68115	329.695	1.11973e-73	1.83425e-71
c11002_g1_i1	5.24294	2.26451	146.248	1.14592e-33	2.1923e-32
c18521_g1_i1	5.24243	3.56305	262.934	3.93495e-59	3.00618e-57
c28101_g3_i2	5.23897	6.35998	133.322	7.68636e-31	1.27196e-29
c1537_g1_i1	5.23857	2.42039	204.967	1.72161e-46	6.45331e-45
c6165_g1_i1	5.23856	1.74684	145.314	1.83402e-33	3.46632e-32
c20463_g1_i1	5.23627	2.58065	158.402	2.52816e-36	5.61552e-35
c21001_g1_i3	5.23481	3.05637	90.8019	1.58801e-21	1.3996e-20
c28101_g3_i7	5.23356	6.22925	131.179	2.26264e-30	3.64515e-29
c82577_g1_i1	5.23266	3.01832	220.637	6.56861e-50	2.97228e-48
c15021_g1_i1	5.23143	5.07063	189.431	4.23196e-43	1.33638e-41
c28016_g8_i2	5.22941	5.02193	182.467	1.40208e-41	4.08316e-40
c26977_g1_i4	5.22575	3.02594	118.706	1.21479e-27	1.67238e-26
c28390_g11_i2	5.22544	1.00658	98.3129	3.57224e-23	3.61392e-22
c18953_g1_i1	5.22372	0.806233	66.0812	4.3272e-16	2.20588e-15
c51583_g1_i1	5.22189	1.79973	208.979	2.29447e-47	8.97583e-46
c86300_g1_i1	5.22179	2.40864	213.074	2.93308e-48	1.20263e-46
c23928_g1_i1	5.22161	3.44543	324.342	1.64076e-72	2.58822e-70
c19361_g1_i2	5.2206	2.45242	153.068	3.70253e-35	7.73491e-34
c3166_g1_i1	5.22051	0.978755	83.1432	7.63193e-20	5.75698e-19
c16492_g1_i1	5.21426	2.30587	158.616	2.27007e-36	5.05214e-35
c28016_g8_i1	5.21414	5.78153	154.096	2.20673e-35	4.69058e-34
c47353_g1_i1	5.21295	1.6346	140.262	2.33331e-32	4.17557e-31
c54198_g1_i1	5.21246	6.50653	220.917	5.70722e-50	2.59629e-48
c6512_g2_i1	5.2109	3.53657	156.776	5.73005e-36	1.25154e-34
c30321_g1_i1	5.20952	0.917125	100.561	1.14801e-23	1.20841e-22
c28155_g2_i3	5.20869	5.39146	308.333	5.03955e-69	6.68142e-67
c4789_g1_i1	5.20859	0.708635	73.3519	1.08476e-17	6.56502e-17
c16492_g1_i3	5.2078	4.74894	423.191	4.93083e-94	3.29428e-91
c49889_g1_i1	5.2051	3.51071	69.7949	6.58044e-17	3.66544e-16
c26977_g1_i3	5.20368	2.88076	104.014	2.00852e-24	2.24161e-23
c28933_g1_i8	5.20285	3.99768	369.456	2.45838e-82	6.81012e-80
c19663_g1_i1	5.20219	0.725668	84.7484	3.38855e-20	2.63784e-19
c28713_g2_i9	5.196	4.35598	312.217	7.1831e-70	9.86894e-68
c17164_g1_i2	5.19491	2.24532	174.578	7.40087e-40	1.98247e-38
c28095_g1_i1	5.19458	3.87458	180.276	4.21812e-41	1.2017e-39
c26253_g1_i8	5.19282	3.60597	366.183	1.26859e-81	3.29959e-79
c28101_g3_i6	5.19262	6.53018	128.582	8.37351e-30	1.30577e-28
c19004_g1_i1	5.18962	0.352129	59.3896	1.29348e-14	5.6122e-14
c28631_g5_i2	5.18585	3.18695	201.194	1.14617e-45	4.15461e-44
c27956_g1_i1	5.18493	6.57491	364.163	3.49302e-81	8.7513e-79
c27367_g1_i2	5.18371	0.633439	68.6233	1.19188e-16	6.46361e-16
c64772_g1_i1	5.18241	3.5261	195.696	1.81605e-44	6.16931e-43
c23865_g1_i2	5.18222	8.02993	166.906	3.50729e-38	8.57273e-37
c80486_g1_i1	5.18091	5.64311	229.203	8.89548e-52	4.46386e-50
c27353_g4_i2	5.17836	4.96574	316.512	8.33054e-71	1.19263e-68
c8013_g1_i1	5.17496	2.8529	117.951	1.777e-27	2.4211e-26
c27964_g6_i1	5.17428	4.74171	76.111	2.68158e-18	1.71846e-17
c62866_g1_i1	5.1728	2.57512	219.602	1.10477e-49	4.92062e-48
c64874_g1_i1	5.17073	1.25111	77.5017	1.32607e-18	8.77682e-18
c30253_g1_i1	5.17052	5.43187	207.731	4.29421e-47	1.64586e-45
c20367_g1_i1	5.16753	1.48652	73.544	9.84183e-18	5.98609e-17
c81413_g1_i1	5.16524	0.734423	87.8469	7.07215e-21	5.89167e-20
c27884_g1_i6	5.1647	0.0961387	50.8573	9.93292e-13	3.53319e-12
c16876_g1_i2	5.1641	2.332	253.179	5.26564e-57	3.59551e-55
c67764_g1_i1	5.16408	1.10418	120.157	5.84345e-28	8.22743e-27
c21001_g1_i4	5.16383	3.96729	102.316	4.73292e-24	5.12011e-23
c5076_g1_i1	5.16281	1.16336	90.1013	2.26277e-21	1.96983e-20
c25010_g1_i5	5.16105	1.77316	172.774	1.83405e-39	4.82935e-38
c20114_g1_i2	5.16	5.74329	96.0676	1.11025e-22	1.07654e-21
c28803_g1_i16	5.15308	2.97066	251.68	1.1174e-56	7.48002e-55
c1827_g1_i1	5.15218	2.35483	152.75	4.34435e-35	9.00943e-34
c28500_g6_i6	5.14955	3.19089	179.982	4.88973e-41	1.3884e-39
c28101_g3_i1	5.14484	6.72717	117.147	2.66558e-27	3.59986e-26
c66325_g1_i1	5.14156	0.947258	114.428	1.05016e-26	1.36313e-25
c81042_g1_i1	5.1396	1.43403	56.1542	6.70039e-14	2.68654e-13
c63874_g1_i1	5.1332	0.903229	30.1697	3.9585e-08	9.1511e-08
c63820_g1_i1	5.1321	0.688152	73.3069	1.1098e-17	6.70735e-17
c17164_g1_i3	5.13063	3.10382	135.231	2.93915e-31	4.97495e-30
c26149_g3_i1	5.13013	0.943737	112.827	2.35401e-26	3.00405e-25
c23752_g1_i3	5.12875	2.29941	202.115	7.21475e-46	2.64048e-44
c27360_g1_i2	5.12836	3.28588	308.794	3.99814e-69	5.32143e-67
c16927_g1_i1	5.1265	2.31575	258.18	4.27862e-58	3.08214e-56
c20114_g1_i1	5.12555	5.34306	93.405	4.26162e-22	3.94904e-21
c51688_g1_i1	5.12429	2.604	182.859	1.1515e-41	3.37361e-40
c84178_g1_i1	5.12326	2.99196	316.542	8.20437e-71	1.17953e-68
c28543_g12_i1	5.12048	3.84177	92.1321	8.108e-22	7.31825e-21
c25023_g2_i1	5.12021	3.07878	30.7506	2.93415e-08	6.87379e-08
c28543_g12_i8	5.11927	5.59402	50.3553	1.28283e-12	4.51922e-12
c24033_g4_i2	5.11858	5.36817	166.345	4.65138e-38	1.13043e-36
c17911_g1_i1	5.11682	0.692429	109.123	1.52503e-25	1.83873e-24
c28217_g2_i2	5.11455	8.34955	243.852	5.68677e-55	3.46628e-53
c23752_g1_i4	5.11368	2.24793	206.173	9.39295e-47	3.55606e-45
c12056_g1_i1	5.11335	5.47952	87.3048	9.30203e-21	7.6576e-20
c27777_g2_i5	5.1122	0.703925	48.2392	3.77266e-12	1.27311e-11
c7696_g1_i1	5.11077	1.05069	85.8437	1.94731e-20	1.55424e-19
c23471_g1_i7	5.1101	1.19665	144.834	2.33491e-33	4.3785e-32
c80623_g1_i1	5.10877	2.23206	162.988	2.517e-37	5.93097e-36
c11016_g1_i1	5.10611	2.29352	238.253	9.45304e-54	5.23729e-52
c25849_g1_i3	5.10444	1.99651	90.5625	1.79229e-21	1.56989e-20
c25192_g1_i1	5.10138	1.7772	147.829	5.16958e-34	1.00999e-32
c26967_g1_i2	5.10114	1.50103	202.894	4.8791e-46	1.7992e-44
c25817_g1_i1	5.10091	4.32762	310.39	1.7954e-69	2.44698e-67
c30779_g1_i1	5.10037	3.79771	237.832	1.16811e-53	6.44029e-52
c16438_g1_i2	5.09826	1.41881	97.6625	4.9612e-23	4.95001e-22
c26965_g1_i2	5.09681	0.707276	76.1222	2.66642e-18	1.71033e-17
c29859_g1_i1	5.0952	1.07163	149.553	2.17061e-34	4.32763e-33
c17744_g1_i1	5.09242	5.10674	250.997	1.57438e-56	1.04569e-54
c46922_g1_i1	5.09138	0.366512	82.8386	8.90349e-20	6.67919e-19
c47222_g1_i1	5.08526	4.53527	387.371	3.09141e-86	1.14493e-83
c27136_g1_i6	5.08395	1.7932	73.589	9.61994e-18	5.85845e-17
c16539_g1_i2	5.08266	1.12793	133.685	6.4033e-31	1.06274e-29
c37444_g1_i1	5.08257	0.215563	34.0066	5.49253e-09	1.37679e-08
c26314_g1_i1	5.08026	0.878898	79.6401	4.49218e-19	3.13523e-18
c14636_g1_i1	5.07315	0.639799	74.7158	5.43591e-18	3.38606e-17
c33585_g1_i1	5.07277	1.59151	157.071	4.93847e-36	1.08211e-34
c7635_g1_i1	5.0721	4.37315	289.055	7.98771e-65	8.3231e-63
c36934_g1_i1	5.07035	3.32138	191.324	1.63459e-43	5.27919e-42
c7221_g1_i2	5.06897	3.18161	191.192	1.7461e-43	5.62864e-42
c35501_g1_i1	5.06486	4.04061	38.2836	6.11743e-10	1.68123e-09
c26048_g1_i2	5.06468	6.25136	165.386	7.53363e-38	1.81794e-36
c26139_g1_i3	5.06044	2.60778	94.621	2.30557e-22	2.18884e-21
c26657_g1_i14	5.05953	0.821635	85.8063	1.98457e-20	1.58176e-19
c28734_g3_i8	5.05933	2.58879	168.596	1.49884e-38	3.73864e-37
c24523_g2_i1	5.05573	0.0772276	54.2888	1.73083e-13	6.65177e-13
c28217_g2_i1	5.0546	9.702	146.157	1.1997e-33	2.29005e-32
c66237_g1_i1	5.05024	2.00046	101.037	9.02734e-24	9.57325e-23
c16876_g1_i4	5.04985	3.85096	263.837	2.50175e-59	1.92856e-57
c32558_g1_i1	5.04981	2.88915	97.6779	4.92284e-23	4.91606e-22
c7221_g1_i1	5.04907	3.42683	205.084	1.62325e-46	6.09131e-45
c83620_g1_i1	5.04707	4.26722	95.2624	1.66753e-22	1.5996e-21
c14379_g1_i2	5.04398	4.42437	132.116	1.41154e-30	2.30122e-29
c20463_g1_i2	5.04387	2.55801	150.647	1.25155e-34	2.53382e-33
c64064_g1_i1	5.04002	4.53147	69.8651	6.35006e-17	3.54407e-16
c47081_g1_i1	5.03991	3.85829	173.225	1.46157e-39	3.86648e-38
c26253_g1_i7	5.03939	3.06214	296.915	1.54835e-66	1.79445e-64
c28713_g2_i10	5.03628	4.35693	275.411	7.51004e-62	6.68119e-60
c17744_g1_i3	5.03379	4.9003	246.322	1.64544e-55	1.03251e-53
c27884_g3_i4	5.03246	1.70265	77.0211	1.69142e-18	1.10745e-17
c7436_g1_i1	5.03191	4.64355	339.987	6.42194e-76	1.21564e-73
c30419_g1_i1	5.0305	4.16623	108.452	2.13984e-25	2.54844e-24
c22941_g1_i4	5.03014	0.719274	59.9807	9.57913e-15	4.21311e-14
c28891_g4_i9	5.02891	1.47842	151.654	7.54032e-35	1.54307e-33
c26139_g1_i1	5.0239	2.44774	112.869	2.30465e-26	2.94216e-25
c28259_g5_i6	5.02322	3.83193	260.47	1.35574e-58	1.00422e-56
c528_g1_i1	5.02321	1.35975	133.242	8.00308e-31	1.32245e-29
c28443_g1_i5	5.02165	4.60682	123.613	1.02365e-28	1.51121e-27
c10689_g1_i2	5.0202	2.09517	222.393	2.7193e-50	1.25719e-48
c3887_g1_i1	5.01992	4.07059	239.325	5.51833e-54	3.09254e-52
c81514_g1_i1	5.01912	0.572409	108.445	2.14751e-25	2.55668e-24
c40902_g1_i1	5.01779	3.76024	58.2486	2.30998e-14	9.74712e-14
c14509_g1_i4	5.01682	0.8962	89.4869	3.08674e-21	2.64657e-20
c29832_g1_i1	5.01337	2.77994	99.4509	2.01092e-23	2.07631e-22
c14509_g1_i2	5.01316	1.64499	136.161	1.84029e-31	3.14939e-30
c28159_g2_i2	5.01296	0.799908	47.2983	6.09651e-12	2.01461e-11
c20294_g1_i1	5.01272	4.15515	240.125	3.69452e-54	2.1086e-52
c46688_g1_i1	5.01154	2.1296	53.403	2.71677e-13	1.0249e-12
c27482_g1_i1	5.01125	0.800515	59.4525	1.25284e-14	5.44211e-14
c37962_g1_i1	5.0095	8.277	192.467	9.20007e-44	3.01707e-42
c998_g1_i2	5.0091	0.852059	89.3415	3.32215e-21	2.84197e-20
c7700_g1_i1	4.99995	1.65095	114.583	9.71204e-27	1.26401e-25
c63608_g1_i1	4.99926	2.55981	76.7838	1.90738e-18	1.24288e-17
c20294_g1_i2	4.9986	4.9714	362.076	9.94284e-81	2.40271e-78
c21001_g1_i1	4.99821	2.79491	77.6332	1.2407e-18	8.23418e-18
c31162_g1_i1	4.99357	2.51335	210.802	9.18204e-48	3.65064e-46
c17961_g1_i2	4.99327	4.74564	183.699	7.54714e-42	2.22451e-40
c23928_g1_i2	4.99128	3.4799	325.874	7.60942e-73	1.21726e-70
c47925_g1_i1	4.99033	2.42379	173.713	1.14381e-39	3.03291e-38
c6287_g1_i1	4.98981	4.74624	395.686	4.78708e-88	2.14619e-85
c25075_g1_i1	4.9852	5.0417	211.4	6.79777e-48	2.71855e-46
c33385_g1_i1	4.98488	1.86053	151.303	8.99838e-35	1.83374e-33
c28500_g6_i20	4.98472	1.20048	114.136	1.21651e-26	1.57426e-25
c6038_g1_i1	4.98168	3.18704	261.692	7.3417e-59	5.55897e-57
c25010_g1_i11	4.98067	1.45044	108.179	2.45538e-25	2.91405e-24
c71553_g1_i1	4.97902	0.489647	96.7187	7.99101e-23	7.86908e-22
c21977_g1_i2	4.97743	3.95622	150.397	1.41985e-34	2.86095e-33
c67297_g1_i1	4.97592	0.602795	90.7996	1.58982e-21	1.40082e-20
c28853_g3_i9	4.97544	3.73894	385.86	6.59485e-86	2.39049e-83
c83470_g1_i1	4.9752	0.409579	109.046	1.58534e-25	1.90874e-24
c27753_g3_i5	4.97393	0.931259	103.921	2.10528e-24	2.34652e-23
c26271_g5_i1	4.97368	1.45427	88.2523	5.76172e-21	4.83426e-20
c50538_g1_i1	4.97017	2.81118	196.479	1.22541e-44	4.20902e-43
c28734_g3_i12	4.97004	2.29626	148.514	3.66222e-34	7.22124e-33
c39399_g1_i1	4.96772	0.823359	49.5726	1.91166e-12	6.62287e-12
c88726_g1_i1	4.96507	1.85464	143.423	4.75129e-33	8.76506e-32
c14579_g1_i1	4.96276	1.57376	45.8048	1.30643e-11	4.19231e-11
c29064_g2_i6	4.96176	2.34102	118.131	1.62281e-27	2.21708e-26
c28864_g3_i1	4.96156	1.73241	116.353	3.97847e-27	5.3181e-26
c15372_g1_i2	4.96144	0.798231	73.9404	8.05126e-18	4.934e-17
c21001_g1_i2	4.95919	3.76873	100.312	1.30197e-23	1.36499e-22
c998_g1_i1	4.95882	2.11751	161.058	6.64536e-37	1.53508e-35
c30151_g1_i1	4.95769	4.2252	168.472	1.59538e-38	3.97225e-37
c28734_g3_i11	4.95766	2.58678	167.813	2.2227e-38	5.46816e-37
c12367_g1_i1	4.95184	2.64322	239.948	4.03653e-54	2.28466e-52
c90552_g1_i1	4.95097	0.675556	98.9912	2.53627e-23	2.59515e-22
c27388_g1_i3	4.94977	0.123591	74.2133	7.01176e-18	4.32341e-17
c20544_g1_i2	4.94909	2.49671	202.851	4.98578e-46	1.83655e-44
c27360_g1_i6	4.94542	3.31238	306.94	1.01346e-68	1.318e-66
c28601_g1_i1	4.94431	6.01398	41.4501	1.20918e-10	3.55605e-10
c52920_g1_i1	4.94393	1.39054	141.081	1.5448e-32	2.78644e-31
c26253_g1_i5	4.94369	3.84209	336.313	4.0544e-75	7.12091e-73
c28854_g4_i2	4.94338	4.08023	266.283	7.32769e-60	5.83356e-58
c64788_g1_i1	4.94184	1.56014	153.146	3.55999e-35	7.45082e-34
c67121_g1_i1	4.94171	1.12323	88.4294	5.2681e-21	4.4321e-20
c53893_g1_i1	4.9411	5.56341	186.065	2.29792e-42	6.99081e-41
c37696_g1_i1	4.94076	0.576324	77.6831	1.20974e-18	8.04282e-18
c25849_g1_i1	4.9406	1.57738	71.597	2.63959e-17	1.53348e-16
c28259_g5_i10	4.93725	2.79362	217.26	3.5813e-49	1.56043e-47
c48943_g1_i1	4.93666	2.1316	66.2283	4.01599e-16	2.0543e-15
c21745_g1_i1	4.9337	1.13597	74.6228	5.6982e-18	3.54168e-17
c25727_g2_i2	4.93165	4.35785	153.034	3.76649e-35	7.8637e-34
c26253_g1_i4	4.93144	3.33344	269.877	1.20712e-60	1.00074e-58
c13894_g1_i2	4.92834	1.06351	160.233	1.00627e-36	2.28577e-35
c15509_g1_i2	4.92827	2.16945	158.676	2.20236e-36	4.91107e-35
c27360_g1_i8	4.92813	3.40201	323.81	2.14317e-72	3.31928e-70
c27360_g1_i10	4.92627	3.39799	367.119	7.93456e-82	2.09577e-79
c47368_g1_i1	4.92521	1.66243	148.239	4.20633e-34	8.24164e-33
c21406_g1_i1	4.92364	1.46632	137.423	9.74364e-32	1.68954e-30
c26253_g1_i3	4.92236	3.49617	231.173	3.3079e-52	1.71032e-50
c1653_g1_i1	4.92154	1.35063	129.453	5.39697e-30	8.50166e-29
c18941_g1_i1	4.92128	0.947739	92.1384	8.08214e-22	7.29878e-21
c1046_g1_i1	4.92057	1.63821	52.6309	4.02505e-13	1.48732e-12
c51120_g1_i1	4.91962	3.94425	249.276	3.73532e-56	2.42426e-54
c24652_g2_i1	4.91859	6.38589	299.676	3.87514e-67	4.64921e-65
c17056_g1_i1	4.91542	0.924831	64.517	9.57009e-16	4.69791e-15
c14509_g1_i3	4.91471	1.3161	104.689	1.42915e-24	1.62048e-23
c21977_g1_i1	4.91466	3.77923	117.326	2.43515e-27	3.29389e-26
c28335_g2_i4	4.91401	0.792432	101.417	7.4511e-24	7.94869e-23
c1987_g1_i2	4.91318	5.39728	329.912	1.00458e-73	1.65358e-71
c28933_g1_i6	4.91086	4.1619	230.357	4.98228e-52	2.53754e-50
c46934_g1_i1	4.91042	4.422	163.081	2.4015e-37	5.67056e-36
c47695_g1_i1	4.90916	0.971598	66.2855	3.90122e-16	1.99949e-15
c28179_g5_i1	4.90912	3.4153	100.631	1.1084e-23	1.16888e-22
c15086_g1_i3	4.90577	1.18018	67.1091	2.56891e-16	1.34146e-15
c16927_g1_i3	4.90509	2.2214	240.407	3.20665e-54	1.8363e-52
c68040_g1_i1	4.90183	2.29697	130.387	3.37175e-30	5.38106e-29
c30027_g1_i1	4.90107	5.16148	100.294	1.31399e-23	1.3759e-22
c2028_g1_i1	4.90056	1.46966	39.6121	3.09751e-10	8.76955e-10
c58090_g1_i1	4.9001	2.9698	158.655	2.22569e-36	4.95985e-35
c26965_g1_i1	4.89884	1.22749	92.8107	5.75426e-22	5.26632e-21
c26253_g1_i1	4.89645	3.3232	283.482	1.3085e-63	1.27749e-61
c8435_g1_i2	4.89558	5.52634	362.082	9.91134e-81	2.40271e-78
c20609_g1_i1	4.89431	1.83013	59.6207	1.15021e-14	5.01741e-14
c7118_g1_i2	4.8901	4.95351	101.457	7.30256e-24	7.79268e-23
c15021_g1_i2	4.88794	4.69638	157.839	3.3558e-36	7.41518e-35
c28933_g1_i1	4.88786	4.6765	217.664	2.92343e-49	1.27869e-47
c23928_g1_i3	4.88775	2.71527	224.828	8.00472e-51	3.82532e-49
c20114_g1_i3	4.88626	2.0884	70.3039	5.0836e-17	2.8692e-16
c27884_g3_i6	4.88581	1.64503	81.2864	1.95266e-19	1.4102e-18
c82159_g1_i1	4.88375	1.19164	102.555	4.19604e-24	4.56779e-23
c22380_g1_i2	4.88299	0.456847	80.8007	2.49664e-19	1.78414e-18
c1987_g1_i1	4.88294	6.39602	365.508	1.77958e-81	4.52506e-79
c7118_g1_i1	4.88252	5.05552	115.325	6.67988e-27	8.79457e-26
c27776_g1_i4	4.88154	2.73611	146.925	8.14977e-34	1.57152e-32
c28259_g5_i14	4.88132	3.9227	246.683	1.37299e-55	8.67941e-54
c25346_g1_i2	4.87957	3.41597	160.127	1.06162e-36	2.40989e-35
c11800_g1_i1	4.87687	3.54831	188.804	5.80007e-43	1.81308e-41
c4789_g1_i2	4.87643	1.10244	68.3453	1.3723e-16	7.38915e-16
c21001_g1_i5	4.87641	4.30909	93.5163	4.02859e-22	3.74635e-21
c26518_g1_i2	4.87503	1.22472	167.311	2.86121e-38	7.01366e-37
c28853_g3_i6	4.87251	4.16147	189.954	3.2536e-43	1.03511e-41
c25010_g1_i9	4.86746	1.68798	134.936	3.40913e-31	5.7391e-30
c24994_g4_i1	4.86725	1.6199	82.0772	1.30871e-19	9.65187e-19
c80327_g1_i1	4.86603	0.973513	78.4209	8.32651e-19	5.62469e-18
c26967_g1_i7	4.86555	2.04058	252.663	6.82271e-57	4.64013e-55
c63632_g1_i1	4.86541	3.61403	345.252	4.58274e-77	9.07835e-75
c85509_g1_i1	4.86442	3.56645	58.4234	2.11358e-14	8.95722e-14
c34395_g1_i1	4.8635	4.96432	105.899	7.7589e-25	8.95256e-24
c26967_g1_i4	4.86317	1.50942	203.395	3.79318e-46	1.40484e-44
c28017_g1_i10	4.86201	3.11192	131.613	1.8181e-30	2.94291e-29
c22801_g1_i4	4.85798	0.753518	88.3693	5.43065e-21	4.56322e-20
c16927_g1_i2	4.85726	2.41937	220.814	6.00822e-50	2.72957e-48
c28087_g1_i1	4.85397	1.85338	176.724	2.51635e-40	6.90892e-39
c28259_g5_i1	4.85396	3.82316	211.096	7.92067e-48	3.1602e-46
c67009_g1_i1	4.85205	1.7391	108.522	2.0653e-25	2.46139e-24
c7514_g1_i1	4.85013	8.33847	139.997	2.66589e-32	4.75823e-31
c22726_g1_i3	4.84856	0.898277	111.6	4.37151e-26	5.47813e-25
c28734_g3_i2	4.84577	2.47558	160.24	1.00304e-36	2.27995e-35
c20062_g1_i2	4.84198	3.25695	107.611	3.27139e-25	3.86096e-24
c21458_g1_i2	4.84048	2.68863	197.263	8.26296e-45	2.85542e-43
c15793_g1_i1	4.84047	0.869274	121.099	3.63567e-28	5.20278e-27
c28850_g1_i5	4.84038	3.5409	198.298	4.91202e-45	1.72544e-43
c3417_g1_i1	4.83806	0.266071	34.3418	4.62337e-09	1.16777e-08
c29674_g1_i1	4.83706	5.27714	286.582	2.76299e-64	2.79357e-62
c6287_g1_i2	4.83583	4.82917	313.283	4.20728e-70	5.89936e-68
c34953_g1_i1	4.83414	4.36203	120.059	6.13942e-28	8.63345e-27
c29010_g2_i3	4.83164	0.914449	71.5288	2.73245e-17	1.58446e-16
c27360_g1_i11	4.82993	3.14245	303.316	6.24369e-68	7.79272e-66
c49668_g1_i1	4.82959	3.21187	104.975	1.23709e-24	1.41021e-23
c6252_g1_i1	4.82926	5.38184	166.361	4.61312e-38	1.12274e-36
c27910_g1_i6	4.82846	7.52849	347.375	1.58076e-77	3.1683e-75
c25717_g1_i1	4.82838	2.41336	119.623	7.65095e-28	1.06884e-26
c13894_g1_i1	4.82416	0.799795	115.482	6.17033e-27	8.1489e-26
c28500_g6_i15	4.81999	2.07106	91.2042	1.29587e-21	1.15285e-20
c28833_g3_i4	4.8192	3.87378	156.583	6.31219e-36	1.37604e-34
c28968_g4_i10	4.81806	1.91008	227.61	1.97956e-51	9.76115e-50
c49216_g1_i1	4.81784	1.18111	91.064	1.39099e-21	1.23489e-20
c18666_g1_i2	4.81628	1.43949	138.005	7.27058e-32	1.26976e-30
c86166_g1_i1	4.8155	2.10364	128.242	9.9374e-30	1.54399e-28
c35111_g1_i1	4.81473	0.991001	75.8082	3.12603e-18	1.99165e-17
c27402_g1_i4	4.81465	2.98605	123.864	9.02014e-29	1.33395e-27
c29454_g1_i1	4.81441	0.385571	76.5039	2.19775e-18	1.42257e-17
c27066_g1_i2	4.81338	0.984573	34.0303	5.42602e-09	1.36072e-08
c67585_g1_i1	4.8116	0.844369	71.5769	2.66655e-17	1.54835e-16
c62266_g1_i1	4.8115	3.2155	125.746	3.49397e-29	5.3029e-28
c28259_g5_i4	4.80976	3.72291	194.961	2.62768e-44	8.85647e-43
c28017_g2_i2	4.8065	5.74296	145.282	1.86351e-33	3.51775e-32
c28664_g1_i4	4.80478	0.657467	100.338	1.28463e-23	1.34722e-22
c31396_g1_i1	4.8046	3.87228	246.545	1.47116e-55	9.28273e-54
c24652_g2_i2	4.80438	6.70444	303.989	4.45457e-68	5.62151e-66
c23361_g1_i1	4.80326	3.02337	133.877	5.81181e-31	9.66922e-30
c27150_g2_i3	4.80162	2.12838	64.6435	8.97505e-16	4.41854e-15
c16122_g1_i4	4.80004	0.222407	44.4201	2.64958e-11	8.26204e-11
c26967_g1_i8	4.79944	1.73249	245.715	2.23169e-55	1.3876e-53
c23752_g1_i6	4.79812	2.09595	171.845	2.92502e-39	7.60215e-38
c27968_g5_i2	4.7981	0.327386	80.3822	3.08562e-19	2.18579e-18
c23752_g1_i1	4.79772	1.86865	180.414	3.9354e-41	1.1221e-39
c21809_g1_i5	4.79582	1.1187	112.382	2.94706e-26	3.73708e-25
c37403_g1_i1	4.79572	2.97145	115.187	7.16316e-27	9.40541e-26
c17961_g1_i1	4.79503	4.59964	169.045	1.19618e-38	3.00794e-37
c24512_g1_i4	4.79495	4.50519	207.061	6.01347e-47	2.29705e-45
c16108_g1_i2	4.79401	0.785842	67.547	2.05722e-16	1.08524e-15
c25624_g1_i1	4.79347	0.38135	8.85297	0.00292612	0.00424173
c14509_g1_i1	4.7927	0.562986	84.9031	3.13355e-20	2.44884e-19
c28364_g1_i2	4.79104	2.66724	206.78	6.92376e-47	2.6359e-45
c68247_g1_i1	4.79037	1.57302	87.9521	6.70585e-21	5.60021e-20
c64657_g1_i1	4.79006	4.16641	160.741	7.79408e-37	1.78833e-35
c15509_g1_i3	4.78924	1.38463	128.579	8.38406e-30	1.30682e-28
c28833_g3_i12	4.78915	4.06137	131.346	2.08014e-30	3.3575e-29
c18519_g1_i1	4.78726	1.9857	156.279	7.35682e-36	1.59865e-34
c28500_g6_i13	4.78658	1.6488	137.485	9.44435e-32	1.63931e-30
c6603_g1_i2	4.78491	4.01882	229.514	7.6109e-52	3.83618e-50
c28901_g3_i3	4.78383	2.85017	242.623	1.05382e-54	6.2338e-53
c24622_g1_i1	4.78147	6.64265	181.041	2.87156e-41	8.21516e-40
c27806_g1_i1	4.77904	1.41573	30.6785	3.04526e-08	7.1196e-08
c50526_g1_i1	4.77789	4.13499	88.6681	4.66928e-21	3.94585e-20
c26719_g1_i6	4.77626	1.63511	138.032	7.17264e-32	1.2533e-30
c7699_g1_i1	4.7736	1.50114	41.9284	9.46753e-11	2.81024e-10
c11976_g1_i1	4.77249	1.5577	168.976	1.23859e-38	3.10998e-37
c28847_g3_i10	4.77047	4.52269	251.926	9.874e-57	6.63583e-55
c10416_g1_i2	4.76989	0.659377	64.9234	7.7866e-16	3.86078e-15
c27884_g3_i8	4.7688	1.37825	93.5205	4.02017e-22	3.74056e-21
c35396_g1_i1	4.76877	0.324132	69.5173	7.57466e-17	4.19797e-16
c28159_g2_i1	4.76876	1.09201	62.4759	2.69723e-15	1.25636e-14
c23361_g1_i4	4.76849	1.21867	97.7895	4.65304e-23	4.65619e-22
c6771_g1_i1	4.76646	2.38097	112.275	3.11081e-26	3.93593e-25
c28645_g1_i7	4.76445	3.50093	21.2933	3.94115e-06	7.51971e-06
c28046_g9_i1	4.76433	4.89258	211.488	6.50318e-48	2.60379e-46
c25809_g2_i3	4.76248	2.7901	187.361	1.19774e-42	3.69326e-41
c9420_g1_i2	4.76224	4.03293	282.394	2.25937e-63	2.17468e-61
c27441_g1_i2	4.75681	3.10574	111.254	5.20503e-26	6.49638e-25
c16765_g1_i1	4.75561	3.80563	228.963	1.00362e-51	5.00678e-50
c25010_g1_i8	4.75557	1.38402	115.886	5.03407e-27	6.68196e-26
c11302_g1_i1	4.75394	1.19543	82.3051	1.16623e-19	8.64976e-19
c13074_g1_i1	4.75284	0.981168	70.5224	4.55078e-17	2.58044e-16
c18976_g1_i2	4.75181	7.48684	167.875	2.15398e-38	5.30676e-37
c23361_g1_i3	4.75137	2.57514	113.162	1.98822e-26	2.55159e-25
c18188_g2_i1	4.74821	8.60248	281.841	2.98065e-63	2.8528e-61
c28798_g1_i2	4.74715	4.41942	169.708	8.57032e-39	2.17113e-37
c27360_g1_i4	4.74673	2.95313	302.572	9.0674e-68	1.12347e-65
c2144_g1_i1	4.74652	0.562072	56.4466	5.77457e-14	2.33041e-13
c48360_g1_i1	4.7464	1.16833	99.754	1.72551e-23	1.79467e-22
c63520_g1_i1	4.74621	2.32683	91.8698	9.25695e-22	8.30469e-21
c26253_g1_i2	4.74603	3.54216	304.467	3.50454e-68	4.4556e-66
c26337_g1_i2	4.74485	0.542783	95.8889	1.21517e-22	1.1756e-21
c24955_g1_i1	4.74435	4.82458	57.6059	3.20267e-14	1.32933e-13
c3462_g1_i2	4.73929	0.570568	108.538	2.04871e-25	2.44503e-24
c32645_g1_i1	4.73791	4.5073	82.2934	1.17315e-19	8.69598e-19
c33295_g1_i1	4.73472	4.22816	260.758	1.17301e-58	8.72665e-57
c28803_g1_i27	4.73461	1.7051	115.742	5.41437e-27	7.16999e-26
c22202_g2_i1	4.73381	4.30558	337.901	1.82832e-75	3.29611e-73
c26155_g1_i2	4.73316	1.3215	114.734	9.0016e-27	1.17334e-25
c26967_g1_i1	4.7327	1.92779	272.416	3.37564e-61	2.89718e-59
c25528_g2_i1	4.73232	7.45195	97.3194	5.89983e-23	5.86762e-22
c18688_g1_i2	4.72765	0.88878	54.8202	1.32078e-13	5.12797e-13
c85299_g1_i1	4.72674	1.85372	72.0373	2.11165e-17	1.2403e-16
c17744_g1_i2	4.72595	4.97614	185.417	3.18218e-42	9.62079e-41
c17677_g1_i1	4.72169	4.41281	163.753	1.71299e-37	4.08445e-36
c26844_g1_i1	4.72162	8.91415	214.595	1.36557e-48	5.71329e-47
c24085_g1_i1	4.7202	3.06228	230.921	3.75488e-52	1.92681e-50
c72673_g1_i1	4.72006	1.61567	194.676	3.03164e-44	1.01971e-42
c6603_g1_i1	4.71951	3.57137	161.395	5.60807e-37	1.30255e-35
[truncated: 16,597 more rows]

## Sheet: clipper.basic_model.stats.2fold
	logFC.targets.ZoneZ2	logFC.targets.ZoneZ3	logCPM	LR	PValue	FDR
c25097_g1_i5	7.05354	9.58887	7.93994	1213.65	2.87438e-264	9.79387e-260
c25097_g1_i2	5.84621	8.38638	7.91976	1189.99	3.94403e-259	6.71924e-255
c29852_g1_i1	6.40548	8.60193	4.78066	1186.9	1.85422e-258	2.10596e-254
c2170_g1_i2	5.02415	7.35495	8.56002	1157.16	5.32157e-252	4.53305e-248
c14469_g1_i2	6.57727	8.50621	6.73167	1109.54	1.16631e-241	7.94792e-238
c25097_g1_i3	5.56484	8.01268	7.55662	1099.38	1.87425e-239	1.06435e-235
c25020_g1_i1	6.37668	8.74651	6.98708	1097.48	4.84342e-239	2.35757e-235
c16492_g1_i2	5.53071	5.57819	5.25772	1095.18	1.53079e-238	6.51983e-235
c2170_g1_i1	5.11767	7.44096	9.30662	1075.97	2.27349e-234	8.60716e-231
c26798_g1_i1	6.26747	8.3154	5.02424	1055.69	5.742e-230	1.95647e-226
c80521_g1_i1	5.45839	6.18053	4.77336	1053.14	2.05395e-229	6.3622e-226
c28853_g3_i15	5.0297	5.30556	4.3991	1034.73	2.04384e-225	5.80333e-222
c94933_g1_i1	7.1767	7.92973	4.27349	1016.48	1.87978e-221	4.92691e-218
c16492_g1_i3	5.43661	5.42488	4.74894	967.586	7.78743e-211	1.89529e-207
c25379_g3_i3	6.38297	7.09826	5.09619	955.936	2.63661e-208	5.98914e-205
c709_g1_i1	5.35215	6.42661	4.15836	954.382	5.73497e-208	1.2213e-204
c48307_g1_i1	5.64364	7.14731	3.56007	950.585	3.82971e-207	7.67587e-204
c24434_g1_i3	4.40827	6.4379	7.24068	941.694	3.2642e-205	6.17895e-202
c16875_g1_i2	5.6678	9.10045	6.6136	927.929	3.18292e-202	5.70798e-199
c21371_g1_i3	3.57833	6.15555	6.77622	924.211	2.04273e-201	3.4801e-198
c28179_g7_i13	7.50358	8.80883	5.18626	920.265	1.46861e-200	2.38286e-197
c25684_g2_i2	3.23422	5.79149	6.22973	916.558	9.37531e-200	1.45202e-196
c16875_g1_i1	5.39787	8.89428	6.86921	915.161	1.8851e-199	2.79265e-196
c28853_g3_i1	5.65533	5.98006	3.58914	909.738	2.83782e-198	4.02887e-195
c29626_g1_i1	5.83592	7.403	4.78442	895.477	3.54569e-195	4.8325e-192
c28862_g2_i3	4.53561	5.47604	5.88333	894.562	5.60064e-195	7.33963e-192
c24434_g1_i2	4.40615	6.45096	7.53601	891.038	3.26317e-194	4.118e-191
c16064_g1_i2	4.92823	3.8526	4.58184	889.872	5.84538e-194	7.1132e-191
c24934_g1_i2	6.4646	7.31786	6.50705	889.173	8.28973e-194	9.73986e-191
c25684_g2_i1	3.26723	5.7767	5.81026	888.54	1.13753e-193	1.29197e-190
c81173_g1_i1	4.29677	6.0066	3.44511	885.868	4.32708e-193	4.75601e-190
c24434_g1_i1	4.42368	6.49181	7.14168	879.799	8.99844e-192	9.58137e-189
c17250_g1_i1	4.74935	6.92854	4.25272	879.323	1.14125e-191	1.17836e-188
c24434_g1_i4	4.50596	6.53766	6.88894	866.225	7.97401e-189	7.99113e-186
c15622_g1_i1	3.07486	3.91642	4.96936	860.155	1.65875e-187	1.61481e-184
c22202_g3_i1	4.63358	5.39092	3.06938	856.302	1.13855e-186	1.0776e-183
c28853_g3_i9	5.03711	5.24502	3.73894	852.504	7.60687e-186	7.0051e-183
c25027_g1_i1	7.15539	7.65176	4.92901	851.089	1.54336e-185	1.38387e-182
c28385_g1_i2	4.1851	6.18832	4.95007	848.859	4.70597e-185	4.11145e-182
c27346_g1_i3	3.34199	6.25445	9.49431	844.76	3.65398e-184	3.11255e-181
c28098_g2_i2	3.46827	4.6114	5.46326	842.356	1.2152e-183	1.00989e-180
c27492_g2_i4	6.43124	7.26635	3.38042	840.37	3.28137e-183	2.66205e-180
c12922_g1_i1	7.33426	8.46157	3.85898	837.72	1.2344e-182	9.78131e-180
c11123_g1_i2	5.40765	6.78351	3.46402	837.459	1.40628e-182	1.089e-179
c23095_g1_i1	5.44841	5.68157	3.74865	833.467	1.03501e-181	7.83686e-179
c64975_g1_i1	5.05016	7.32325	6.45248	826.138	4.0405e-180	2.99287e-177
c21371_g1_i2	3.35813	5.95763	6.90043	825.909	4.52944e-180	3.28365e-177
c27809_g5_i4	7.76353	9.13053	5.40557	824.668	8.42509e-180	5.98059e-177
c24934_g1_i1	6.54663	7.41826	6.75762	818.79	1.59243e-178	1.10733e-175
c17250_g1_i2	4.75291	6.80212	3.51093	816.254	5.65788e-178	3.85562e-175
c47222_g1_i1	3.67045	5.07118	4.53527	806.966	5.88119e-176	3.92921e-173
c17444_g1_i2	4.48289	5.42521	5.74749	798.706	3.65774e-174	2.39674e-171
c28853_g3_i11	5.49912	5.79462	4.14512	794.528	2.9537e-173	1.89889e-170
c82429_g1_i1	6.66272	6.48886	3.32325	794.048	3.75473e-173	2.33326e-170
c81367_g1_i1	5.49935	7.06942	3.94749	794.042	3.7663e-173	2.33326e-170
c11123_g1_i1	5.23224	6.67734	4.24369	787.139	1.18818e-171	7.22944e-169
c55300_g1_i1	7.92549	8.69912	3.24747	785.79	2.33241e-171	1.39425e-168
c28385_g1_i1	4.06492	6.16236	4.16305	784.892	3.65427e-171	2.14676e-168
c27346_g1_i4	4.81186	7.60543	5.9333	782.836	1.02185e-170	5.90125e-168
c12323_g1_i2	5.37962	5.48361	4.48775	782.471	1.22656e-170	6.96541e-168
c7396_g1_i1	5.31792	8.58265	3.55414	779.583	5.19538e-170	2.902e-167
c7490_g1_i2	6.34587	8.02956	4.50904	773.381	1.1548e-168	6.34639e-166
c24302_g1_i2	7.32687	10.27	5.9073	769.936	6.46529e-168	3.49669e-165
c28853_g3_i8	5.71818	6.0812	3.02975	758.531	1.93632e-165	1.03088e-162
c28098_g2_i3	3.35149	4.50056	5.50221	758.275	2.2016e-165	1.15408e-162
c28862_g2_i1	4.49949	5.4904	5.57665	755.985	6.91802e-165	3.57148e-162
c6287_g1_i1	4.12359	4.82753	4.74624	752.185	4.62421e-164	2.35165e-161
c25458_g1_i1	3.48947	4.47019	4.45364	750.457	1.09709e-163	5.49724e-161
c23095_g1_i3	5.0237	5.32942	3.3053	749.782	1.53755e-163	7.59262e-161
c16811_g1_i1	4.38922	3.3299	5.2223	748.38	3.09926e-163	1.50859e-160
c27346_g1_i2	3.41013	6.5519	7.73046	747.626	4.51914e-163	2.16874e-160
c81542_g1_i1	5.6917	7.08162	5.11166	745.46	1.33471e-162	6.31635e-160
c26253_g1_i8	4.73558	5.03929	3.60597	740.959	1.2673e-161	5.91516e-159
c26134_g2_i2	4.80986	5.87034	3.75792	740.838	1.34578e-161	6.19658e-159
c28179_g7_i9	7.04312	8.3668	5.15866	740.469	1.61882e-161	7.35439e-159
c7405_g1_i2	4.96579	5.32107	4.29541	740.439	1.64354e-161	7.36848e-159
c32240_g1_i1	6.22099	10.4755	4.5617	738.72	3.88109e-161	1.71741e-158
c24988_g2_i2	4.89214	5.82019	5.63699	738.239	4.93705e-161	2.15667e-158
c21371_g1_i1	3.34061	5.89895	6.55706	737.714	6.41948e-161	2.76875e-158
c39528_g1_i1	6.16152	6.81771	2.8023	736.281	1.31415e-160	5.59715e-158
c33602_g1_i1	5.85788	6.88543	6.36385	734.812	2.73922e-160	1.15226e-157
c27492_g2_i7	6.5573	7.32907	3.0693	733.128	6.35753e-160	2.64171e-157
c5967_g1_i2	6.46093	8.01037	4.84604	729.033	4.92638e-159	2.02237e-156
c27910_g1_i6	4.41205	4.92628	7.52849	727.756	9.33026e-159	3.78464e-156
c23900_g1_i1	6.92371	7.90005	3.65263	723.212	9.04551e-158	3.62597e-155
c28014_g4_i1	6.11457	6.95713	4.88577	722.568	1.24809e-157	4.94489e-155
c25379_g3_i1	6.89829	7.52633	6.33226	720.911	2.8588e-157	1.11963e-154
c46548_g1_i1	5.32359	7.67442	3.61119	718.66	8.8105e-157	3.41137e-154
c22168_g1_i2	4.58519	4.67339	6.85773	717.297	1.74141e-156	6.66687e-154
c27964_g3_i4	7.23424	8.49657	4.68374	717.236	1.79533e-156	6.79693e-154
c818_g1_i1	7.60555	10.8161	5.26648	714.811	6.03734e-156	2.26055e-153
c29136_g1_i1	7.43654	8.06594	5.94848	714.76	6.19059e-156	2.29274e-153
c27997_g10_i1	3.10911	5.79696	5.1298	714.385	7.47093e-156	2.73717e-153
c818_g1_i2	7.30086	10.5026	4.95356	712.376	2.03916e-155	7.39151e-153
c28155_g2_i3	5.39787	5.21653	5.39146	711.679	2.88926e-155	1.03627e-152
c22202_g2_i2	4.40241	4.79423	3.65139	707.537	2.2924e-154	8.13637e-152
c25510_g1_i5	5.2424	5.96845	3.5021	705.893	5.21487e-154	1.83182e-151
c15544_g1_i1	6.22132	6.73491	3.94764	704.858	8.75006e-154	3.04225e-151
c49684_g1_i1	7.72702	8.69065	3.14381	702.964	2.25529e-153	7.76207e-151
c23095_g1_i2	5.24982	5.55771	3.99338	701.718	4.20553e-153	1.43295e-150
c47592_g1_i1	4.4555	3.08344	5.29972	700.632	7.24055e-153	2.44265e-150
c6227_g1_i1	4.54913	4.08732	5.27354	700.397	8.14025e-153	2.71924e-150
c20294_g1_i2	3.90692	5.08516	4.9714	697.002	4.44543e-152	1.47057e-149
c27635_g1_i2	5.21745	6.80239	5.03446	695.969	7.45209e-152	2.44149e-149
c25510_g1_i2	5.13765	5.83627	4.42053	695.433	9.74177e-152	3.16125e-149
c14469_g1_i1	6.10031	7.95603	4.75674	693.15	3.05055e-151	9.80578e-149
c28831_g2_i2	6.89561	7.49194	5.23137	693.13	3.08192e-151	9.81403e-149
c30474_g1_i1	2.62582	3.24852	5.81785	692.858	3.52976e-151	1.11361e-148
c17412_g1_i2	5.26762	6.02367	3.14662	690.633	1.07393e-150	3.35706e-148
c7396_g1_i2	6.53435	9.81851	3.71983	689.359	2.03077e-150	6.29041e-148
c28179_g7_i15	6.72297	7.9388	5.88073	688.982	2.45149e-150	7.5252e-148
c30067_g1_i1	6.40425	5.89156	5.53405	688.662	2.87757e-150	8.75423e-148
c28017_g1_i5	5.72377	8.20723	4.60581	687.124	6.20611e-150	1.87133e-147
c24007_g2_i2	3.41125	4.20082	4.23821	686.387	8.9712e-150	2.68136e-147
c27070_g1_i3	4.47859	6.03535	3.76331	685.527	1.37915e-149	4.08623e-147
c27809_g5_i3	7.3595	8.7297	5.73889	684.958	1.83384e-149	5.35296e-147
c24934_g1_i4	6.41068	7.26101	6.43586	684.953	1.8381e-149	5.35296e-147
c26253_g1_i5	4.57231	4.91385	3.84209	684.359	2.47401e-149	7.14379e-147
c28933_g1_i8	4.32832	4.93995	3.99768	684.295	2.55383e-149	7.31233e-147
c28853_g3_i7	5.07795	5.24524	3.57116	683.433	3.92939e-149	1.11572e-146
c27070_g1_i4	4.70282	6.40013	2.46415	681.671	9.48308e-149	2.67039e-146
c14786_g1_i2	5.41788	7.02974	2.95749	681.021	1.31279e-148	3.66645e-146
c25767_g1_i3	7.58769	7.25813	3.54672	680.512	1.69335e-148	4.69085e-146
c23891_g1_i4	7.01879	8.03147	2.67178	680.32	1.86336e-148	5.12018e-146
c17029_g1_i1	3.11667	3.34531	4.87406	680.11	2.07032e-148	5.64336e-146
c27635_g1_i4	5.26669	6.87487	4.9297	680.009	2.177e-148	5.88705e-146
c33295_g1_i1	5.42073	4.80488	4.22816	678.88	3.82921e-148	1.02734e-145
c25771_g1_i1	4.48633	5.37554	8.86922	678.081	5.70812e-148	1.51947e-145
c24044_g1_i7	4.64	4.43734	3.11705	676.845	1.05897e-147	2.79708e-145
c23900_g1_i2	6.48175	7.47335	3.83675	676.177	1.47891e-147	3.87622e-145
c10894_g1_i2	6.26142	7.04934	4.64152	675.277	2.31943e-147	6.03281e-145
c47771_g1_i1	4.20346	5.64208	6.47808	674.579	3.28908e-147	8.49006e-145
c27353_g4_i2	5.24756	5.10756	4.96574	674.278	3.82382e-147	9.79616e-145
c25510_g1_i6	5.05397	5.73684	3.13024	673.846	4.74436e-147	1.20638e-144
c7436_g1_i1	4.11152	5.01334	4.64355	673.349	6.08403e-147	1.53556e-144
c65147_g1_i1	3.62206	3.6167	5.32779	671.961	1.21755e-146	3.05042e-144
c28017_g1_i7	6.9251	6.29832	3.80773	671.738	1.36131e-146	3.38568e-144
c84178_g1_i1	3.76103	5.32161	2.99196	670.822	2.1522e-146	5.3139e-144
c25510_g1_i4	5.16685	5.80426	3.6197	670.592	2.41479e-146	5.91937e-144
c25458_g1_i2	3.41384	4.34764	3.18571	670.126	3.04855e-146	7.41953e-144
c22202_g2_i1	4.22025	4.70917	4.30558	668.506	6.85144e-146	1.65567e-143
c7490_g1_i1	6.48668	8.21798	4.28956	668.426	7.12988e-146	1.71082e-143
c24010_g2_i1	6.44312	7.09331	4.92424	667.952	9.0399e-146	2.15396e-143
c24138_g1_i1	3.64913	3.27659	4.7231	665.61	2.91482e-145	6.897e-143
c6287_g1_i2	4.15189	4.83868	4.82917	664.971	4.01224e-145	9.42822e-143
c17397_g2_i1	2.44928	3.87295	6.17843	664.485	5.11517e-145	1.19376e-142
c22641_g1_i1	5.78332	6.7046	2.73401	664.12	6.14045e-145	1.42329e-142
c24007_g2_i3	3.54232	4.12527	4.61999	661.858	1.9028e-144	4.38069e-142
c23516_g1_i5	5.16508	6.64357	4.37289	659.465	6.29462e-144	1.43944e-141
c28095_g1_i5	6.83677	8.32687	4.45687	656.998	2.16104e-143	4.90887e-141
c23516_g1_i2	5.31788	6.87055	4.56346	656.721	2.4824e-143	5.60151e-141
c23505_g1_i5	5.80172	5.7431	2.84892	656.603	2.6329e-143	5.90203e-141
c23516_g1_i1	5.45799	6.92743	4.21556	656.371	2.95712e-143	6.58548e-141
c24934_g1_i7	6.22584	7.13001	5.54557	653.645	1.15553e-142	2.55666e-140
c25093_g1_i1	5.38566	7.30094	5.89607	653.54	1.21813e-142	2.67777e-140
c28155_g2_i4	5.65275	5.47917	6.38905	651.614	3.19051e-142	6.9686e-140
c26253_g1_i2	4.45686	4.83135	3.54216	651.477	3.41569e-142	7.41291e-140
c64549_g1_i1	3.68859	4.11217	3.2994	650.835	4.71042e-142	1.01581e-139
c27070_g2_i1	4.52066	6.46377	3.54825	650.822	4.74091e-142	1.01596e-139
c7405_g1_i1	4.89119	5.28012	4.8086	649.811	7.85888e-142	1.6736e-139
c27194_g1_i2	6.25974	6.59636	3.99538	649.4	9.65054e-142	2.04238e-139
c24029_g1_i2	5.31643	8.60172	2.74467	649.21	1.06112e-141	2.23182e-139
c1987_g1_i1	4.33919	4.63033	6.39602	649.159	1.08858e-141	2.27554e-139
c31763_g1_i1	7.01858	7.88239	4.37516	648.589	1.44743e-141	3.00721e-139
c1563_g1_i1	5.40045	6.1564	4.26252	646.592	3.92968e-141	8.11492e-139
c23928_g1_i2	3.30194	4.94573	3.4799	645.893	5.57278e-141	1.14386e-138
c33327_g1_i1	6.68336	7.3352	4.58277	644.885	9.22672e-141	1.88253e-138
c24044_g1_i3	4.47021	4.21609	3.24386	644.848	9.398e-141	1.90606e-138
c82959_g1_i1	3.47656	4.60881	4.59758	643.778	1.60473e-140	3.23538e-138
c27883_g1_i2	4.7114	7.23931	5.88476	639.906	1.11231e-139	2.2294e-137
c25955_g6_i4	9.09657	11.1718	2.37358	639.541	1.33481e-139	2.65971e-137
c18925_g1_i1	7.77057	10.6363	3.42864	639.277	1.52323e-139	3.0175e-137
c28854_g4_i2	5.67082	4.40373	4.08023	639.22	1.56745e-139	3.08716e-137
c27528_g1_i7	3.41308	3.24163	4.13249	639.052	1.70458e-139	3.33794e-137
c25510_g1_i1	4.87633	5.52874	3.7003	638.937	1.80517e-139	3.51473e-137
c27353_g4_i1	5.34256	5.21409	4.48463	638.751	1.98138e-139	3.83588e-137
c27070_g1_i7	4.12181	5.68091	4.01351	637.934	2.98158e-139	5.73962e-137
c49829_g1_i1	2.1601	3.6175	5.49788	637.14	4.43385e-139	8.48733e-137
c3646_g1_i2	3.29766	4.03285	4.4775	636.416	6.36908e-139	1.21237e-136
c25817_g1_i1	4.3415	5.46953	4.32762	636.324	6.6665e-139	1.26193e-136
c6165_g1_i2	3.12441	5.52941	3.62523	635.884	8.31004e-139	1.56435e-136
c27360_g1_i10	3.71392	4.85091	3.39799	635.013	1.28421e-138	2.40422e-136
c10894_g1_i1	5.96315	6.73988	4.43755	633.735	2.43272e-138	4.52951e-136
c26134_g2_i1	4.49927	5.5717	3.90587	632.655	4.17564e-138	7.73243e-136
c23963_g1_i1	2.96728	6.39492	9.02752	632.607	4.27796e-138	7.87908e-136
c2859_g1_i1	4.27723	3.83924	5.15001	631.992	5.81608e-138	1.06544e-135
c1987_g1_i2	4.33074	4.6834	5.39728	631.911	6.05684e-138	1.10361e-135
c16064_g1_i1	5.34592	4.39032	5.6638	630.741	1.08738e-137	1.97076e-135
c22137_g1_i2	5.8539	5.81682	2.12377	629.166	2.38996e-137	4.30863e-135
c19978_g1_i1	3.17036	2.47842	6.15402	629.139	2.42262e-137	4.34452e-135
c25767_g1_i10	7.10428	6.80963	3.32959	628.317	3.65379e-137	6.5181e-135
c46478_g1_i1	3.19933	4.4723	3.73678	627.545	5.37467e-137	9.53808e-135
c28325_g1_i5	5.05719	5.91563	3.52092	627.138	6.587e-137	1.1629e-134
c6227_g1_i2	4.322	3.82543	4.61668	626.113	1.09983e-136	1.93167e-134
c64555_g1_i1	6.93	9.63162	4.45024	625.79	1.29245e-136	2.25834e-134
c30237_g1_i1	4.48956	5.82071	3.50136	624.813	2.10613e-136	3.66134e-134
c66180_g1_i1	7.77958	10.0402	2.88013	624.286	2.74193e-136	4.74242e-134
c70160_g1_i1	5.31164	8.28657	4.88649	623.295	4.50059e-136	7.74487e-134
c25955_g6_i1	6.74216	9.16091	4.19867	623.191	4.74091e-136	8.11743e-134
c28930_g6_i1	5.32876	6.4719	5.56587	620.819	1.55163e-135	2.64343e-133
c24758_g1_i2	6.03528	7.33875	4.98464	620.765	1.59414e-135	2.70234e-133
c25510_g1_i3	5.04768	5.67613	3.8832	619.061	3.73699e-135	6.3035e-133
c82197_g1_i1	2.56451	3.3855	5.77123	618.677	4.52803e-135	7.60018e-133
c23171_g1_i3	5.80145	9.3715	5.64839	617.643	7.59507e-135	1.26856e-132
c7309_g1_i1	7.17333	9.27881	4.06719	617.519	8.0814e-135	1.34321e-132
c26253_g1_i1	4.67166	5.08791	3.3232	616.971	1.06305e-134	1.75832e-132
c28016_g1_i1	3.39049	2.43669	6.07251	616.503	1.34306e-134	2.21073e-132
c23928_g1_i1	3.29035	5.0145	3.44543	615.622	2.08602e-134	3.41716e-132
c63632_g1_i1	3.4808	4.98867	3.61403	615.408	2.32175e-134	3.78512e-132
c28984_g13_i6	3.45937	4.18545	4.10114	614.073	4.52595e-134	7.34347e-132
c26253_g1_i7	4.74773	5.04391	3.06214	613.095	7.3817e-134	1.19202e-131
c14299_g1_i2	4.8932	7.20534	4.69786	612.346	1.07339e-133	1.72518e-131
c27362_g1_i1	4.24127	5.86233	4.74149	612.089	1.22044e-133	1.9523e-131
c21550_g2_i1	6.53066	8.50313	3.33431	611.428	1.69872e-133	2.7047e-131
c13118_g1_i1	5.45362	5.80182	5.88801	610.224	3.10125e-133	4.91484e-131
c28017_g1_i6	5.33072	7.91817	4.45481	609.951	3.55402e-133	5.60629e-131
c28163_g2_i10	2.98552	3.22107	5.74948	609.791	3.85097e-133	6.04673e-131
c23498_g1_i8	5.44825	4.00945	5.39803	608.592	7.01344e-133	1.09619e-130
c24988_g2_i1	4.60343	5.5539	5.37774	608.183	8.60656e-133	1.33905e-130
c10244_g1_i1	2.51067	3.3491	5.88108	607.727	1.0806e-132	1.6736e-130
c28065_g4_i3	3.57165	3.08661	4.92721	607.718	1.08554e-132	1.67365e-130
c5104_g1_i2	3.67548	2.28935	5.48636	607.695	1.0985e-132	1.68601e-130
c26253_g1_i6	4.76294	5.11967	3.25164	607.468	1.23034e-132	1.87989e-130
c28713_g2_i9	3.92669	5.78826	4.35598	606.664	1.83924e-132	2.7977e-130
c28132_g1_i1	4.36249	5.20482	3.96332	605.441	3.38938e-132	5.13272e-130
c22120_g1_i1	4.23784	3.80508	2.7816	605.184	3.85354e-132	5.80981e-130
c21398_g1_i1	5.63918	7.72813	1.70763	604.194	6.32277e-132	9.49056e-130
c23171_g1_i4	6.47996	10.0125	4.62166	603.117	1.08336e-131	1.619e-129
c79460_g1_i1	4.52921	4.44798	3.35614	602.947	1.17936e-131	1.75478e-129
c69974_g1_i1	3.32011	6.66963	5.78046	602.639	1.37576e-131	2.03811e-129
c27635_g1_i3	4.03506	5.58102	4.60744	602.276	1.64985e-131	2.43356e-129
c27369_g2_i1	4.6924	3.96132	5.21422	601.925	1.96638e-131	2.88794e-129
c28854_g1_i7	4.30384	3.86226	3.2842	601.47	2.46915e-131	3.61079e-129
c28065_g4_i4	3.56448	3.05588	5.14605	600.275	4.48644e-131	6.53276e-129
c28984_g13_i2	3.4353	4.1666	4.07877	599.943	5.29745e-131	7.68085e-129
c11800_g1_i2	4.76171	5.78262	4.18449	599.429	6.84878e-131	9.88807e-129
c24262_g1_i4	6.06916	7.45657	4.05126	598.444	1.12098e-130	1.61161e-128
c23505_g1_i2	6.13795	6.04609	2.53656	597.939	1.44289e-130	2.06569e-128
c48103_g1_i1	4.89758	5.28211	2.60386	597.438	1.85354e-130	2.6425e-128
c27771_g1_i2	6.92154	8.40851	5.45493	596.873	2.45813e-130	3.48983e-128
c7635_g1_i1	4.6017	5.07157	4.37315	596.68	2.707e-130	3.82721e-128
c28337_g3_i12	2.86315	3.19266	5.74312	596.176	3.48293e-130	4.90388e-128
c24561_g1_i3	4.52581	4.43378	4.64409	595.835	4.13052e-130	5.79174e-128
c28014_g4_i2	6.35112	7.23985	4.30744	594.769	7.041e-130	9.8323e-128
c12323_g1_i1	5.39224	5.44099	4.78739	594.526	7.94921e-130	1.10552e-127
c28984_g13_i3	3.48245	4.20949	4.20979	593.77	1.16023e-129	1.60702e-127
c27809_g5_i2	6.96464	8.36308	5.70463	593.465	1.35099e-129	1.86366e-127
c17843_g1_i1	5.59234	6.67884	3.94661	593.018	1.68917e-129	2.32077e-127
c24822_g1_i1	3.20124	3.07896	5.47727	592.211	2.52958e-129	3.46146e-127
c28864_g2_i1	5.85421	6.509	4.32304	591.8	3.10591e-129	4.23311e-127
c28385_g11_i1	3.85486	4.27446	5.65186	590.406	6.23779e-129	8.46774e-127
c28163_g2_i5	2.8815	3.12021	6.40158	590.33	6.47706e-129	8.75766e-127
c28353_g1_i9	3.71197	4.12668	10.2792	589.85	8.23739e-129	1.10938e-126
c23148_g2_i3	4.34223	3.71435	3.64433	589.826	8.33491e-129	1.11809e-126
c27496_g2_i1	4.77553	3.56994	4.59073	589.33	1.06816e-128	1.42728e-126
c17470_g1_i1	4.06657	2.4843	4.2385	589.207	1.13607e-128	1.51209e-126
c23171_g1_i1	6.28537	9.92789	5.68056	588.599	1.53917e-128	2.04063e-126
c19978_g1_i3	3.1564	2.45263	5.64938	588.58	1.55383e-128	2.05208e-126
c28065_g4_i7	3.50807	2.99115	4.92123	588.549	1.5784e-128	2.07648e-126
c28325_g1_i1	4.77538	5.61683	3.44781	587.847	2.24163e-128	2.93766e-126
c28184_g2_i7	4.69805	6.52194	3.93321	587.06	3.32364e-128	4.33894e-126
c28325_g1_i2	4.87607	5.70442	3.28061	586.803	3.77885e-128	4.91437e-126
c18724_g1_i2	6.20676	9.31093	2.09559	586.368	4.69702e-128	6.08523e-126
c14786_g1_i1	4.91409	6.63717	3.03373	586.111	5.34216e-128	6.89483e-126
c12231_g1_i1	4.36569	4.40748	6.51499	585.869	6.0273e-128	7.74975e-126
c30645_g1_i1	3.82141	4.1819	5.02743	585.714	6.51481e-128	8.34508e-126
c22456_g1_i2	5.71613	7.71305	2.42264	585.562	7.02692e-128	8.96735e-126
c27360_g1_i8	3.88524	5.0192	3.40201	584.172	1.40826e-127	1.79043e-125
c23498_g1_i9	5.34388	3.7602	4.32633	584.017	1.52183e-127	1.92764e-125
c63675_g1_i1	5.51039	5.89762	6.37979	583.27	2.21039e-127	2.78943e-125
c28184_g2_i21	4.67673	6.46955	3.79985	583.011	2.51597e-127	3.16335e-125
c27070_g1_i1	4.26303	5.79927	3.78212	582.854	2.72238e-127	3.41029e-125
c28713_g2_i10	3.5368	5.36609	4.35693	582.561	3.15057e-127	3.93221e-125
c23148_g1_i2	4.41583	3.01032	6.39706	582.52	3.21685e-127	4.00028e-125
c24822_g1_i2	3.05164	2.92478	5.36178	580.991	6.91026e-127	8.56194e-125
c18188_g2_i1	2.7066	4.77846	8.60248	580.946	7.06682e-127	8.7242e-125
c7309_g1_i2	7.27789	9.32072	4.36577	580.623	8.30281e-127	1.02131e-124
c24155_g1_i6	3.96643	5.72804	2.75826	579.956	1.15927e-126	1.42086e-124
c3005_g1_i2	2.60058	3.51998	4.92605	579.914	1.18377e-126	1.44569e-124
c26134_g3_i1	6.00777	6.9232	3.09301	578.596	2.28788e-126	2.7841e-124
c17029_g1_i4	3.06309	3.27105	4.92359	578.315	2.63341e-126	3.19317e-124
c28178_g6_i1	5.94754	6.90149	2.83378	577.993	3.09259e-126	3.73666e-124
c27910_g1_i4	4.15246	4.5903	8.3204	577.262	4.45759e-126	5.36691e-124
c79376_g1_i1	4.88836	3.55934	3.41134	577.23	4.53031e-126	5.43526e-124
c28184_g2_i12	4.62894	6.43492	3.68835	577.138	4.7425e-126	5.66987e-124
c18925_g1_i2	5.92557	8.83048	3.75714	577.1	4.83414e-126	5.75922e-124
c23505_g1_i3	6.18525	6.21472	2.70573	577.08	4.88311e-126	5.79729e-124
c21229_g1_i4	4.57787	5.12777	4.54891	576.843	5.49777e-126	6.50436e-124
c30500_g1_i1	3.74501	3.89888	2.85719	576.476	6.60291e-126	7.78481e-124
c26954_g1_i6	3.35244	4.60579	5.9896	576.348	7.03962e-126	8.27107e-124
c27070_g1_i5	4.09345	5.59021	3.75492	575.528	1.06098e-125	1.2423e-123
c28984_g13_i4	3.34537	4.02484	4.37254	575.01	1.37429e-125	1.60364e-123
c3656_g1_i1	3.41715	4.47984	3.78952	574.854	1.48612e-125	1.72821e-123
c27561_g2_i2	3.86775	3.7573	5.92724	574.773	1.54733e-125	1.79328e-123
c26253_g1_i4	4.75804	5.14801	3.33344	574.709	1.59774e-125	1.84542e-123
c28163_g2_i7	3.1111	3.32426	6.68757	574.627	1.6649e-125	1.91649e-123
c17697_g1_i1	2.53032	2.9902	5.01947	574.39	1.8744e-125	2.15039e-123
c28443_g1_i7	3.72049	3.43889	4.37571	573.783	2.53909e-125	2.90316e-123
c24029_g1_i5	4.98598	7.36659	1.84845	573.493	2.93529e-125	3.34496e-123
c20076_g2_i1	4.10549	2.61681	2.76873	573.317	3.20485e-125	3.63996e-123
c27346_g1_i1	4.70308	7.48789	6.42684	573.063	3.63785e-125	4.11802e-123
c23505_g1_i4	5.64759	5.54001	2.63186	572.342	5.21759e-125	5.88672e-123
c28259_g5_i6	3.55642	5.10171	3.83193	572.138	5.77955e-125	6.49923e-123
c5249_g1_i1	5.14866	6.83471	4.8339	572.07	5.97777e-125	6.70002e-123
c27368_g2_i3	1.42777	2.93229	4.92241	571.912	6.47049e-125	7.2285e-123
c28163_g2_i8	2.99995	3.24827	6.32919	571.879	6.57812e-125	7.32471e-123
c50534_g1_i1	3.14729	3.32687	3.72769	571.649	7.37912e-125	8.18986e-123
c28385_g11_i2	3.81879	4.19422	6.03567	571.344	8.5928e-125	9.50592e-123
c26303_g1_i1	6.04231	5.61813	5.76934	571.109	9.66539e-125	1.06579e-122
c16876_g1_i4	4.92439	5.15371	3.85096	570.583	1.25731e-124	1.38195e-122
c26371_g2_i1	4.28458	4.256	7.25926	570.272	1.46865e-124	1.60904e-122
c20341_g1_i2	3.71123	3.15501	3.87194	569.437	2.23036e-124	2.43574e-122
c27528_g1_i6	3.39195	3.20209	3.90106	568.958	2.83356e-124	3.0846e-122
c22120_g1_i2	4.03656	3.70186	4.41286	568.5	3.563e-124	3.86631e-122
c21458_g1_i3	4.95739	4.90637	3.07898	567.912	4.78078e-124	5.17129e-122
c28423_g2_i2	5.09732	6.33009	2.40182	567.091	7.20758e-124	7.77164e-122
c28984_g13_i5	3.34748	3.99023	4.27709	567.023	7.45566e-124	8.01378e-122
c25767_g1_i9	6.94579	6.56399	2.80942	567	7.5429e-124	8.08205e-122
c28803_g1_i16	5.45834	5.44767	2.97066	566.947	7.74607e-124	8.27372e-122
c28178_g6_i2	6.00499	6.86024	2.90604	566.799	8.34181e-124	8.88221e-122
c27898_g8_i5	3.18943	3.60331	6.6606	566.512	9.62672e-124	1.02184e-121
c12038_g1_i2	3.33859	2.13195	5.44393	566.432	1.00211e-123	1.0604e-121
c27864_g9_i2	4.36063	3.85574	3.85143	566.018	1.23256e-123	1.30022e-121
c19673_g1_i1	3.23846	2.81368	5.40309	563.81	3.71701e-123	3.90894e-121
c30278_g1_i1	3.11791	4.29071	8.34134	563.609	4.10925e-123	4.30813e-121
c27360_g1_i6	3.8339	4.95296	3.31238	562.444	7.36093e-123	7.69353e-121
c22120_g1_i4	4.155	3.82101	4.86964	562.143	8.55266e-123	8.91176e-121
c16618_g1_i3	2.59719	3.00207	6.02536	561.374	1.25637e-122	1.30513e-120
c7072_g1_i1	2.63852	3.68899	3.73876	560.86	1.62505e-122	1.68299e-120
c24758_g1_i3	6.25614	7.54574	5.20001	560.531	1.91577e-122	1.97806e-120
c27070_g1_i2	4.29452	5.86587	3.6868	560.131	2.33941e-122	2.40818e-120
c23171_g1_i2	5.9431	9.59256	5.75904	559.79	2.77369e-122	2.84662e-120
c28619_g2_i1	2.72993	3.51235	5.87209	559.62	3.02031e-122	3.09043e-120
c24443_g1_i3	3.4104	3.84832	2.65433	558.152	6.2941e-122	6.42092e-120
c27561_g1_i4	5.75417	5.40453	2.77921	558.132	6.35452e-122	6.46321e-120
c22168_g1_i1	4.29603	4.41424	6.75876	558.043	6.64406e-122	6.73759e-120
c21981_g2_i1	5.1724	8.20744	2.03519	557.186	1.0199e-121	1.03119e-119
c27809_g5_i1	7.56319	9.01537	5.983	556.818	1.22607e-121	1.23597e-119
c4172_g1_i2	7.02946	7.09416	4.19212	556.295	1.59244e-121	1.60057e-119
c24262_g1_i5	6.24163	7.62234	4.27338	556.269	1.61318e-121	1.61665e-119
c16618_g1_i2	2.68791	3.08221	5.91005	556.205	1.6659e-121	1.66458e-119
c7903_g2_i1	4.13962	6.14166	3.49899	556.091	1.76316e-121	1.75661e-119
c5376_g1_i1	3.50822	3.80114	6.14923	555.878	1.96148e-121	1.9485e-119
c28106_g1_i2	4.24808	4.11109	3.81487	555.773	2.06706e-121	2.04741e-119
c28184_g2_i4	4.7417	6.4705	3.55593	555.306	2.61096e-121	2.57642e-119
c24847_g1_i3	3.4888	3.05589	5.88938	555.302	2.61627e-121	2.57642e-119
c31462_g1_i1	5.50773	5.60508	2.73773	555.035	2.98942e-121	2.9354e-119
c23520_g1_i2	3.36367	3.27352	3.39984	554.787	3.38398e-121	3.31329e-119
c24029_g1_i4	5.26042	8.3989	2.5658	554.039	4.92035e-121	4.80375e-119
c28106_g1_i5	3.99868	3.68808	3.73823	552.743	9.40744e-121	9.15828e-119
c24262_g1_i2	6.08846	7.47648	4.02638	551.877	1.45007e-120	1.40764e-118
c27154_g1_i4	2.91838	4.01882	2.90356	551.867	1.45773e-120	1.41106e-118
c5098_g1_i1	5.05252	5.93231	4.25311	551.837	1.47931e-120	1.4279e-118
c7072_g1_i2	2.57718	3.65719	3.95757	551.646	1.62803e-120	1.567e-118
c28098_g6_i1	3.00149	5.36276	8.21103	551.614	1.65401e-120	1.58752e-118
c23516_g1_i4	5.42654	6.99147	3.71824	551.476	1.77261e-120	1.69657e-118
c10594_g1_i1	6.56654	6.8217	1.98905	551.03	2.21543e-120	2.11446e-118
c30248_g1_i1	3.67375	3.76869	3.89831	550.982	2.26917e-120	2.1597e-118
c29674_g1_i1	4.46757	5.12143	5.27714	550.805	2.47865e-120	2.35251e-118
c18248_g1_i1	4.18539	4.35571	5.17002	550.04	3.63349e-120	3.439e-118
c16517_g1_i1	9.16313	11.9467	4.16413	549.09	5.84278e-120	5.51471e-118
c16517_g1_i2	8.24203	10.3607	2.70165	549.016	6.06172e-120	5.70555e-118
c28500_g6_i16	3.75557	3.53782	3.6799	548.841	6.61885e-120	6.21278e-118
c17470_g1_i3	4.04592	2.32344	2.84415	548.739	6.96386e-120	6.51867e-118
c27362_g1_i2	4.30316	5.86954	4.97291	548.725	7.01357e-120	6.54722e-118
c27907_g1_i6	3.57385	4.01019	4.4944	548.704	7.08614e-120	6.59689e-118
c27060_g1_i5	2.31595	3.92579	4.55609	548.641	7.31325e-120	6.78977e-118
c28218_g17_i1	5.98747	8.49679	4.11204	548.384	8.31821e-120	7.7018e-118
c39920_g1_i1	4.61085	5.9319	3.45474	546.861	1.78054e-119	1.64413e-117
c27982_g6_i2	3.08187	3.46032	5.84047	546.26	2.40543e-119	2.21514e-117
c22137_g1_i1	5.5315	5.47948	2.21949	545.997	2.74261e-119	2.51884e-117
c26967_g1_i1	3.15065	4.39921	1.92779	545.042	4.42221e-119	4.05048e-117
c7625_g1_i1	2.79348	3.08995	4.65999	544.652	5.37325e-119	4.90839e-117
c24758_g1_i1	6.0439	7.37943	4.96377	544.566	5.61027e-119	5.1112e-117
c4172_g1_i1	7.15032	7.19295	3.83959	544.539	5.68787e-119	5.16808e-117
c19493_g1_i2	3.13022	3.05888	5.38758	543.444	9.83065e-119	8.90851e-117
c28325_g1_i4	4.6356	5.53532	3.43165	543.116	1.15838e-118	1.04694e-116
c7328_g1_i2	6.7172	9.55526	4.216	542.864	1.31421e-118	1.18463e-116
c25685_g1_i2	3.40646	2.45274	4.32127	542.8	1.35688e-118	1.21987e-116
c26954_g1_i4	3.20476	4.43334	6.58707	542.607	1.49446e-118	1.34002e-116
c28337_g3_i2	2.87839	4.80076	2.96359	542.45	1.61638e-118	1.44553e-116
c21013_g1_i1	4.40775	6.1625	3.19147	542.123	1.90364e-118	1.69797e-116
c27771_g1_i5	7.04409	8.53651	5.54962	541.945	2.08049e-118	1.85088e-116
c25767_g1_i11	6.95849	6.57092	2.71053	541.712	2.33714e-118	2.07378e-116
c5249_g1_i2	5.0334	6.68083	4.04768	541.064	3.23112e-118	2.85958e-116
c27360_g1_i7	3.60363	4.73213	3.04565	541.021	3.30203e-118	2.91476e-116
c24544_g1_i1	5.77577	10.3496	5.53705	540.218	4.93293e-118	4.34315e-116
c27720_g2_i2	6.79283	8.17467	3.18116	539.658	6.52883e-118	5.73343e-116
c28259_g5_i14	3.43865	4.97098	3.9227	539.608	6.69224e-118	5.86181e-116
c3091_g1_i2	5.76755	7.61936	2.49852	539.578	6.79421e-118	5.93587e-116
c25955_g6_i2	6.87249	9.34718	3.73115	539.051	8.84171e-118	7.70495e-116
c26495_g1_i5	3.47862	4.62485	4.10878	538.77	1.01745e-117	8.84376e-116
c5910_g1_i1	5.53061	6.59846	1.95195	537.927	1.55113e-117	1.34483e-115
c26267_g1_i3	3.50051	2.04181	4.72003	537.761	1.68551e-117	1.45762e-115
c19978_g1_i2	3.11209	2.40727	5.65408	537.588	1.83728e-117	1.58485e-115
c13926_g1_i2	3.43996	5.14017	2.46063	536.608	2.99921e-117	2.57517e-115
c17744_g1_i3	4.83452	4.98707	4.9003	536.607	3.00045e-117	2.57517e-115
c10159_g1_i1	2.8726	3.9489	3.54125	536.308	3.48454e-117	2.98314e-115
c19033_g1_i2	3.03467	5.97614	4.42305	535.894	4.28745e-117	3.66131e-115
c28423_g2_i1	5.69249	7.04341	1.42338	535.755	4.5945e-117	3.91371e-115
c28619_g1_i2	4.21658	5.89631	3.38724	535.631	4.88956e-117	4.15466e-115
c37362_g1_i1	3.84234	3.99113	3.79332	535.458	5.33065e-117	4.51819e-115
c31396_g1_i1	4.09344	4.88428	3.87228	535.353	5.61871e-117	4.75053e-115
c8003_g1_i1	6.28347	7.4566	3.68559	535.26	5.88593e-117	4.96414e-115
c31889_g1_i1	5.61031	5.7636	6.74634	534.904	7.03351e-117	5.91735e-115
c28247_g1_i4	4.54272	4.47701	7.86171	534.542	8.42655e-117	7.07186e-115
c23918_g1_i2	2.65208	2.2566	4.93648	534.308	9.47119e-117	7.92904e-115
c16618_g1_i4	2.62694	3.02195	5.65915	534.194	1.00289e-116	8.37532e-115
c28768_g2_i1	2.87646	0.911831	4.94166	534.156	1.02235e-116	8.51697e-115
c1568_g1_i1	3.65945	4.09558	5.11245	533.98	1.11587e-116	9.27346e-115
c17744_g1_i1	4.86599	5.04781	5.10674	533.924	1.14776e-116	9.51523e-115
c47521_g1_i1	4.35486	3.63231	4.965	533.85	1.19113e-116	9.85083e-115
c3887_g1_i1	5.18943	5.20902	4.07059	533.265	1.59562e-116	1.31641e-114
c80333_g1_i1	4.98501	4.71639	2.51867	532.747	2.06731e-116	1.70143e-114
c18521_g1_i1	5.00775	4.92363	3.56305	532.69	2.1269e-116	1.74626e-114
c23752_g1_i2	4.44113	5.99268	2.77942	532.365	2.50222e-116	2.04947e-114
c7625_g1_i2	2.90709	3.118	4.4675	532.329	2.54821e-116	2.08213e-114
c8323_g1_i1	4.29417	6.11067	4.47728	531.892	3.16987e-116	2.5839e-114
c28619_g1_i1	4.18918	5.75063	3.53219	531.717	3.45971e-116	2.81343e-114
c20544_g1_i1	4.70087	5.49729	2.18013	531.324	4.21087e-116	3.41612e-114
c28981_g7_i1	7.26279	8.55306	6.02478	530.778	5.53334e-116	4.47833e-114
c28618_g7_i1	5.94371	6.97578	3.33507	530.456	6.49955e-116	5.24785e-114
c7328_g1_i1	7.08446	9.77513	4.17238	530.311	6.99075e-116	5.6311e-114
c23280_g1_i6	8.06676	10.7244	1.86994	530.189	7.43017e-116	5.97094e-114
c49460_g1_i1	4.42829	5.5979	2.6135	529.827	8.90175e-116	7.13669e-114
c6038_g1_i1	4.0788	5.28156	3.18704	529.602	9.96459e-116	7.97004e-114
c26495_g1_i4	3.48327	4.57907	3.95269	529.416	1.09357e-115	8.72627e-114
c29416_g1_i1	4.67041	4.86951	4.42977	529.14	1.25503e-115	9.99123e-114
c33352_g1_i1	4.40865	5.59912	3.34806	528.902	1.41404e-115	1.12309e-113
c28259_g5_i3	3.42472	4.94981	3.62559	528.429	1.79126e-115	1.41938e-113
c81734_g1_i1	3.34646	2.42602	2.55184	527.75	2.51506e-115	1.9883e-113
c27060_g1_i4	2.19581	3.80608	4.29715	527.187	3.33293e-115	2.62877e-113
c28127_g3_i12	-2.3826	-2.34717	3.22518	526.872	3.90203e-115	3.07053e-113
c26875_g3_i2	4.73131	8.11719	5.25996	526.405	4.92809e-115	3.86901e-113
c27369_g2_i3	4.66155	3.92694	5.05043	525.877	6.41605e-115	5.02561e-113
c5104_g1_i1	3.58554	2.23587	5.28935	525.528	7.63858e-115	5.96948e-113
c16876_g1_i1	4.43325	4.66409	2.68778	525.47	7.86271e-115	6.13057e-113
c3091_g1_i1	6.14375	8.0663	2.0269	525.455	7.92228e-115	6.16292e-113
c7394_g1_i1	5.95102	7.92631	3.0121	525.361	8.30446e-115	6.44551e-113
c12459_g1_i1	5.68816	7.15057	2.57571	525.042	9.73968e-115	7.54227e-113
c26038_g1_i6	3.43817	3.82492	2.87697	524.893	1.04949e-114	8.10869e-113
c13373_g1_i1	4.02423	5.69659	2.2463	524.866	1.06381e-114	8.20075e-113
c27360_g1_i11	3.71806	4.80915	3.14245	524.695	1.15847e-114	8.9103e-113
c20341_g1_i1	3.58226	3.08451	3.91533	524.513	1.26921e-114	9.74006e-113
c27496_g2_i2	4.63019	3.41658	3.8719	523.954	1.67788e-114	1.28473e-112
c69133_g1_i1	4.23165	2.62055	4.61302	523.74	1.86747e-114	1.42669e-112
c26016_g3_i2	4.98083	3.04745	4.07893	523.718	1.88858e-114	1.43959e-112
c67851_g1_i1	3.43022	3.86299	5.07357	523.64	1.96335e-114	1.49324e-112
c69822_g1_i1	4.15944	4.34224	2.49965	523.403	2.21018e-114	1.67722e-112
c83532_g1_i1	4.80542	5.68254	3.09265	523.242	2.39549e-114	1.81381e-112
c10159_g1_i2	2.7121	3.75893	3.2918	523.153	2.50444e-114	1.8921e-112
c30852_g1_i1	2.64177	2.67653	6.71294	523.079	2.59923e-114	1.95937e-112
c26967_g1_i5	4.13943	5.23872	1.78702	522.946	2.77756e-114	2.08918e-112
c26967_g1_i6	3.63134	4.78578	1.96752	522.741	3.07714e-114	2.30941e-112
c28616_g4_i4	3.24929	3.13952	7.29494	522.488	3.49198e-114	2.61499e-112
c28095_g1_i9	3.92886	4.93164	4.68115	522.293	3.84996e-114	2.87675e-112
c48188_g1_i1	4.68767	7.35082	2.33668	522.196	4.04213e-114	3.01373e-112
c26967_g1_i7	3.49142	4.69671	2.04058	522.127	4.18365e-114	3.11244e-112
c29924_g1_i1	3.28749	3.13498	6.07789	521.579	5.50304e-114	4.08508e-112
c18376_g1_i1	6.12871	6.32471	2.51696	521.429	5.93184e-114	4.39382e-112
c27048_g1_i5	3.92514	5.42047	4.28445	520.897	7.7403e-114	5.72094e-112
c24765_g1_i1	7.9414	10.1944	3.00129	520.862	7.87442e-114	5.80747e-112
c21157_g2_i1	6.09059	6.6748	2.37312	520.782	8.1945e-114	6.03048e-112
c21157_g2_i3	6.64104	7.33601	1.74873	520.773	8.23345e-114	6.04609e-112
c25767_g1_i7	6.79195	6.4733	3.08112	520.685	8.60163e-114	6.30287e-112
c26639_g2_i2	7.4239	8.20666	6.50283	520.62	8.88756e-114	6.49841e-112
c80429_g1_i1	6.48817	8.60438	5.85027	520.294	1.04606e-113	7.6322e-112
c27360_g1_i4	3.64129	4.82364	2.95313	518.939	2.06018e-113	1.49993e-111
c16618_g1_i1	2.63997	3.04208	6.59168	518.906	2.09373e-113	1.5211e-111
c46587_g1_i1	6.4359	6.83699	5.69312	518.71	2.30992e-113	1.6746e-111
c28385_g11_i3	3.77292	4.05833	5.4848	518.514	2.54778e-113	1.84311e-111
c49614_g1_i1	3.67577	6.27373	2.77883	518.422	2.668e-113	1.92599e-111
c80718_g1_i1	2.61632	2.80415	4.99246	518.346	2.77126e-113	1.9963e-111
c21369_g1_i2	3.29808	1.48023	5.82139	518.116	3.10903e-113	2.2349e-111
c12224_g1_i1	6.79262	9.60623	3.81317	518.046	3.21875e-113	2.3089e-111
c28017_g1_i1	6.95703	6.09075	5.64106	517.954	3.36993e-113	2.41226e-111
c64285_g1_i1	4.3564	2.62266	2.42323	517.804	3.63394e-113	2.59579e-111
c26495_g1_i2	3.54826	4.6508	3.95596	517.622	3.98032e-113	2.83727e-111
c24262_g1_i6	5.92019	7.03164	2.54694	517.313	4.64456e-113	3.30384e-111
c19868_g1_i3	4.17574	7.00809	6.2951	516.701	6.30716e-113	4.47716e-111
c15860_g1_i1	5.45313	5.77271	6.82834	516.448	7.15753e-113	5.07024e-111
c20328_g1_i1	6.28994	8.87412	1.68304	516.189	8.14806e-113	5.75994e-111
c28924_g1_i23	2.36244	3.68603	3.07809	514.661	1.74929e-112	1.23403e-110
c28325_g1_i6	4.68914	5.50469	3.4899	514.599	1.80391e-112	1.26993e-110
c26960_g1_i1	4.50641	4.82249	3.232	514.516	1.88077e-112	1.32131e-110
c28259_g5_i13	3.20606	4.86204	3.40187	514.077	2.34262e-112	1.64239e-110
c28607_g2_i2	6.89883	9.18945	2.77939	514.053	2.37053e-112	1.65854e-110
c66593_g1_i1	3.5867	7.14841	4.91031	513.565	3.02483e-112	2.11199e-110
c24847_g1_i2	3.61742	3.16082	6.21892	513.56	3.03307e-112	2.11341e-110
c46431_g1_i1	6.33707	7.24053	3.13302	513.53	3.07949e-112	2.14137e-110
c50527_g1_i1	3.24929	2.85736	5.26727	512.55	5.02553e-112	3.48748e-110
c7355_g1_i1	2.23507	3.33978	5.57217	512.348	5.55829e-112	3.84934e-110
c1745_g1_i1	1.59445	3.42259	6.58638	511.952	6.77546e-112	4.68276e-110
c49207_g1_i1	6.96322	8.91817	1.84583	511.801	7.30927e-112	5.04148e-110
c28247_g1_i9	4.18294	4.17398	7.80149	510.24	1.59521e-111	1.09805e-109
c25802_g2_i1	6.07478	10.161	4.08441	509.956	1.83891e-111	1.26325e-109
c34335_g1_i1	3.52294	4.3136	5.96566	509.825	1.96282e-111	1.34566e-109
c28984_g13_i1	3.41592	4.10876	4.03403	509.751	2.03725e-111	1.39388e-109
c23505_g1_i1	5.93923	5.91038	2.43879	509.287	2.56888e-111	1.7541e-109
c26795_g1_i2	5.86067	7.30784	4.80067	509.249	2.61802e-111	1.78407e-109
c13143_g2_i1	2.06633	3.09122	4.57733	509.058	2.88109e-111	1.95943e-109
c10689_g1_i1	4.69063	5.6627	2.30011	509.039	2.90783e-111	1.97368e-109
c24262_g1_i1	6.44702	7.85592	4.5728	508.855	3.18793e-111	2.15949e-109
c57167_g1_i1	3.97014	2.77449	5.8637	508.81	3.26122e-111	2.20475e-109
c12367_g1_i2	5.50614	5.83068	2.88055	508.699	3.44627e-111	2.32525e-109
c24652_g1_i1	6.60308	8.56183	3.54399	508.672	3.49338e-111	2.35237e-109
c28216_g1_i8	2.64808	2.86291	4.31744	508.608	3.60799e-111	2.42475e-109
c28106_g1_i9	4.07784	3.83567	3.63538	508.454	3.89655e-111	2.61353e-109
c27060_g1_i11	2.29918	3.97156	4.53595	508.049	4.77014e-111	3.19318e-109
c17677_g1_i3	4.70381	4.11177	2.95981	507.716	5.63545e-111	3.76503e-109
c87373_g1_i1	5.70568	7.66833	2.40017	507.658	5.80103e-111	3.86807e-109
c28901_g3_i3	3.71439	4.83373	2.85017	507.635	5.86748e-111	3.90474e-109
c29869_g1_i1	3.04758	3.67077	4.93919	507.549	6.12537e-111	4.06842e-109
c27070_g1_i6	3.96206	5.57798	4.04705	506.991	8.09747e-111	5.3678e-109
c27850_g1_i6	3.65502	3.51336	4.11583	506.898	8.48281e-111	5.61233e-109
c20522_g2_i1	5.1197	5.37651	4.85148	506.637	9.66435e-111	6.38165e-109
c17697_g1_i3	2.78233	3.25163	3.85116	506.587	9.90656e-111	6.52894e-109
c12224_g1_i2	6.64499	9.29517	4.12585	506.446	1.06343e-110	6.99503e-109
c27362_g1_i3	4.19481	5.84354	4.62022	505.446	1.75311e-110	1.15094e-108
c26038_g1_i2	3.16841	3.69368	3.23982	504.543	2.75399e-110	1.80455e-108
c9420_g1_i1	2.78534	4.25104	3.65418	504.036	3.5487e-110	2.32082e-108
c64788_g1_i1	5.49586	4.39772	1.56014	503.266	5.21421e-110	3.40352e-108
c21369_g1_i1	3.29914	1.52045	6.05122	503.255	5.24369e-110	3.41622e-108
c707_g1_i2	5.14423	4.64172	6.33756	502.842	6.44536e-110	4.19108e-108
c68878_g1_i1	4.19	6.16547	2.19585	502.705	6.90356e-110	4.48047e-108
c24155_g1_i1	4.18079	6.1805	2.12756	502.12	9.24772e-110	5.99045e-108
c50538_g1_i1	5.17705	5.07864	2.81118	501.651	1.16929e-109	7.56003e-108
c28335_g6_i1	5.39567	5.5728	2.82058	501.481	1.2726e-109	8.21236e-108
c28540_g4_i1	3.55282	7.18628	9.25979	501.366	1.34799e-109	8.68243e-108
c28065_g4_i8	3.52614	3.04945	4.90863	501.059	1.57169e-109	1.01042e-107
c23963_g1_i2	2.81638	6.16688	6.62887	500.838	1.75538e-109	1.12638e-107
c26093_g1_i2	7.15555	8.91699	3.48658	500.351	2.23915e-109	1.43411e-107
c51120_g1_i1	4.01994	4.97296	3.94425	499.808	2.93852e-109	1.8785e-107
c26038_g1_i9	3.26726	3.7359	3.16719	499.623	3.22331e-109	2.0567e-107
c966_g1_i1	5.35204	6.70011	2.01357	499.567	3.31453e-109	2.11095e-107
c30914_g1_i1	6.66338	9.12283	2.66163	499.239	3.90416e-109	2.48183e-107
c24007_g2_i1	3.58514	4.17931	4.6135	498.903	4.62022e-109	2.93156e-107
c26495_g1_i6	3.25572	4.35593	3.88792	498.679	5.16791e-109	3.27297e-107
c27360_g1_i2	4.04795	5.08166	3.28588	498.628	5.30013e-109	3.35049e-107
c23148_g2_i2	5.11872	5.34537	3.85511	498.584	5.41881e-109	3.41917e-107
c24302_g1_i5	3.43088	6.13796	4.39428	498.448	5.79821e-109	3.6518e-107
c27964_g3_i3	4.30071	4.39886	4.99677	498.404	5.92936e-109	3.72751e-107
c19673_g1_i3	3.20402	2.69244	5.40446	498.238	6.44263e-109	4.04272e-107
c49675_g1_i1	2.43225	2.97078	4.87359	497.51	9.27015e-109	5.80628e-107
c9420_g1_i2	3.01303	4.46374	4.03293	497.241	1.06061e-108	6.63083e-107
c27048_g1_i3	2.97285	4.04986	4.28859	496.899	1.25808e-108	7.851e-107
c24994_g3_i3	4.22953	2.44628	2.07142	496.862	1.2817e-108	7.98381e-107
c79979_g1_i1	4.26054	3.70015	3.05061	496.734	1.3663e-108	8.49524e-107
c23241_g1_i2	2.82774	3.68045	2.86099	496.647	1.42735e-108	8.85866e-107
c25767_g1_i1	6.76914	6.41592	2.9714	496.597	1.46338e-108	9.06577e-107
c27522_g3_i3	2.75787	3.11665	5.52736	496.12	1.85732e-108	1.14854e-106
c17470_g1_i2	3.82344	2.22228	3.73991	496.05	1.92336e-108	1.18722e-106
c28046_g9_i1	4.84016	4.98316	4.89258	496.04	1.93357e-108	1.19137e-106
c21057_g1_i2	6.30745	8.21664	3.6791	495.939	2.03295e-108	1.25034e-106
c27441_g1_i1	2.67217	5.55489	3.39876	495.898	2.07535e-108	1.27412e-106
c17882_g1_i2	3.35211	4.11717	4.77569	495.793	2.18748e-108	1.34054e-106
c26873_g2_i1	5.67056	8.07238	2.94121	495.671	2.32478e-108	1.42212e-106
c26253_g1_i3	4.53843	4.90287	3.49617	495.489	2.54705e-108	1.5553e-106
c17623_g1_i3	7.60686	10.2011	3.04454	495.291	2.81118e-108	1.71351e-106
c85633_g1_i1	7.24501	7.21606	2.16798	494.804	3.58693e-108	2.18245e-106
c2790_g1_i1	4.96267	4.32761	5.5809	494.549	4.07526e-108	2.47516e-106
c19673_g1_i2	3.1817	2.74478	5.42431	494.304	4.60491e-108	2.79187e-106
c1745_g1_i2	1.59505	3.37665	6.21571	493.978	5.42024e-108	3.28035e-106
c28216_g1_i7	2.6552	2.80127	4.36969	493.66	6.35351e-108	3.83835e-106
c80501_g1_i1	3.80926	3.19337	7.66428	493.012	8.78611e-108	5.29857e-106
c24155_g1_i3	4.25493	6.00545	2.4363	492.799	9.77449e-108	5.88421e-106
c18521_g2_i1	6.08697	5.87654	2.93014	492.708	1.02296e-107	6.14731e-106
c1969_g1_i1	2.18047	3.76322	3.48193	492.357	1.21936e-107	7.31465e-106
c28106_g1_i1	3.90498	3.6631	3.46649	492.308	1.24935e-107	7.48138e-106
c21157_g2_i2	6.22574	6.82249	2.26436	491.794	1.61505e-107	9.65434e-106
c28768_g2_i2	2.84893	0.974983	4.67078	491.761	1.64217e-107	9.79922e-106
c28259_g5_i10	3.71623	5.29454	2.79362	491.601	1.77912e-107	1.05979e-105
c30785_g1_i1	4.78716	7.53929	1.6686	491.33	2.03744e-107	1.21155e-105
c26267_g1_i5	3.52271	2.09788	4.48883	491.297	2.07106e-107	1.2294e-105
c27830_g2_i4	3.78016	2.43865	6.00479	491.277	2.09217e-107	1.23977e-105
c6038_g1_i2	4.6887	5.91237	2.93422	491.106	2.27912e-107	1.3482e-105
c25010_g1_i10	6.35098	6.0033	1.92207	490.673	2.82965e-107	1.67096e-105
c26967_g1_i8	3.25896	4.40674	1.73249	489.617	4.79665e-107	2.82762e-105
c26414_g1_i9	3.6861	1.37681	6.29999	489.409	5.32343e-107	3.13273e-105
c28803_g1_i3	5.58415	5.60663	2.83974	489.209	5.88218e-107	3.45558e-105
c28866_g2_i2	2.73807	2.82871	4.77401	488.857	7.0171e-107	4.11521e-105
c24155_g1_i5	4.07824	6.13739	2.36109	488.708	7.55756e-107	4.42455e-105
c24994_g3_i2	5.07912	3.46964	2.83746	488.433	8.67104e-107	5.06772e-105
c28020_g1_i1	5.41896	6.26717	3.00921	488.393	8.84923e-107	5.16301e-105
c27060_g1_i9	2.03598	3.72277	4.06793	488.05	1.05048e-106	6.11849e-105
c27278_g1_i4	6.46701	8.31515	4.19	487.823	1.1762e-106	6.839e-105
c16876_g1_i3	4.61138	4.51493	2.24368	487.722	1.23742e-106	7.18272e-105
c16418_g1_i1	6.53867	5.99301	5.71557	487.626	1.29813e-106	7.5223e-105
c13922_g1_i2	5.80067	6.05589	2.23598	487.363	1.48066e-106	8.56548e-105
c7166_g1_i2	2.4488	3.48017	3.01003	487.088	1.69928e-106	9.81349e-105
c80634_g1_i1	2.90292	4.95535	3.05377	486.96	1.81136e-106	1.04431e-104
c82577_g1_i1	4.62587	5.32641	3.01832	486.544	2.22972e-106	1.28333e-104
c26954_g1_i2	3.60852	4.8072	3.34257	486.374	2.42736e-106	1.39238e-104
c18248_g1_i2	4.30618	4.48396	4.83599	486.22	2.62258e-106	1.5e-104
c26940_g1_i4	6.25894	6.07834	2.53968	486.219	2.62377e-106	1.5e-104
c27528_g1_i4	3.36938	3.16492	4.09943	485.927	3.03527e-106	1.73234e-104
c62745_g1_i1	7.38477	9.02673	4.04028	485.56	3.64723e-106	2.07813e-104
c19493_g1_i1	3.14483	3.08963	5.33225	485.538	3.68685e-106	2.0972e-104
c27717_g3_i1	5.1656	6.73968	2.75992	485.167	4.43958e-106	2.52116e-104
c18376_g1_i3	5.8482	6.00515	2.23111	484.825	5.2668e-106	2.98595e-104
c4719_g1_i1	5.08007	8.03419	3.47892	484.74	5.49684e-106	3.11119e-104
c11090_g1_i1	2.30986	3.41499	4.18037	484.531	6.10199e-106	3.44798e-104
c34127_g1_i1	7.91794	8.0299	1.65664	484.333	6.73697e-106	3.80048e-104
c38432_g1_i1	5.22298	4.48798	2.68552	484.244	7.04314e-106	3.96663e-104
c47494_g1_i1	4.16932	4.23122	4.76353	484.124	7.4774e-106	4.20425e-104
c28631_g5_i1	5.44587	6.0482	3.21281	484.02	7.87652e-106	4.42136e-104
c20890_g1_i2	3.51594	6.11181	2.39586	483.773	8.91185e-106	4.9943e-104
c25605_g1_i3	2.45872	3.83125	3.81623	483.378	1.08619e-105	6.07715e-104
c68803_g1_i1	6.41826	8.74911	1.66861	483.29	1.1348e-105	6.33869e-104
c63777_g1_i1	5.36616	7.51614	2.92341	482.925	1.36219e-105	7.59636e-104
c30801_g1_i1	6.03723	5.53005	2.46594	482.79	1.45682e-105	8.11085e-104
c26072_g2_i6	5.00488	7.5686	3.56978	482.661	1.55413e-105	8.6385e-104
c33897_g1_i1	1.91489	3.79864	5.94089	481.98	2.18508e-105	1.21257e-103
c24085_g1_i1	3.57923	4.7762	3.06228	481.732	2.47317e-105	1.37021e-103
c28396_g1_i1	4.66442	4.40487	5.7492	481.458	2.836e-105	1.56869e-103
c81737_g1_i1	5.15486	7.80076	3.65432	481.236	3.16964e-105	1.75039e-103
c31379_g1_i1	3.90501	1.40586	4.79467	481.185	3.25124e-105	1.79255e-103
c21809_g1_i1	3.8542	5.62803	1.87086	481.178	3.26211e-105	1.79564e-103
c5488_g1_i1	5.43015	6.07962	3.01096	481.131	3.34053e-105	1.83583e-103
c16768_g1_i1	6.85926	9.10261	3.55436	481.086	3.41596e-105	1.87427e-103
c28733_g1_i2	6.15073	7.1908	2.17213	480.802	3.93625e-105	2.15627e-103
c21229_g1_i2	4.64601	5.23684	4.58077	480.635	4.28086e-105	2.34128e-103
c47536_g1_i1	1.66459	2.81435	4.89894	480.513	4.54945e-105	2.48419e-103
c28979_g6_i1	2.02284	2.46099	5.20355	480.264	5.15218e-105	2.80881e-103
c25379_g2_i1	5.98645	6.71616	1.97916	480.049	5.73611e-105	3.12215e-103
c70814_g1_i1	5.05986	6.69043	3.49154	479.968	5.97495e-105	3.24696e-103
c21057_g1_i4	6.15091	8.0369	2.73748	479.808	6.4727e-105	3.51185e-103
c28853_g3_i6	5.21047	4.81247	4.16147	479.631	7.06994e-105	3.8298e-103
c33074_g1_i1	7.08246	9.18986	5.06249	479.08	9.31091e-105	5.03573e-103
c23600_g4_i1	5.53734	5.70666	4.04839	477.994	1.60305e-104	8.65623e-103
c28087_g1_i1	2.16901	4.98229	1.85338	476.607	3.20783e-104	1.72944e-102
c23520_g1_i1	3.0885	2.85911	5.09299	476.413	3.53337e-104	1.90193e-102
c22137_g1_i3	4.99901	4.98022	2.09162	476.363	3.62347e-104	1.94736e-102
c27655_g1_i1	3.30602	3.0863	6.23898	476.269	3.79737e-104	2.03761e-102
c28847_g3_i10	5.25886	4.89686	4.52269	475.995	4.35421e-104	2.33272e-102
c80486_g1_i1	4.44195	5.14274	5.64311	475.608	5.2858e-104	2.826e-102
c23865_g1_i1	5.50876	7.11583	6.97573	475.605	5.29154e-104	2.826e-102
c16876_g1_i5	4.374	4.43724	2.63934	475.494	5.59359e-104	2.98263e-102
c24652_g2_i2	3.14275	4.46611	6.70444	475.133	6.70288e-104	3.56855e-102
c80723_g1_i1	2.57456	3.11717	7.80457	475.038	7.02632e-104	3.73491e-102
c27492_g2_i8	5.8353	6.81508	1.95678	474.898	7.53689e-104	4.00007e-102
c33835_g1_i1	2.72773	4.42561	4.88588	474.882	7.59862e-104	4.02656e-102
c28924_g1_i17	2.49512	3.69117	2.99167	474.696	8.33695e-104	4.41094e-102
c2469_g2_i1	3.99057	5.39999	2.39428	474.554	8.95318e-104	4.72964e-102
c16876_g1_i2	4.55315	4.56643	2.332	474.268	1.03301e-103	5.44857e-102
c28933_g1_i3	5.58666	6.12942	7.10578	473.8	1.30478e-103	6.87138e-102
c25073_g1_i1	6.67137	6.66011	2.4102	473.769	1.32543e-103	6.96934e-102
c10244_g1_i2	2.36938	3.19992	5.91527	473.748	1.33954e-103	7.0327e-102
c28106_g1_i14	3.97142	3.6914	3.61921	473.465	1.54275e-103	8.08709e-102
c53969_g1_i1	7.56087	7.53236	3.80115	473.406	1.58943e-103	8.3174e-102
c25767_g1_i5	7.6201	7.30659	2.40102	473.403	1.59157e-103	8.3174e-102
c27376_g1_i1	4.2258	1.21035	4.83019	473.306	1.67083e-103	8.71825e-102
c28217_g2_i2	5.14314	4.77692	8.34955	473.269	1.70177e-103	8.86612e-102
c28968_g12_i1	7.56814	10.0752	5.32523	473.016	1.93172e-103	1.00488e-101
c27492_g2_i6	6.47099	7.3997	1.68192	472.983	1.96377e-103	1.01999e-101
c26072_g2_i1	4.90894	7.37438	3.66861	472.538	2.45311e-103	1.27222e-101
c25767_g1_i8	7.01633	6.7337	2.70472	472.28	2.79123e-103	1.44538e-101
c29866_g1_i1	3.26589	3.32381	4.2992	472.074	3.09287e-103	1.59914e-101
c28065_g4_i9	3.5245	3.07804	4.58747	471.552	4.01615e-103	2.07337e-101
c15057_g1_i1	6.48174	7.41241	2.88462	471.484	4.15549e-103	2.14206e-101
c26844_g1_i4	5.05158	4.46716	7.28228	471.019	5.24318e-103	2.69866e-101
c8435_g1_i2	4.05378	4.35456	5.52634	470.733	6.04875e-103	3.10858e-101
c28968_g1_i1	3.76901	3.97267	2.96782	470.569	6.56522e-103	3.36893e-101
c34914_g1_i1	7.82297	9.24188	1.71198	470.507	6.77032e-103	3.46895e-101
c7247_g1_i1	6.2845	5.94175	3.74231	470.488	6.83807e-103	3.4984e-101
c27164_g2_i1	6.73425	8.28744	6.03738	470.424	7.05959e-103	3.60632e-101
c50728_g1_i1	3.02508	5.44776	4.00129	470.211	7.8537e-103	4.00597e-101
c84141_g1_i1	6.80475	8.7989	2.16361	469.746	9.90502e-103	5.04475e-101
c27369_g2_i2	4.55446	3.80366	5.10385	469.636	1.04681e-102	5.32358e-101
c81849_g1_i1	4.47613	2.36423	5.05524	469.275	1.25381e-102	6.36678e-101
c16562_g1_i1	7.3233	10.4082	3.50455	468.962	1.46635e-102	7.43497e-101
c10689_g1_i2	3.99404	5.07854	2.09517	468.844	1.55524e-102	7.87394e-101
c24210_g1_i3	3.61783	3.33042	4.71982	468.258	2.08517e-102	1.05413e-100
c19493_g1_i3	3.16734	3.04112	5.85656	468.099	2.25769e-102	1.13965e-100
c28364_g1_i6	2.99412	4.28419	2.76953	467.922	2.46612e-102	1.24302e-100
c79514_g1_i1	2.83154	2.91994	3.62765	467.821	2.59353e-102	1.30531e-100
c28353_g1_i4	2.93241	3.26906	8.74803	467.65	2.82526e-102	1.41984e-100
c39960_g1_i1	4.78112	6.21159	4.06816	467.646	2.83139e-102	1.42082e-100
c23928_g1_i3	3.41317	4.80075	2.71527	467.624	2.86317e-102	1.43466e-100
c15637_g1_i1	7.41645	9.55241	3.17645	467.229	3.4874e-102	1.74488e-100
c28364_g1_i3	2.83296	4.18638	2.63938	467.086	3.7462e-102	1.87162e-100
c28259_g5_i1	3.46162	5.03969	3.82316	466.717	4.50404e-102	2.24694e-100
c34438_g1_i1	6.92785	9.45592	2.73038	466.694	4.55621e-102	2.26964e-100
c27655_g1_i9	3.32747	3.17206	5.34629	466.388	5.31043e-102	2.64149e-100
c88075_g1_i1	5.06765	6.41091	2.30202	466.348	5.41864e-102	2.69139e-100
c26267_g1_i6	3.53568	2.09224	4.65352	466.264	5.65046e-102	2.80245e-100
c22475_g1_i1	3.20438	3.63323	2.88734	465.999	6.45194e-102	3.19531e-100
c30988_g1_i1	7.21566	9.42374	4.99944	465.976	6.52527e-102	3.22693e-100
c20640_g1_i4	2.64	1.63952	4.46895	465.928	6.68387e-102	3.30057e-100
c16088_g2_i1	6.17656	6.35041	1.85113	465.727	7.38873e-102	3.64336e-100
c28607_g8_i1	3.36784	3.62592	3.71799	465.623	7.78511e-102	3.83327e-100
c17086_g1_i1	2.49052	2.82164	4.99747	465.283	9.22636e-102	4.53636e-100
c28607_g2_i1	6.98234	9.2313	4.6081	464.889	1.1234e-101	5.51548e-100
c553_g1_i2	1.02162	3.22057	3.92496	464.713	1.22713e-101	6.01609e-100
c22585_g1_i4	4.33797	3.92752	5.06987	464.478	1.38004e-101	6.75607e-100
c47330_g1_i1	5.75926	8.26651	7.49024	464.388	1.44338e-101	7.056e-100
c24448_g2_i1	7.83138	10.1995	2.41062	464.281	1.52259e-101	7.43255e-100
c16948_g1_i1	6.04487	6.9702	5.91472	464.245	1.55076e-101	7.55924e-100
c20294_g1_i1	3.91293	5.2112	4.15515	464.214	1.57452e-101	7.6641e-100
c86620_g1_i1	7.83998	8.68745	2.36962	464.146	1.62934e-101	7.91961e-100
c18376_g1_i2	5.87359	6.06749	2.18955	463.857	1.88285e-101	9.1388e-100
c28383_g1_i4	2.59983	2.26088	5.61983	463.636	2.10233e-101	1.01896e-99
c23241_g1_i4	2.78538	3.71728	2.72157	463.528	2.21876e-101	1.07386e-99
c28458_g5_i1	6.45803	6.16397	8.6678	463.436	2.32318e-101	1.1228e-99
c9563_g1_i1	4.15498	3.53119	3.28739	463.223	2.58522e-101	1.24768e-99
c26093_g1_i3	6.52291	7.16093	4.23899	463.144	2.68887e-101	1.29587e-99
c17677_g1_i2	4.89297	4.30769	4.02315	462.87	3.08365e-101	1.48403e-99
c29046_g1_i4	7.24258	9.53986	5.59833	462.563	3.5955e-101	1.72792e-99
c11861_g1_i1	8.38259	10.315	3.64193	462.519	3.67432e-101	1.76331e-99
c22137_g1_i5	5.70794	5.5769	2.04068	462.268	4.16749e-101	1.99717e-99
c22957_g1_i2	2.58054	3.16087	4.9237	462.119	4.48867e-101	2.14807e-99
c26016_g3_i4	4.08676	2.5601	3.22425	462.005	4.75247e-101	2.27112e-99
c46435_g1_i1	6.03969	6.17887	5.68664	461.801	5.26167e-101	2.51094e-99
c7673_g1_i2	6.78404	8.69608	1.67307	461.68	5.59126e-101	2.66449e-99
c19177_g1_i1	2.6296	3.63217	7.34155	461.526	6.03686e-101	2.87282e-99
c17442_g1_i1	2.71015	4.08902	4.53346	461.333	6.64915e-101	3.15978e-99
c28682_g5_i1	8.37841	9.11319	1.81888	461.019	7.78048e-101	3.69226e-99
c19416_g1_i2	7.90835	7.92467	2.05106	460.78	8.76987e-101	4.15599e-99
c26038_g1_i1	3.44152	3.80515	3.02192	460.523	9.97158e-101	4.71891e-99
c19520_g2_i1	4.69529	6.79984	1.95738	460.333	1.0961e-100	5.17995e-99
c12367_g1_i1	4.26087	4.56033	2.64322	460.228	1.15548e-100	5.45299e-99
c26844_g1_i3	4.41221	3.83097	7.70531	460.141	1.20662e-100	5.68648e-99
c27521_g1_i14	4.26935	2.85691	2.91351	459.866	1.38504e-100	6.51828e-99
c26150_g1_i3	2.50916	3.6673	4.48882	459.78	1.4459e-100	6.79535e-99
c5376_g1_i2	3.11405	3.43375	6.24397	459.702	1.50332e-100	7.05547e-99
c20890_g1_i1	3.88311	6.54057	2.38278	459.637	1.55287e-100	7.27797e-99
c82993_g1_i1	2.68094	2.39868	5.00944	459.632	1.557e-100	7.2873e-99
c27720_g1_i2	5.79334	7.08396	2.6879	459.365	1.77902e-100	8.31501e-99
c18248_g1_i3	4.08061	4.33912	4.65218	459.193	1.93876e-100	9.04924e-99
c28551_g3_i2	6.09702	6.60249	5.51931	459.027	2.10599e-100	9.81635e-99
c28106_g1_i15	3.9034	3.70005	3.44436	458.893	2.2524e-100	1.04845e-98
c25757_g2_i3	3.04885	3.4132	2.73812	458.856	2.29416e-100	1.06642e-98
c29426_g1_i1	2.35493	3.97865	2.21754	458.491	2.75411e-100	1.27848e-98
c7611_g1_i1	3.21586	4.26111	3.76932	458.459	2.79884e-100	1.29748e-98
c28106_g1_i16	3.95741	3.65627	3.59731	458.382	2.90861e-100	1.34654e-98
c22216_g2_i1	3.01416	3.71112	6.38969	457.993	3.53189e-100	1.63286e-98
c37800_g1_i1	4.34407	6.09977	6.85213	457.896	3.70838e-100	1.71214e-98
c9803_g1_i2	1.19404	4.21721	1.80276	457.87	3.75585e-100	1.73171e-98
c27655_g1_i6	3.35531	3.25199	5.67653	457.774	3.942e-100	1.81508e-98
c26271_g4_i1	4.50432	4.03268	4.27528	457.693	4.10373e-100	1.88699e-98
c26795_g1_i6	6.32792	7.78713	5.16827	457.639	4.21558e-100	1.93582e-98
c27048_g1_i1	2.97981	4.03111	3.80805	457.447	4.64145e-100	2.12851e-98
c28854_g1_i2	4.14168	3.71282	2.64127	457.437	4.66509e-100	2.13647e-98
c28102_g7_i2	4.22356	3.61235	2.23897	457.329	4.92417e-100	2.2521e-98
c23498_g1_i5	5.61739	4.13223	5.63669	457.319	4.94789e-100	2.25991e-98
c25605_g1_i4	2.41517	3.82002	3.83213	456.994	5.82241e-100	2.65579e-98
c28307_g1_i8	2.76572	3.67309	3.58441	456.915	6.05497e-100	2.75817e-98
c28809_g1_i3	7.96318	9.33945	6.74903	456.394	7.85852e-100	3.57495e-98
c24210_g1_i2	3.56526	3.18994	4.68096	456.136	8.93788e-100	4.06054e-98
c63108_g1_i1	3.50901	4.33833	3.96599	455.962	9.75315e-100	4.42502e-98
c21809_g1_i4	3.49887	5.31254	1.79655	455.635	1.14835e-99	5.20316e-98
c23516_g1_i3	5.36203	6.8071	4.3516	455.52	1.21625e-99	5.50348e-98
c25605_g1_i2	2.38138	3.6849	3.69422	455.257	1.38768e-99	6.27088e-98
c13922_g1_i3	5.28389	5.51392	2.1404	455.204	1.42455e-99	6.42898e-98
c7258_g1_i1	5.79664	6.57512	4.76083	455.154	1.46056e-99	6.58275e-98
c14068_g1_i1	2.28836	4.11986	2.64297	454.665	1.86529e-99	8.39579e-98
c28218_g8_i1	6.07506	7.01277	3.86639	454.014	2.58302e-99	1.1611e-97
c17412_g1_i1	4.87674	5.54898	4.40096	453.995	2.60808e-99	1.17082e-97
c21683_g1_i1	6.01364	6.96175	2.01142	453.958	2.65582e-99	1.19068e-97
c18724_g1_i1	5.23768	8.17436	1.43117	453.903	2.72998e-99	1.22232e-97
c23891_g1_i5	8.77872	9.89368	1.40323	453.894	2.74204e-99	1.22611e-97
c27747_g1_i2	3.71777	4.49039	4.26063	453.589	3.19508e-99	1.42681e-97
c27655_g1_i5	3.41326	3.23791	6.1591	453.457	3.41184e-99	1.52162e-97
c19044_g1_i2	2.94344	2.10076	7.12347	453.273	3.74138e-99	1.66641e-97
c17851_g1_i2	5.55069	7.65798	2.98774	453.172	3.93409e-99	1.74995e-97
c27655_g1_i2	3.39413	3.16815	6.12598	453.044	4.19486e-99	1.86351e-97
c27561_g4_i1	4.9079	4.46077	2.95804	452.462	5.61169e-99	2.48968e-97
c25685_g1_i1	3.2686	2.38269	4.13784	452.412	5.75461e-99	2.54976e-97
c27864_g9_i3	4.25868	3.67496	3.01295	452.394	5.80666e-99	2.56948e-97
c28106_g1_i3	3.92137	3.66869	3.67712	452.21	6.36488e-99	2.81285e-97
c29131_g1_i1	4.28424	6.97974	3.49904	452.015	7.01647e-99	3.09679e-97
c27964_g4_i2	5.17212	4.21967	3.6239	451.928	7.32869e-99	3.23041e-97
c5522_g1_i1	4.17103	5.86549	2.22873	450.977	1.17932e-98	5.19162e-97
c23241_g1_i1	3.03774	3.90416	2.51872	450.784	1.29836e-98	5.70826e-97
c20544_g1_i2	4.29533	5.23329	2.49671	450.377	1.59184e-98	6.98951e-97
c22668_g2_i1	-2.72742	-2.07801	4.48252	450.282	1.66883e-98	7.31814e-97
c18946_g1_i1	4.9477	7.37201	2.01577	450.147	1.78574e-98	7.82074e-97
c27376_g1_i3	4.14265	1.14275	5.12861	449.973	1.94781e-98	8.51962e-97
c28864_g1_i1	3.47648	3.17113	5.10061	449.757	2.16986e-98	9.47868e-97
c29710_g1_i1	2.55826	3.45595	3.42788	449.739	2.19029e-98	9.54397e-97
c22090_g1_i2	2.68455	2.30181	4.17175	449.738	2.19041e-98	9.54397e-97
c27154_g1_i9	1.96394	2.9874	3.43049	449.721	2.2102e-98	9.6179e-97
c28506_g6_i1	5.2111	5.61223	5.08093	449.664	2.27316e-98	9.87927e-97
c62792_g1_i1	5.50883	6.71375	2.83678	449.623	2.3201e-98	1.00704e-96
c28738_g1_i22	3.35397	3.28609	6.83035	449.548	2.40978e-98	1.04464e-96
c24443_g1_i2	3.40339	3.96511	2.42181	449.362	2.64446e-98	1.14491e-96
c15203_g1_i2	2.92492	2.72264	5.15728	449.168	2.91308e-98	1.25961e-96
c16642_g1_i3	2.53017	1.94658	5.25945	448.793	3.51395e-98	1.5175e-96
c25948_g1_i3	2.73745	2.6387	5.03753	448.703	3.67605e-98	1.5855e-96
c16927_g1_i1	3.78544	4.76373	2.31575	448.509	4.05074e-98	1.74489e-96
c17882_g1_i1	3.40744	4.14977	4.99542	448.482	4.10488e-98	1.76598e-96
c34355_g1_i1	2.2127	3.8238	4.14193	448.419	4.23696e-98	1.8205e-96
c30253_g1_i1	5.07568	5.25093	5.43187	448.389	4.30159e-98	1.84595e-96
c11016_g1_i2	3.5122	4.47255	2.39921	448.254	4.60116e-98	1.97202e-96
c22603_g1_i1	3.42394	2.5469	3.69841	448.145	4.86006e-98	2.08036e-96
c28163_g2_i9	2.95655	3.09091	5.56449	448	5.22427e-98	2.23346e-96
c26267_g1_i4	3.50068	2.1761	4.38676	447.56	6.50847e-98	2.77899e-96
c48092_g1_i1	4.30212	6.7081	2.1256	447.494	6.72857e-98	2.86937e-96
c28616_g4_i7	3.21298	3.11864	6.82706	447.336	7.28214e-98	3.10156e-96
c27711_g1_i4	2.19165	2.8201	4.7994	447.317	7.3527e-98	3.1277e-96
c21458_g1_i2	5.1974	5.23584	2.68863	447.161	7.94911e-98	3.37718e-96
c13926_g1_i1	2.92596	4.5953	2.48172	447.011	8.56789e-98	3.63554e-96
c3646_g1_i1	3.41701	4.09231	3.75868	446.632	1.03548e-97	4.38831e-96
c25921_g1_i7	5.0517	4.53215	3.1318	446.531	1.08906e-97	4.60964e-96
c15203_g1_i3	2.90104	2.70144	5.14197	446.378	1.17573e-97	4.9703e-96
c28259_g5_i5	3.78915	5.47398	2.2429	446.312	1.21511e-97	5.13042e-96
c27441_g1_i3	2.8289	5.7732	4.44824	446.182	1.29682e-97	5.46863e-96
c13425_g1_i2	3.32942	3.3882	3.5079	446.045	1.38854e-97	5.84819e-96
c20367_g1_i4	6.59345	8.10567	4.2376	446.024	1.40304e-97	5.90195e-96
c26038_g1_i7	3.21671	3.65678	2.86638	445.959	1.44969e-97	6.09068e-96
c26018_g1_i4	5.21521	6.33032	2.78876	445.92	1.47823e-97	6.20292e-96
c30017_g1_i1	4.66992	4.13158	2.32654	445.89	1.50072e-97	6.28956e-96
c22585_g1_i3	4.51989	4.06194	5.37712	445.374	1.94214e-97	8.12956e-96
c12936_g1_i2	4.3417	7.82685	3.69501	445.194	2.12532e-97	8.88541e-96
c28864_g1_i2	3.44072	3.01541	5.26883	445.102	2.22533e-97	9.29212e-96
c24920_g1_i2	2.94031	1.81629	5.06886	444.699	2.7221e-97	1.13525e-95
c19836_g1_i1	4.58992	3.63623	6.89843	444.692	2.73165e-97	1.13784e-95
c17444_g1_i1	4.09982	4.65621	2.74849	444.442	3.09475e-97	1.28751e-95
c23241_g1_i5	2.8577	3.71827	2.57165	444.29	3.33855e-97	1.38725e-95
c16322_g1_i1	4.26571	4.45268	4.54223	444.239	3.42617e-97	1.42192e-95
c18090_g1_i4	5.04746	7.07686	2.06632	444.076	3.71659e-97	1.54057e-95
c20640_g1_i1	2.67064	1.66473	4.4791	444.057	3.75226e-97	1.55347e-95
c28738_g1_i12	3.80867	3.54702	7.97479	443.974	3.91009e-97	1.61685e-95
c23498_g1_i3	5.50867	4.00851	4.98049	443.96	3.93874e-97	1.62672e-95
c24155_g1_i2	3.8151	5.71632	1.98055	443.854	4.15338e-97	1.7133e-95
c13922_g1_i1	5.60677	5.61634	2.08215	443.716	4.44911e-97	1.83306e-95
c22090_g1_i1	2.76723	2.3074	4.33274	443.675	4.5411e-97	1.8687e-95
c24001_g1_i4	-2.35223	-2.08014	5.5864	443.527	4.89133e-97	2.0104e-95
c51583_g1_i1	3.62525	5.22369	1.79973	443.368	5.29403e-97	2.1733e-95
c27278_g1_i3	5.7624	7.57471	2.31496	443.248	5.62231e-97	2.30528e-95
c28931_g8_i2	2.53946	4.43014	5.98735	442.973	6.4522e-97	2.64238e-95
c27287_g2_i1	6.1931	8.21639	1.19508	442.803	7.02308e-97	2.87272e-95
c27360_g1_i5	3.64453	4.6725	2.65221	442.692	7.42257e-97	3.03248e-95
c25010_g1_i5	5.59558	5.2745	1.77316	442.649	7.58572e-97	3.09543e-95
c17265_g1_i1	2.79741	3.2592	5.58447	442.585	7.83275e-97	3.19241e-95
c26072_g2_i3	4.6254	7.02092	3.33049	442.493	8.20228e-97	3.33902e-95
c27907_g1_i11	3.61116	4.02243	3.95629	442.481	8.24971e-97	3.35433e-95
c28772_g3_i1	6.64727	8.50263	5.39302	442.326	8.9142e-97	3.62018e-95
c25767_g1_i6	7.57054	7.24976	2.34514	442.292	9.06881e-97	3.67859e-95
c25948_g1_i5	2.73814	2.71267	5.92445	442.185	9.56707e-97	3.87608e-95
c18868_g1_i3	7.06791	8.53964	2.34152	441.288	1.49771e-96	6.06075e-95
c25550_g1_i6	3.55841	3.10786	5.32545	441.266	1.51443e-96	6.12113e-95
c3717_g1_i2	2.2892	3.98376	2.74795	441.163	1.5949e-96	6.43874e-95
c16948_g1_i3	5.84756	6.8548	4.60433	440.989	1.73954e-96	7.01435e-95
c28106_g1_i13	3.98672	3.66247	3.56899	440.74	1.96987e-96	7.93375e-95
c18986_g1_i1	4.46659	2.7581	5.4623	440.34	2.40678e-96	9.68195e-95
c27164_g1_i1	4.63163	6.2447	3.67483	439.973	2.89057e-96	1.16144e-94
c25605_g1_i5	2.48288	3.88171	3.97313	439.753	3.22768e-96	1.29537e-94
c18868_g1_i4	6.44029	8.0503	2.52388	439.72	3.28087e-96	1.31517e-94
c22585_g1_i5	4.54845	4.04645	5.14434	439.641	3.41377e-96	1.36683e-94
c17029_g1_i3	3.18919	3.43437	3.68428	439.636	3.42139e-96	1.36827e-94
c65993_g1_i1	5.0582	5.30794	4.36683	439.3	4.04816e-96	1.61704e-94
c20367_g1_i3	6.98236	8.46038	3.64401	439.151	4.36132e-96	1.74008e-94
c24818_g1_i1	3.21793	5.47574	3.08107	439.077	4.52446e-96	1.80306e-94
c26491_g5_i3	5.38213	3.71116	5.0716	439.013	4.67262e-96	1.85993e-94
c28017_g1_i4	6.75613	6.08566	3.11042	438.924	4.88561e-96	1.94244e-94
c30356_g1_i1	1.88302	3.258	5.31414	438.894	4.95869e-96	1.9692e-94
c1034_g1_i1	5.68079	7.13409	7.07544	438.416	6.29611e-96	2.49741e-94
c23280_g1_i3	5.9693	8.6075	1.86801	438.369	6.44597e-96	2.55388e-94
c3005_g1_i1	2.56627	3.50119	4.68002	437.691	9.047e-96	3.58024e-94
c28866_g2_i1	2.67312	2.79033	4.37744	437.478	1.00661e-95	3.97892e-94
c24001_g1_i2	-2.27352	-1.94118	4.98473	437.413	1.04008e-95	4.10645e-94
c7765_g1_i1	-2.38867	-2.07	4.68487	437.407	1.04274e-95	4.11218e-94
c28931_g8_i3	2.35551	4.21201	6.4104	437.289	1.10643e-95	4.3583e-94
c27267_g1_i2	5.04683	5.71559	3.24096	437.128	1.19933e-95	4.71879e-94
c28797_g4_i3	3.43876	3.23979	5.27812	436.847	1.38033e-95	5.42468e-94
c20173_g1_i2	4.11165	4.37891	1.6494	436.752	1.44683e-95	5.67947e-94
c28968_g4_i10	3.91551	4.42039	1.91008	436.673	1.50523e-95	5.90192e-94
c27360_g1_i1	3.64446	4.58333	2.81137	436.671	1.50712e-95	5.90255e-94
c6151_g1_i1	6.49166	7.7207	2.30869	436.496	1.64509e-95	6.43551e-94
c28178_g2_i10	-2.75577	-2.34037	2.92558	436.487	1.65213e-95	6.4556e-94
c27964_g4_i1	3.81808	2.24596	3.99872	436.282	1.83035e-95	7.14383e-94
c8435_g1_i1	3.90802	4.23913	5.71282	436.228	1.8808e-95	7.33233e-94
c17882_g1_i3	3.49376	4.28361	5.22924	435.74	2.40045e-95	9.34747e-94
c18206_g1_i1	4.50748	4.05711	3.49836	435.511	2.69162e-95	1.04694e-93
c25075_g1_i1	3.05774	4.97671	5.0417	435.142	3.23691e-95	1.2576e-93
c27569_g1_i1	3.01589	1.9725	4.57107	435.061	3.37085e-95	1.30814e-93
c69904_g1_i1	4.53284	7.24426	1.09342	434.99	3.49298e-95	1.354e-93
c69873_g1_i1	6.81506	6.86069	2.12838	434.98	3.51015e-95	1.35911e-93
c68444_g1_i1	2.44056	1.65912	5.13484	434.855	3.73606e-95	1.44493e-93
c29553_g1_i1	3.45361	3.9598	5.56271	434.693	4.05132e-95	1.56509e-93
c62866_g1_i1	4.10724	4.98233	2.57512	434.629	4.18244e-95	1.61391e-93
c28218_g5_i2	4.01639	2.7235	2.73362	434.576	4.29598e-95	1.65585e-93
c27862_g2_i5	5.85929	3.95218	1.71965	434.363	4.77853e-95	1.83976e-93
c27746_g1_i4	5.71946	9.40946	5.37634	434.323	4.87452e-95	1.8746e-93
c27060_g1_i13	2.02335	3.55276	3.32521	434.217	5.14019e-95	1.97454e-93
c26844_g1_i1	5.09461	4.81964	8.91415	434.134	5.35828e-95	2.056e-93
c26267_g1_i2	3.46382	2.14701	4.58606	434.081	5.50128e-95	2.1085e-93
c86589_g1_i1	7.6352	10.2741	4.48601	433.99	5.75806e-95	2.20443e-93
c16088_g1_i1	5.81184	5.90359	2.82149	433.65	6.82373e-95	2.60948e-93
c15203_g1_i1	2.85306	2.65197	5.25403	433.467	7.47817e-95	2.85654e-93
c28831_g3_i1	7.125	7.51559	5.81728	432.79	1.0494e-94	4.00406e-93
c19868_g1_i1	3.99843	6.83459	5.62001	432.766	1.06179e-94	4.0468e-93
c14354_g1_i3	4.4168	4.01257	3.34491	432.235	1.38488e-94	5.27231e-93
c7765_g1_i2	-2.38567	-2.01054	5.01773	432.195	1.41283e-94	5.37268e-93
c26150_g1_i1	2.4878	3.61304	4.229	431.925	1.61694e-94	6.14203e-93
c17827_g1_i4	3.27903	2.67871	3.24546	431.616	1.88673e-94	7.15887e-93
c26940_g1_i3	3.27558	3.13767	4.22368	431.548	1.95199e-94	7.39825e-93
c26203_g3_i2	3.17375	2.21403	2.71958	431.451	2.0496e-94	7.75954e-93
c20661_g1_i1	-2.45863	-2.42284	4.0907	431.379	2.12459e-94	8.03453e-93
c28246_g3_i1	4.55083	2.01075	3.33816	431.335	2.17126e-94	8.19633e-93
c28619_g1_i3	4.99836	5.94294	2.12522	431.335	2.17218e-94	8.19633e-93
c28353_g1_i1	2.86356	3.17073	8.82107	431.327	2.17993e-94	8.21645e-93
c28458_g7_i2	3.78925	2.20389	7.0315	431.312	2.19625e-94	8.2688e-93
c28833_g4_i1	6.45392	7.82086	7.79493	431.261	2.25365e-94	8.47557e-93
c22567_g1_i1	7.031	8.02606	2.96277	430.954	2.62779e-94	9.87175e-93
c28353_g1_i6	2.71854	2.96102	8.97854	430.873	2.73596e-94	1.02668e-92
c28734_g3_i11	2.64291	5.46808	2.58678	430.672	3.02594e-94	1.13424e-92
c15586_g1_i2	3.43951	3.68709	3.00724	430.662	3.03976e-94	1.13817e-92
c5156_g1_i1	4.63906	7.38964	1.97041	430.48	3.3307e-94	1.24574e-92
c64024_g1_i1	3.6097	4.58454	4.26688	430.338	3.57435e-94	1.3354e-92
c28102_g6_i3	2.89034	4.056	5.5836	430.245	3.74515e-94	1.39768e-92
c26072_g2_i4	4.77991	7.56048	3.90133	430.233	3.76716e-94	1.40436e-92
c81535_g1_i1	2.62484	4.81485	4.50125	429.89	4.47245e-94	1.66546e-92
c29046_g1_i1	7.45807	10.1672	3.92739	429.887	4.47897e-94	1.66607e-92
c26267_g1_i1	3.51872	2.14478	4.73289	429.848	4.56761e-94	1.69719e-92
c18025_g2_i1	5.45437	3.79614	2.45045	429.313	5.96708e-94	2.21478e-92
c28618_g7_i2	5.16981	5.14633	3.75291	429.205	6.29984e-94	2.33574e-92
c27655_g1_i8	3.37613	3.18745	6.51228	429.127	6.55012e-94	2.42589e-92
c25830_g1_i2	2.09444	3.0618	3.88776	429.045	6.82305e-94	2.52423e-92
c49053_g1_i1	3.2183	4.10707	4.26258	428.783	7.77944e-94	2.87493e-92
c18252_g1_i1	6.29165	6.73757	1.67014	428.577	8.62183e-94	3.18279e-92
c25197_g1_i2	2.03632	3.15588	3.77557	428.345	9.68244e-94	3.57045e-92
c19839_g1_i2	3.61414	1.47214	8.51852	428.143	1.07157e-93	3.94719e-92
c80294_g1_i1	3.19068	4.63125	5.04923	427.874	1.22532e-93	4.50869e-92
c24988_g1_i3	3.1389	2.51239	4.0233	427.87	1.22817e-93	4.51428e-92
c54198_g1_i1	4.31888	5.04994	6.50653	427.77	1.29116e-93	4.7407e-92
c20661_g1_i2	-2.49301	-2.55343	4.09089	427.765	1.29405e-93	4.7462e-92
c1350_g1_i1	2.60063	2.04969	7.23303	427.666	1.35985e-93	4.98215e-92
c11976_g1_i2	4.94684	4.97506	2.19455	427.641	1.37674e-93	5.03862e-92
c28458_g3_i2	4.09612	2.09267	4.86901	427.567	1.4292e-93	5.22503e-92
c5199_g1_i2	3.09888	3.54765	2.16826	427.13	1.77755e-93	6.49157e-92
c26348_g1_i3	1.32126	4.39127	1.4069	426.922	1.9728e-93	7.19693e-92
c28854_g1_i5	4.00963	3.56207	2.56568	426.865	2.03023e-93	7.39851e-92
c28420_g1_i1	4.32045	3.2885	3.97087	426.782	2.11596e-93	7.7027e-92
c6603_g1_i2	5.03521	5.37428	4.01882	426.753	2.14665e-93	7.80605e-92
c27521_g1_i2	3.80211	2.30158	2.97056	426.622	2.29146e-93	8.32377e-92
c10750_g1_i1	5.84218	4.94525	6.11201	426.472	2.47047e-93	8.96445e-92
c28046_g8_i6	3.32546	3.59776	4.00878	426.161	2.88601e-93	1.04612e-91
c19861_g1_i1	3.80432	4.77838	6.649	425.832	3.40156e-93	1.23168e-91
c5301_g1_i2	-3.08896	-2.17439	2.61762	425.525	3.96598e-93	1.43453e-91
c28240_g3_i4	7.11028	8.11454	5.836	424.996	5.16708e-93	1.86502e-91
c27358_g2_i1	2.17222	4.44346	1.79066	424.887	5.45824e-93	1.96803e-91
c30920_g1_i1	2.37274	4.6691	2.60706	424.764	5.80272e-93	2.09002e-91
c26003_g2_i7	4.14492	3.36399	3.24056	424.631	6.20112e-93	2.23116e-91
c27208_g1_i9	5.18957	8.97733	2.0983	424.488	6.66104e-93	2.39411e-91
c31131_g1_i1	4.0128	3.2638	3.91412	424.475	6.70467e-93	2.40725e-91
c23752_g1_i5	3.19851	4.73691	2.86085	424.466	6.73572e-93	2.41585e-91
c25505_g2_i2	4.62658	4.92204	3.37029	424.444	6.81003e-93	2.43994e-91
c28485_g1_i4	5.01493	5.28469	4.11695	424.323	7.2332e-93	2.58883e-91
c28968_g4_i5	4.09918	4.0253	8.50555	424.299	7.32223e-93	2.61795e-91
c25510_g1_i7	4.85094	5.50164	2.45642	424.243	7.53149e-93	2.68994e-91
c23845_g1_i1	3.61717	3.22419	4.89797	424.223	7.60536e-93	2.71348e-91
c5124_g1_i2	3.43464	4.49347	4.2552	424.159	7.85236e-93	2.79868e-91
c24544_g1_i2	5.40866	10.021	5.85251	424.117	8.01817e-93	2.85479e-91
c23075_g1_i2	7.56723	9.41415	2.34455	423.82	9.30198e-93	3.30842e-91
c79539_g1_i1	4.84282	5.02239	4.65271	423.733	9.71726e-93	3.45251e-91
c24512_g1_i1	4.20622	4.92467	4.22511	423.729	9.73636e-93	3.4557e-91
c80368_g1_i1	2.9857	2.88201	4.76338	423.603	1.03696e-92	3.67662e-91
c49275_g1_i1	3.14443	2.01972	4.74854	423.417	1.13786e-92	4.03019e-91
c28682_g5_i2	8.01624	8.73097	1.46264	423.06	1.36059e-92	4.81407e-91
c26134_g3_i2	5.48042	6.41043	2.64631	422.995	1.40507e-92	4.96629e-91
c28259_g5_i4	3.35776	4.9375	3.72291	422.741	1.59566e-92	5.6341e-91
c28607_g10_i12	5.07269	3.35098	7.0916	422.494	1.80505e-92	6.36683e-91
c28400_g1_i1	-2.69154	-2.73908	2.44538	422.481	1.81745e-92	6.40391e-91
c27139_g1_i3	2.4308	1.67681	5.79348	422.334	1.95569e-92	6.88392e-91
c27964_g3_i5	4.18932	4.22489	5.23767	422.113	2.18407e-92	7.67986e-91
c25605_g1_i1	2.36117	3.73685	3.91103	421.809	2.54236e-92	8.93051e-91
c24010_g1_i4	3.65861	3.64288	5.74196	421.679	2.71405e-92	9.52378e-91
c18868_g1_i1	7.49174	8.98617	2.03706	421.553	2.88959e-92	1.01293e-90
c24287_g2_i1	4.19271	3.58008	5.84958	421.521	2.93739e-92	1.02863e-90
c27048_g1_i4	2.88237	4.01451	3.8402	421.452	3.03996e-92	1.06345e-90
c17851_g1_i1	5.1645	7.21425	3.59648	421.43	3.07404e-92	1.07428e-90
c28693_g2_i1	-2.89923	-2.79507	1.82573	421.374	3.16074e-92	1.10344e-90
c51393_g1_i1	3.71524	3.9636	5.68153	421.312	3.2605e-92	1.1371e-90
c7003_g1_i2	-2.68926	-2.56217	2.84711	421.274	3.32229e-92	1.15747e-90
c27768_g1_i4	6.7679	8.50785	6.12311	420.659	4.51954e-92	1.57297e-90
c27060_g1_i10	2.01366	3.62557	3.25172	420.49	4.91852e-92	1.71009e-90
c22146_g1_i2	4.81781	6.12616	1.34688	420.068	6.07232e-92	2.1091e-90
c2708_g1_i1	3.0116	1.87607	4.62898	419.796	6.95755e-92	2.4141e-90
c27071_g2_i1	-2.06906	-1.8592	5.09719	419.771	7.04556e-92	2.44215e-90
c84951_g1_i1	2.90387	1.84943	4.57802	419.706	7.27686e-92	2.51976e-90
c17744_g1_i2	4.70289	4.79214	4.97614	419.45	8.27174e-92	2.86135e-90
c1933_g1_i2	5.45442	7.00946	5.0689	419.358	8.66126e-92	2.99305e-90
c28853_g4_i7	5.38939	4.47854	2.05262	419.169	9.51784e-92	3.28573e-90
c28106_g1_i7	3.95233	3.75855	3.53538	419.149	9.61652e-92	3.31643e-90
c7475_g1_i1	2.16731	2.00372	5.49451	419.114	9.78378e-92	3.3707e-90
c19044_g1_i1	2.92038	2.08559	6.81251	418.606	1.26121e-91	4.34073e-90
c22137_g1_i4	5.28434	5.2527	1.99919	418.343	1.43865e-91	4.94643e-90
c27898_g8_i3	3.15708	3.34094	6.84553	418.211	1.53677e-91	5.27848e-90
c22737_g1_i3	3.03649	2.94283	3.77915	418.163	1.57395e-91	5.40074e-90
c22585_g1_i1	4.47334	4.00762	5.24246	418.006	1.70258e-91	5.83622e-90
c27139_g1_i5	2.43626	1.73715	5.74781	417.98	1.72524e-91	5.90794e-90
c966_g1_i2	6.1825	7.54875	1.47598	417.177	2.57706e-91	8.81609e-90
c20099_g1_i2	3.08801	2.96407	3.97804	417.158	2.60212e-91	8.89289e-90
c28631_g5_i3	5.1031	5.71425	3.408	416.975	2.85061e-91	9.73235e-90
c31769_g1_i1	4.66111	3.92578	5.67514	416.81	3.09653e-91	1.05614e-89
c18373_g1_i1	2.54365	2.18425	5.60333	416.76	3.1748e-91	1.08175e-89
c25605_g1_i6	2.23908	3.65118	3.89254	416.453	3.70189e-91	1.26009e-89
c24920_g1_i1	2.9117	1.82243	4.52908	416.439	3.72689e-91	1.26733e-89
c15456_g1_i2	3.48795	2.92515	3.43762	416.195	4.21155e-91	1.43071e-89
c28020_g1_i4	5.26437	6.15656	3.02292	416.034	4.56466e-91	1.54912e-89
c21013_g1_i2	3.98032	5.71819	3.46431	415.979	4.69246e-91	1.59091e-89
c22982_g1_i4	3.04431	3.02541	5.75096	415.757	5.24154e-91	1.7753e-89
c27060_g1_i6	2.14036	3.73403	3.74331	415.733	5.30543e-91	1.79515e-89
c67561_g1_i1	6.11834	8.62085	4.16592	415.656	5.51268e-91	1.86343e-89
c36934_g1_i1	4.80835	5.22496	3.32138	415.589	5.7002e-91	1.9249e-89
c70507_g1_i1	4.06366	5.03968	3.9414	415.458	6.08894e-91	2.05414e-89
c14300_g1_i2	5.76308	6.27706	2.16076	415.366	6.37325e-91	2.14793e-89
c27655_g1_i3	3.09168	2.8929	4.70226	415.359	6.39496e-91	2.15312e-89
c28240_g3_i3	6.96757	7.99201	6.33576	415.288	6.62768e-91	2.22927e-89
c28262_g2_i2	2.71652	2.77475	5.41406	415.18	6.99417e-91	2.35022e-89
c28364_g1_i5	1.54118	2.42879	4.77275	415.145	7.11852e-91	2.38965e-89
c27898_g8_i4	3.17075	3.36943	6.64949	415.092	7.30915e-91	2.45123e-89
c47973_g1_i1	4.85026	6.4116	3.15094	415.025	7.55881e-91	2.53246e-89
c83067_g1_i1	3.75757	1.95029	3.22765	414.997	7.66746e-91	2.56634e-89
c18946_g1_i2	5.09291	7.47154	1.79808	414.904	8.03008e-91	2.68507e-89
c27208_g1_i10	5.04704	8.72729	2.17242	414.882	8.11937e-91	2.71227e-89
c17086_g1_i3	2.43675	2.85688	4.74691	414.416	1.02477e-90	3.41987e-89
c72673_g1_i1	3.36413	4.91924	1.61567	414.402	1.03191e-90	3.44034e-89
c28383_g1_i3	2.54071	2.19621	5.38895	414.385	1.04074e-90	3.46639e-89
c17427_g1_i2	3.03273	0.738507	4.71995	414.244	1.11678e-90	3.71602e-89
c707_g1_i1	5.15103	4.6219	6.86917	414.183	1.1514e-90	3.82748e-89
c29006_g3_i4	3.76878	3.82627	5.69779	414.025	1.24644e-90	4.13936e-89
c28933_g1_i1	4.44797	4.66477	4.6765	413.966	1.28339e-90	4.25794e-89
c17765_g1_i1	7.86067	8.88288	5.49386	413.962	1.28606e-90	4.26263e-89
c11482_g1_i1	1.82929	2.51754	5.17371	413.956	1.29027e-90	4.27245e-89
c32881_g1_i1	4.37953	4.44459	3.26751	413.795	1.39826e-90	4.62551e-89
c27522_g3_i1	2.62594	2.9413	4.90187	413.447	1.66349e-90	5.4976e-89
c3418_g1_i1	-2.05608	-2.14614	5.30387	413.144	1.93579e-90	6.39129e-89
c7673_g1_i1	5.75736	7.87825	1.26299	413.104	1.97495e-90	6.51428e-89
c27208_g1_i12	5.3362	8.82853	2.29875	412.995	2.08537e-90	6.87185e-89
c28424_g1_i2	3.27094	3.87725	5.08687	412.752	2.35486e-90	7.75237e-89
c27528_g1_i8	3.40527	3.13538	3.39094	412.685	2.43543e-90	8.00989e-89
c26967_g1_i2	3.60126	4.81669	1.50103	412.419	2.78215e-90	9.14138e-89
c79626_g1_i1	-2.27527	-1.9505	5.09438	412.192	3.11655e-90	1.02303e-88
c15227_g1_i1	3.83534	3.93516	3.24401	412.142	3.19499e-90	1.04777e-88
c28734_g3_i8	2.65478	5.49205	2.58879	412.091	3.27808e-90	1.07398e-88
c56313_g1_i1	4.87899	5.99545	1.44443	411.845	3.70694e-90	1.21332e-88
c22451_g1_i2	-2.34191	-2.67817	2.24722	411.77	3.84913e-90	1.25865e-88
c79276_g1_i1	5.71901	5.32474	4.54598	411.756	3.87609e-90	1.26625e-88
c53199_g1_i1	7.13273	9.30253	3.19393	411.667	4.05202e-90	1.32246e-88
c27139_g1_i8	2.45954	1.74068	5.8583	411.658	4.06995e-90	1.32704e-88
c28500_g6_i19	5.96431	6.13318	2.43142	411.483	4.44132e-90	1.44674e-88
c14300_g1_i1	5.274	5.83812	1.95913	411.438	4.54282e-90	1.4776e-88
c28797_g4_i7	3.42339	3.29336	4.28042	411.437	4.54472e-90	1.4776e-88
c27395_g1_i2	2.92811	1.19765	7.39384	410.934	5.84588e-90	1.89882e-88
c11459_g1_i2	2.78264	3.49355	3.79508	410.868	6.0401e-90	1.96004e-88
c24010_g1_i1	3.69712	3.67224	5.52118	410.614	6.85796e-90	2.22332e-88
c16948_g1_i2	6.14234	7.15977	3.76884	410.596	6.92208e-90	2.24198e-88
c28106_g1_i4	4.03999	3.77025	3.53871	410.4	7.63574e-90	2.46843e-88
c25221_g1_i6	1.97279	2.91865	4.61336	410.254	8.21221e-90	2.65227e-88
c32144_g1_i1	4.50005	5.12789	2.06088	410.215	8.3744e-90	2.70209e-88
c32362_g1_i1	4.23913	4.31198	6.86261	410.172	8.55633e-90	2.75705e-88
c27278_g1_i2	6.69984	8.52677	4.83525	410.171	8.56092e-90	2.75705e-88
c26873_g1_i8	3.78164	1.28647	2.21951	409.969	9.47147e-90	3.04742e-88
c22862_g1_i1	2.14423	2.7255	4.09746	409.932	9.64949e-90	3.10176e-88
c64657_g1_i1	5.83456	4.50228	4.16641	409.677	1.09604e-89	3.51984e-88
c30667_g1_i1	3.97045	3.73085	3.19426	409.67	1.09996e-89	3.52909e-88
c29283_g1_i1	6.65048	9.41818	3.60535	409.622	1.12625e-89	3.61004e-88
c9517_g1_i1	4.38998	4.93454	2.37832	409.521	1.18458e-89	3.79345e-88
c27655_g1_i4	3.2114	3.0766	5.21758	409.497	1.19932e-89	3.83703e-88
c19839_g1_i1	3.63569	1.43964	9.0208	409.478	1.2106e-89	3.86948e-88
c49155_g1_i1	6.92578	9.04248	5.4841	409.121	1.44686e-89	4.62033e-88
c26969_g2_i2	-2.09106	-2.08071	4.34308	409.113	1.45277e-89	4.63485e-88
c23918_g1_i1	2.67684	2.34979	4.36898	409.061	1.49151e-89	4.75398e-88
c7003_g1_i1	-2.63388	-2.4957	3.2043	408.911	1.60762e-89	5.11931e-88
c26038_g1_i3	3.1484	3.55042	2.84661	408.874	1.63757e-89	5.2098e-88
c27164_g2_i2	6.87431	9.11484	4.59416	408.722	1.76644e-89	5.61453e-88
c24652_g2_i1	3.15305	4.46092	6.38589	408.697	1.78852e-89	5.67942e-88
c24920_g1_i3	2.89028	1.76983	4.33099	408.657	1.82461e-89	5.78863e-88
c16642_g1_i1	2.45715	1.86369	5.44605	408.603	1.87507e-89	5.94319e-88
c25605_g1_i7	2.16812	3.53984	3.74089	408.157	2.34287e-89	7.41903e-88
c28500_g6_i12	4.56952	3.9526	4.06567	407.483	3.28306e-89	1.03866e-87
c11016_g1_i1	3.58301	4.59894	2.29352	406.988	4.20424e-89	1.32886e-87
c20099_g1_i3	3.2638	3.20121	3.02389	406.985	4.20956e-89	1.32931e-87
c26968_g3_i2	3.10987	3.20042	3.97211	406.908	4.37672e-89	1.38082e-87
c11861_g1_i2	7.69049	9.6434	2.95597	406.877	4.44385e-89	1.4007e-87
c23249_g1_i3	4.12685	3.09511	2.67446	406.728	4.78697e-89	1.50745e-87
c19177_g1_i2	2.52725	3.54712	8.25849	406.666	4.93757e-89	1.55344e-87
c28631_g5_i5	5.22178	5.79742	3.47089	406.653	4.96976e-89	1.56213e-87
c24513_g1_i2	2.63675	2.89708	2.65209	406.465	5.45985e-89	1.71459e-87
c25221_g1_i7	1.89882	2.7866	4.70538	406.438	5.53447e-89	1.73643e-87
c57882_g1_i1	7.47957	6.93773	1.69643	406.407	5.62139e-89	1.76208e-87
c28364_g1_i4	2.6877	4.11062	2.71241	406.366	5.73853e-89	1.79714e-87
c28853_g3_i14	4.63	2.8763	3.77832	406.279	5.99308e-89	1.87513e-87
c704_g1_i1	-2.37829	-1.95145	4.1258	406.114	6.50754e-89	2.03423e-87
c63412_g1_i1	4.42084	3.8828	2.04133	405.846	7.44221e-89	2.32427e-87
c27395_g1_i1	2.96487	1.21893	7.51142	405.622	8.3222e-89	2.59673e-87
c79720_g1_i1	1.64324	3.69749	3.83947	405.305	9.75091e-89	3.03973e-87
c24010_g1_i2	3.72348	3.69021	5.82765	405.077	1.09297e-88	3.40409e-87
c25122_g1_i3	2.52721	1.92123	4.16663	405.031	1.11831e-88	3.47983e-87
c28864_g7_i1	3.5656	5.58922	6.38927	404.617	1.37547e-88	4.27615e-87
c26875_g3_i1	6.77938	9.92283	6.00889	404.2	1.69449e-88	5.2631e-87
c52601_g1_i1	5.87072	6.94633	2.3109	404.107	1.77503e-88	5.50825e-87
c15465_g1_i2	3.83843	5.74397	5.87354	404.089	1.79096e-88	5.55264e-87
c7022_g1_i2	2.1666	2.14338	5.27524	403.861	2.00778e-88	6.21918e-87
c79478_g1_i1	5.67308	8.02794	6.88534	403.727	2.14636e-88	6.6424e-87
c66338_g1_i1	2.66955	2.76862	4.36621	403.691	2.18622e-88	6.75962e-87
c28631_g5_i2	4.98056	5.59138	3.18695	403.669	2.21003e-88	6.82705e-87
c16765_g1_i2	2.93838	5.10849	4.04098	403.552	2.34354e-88	7.23292e-87
c37962_g1_i1	4.98675	5.40436	8.277	403.32	2.63133e-88	8.11378e-87
c26495_g1_i1	3.35519	4.44528	3.8793	403.14	2.87914e-88	8.86988e-87
c22338_g1_i1	3.3431	2.2684	5.02395	403.047	3.01664e-88	9.28508e-87
c51378_g1_i1	4.92057	7.65108	1.76358	402.969	3.13536e-88	9.64181e-87
c22252_g1_i1	3.32544	4.38508	2.783	402.882	3.27519e-88	1.00627e-86
c30020_g1_i1	3.20182	2.82544	4.71595	402.85	3.32891e-88	1.02185e-86
c65938_g1_i1	2.25291	2.72333	4.03954	402.761	3.48068e-88	1.06748e-86
c21458_g1_i1	4.81214	4.86471	2.99317	402.741	3.51415e-88	1.07678e-86
c23552_g1_i1	5.9759	5.51043	7.10899	402.702	3.58471e-88	1.09741e-86
c26019_g3_i2	2.30373	2.95116	5.74051	402.522	3.92102e-88	1.19929e-86
c28853_g3_i12	4.66723	3.05592	3.82367	402.306	4.36915e-88	1.33516e-86
c25767_g1_i4	6.73999	6.44593	2.63335	402.207	4.5901e-88	1.40142e-86
c31298_g1_i1	-2.33687	-2.03382	6.33269	402.204	4.5976e-88	1.40245e-86
c21458_g1_i4	5.04286	5.12745	2.98436	401.971	5.16597e-88	1.57442e-86
c28738_g1_i6	3.77312	3.91708	5.529	401.693	5.9346e-88	1.80706e-86
c28579_g2_i4	-2.50066	-1.50522	4.15354	401.293	7.25065e-88	2.20582e-86
c24728_g4_i4	2.06199	3.46336	4.56291	401.075	8.0864e-88	2.45788e-86
c27139_g1_i2	2.37098	1.64017	5.70818	401.04	8.2278e-88	2.49863e-86
c51383_g1_i1	8.24877	10.4312	2.65898	400.995	8.41512e-88	2.55323e-86
c23783_g1_i2	3.36668	4.58611	1.94319	400.929	8.69694e-88	2.6364e-86
c28797_g4_i5	3.31054	3.04763	6.53668	400.868	8.96554e-88	2.7154e-86
c27746_g1_i3	6.2512	9.87678	4.21089	400.84	9.09488e-88	2.75213e-86
c26668_g1_i1	-2.48478	-2.91036	4.66681	400.821	9.17812e-88	2.77485e-86
c25183_g2_i1	4.61893	3.48075	3.81381	400.811	9.22535e-88	2.78666e-86
c28168_g1_i3	3.97514	3.9739	4.60522	400.803	9.26362e-88	2.79574e-86
c2031_g1_i2	1.92306	2.42491	5.7479	400.712	9.69432e-88	2.92314e-86
c1537_g1_i1	4.56644	4.8889	2.42039	400.467	1.09591e-87	3.30158e-86
c28352_g1_i3	6.93761	8.5723	9.97034	400.45	1.10496e-87	3.32591e-86
c33117_g1_i1	3.63381	2.93416	4.84992	400.409	1.12813e-87	3.39264e-86
c27743_g4_i2	4.84472	2.67127	4.26231	400.401	1.13225e-87	3.40204e-86
c28676_g5_i1	2.55856	1.43625	7.69779	400.371	1.14962e-87	3.45119e-86
c28772_g3_i2	5.77775	7.35733	6.2191	400.337	1.16924e-87	3.50701e-86
c38138_g1_i1	6.55309	5.4374	2.42482	400.261	1.21431e-87	3.63899e-86
c17843_g1_i2	5.95227	6.83748	2.46473	400.181	1.26443e-87	3.78584e-86
c29898_g1_i1	2.15315	2.05176	4.80466	400.157	1.27938e-87	3.82723e-86
c25230_g1_i3	2.72256	3.16595	3.72483	400.034	1.36068e-87	4.06687e-86
c66729_g1_i1	3.1526	4.34269	4.76465	399.985	1.39461e-87	4.16465e-86
c15191_g1_i1	2.69287	4.1455	1.83224	399.921	1.43993e-87	4.29622e-86
c27358_g2_i2	2.06251	4.2895	1.89243	399.66	1.64048e-87	4.8903e-86
c28240_g1_i4	7.26517	9.41376	4.69235	399.478	1.797e-87	5.3522e-86
c3212_g1_i1	6.27222	8.43792	6.09608	399.439	1.83195e-87	5.45154e-86
c22451_g1_i1	-2.11737	-2.27327	5.14112	399.353	1.91231e-87	5.6857e-86
c26660_g4_i1	5.05221	6.26661	2.02994	399.285	1.97853e-87	5.87747e-86
c26940_g1_i6	3.18953	3.01446	4.3081	399.085	2.18688e-87	6.49072e-86
c15622_g1_i2	3.02461	3.913	3.54083	399.078	2.19402e-87	6.50624e-86
c26690_g1_i1	3.7815	2.53561	2.60441	399.046	2.22926e-87	6.60501e-86
c26968_g3_i1	2.99243	3.13111	4.14799	398.89	2.41029e-87	7.13516e-86
c47188_g1_i1	3.87188	5.55399	2.1155	398.73	2.61125e-87	7.72336e-86
c26271_g3_i1	4.02849	4.04472	3.47637	398.636	2.73666e-87	8.08728e-86
c26844_g1_i2	4.9358	4.74021	6.23301	398.272	3.28402e-87	9.6964e-86
c28306_g3_i1	4.57321	4.17684	3.30619	398.246	3.3272e-87	9.81539e-86
c66685_g1_i1	4.73789	3.67261	1.42645	398.222	3.367e-87	9.92421e-86
c25808_g1_i4	3.11635	2.45632	5.20116	397.886	3.98187e-87	1.17264e-85
c27287_g2_i4	5.64044	7.55189	1.31287	397.687	4.39898e-87	1.29436e-85
c23396_g3_i1	1.4174	3.09407	5.90654	397.58	4.64135e-87	1.36449e-85
c24786_g1_i2	5.96393	7.51903	1.83109	397.472	4.89914e-87	1.43904e-85
c4805_g1_i1	7.40195	9.39249	4.47933	397.396	5.08724e-87	1.493e-85
c25809_g2_i3	3.89095	4.77127	2.7901	397.392	5.09744e-87	1.49471e-85
c28809_g1_i1	8.15468	9.62711	7.60466	397.337	5.24047e-87	1.53533e-85
c27278_g1_i1	5.25124	7.11601	2.70323	396.909	6.49004e-87	1.89979e-85
c22475_g1_i2	2.99837	3.48177	2.73192	396.315	8.73735e-87	2.55543e-85
c28240_g1_i1	7.75205	9.08238	4.12772	396.309	8.7619e-87	2.56041e-85
c28500_g6_i21	5.12182	4.5409	3.65063	396.244	9.0508e-87	2.64257e-85
c25010_g1_i2	5.70868	5.32866	1.60056	396.176	9.36386e-87	2.73163e-85
c23356_g1_i5	5.74361	8.28296	3.12634	395.918	1.06538e-86	3.10529e-85
c26038_g1_i4	3.17206	3.63681	2.40485	395.741	1.16386e-86	3.38942e-85
c27956_g1_i4	5.07929	4.6772	7.1535	395.688	1.19512e-86	3.47749e-85
c36261_g1_i1	2.93093	3.19409	2.74239	395.663	1.21044e-86	3.51906e-85
c25746_g1_i2	2.80877	2.17857	5.24233	395.461	1.33915e-86	3.88993e-85
c9453_g1_i1	3.29039	5.63904	1.47948	395.353	1.41335e-86	4.10196e-85
c25830_g1_i1	1.47556	2.47773	4.49843	395.17	1.54884e-86	4.49137e-85
c9759_g1_i1	3.01422	3.23114	3.63558	395.168	1.55027e-86	4.49169e-85
c3212_g1_i2	6.51983	8.68206	3.35114	394.91	1.76379e-86	5.106e-85
c19677_g1_i2	4.64741	4.85457	2.58958	394.786	1.87677e-86	5.42846e-85
c20239_g1_i2	4.60384	4.4605	2.19108	394.65	2.0079e-86	5.80282e-85
c47925_g1_i1	5.45391	5.5092	2.42379	394.238	2.4682e-86	7.12703e-85
c7717_g1_i1	5.44928	9.75915	3.31179	394.16	2.5653e-86	7.40113e-85
c28500_g6_i14	4.79998	4.7626	2.86077	394.088	2.66002e-86	7.66792e-85
c26258_g2_i1	4.50164	4.18376	3.04658	393.985	2.80046e-86	8.06595e-85
c16765_g1_i1	2.66211	4.70843	3.80563	393.628	3.34786e-86	9.63442e-85
c28281_g1_i1	2.43236	4.15375	5.74588	393.619	3.36331e-86	9.67072e-85
c26217_g1_i1	4.56324	5.6208	1.33823	393.589	3.41407e-86	9.8084e-85
c19441_g1_i1	4.84224	5.06177	2.10042	393.586	3.4197e-86	9.81631e-85
c27655_g1_i7	3.25153	3.10888	5.34112	393.514	3.54411e-86	1.01649e-84
c28284_g6_i1	4.23028	3.25521	2.10453	393.457	3.6472e-86	1.04517e-84
c38595_g1_i1	2.43253	2.11417	4.20136	393.376	3.79748e-86	1.08732e-84
c15465_g1_i3	3.89276	5.87338	6.23651	393.321	3.90404e-86	1.1169e-84
c24443_g1_i5	3.1091	3.64675	2.11553	393.152	4.24731e-86	1.21408e-84
c30779_g1_i1	3.06476	4.66704	3.79771	393.104	4.3514e-86	1.24279e-84
c31633_g1_i1	2.52929	2.15502	4.19547	392.693	5.34443e-86	1.52513e-84
c40933_g1_i1	6.37231	5.95333	1.64509	392.651	5.45582e-86	1.55562e-84
c24385_g2_i2	2.29723	2.65051	5.43579	392.607	5.57822e-86	1.58919e-84
c7583_g1_i2	-2.3268	-2.286	5.14179	392.577	5.66252e-86	1.61084e-84
c21683_g1_i2	5.58294	6.43669	1.9946	392.576	5.66369e-86	1.61084e-84
c28390_g11_i1	4.95381	6.11507	1.57095	392.562	5.7035e-86	1.62081e-84
c18420_g1_i3	4.00642	4.43513	2.26794	392.313	6.46106e-86	1.83456e-84
c28797_g4_i9	3.36273	3.10978	6.52723	392.201	6.83389e-86	1.93881e-84
c27522_g3_i2	2.46745	2.7684	5.161	392.157	6.98438e-86	1.97986e-84
c25230_g1_i1	2.85541	3.32073	3.52863	392.083	7.2482e-86	2.05293e-84
c14354_g1_i4	4.51408	4.11377	3.79521	392.022	7.47407e-86	2.11515e-84
c22826_g1_i1	-1.61862	-2.30915	4.93985	391.817	8.27832e-86	2.34081e-84
c17057_g1_i3	2.36357	3.02978	3.70815	391.786	8.40794e-86	2.37549e-84
c28734_g3_i2	2.53935	5.36181	2.47558	391.546	9.4793e-86	2.67596e-84
c26048_g1_i2	2.92584	5.67454	6.25136	391.424	1.00787e-85	2.84282e-84
c11976_g1_i1	4.48496	4.44766	1.5577	391.21	1.1217e-85	3.16126e-84
c16562_g1_i3	7.15502	10.1646	3.28613	391.157	1.15156e-85	3.24273e-84
c15184_g1_i2	3.63465	5.5568	3.08917	390.92	1.29675e-85	3.64858e-84
c25427_g1_i7	-2.18328	-1.9461	3.58457	390.907	1.30513e-85	3.66912e-84
c82979_g1_i1	2.37655	3.56137	2.91824	390.857	1.33838e-85	3.75949e-84
c28619_g1_i4	5.57484	6.46775	1.99555	390.816	1.36567e-85	3.83299e-84
c25346_g1_i2	5.12242	4.9511	3.41597	390.811	1.36916e-85	3.83961e-84
c28797_g4_i2	3.26143	3.01513	6.39856	390.785	1.3868e-85	3.88588e-84
c11482_g1_i2	1.89187	2.52134	5.65907	390.78	1.39071e-85	3.89365e-84
c27843_g2_i2	4.91072	6.0409	1.4283	390.687	1.45646e-85	4.07439e-84
c24728_g4_i3	1.89051	3.3021	4.1713	390.632	1.49713e-85	4.18471e-84
c28370_g6_i2	-2.23188	-2.42489	3.18244	390.56	1.55226e-85	4.33527e-84
c2031_g1_i1	1.9413	2.46227	6.12633	390.558	1.55366e-85	4.33563e-84
c17677_g1_i1	5.08279	4.44215	4.41281	390.507	1.5939e-85	4.44428e-84
c17412_g1_i3	4.88323	5.55589	4.35046	390.4	1.68169e-85	4.68523e-84
c16927_g1_i3	3.59294	4.54389	2.2214	390.339	1.73336e-85	4.82522e-84
c23498_g1_i2	5.47079	3.96911	5.76654	390.271	1.79386e-85	4.98957e-84
c550_g1_i2	7.10649	10.2898	4.47083	390.25	1.81212e-85	5.03625e-84
c63091_g1_i1	7.0343	8.7308	5.48715	390.111	1.94302e-85	5.39565e-84
c31172_g1_i1	4.38798	2.7617	2.62775	390.081	1.97204e-85	5.47177e-84
c51902_g1_i1	5.28274	5.98267	2.68625	390.019	2.03444e-85	5.64032e-84
c18298_g1_i1	2.58397	2.99632	3.64324	389.969	2.08564e-85	5.77755e-84
c27521_g1_i7	3.54446	2.17442	2.66013	389.898	2.16164e-85	5.98324e-84
c3717_g1_i1	2.05358	3.69144	2.64653	389.805	2.26442e-85	6.26263e-84
c31510_g1_i1	2.99665	1.786	3.44315	389.719	2.36398e-85	6.53268e-84
c25230_g1_i5	2.85902	3.36631	4.13456	389.304	2.90907e-85	8.03247e-84
c41579_g1_i1	7.22541	7.81966	5.57797	389.262	2.97069e-85	8.19598e-84
c25685_g1_i5	3.17939	2.27031	4.14422	389.092	3.23459e-85	8.91684e-84
c46458_g1_i1	2.09877	3.38152	6.94285	388.909	3.54372e-85	9.76113e-84
c27208_g1_i7	6.37987	10.0921	2.17452	388.864	3.62388e-85	9.97386e-84
c27726_g1_i8	2.49262	3.05093	3.65593	388.79	3.76068e-85	1.0342e-83
c14299_g1_i1	4.95772	7.25689	1.56577	388.752	3.83303e-85	1.05325e-83
c26267_g1_i7	3.78621	2.45609	3.34745	388.623	4.08842e-85	1.12252e-83
c63413_g1_i1	3.77722	2.90826	4.94019	388.609	4.11695e-85	1.12944e-83
c28813_g4_i4	2.74031	2.26154	5.9409	388.606	4.12274e-85	1.13012e-83
c19836_g1_i2	4.67275	3.71454	7.05036	388.578	4.18159e-85	1.14533e-83
c49446_g1_i1	5.98759	6.99975	2.66198	388.53	4.28373e-85	1.17237e-83
c26967_g1_i3	3.64245	4.78176	1.67727	388.483	4.38599e-85	1.19939e-83
c28284_g5_i3	3.47994	4.40984	2.27348	388.29	4.82883e-85	1.31943e-83
c24512_g1_i4	4.21466	4.95862	4.50519	388.269	4.8803e-85	1.33242e-83
c7583_g1_i1	-2.28017	-2.17161	4.8046	387.937	5.76194e-85	1.57187e-83
c28444_g2_i2	2.32924	3.27784	3.5489	387.286	7.98026e-85	2.17529e-83
c27864_g9_i1	4.15622	3.06749	2.77648	387.267	8.05462e-85	2.19381e-83
c19954_g1_i1	5.28265	6.70824	6.3478	386.883	9.75824e-85	2.65569e-83
c14732_g2_i1	2.79399	2.98341	3.35723	386.801	1.01688e-84	2.76522e-83
c28383_g1_i10	2.47919	2.14683	5.58691	386.661	1.09075e-84	2.96374e-83
c28163_g2_i2	3.01591	3.46802	3.29727	386.217	1.36176e-84	3.69714e-83
c23303_g1_i2	3.69843	2.65121	4.67101	386.184	1.38455e-84	3.75603e-83
c28853_g3_i4	4.66092	3.04871	3.90474	386.166	1.3971e-84	3.78705e-83
c22418_g2_i1	5.54606	5.71219	2.30362	386.047	1.48209e-84	4.01425e-83
c27528_g1_i5	3.54514	3.47498	3.10232	385.94	1.56407e-84	4.23293e-83
c25239_g1_i1	-1.88802	-1.48205	5.3091	385.895	1.59953e-84	4.32547e-83
c27160_g2_i2	2.7088	3.20541	2.89246	385.588	1.86495e-84	5.03922e-83
c85241_g1_i1	3.85941	3.97841	2.42617	385.37	2.07965e-84	5.6149e-83
c20367_g1_i5	6.01929	7.31137	2.59697	385.278	2.17727e-84	5.87379e-83
c28097_g3_i5	-2.83542	-2.18416	2.15711	385.098	2.38308e-84	6.42395e-83
c53793_g1_i1	4.35341	2.93065	6.22122	385.004	2.49663e-84	6.72472e-83
c28106_g1_i6	3.95743	3.67802	3.67449	384.969	2.54117e-84	6.83928e-83
c12942_g1_i1	3.03734	2.95977	6.07067	384.915	2.61018e-84	7.01946e-83
c19361_g1_i3	4.65236	4.54294	2.57499	384.883	2.65289e-84	7.12869e-83
c63750_g1_i1	3.77081	2.42778	5.45974	384.86	2.68328e-84	7.20468e-83
c23303_g1_i3	3.63279	2.51933	4.55794	384.684	2.93041e-84	7.86204e-83
c48720_g1_i1	2.11529	2.90786	3.94188	384.383	3.40574e-84	9.13012e-83
c27048_g1_i2	2.96508	3.99329	3.83788	384.124	3.87731e-84	1.03861e-82
c27850_g1_i3	3.50131	3.34392	4.0168	383.833	4.48515e-84	1.20049e-82
c7166_g1_i1	2.44029	3.40638	2.91598	383.776	4.61417e-84	1.23405e-82
c15637_g1_i2	7.18136	9.46887	2.73937	383.633	4.9568e-84	1.32465e-82
c24728_g4_i1	1.87449	3.26568	4.2318	383.564	5.13047e-84	1.36999e-82
c17204_g1_i1	6.57297	6.95656	2.08613	383.555	5.15386e-84	1.37516e-82
c2806_g1_i1	3.71652	2.92313	2.66141	383.51	5.26977e-84	1.40498e-82
c3359_g1_i2	-2.03581	-1.91066	4.92192	383.507	5.27727e-84	1.40588e-82
c28218_g18_i2	6.98689	7.85798	3.80343	383.437	5.4672e-84	1.45534e-82
c7475_g1_i2	2.22219	2.02699	5.75137	383.428	5.49115e-84	1.46058e-82
c24443_g1_i1	3.14688	3.61939	2.00178	383.397	5.57609e-84	1.48201e-82
c22293_g1_i3	1.95299	3.13558	3.50807	383.302	5.84859e-84	1.55323e-82
c7390_g1_i1	-1.59028	-1.71216	5.19029	383.278	5.91892e-84	1.57068e-82
c28179_g7_i20	4.01862	3.08857	3.85898	383.234	6.04968e-84	1.60413e-82
c29964_g1_i1	2.73977	1.4345	4.17101	382.858	7.30227e-84	1.93476e-82
c18206_g1_i2	4.66567	4.16446	3.31298	382.685	7.96001e-84	2.10739e-82
c25685_g1_i4	3.17341	2.28981	4.06582	382.398	9.19235e-84	2.43176e-82
c28943_g8_i8	2.74181	2.77831	4.30265	382.341	9.45366e-84	2.49895e-82
c28711_g2_i1	2.54485	3.293	6.84073	382.176	1.02701e-83	2.71265e-82
c48627_g1_i1	2.41708	3.19934	3.96188	382.136	1.0479e-83	2.7657e-82
c27263_g1_i6	7.26422	9.27855	1.64843	382.132	1.04986e-83	2.76873e-82
c28385_g8_i1	2.75285	2.61503	5.18741	382.073	1.081e-83	2.84865e-82
c28813_g4_i2	2.70404	2.22835	6.11425	381.975	1.13523e-83	2.98923e-82
c28500_g6_i6	5.9126	5.20964	3.19089	381.872	1.19553e-83	3.14557e-82
c21570_g1_i2	2.58205	2.05772	3.52288	381.853	1.20697e-83	3.17323e-82
c35156_g1_i1	5.07712	7.25527	1.79791	381.795	1.24241e-83	3.26388e-82
c18868_g1_i2	6.51002	8.09118	2.15481	381.737	1.27874e-83	3.35674e-82
c35610_g1_i1	2.14131	3.45458	3.65451	381.71	1.29614e-83	3.3998e-82
c18976_g1_i2	2.3842	4.68211	7.48684	381.676	1.31828e-83	3.45522e-82
c23752_g1_i1	3.39009	5.11371	1.86865	381.587	1.37866e-83	3.6107e-82
c21897_g1_i2	3.50312	2.4779	3.39123	381.354	1.54855e-83	4.05252e-82
c6446_g1_i2	5.70559	8	3.11853	381.303	1.58929e-83	4.15594e-82
c28534_g1_i2	2.70714	5.3594	2.77617	381.296	1.59469e-83	4.16685e-82
c26150_g1_i2	2.29629	3.51662	4.0768	381.164	1.70364e-83	4.44812e-82
c21027_g1_i3	-1.80382	-2.59994	6.14425	381.102	1.75689e-83	4.58366e-82
c30070_g1_i1	2.58165	4.07359	5.25841	381.064	1.79105e-83	4.66921e-82
c49440_g1_i1	5.84908	6.60771	2.06486	381.057	1.79722e-83	4.6817e-82
c47278_g1_i1	3.73422	3.59982	4.63362	380.947	1.89812e-83	4.94076e-82
c23891_g1_i3	7.47381	8.6171	1.21624	380.854	1.98893e-83	5.17318e-82
c28102_g6_i5	2.92359	4.06125	3.81383	380.805	2.03852e-83	5.29814e-82
c25221_g1_i8	1.90781	2.81346	5.43746	380.701	2.14695e-83	5.57568e-82
c30220_g1_i1	3.55347	5.60586	1.72566	380.671	2.17969e-83	5.6564e-82
c28017_g2_i2	5.85198	4.94973	5.74296	380.621	2.23509e-83	5.79576e-82
c25928_g1_i1	2.49656	1.67412	4.17577	380.511	2.36036e-83	6.11594e-82
c62718_g1_i1	3.44668	4.01003	3.94713	380.509	2.36386e-83	6.12036e-82
c27862_g2_i2	5.62	3.72942	1.74821	380.481	2.39656e-83	6.20031e-82
c25265_g1_i1	2.26179	3.86757	3.77415	380.305	2.617e-83	6.76547e-82
c14868_g1_i3	2.93943	1.82757	4.42635	380.077	2.93271e-83	7.5759e-82
c28458_g7_i1	3.76226	2.1217	6.44033	380.036	2.99425e-83	7.72902e-82
c17057_g1_i2	2.42597	3.11649	4.28757	379.892	3.21808e-83	8.29423e-82
c86300_g1_i1	3.36643	5.09962	2.40864	379.592	3.73762e-83	9.62599e-82
c21214_g1_i1	2.68863	3.04621	5.45824	379.555	3.80798e-83	9.7998e-82
c24262_g1_i3	6.06479	7.46952	2.80336	379.425	4.0632e-83	1.04487e-81
c32977_g1_i1	-2.90918	-2.61522	4.02092	379.108	4.76229e-83	1.22372e-81
c31162_g1_i1	3.95332	4.97048	2.51335	378.936	5.18952e-83	1.3325e-81
c6882_g1_i2	1.35399	2.44757	5.98264	378.917	5.23745e-83	1.34379e-81
c62048_g1_i1	4.02897	6.42061	3.90696	378.555	6.27725e-83	1.60937e-81
c27956_g1_i1	4.42914	4.37929	6.57491	378.525	6.37163e-83	1.63233e-81
c25955_g6_i3	5.54081	7.50743	0.94235	378.378	6.86023e-83	1.75619e-81
c25746_g1_i3	2.80475	2.18617	5.00837	378.35	6.95429e-83	1.77893e-81
c18666_g1_i2	5.05806	4.47153	1.43949	378.338	6.99851e-83	1.7889e-81
c12571_g1_i1	6.18015	6.09081	1.9714	378.133	7.75099e-83	1.97976e-81
c18361_g1_i2	1.84666	2.60272	4.34662	377.639	9.92382e-83	2.53284e-81
c27060_g1_i8	1.86232	3.51021	3.30663	377.533	1.04636e-82	2.66861e-81
c21265_g1_i4	1.99045	3.57007	3.36267	377.475	1.07736e-82	2.74561e-81
c34161_g1_i1	4.04178	3.24364	6.51386	377.432	1.10083e-82	2.80334e-81
c27776_g1_i4	5.4031	4.90166	2.73611	377.413	1.11106e-82	2.82728e-81
c2129_g1_i2	1.84781	3.06806	4.937	377.327	1.16e-82	2.94961e-81
c27267_g1_i3	5.01658	5.63107	3.23512	377.316	1.16673e-82	2.9645e-81
c27972_g1_i4	2.43161	2.20624	4.56139	377.307	1.17197e-82	2.97559e-81
c28289_g6_i2	-2.23006	-2.1973	5.72357	377.23	1.21795e-82	3.09004e-81
c15191_g1_i3	2.6734	4.21324	2.02437	377.187	1.24397e-82	3.1537e-81
c27743_g4_i1	4.54572	2.37976	3.56748	377.118	1.28788e-82	3.2626e-81
c61480_g1_i1	6.80816	7.55183	3.00632	377.047	1.33468e-82	3.37863e-81
c28853_g3_i2	4.66022	3.01235	3.67135	376.954	1.39784e-82	3.53575e-81
c16846_g1_i2	2.47345	1.70679	6.31611	376.953	1.39882e-82	3.53575e-81
c26967_g1_i4	3.36497	4.61667	1.50942	376.858	1.46682e-82	3.70489e-81
c19811_g1_i2	-2.30955	-1.91618	2.96691	376.816	1.498e-82	3.78083e-81
c14300_g1_i3	6.62518	7.1237	1.33856	376.744	1.55259e-82	3.91571e-81
c27376_g1_i7	4.19291	1.21536	5.34929	376.586	1.67991e-82	4.23369e-81
c49838_g1_i1	3.66785	3.01188	2.64573	376.566	1.69696e-82	4.2735e-81
c46579_g1_i1	6.24704	8.98691	4.38298	376.548	1.71225e-82	4.30883e-81
c18978_g1_i2	-2.69143	-2.88723	4.9643	376.485	1.76767e-82	4.44501e-81
c28551_g3_i3	5.80929	6.29519	5.6449	376.417	1.82806e-82	4.59346e-81
c22251_g1_i3	2.18272	3.92966	3.33299	376.263	1.97524e-82	4.95965e-81
c27850_g1_i4	2.75853	2.60773	3.12383	376.259	1.97879e-82	4.96491e-81
c15465_g1_i1	3.8219	5.81241	6.69923	375.965	2.2923e-82	5.74728e-81
c6446_g1_i1	6.54106	8.92445	3.15177	375.868	2.40646e-82	6.02908e-81
c28381_g1_i7	2.34155	2.23073	7.54943	375.692	2.62713e-82	6.5771e-81
c25952_g2_i1	1.24108	4.95736	1.56309	375.354	3.11052e-82	7.78156e-81
c15093_g1_i1	2.59756	3.52987	2.45042	375.308	3.18333e-82	7.95785e-81
c21719_g2_i1	-2.22827	-2.18025	4.88514	375.304	3.19065e-82	7.97031e-81
c24934_g1_i6	6.16675	6.95982	5.3355	375.288	3.21518e-82	8.02569e-81
c9759_g1_i2	2.66757	2.92587	3.99028	374.967	3.77539e-82	9.41718e-81
c79273_g1_i1	4.92864	3.50972	4.90503	374.965	3.77973e-82	9.42113e-81
c1557_g1_i1	-2.37912	-2.39524	4.46742	374.914	3.87688e-82	9.65621e-81
c16562_g1_i2	6.83636	9.82562	3.26427	374.855	3.99355e-82	9.93953e-81
c28797_g4_i4	3.36548	3.11671	6.51026	374.645	4.43372e-82	1.1027e-80
c23752_g1_i3	3.65577	5.36956	2.29941	374.564	4.61779e-82	1.14764e-80
c30267_g1_i1	2.54535	3.63993	3.64844	374.539	4.67588e-82	1.16123e-80
c28734_g3_i12	2.7723	5.52146	2.29626	374.513	4.7372e-82	1.17561e-80
c51688_g1_i1	4.11689	5.24128	2.604	374.399	5.01605e-82	1.2439e-80
c26954_g1_i3	3.05274	4.1614	5.29868	374.326	5.20285e-82	1.28928e-80
c49002_g1_i1	2.40912	3.27179	4.27507	374.321	5.21575e-82	1.29154e-80
c28915_g1_i2	2.76846	1.85755	5.71954	374.319	5.22112e-82	1.29193e-80
c63616_g1_i1	5.79719	6.72984	5.1672	374.129	5.73949e-82	1.41917e-80
c27154_g1_i6	1.82587	2.72546	3.1527	374.094	5.84133e-82	1.4433e-80
c7221_g1_i1	4.12611	5.78757	3.42683	374.086	5.86499e-82	1.4481e-80
c28631_g5_i6	4.53198	7.11507	1.99805	374.062	5.93677e-82	1.46476e-80
c69832_g1_i1	3.18906	2.10986	4.95078	373.717	7.05171e-82	1.73859e-80
c27263_g1_i14	7.11011	9.29856	1.6365	373.685	7.16797e-82	1.76597e-80
c24143_g2_i1	-2.09061	-1.43486	4.66384	373.483	7.92793e-82	1.95179e-80
c28418_g1_i1	-3.2921	-2.82325	1.73375	373.457	8.03197e-82	1.97598e-80
c49000_g1_i1	3.51707	4.33192	2.31529	373.4	8.26345e-82	2.03146e-80
c25948_g1_i2	2.7126	2.6696	5.62895	373.342	8.50883e-82	2.09028e-80
c21214_g1_i3	2.66494	3.02787	5.19792	373.258	8.87069e-82	2.1776e-80
c32012_g1_i1	4.78519	5.94251	3.59935	373.213	9.07574e-82	2.22633e-80
c28458_g3_i1	4.08058	2.18375	5.47963	373.184	9.20695e-82	2.2569e-80
c21027_g1_i1	-1.85122	-2.5667	6.25343	372.958	1.03093e-81	2.52529e-80
c28853_g3_i13	5.8017	4.59813	1.43399	372.762	1.13719e-81	2.78359e-80
c16642_g1_i2	2.45026	1.85748	5.79735	372.677	1.18634e-81	2.9018e-80
c24960_g4_i5	2.43387	3.00761	5.30282	372.614	1.22422e-81	2.99232e-80
c19625_g1_i1	3.32871	3.90847	2.01846	372.373	1.38081e-81	3.37264e-80
c28381_g1_i1	2.36819	2.22352	7.09071	372.329	1.41181e-81	3.4459e-80
c25075_g1_i2	2.13158	4.54331	6.78538	372.27	1.45392e-81	3.54614e-80
c25808_g1_i1	3.24964	2.48941	3.69168	372.191	1.51279e-81	3.68707e-80
c27528_g1_i9	3.3906	3.30365	3.00252	372.183	1.51893e-81	3.69939e-80
c17271_g1_i3	4.6564	6.8275	3.12413	372.171	1.52823e-81	3.71939e-80
c22251_g1_i2	2.37394	4.06987	3.06459	371.641	1.99166e-81	4.8438e-80
c26644_g1_i3	2.48582	2.49902	4.42003	371.517	2.11873e-81	5.14918e-80
c21809_g1_i3	3.729	5.53653	1.27319	371.455	2.18552e-81	5.30771e-80
c17961_g1_i2	4.12637	4.82815	4.74564	371.364	2.28733e-81	5.55102e-80
c30682_g1_i1	7.06645	8.77881	2.78543	371.355	2.29763e-81	5.57203e-80
c26859_g2_i1	2.57654	3.71292	5.19541	371.352	2.30107e-81	5.57642e-80
c22549_g1_i2	1.90071	2.31723	5.2484	371.337	2.31883e-81	5.61545e-80
c27139_g1_i1	2.36237	1.6266	5.65269	371.248	2.42384e-81	5.86558e-80
c604_g1_i2	2.41754	3.99459	1.66836	371.188	2.49759e-81	6.03977e-80
c28833_g3_i23	2.9303	2.85065	2.51979	370.647	3.2733e-81	7.91e-80
c19954_g1_i2	5.36087	6.77013	6.59314	370.612	3.33213e-81	8.04646e-80
c25505_g1_i2	3.32309	3.64792	3.90162	370.395	3.71323e-81	8.9604e-80
c17221_g1_i1	3.20768	4.00724	5.46286	370.379	3.74246e-81	9.02454e-80
c23351_g2_i2	-1.80727	-1.63195	4.30313	370.267	3.95945e-81	9.5363e-80
c28798_g1_i2	4.22762	4.8091	4.41942	370.266	3.96028e-81	9.5363e-80
c1827_g1_i1	5.92509	6.05703	2.35483	370.175	4.14486e-81	9.97372e-80
c25427_g1_i4	-2.15104	-1.84617	3.51173	370.14	4.21847e-81	1.01437e-79
c26038_g1_i5	3.20856	3.7046	2.21006	369.993	4.53902e-81	1.09068e-79
c28833_g3_i26	2.95824	2.97256	3.35814	369.826	4.93539e-81	1.18508e-79
c73234_g1_i1	4.7726	1.57132	1.36935	369.714	5.2188e-81	1.25226e-79
c22567_g1_i2	7.12051	8.20806	2.7814	369.701	5.25426e-81	1.25988e-79
c27753_g3_i3	2.35432	3.9078	1.69233	369.678	5.31485e-81	1.27351e-79
c28692_g1_i1	2.35053	2.24451	4.23338	369.674	5.32521e-81	1.27509e-79
c27711_g1_i3	1.92648	2.74006	4.57992	369.596	5.53743e-81	1.32498e-79
c80622_g1_i1	4.76141	5.60508	1.47519	369.511	5.77825e-81	1.38163e-79
c25534_g1_i1	3.80377	4.30764	2.19611	369.462	5.91944e-81	1.4144e-79
c27387_g1_i3	5.30886	3.95949	3.03231	369.457	5.93653e-81	1.41749e-79
c3857_g1_i2	-2.17406	-2.11694	3.56982	369.439	5.98828e-81	1.42884e-79
c26150_g1_i7	2.18323	3.37787	4.60374	369.377	6.17691e-81	1.47282e-79
c80623_g1_i1	2.80871	4.94833	2.23206	369.374	6.18534e-81	1.4738e-79
c79517_g1_i1	1.99981	3.56333	1.96779	368.899	7.84564e-81	1.8681e-79
c6109_g1_i2	4.07027	6.60441	1.24935	368.888	7.88988e-81	1.87732e-79
c17834_g1_i3	2.75226	3.70042	1.67937	368.854	8.02396e-81	1.90789e-79
c23356_g1_i3	5.8498	8.25665	3.08745	368.777	8.33935e-81	1.9815e-79
c14170_g1_i1	-2.01998	-2.83847	5.11474	368.481	9.66965e-81	2.29599e-79
c55389_g1_i1	3.20453	1.98302	2.66676	368.455	9.79718e-81	2.32465e-79
c29064_g2_i1	4.38549	3.82631	3.50292	368.453	9.80597e-81	2.32511e-79
c28106_g1_i12	4.02942	3.75718	3.58628	368.394	1.00973e-80	2.39159e-79
c27898_g2_i2	3.29211	2.19111	3.85983	368.394	1.01004e-80	2.39159e-79
c9829_g1_i1	-1.62931	-1.60373	5.18126	368.357	1.02889e-80	2.43454e-79
c25928_g1_i2	3.75535	3.2167	3.21655	368.271	1.07396e-80	2.53943e-79
c54501_g1_i1	4.64124	7.52587	2.38737	368.229	1.09671e-80	2.59141e-79
c25746_g1_i1	2.84063	2.32129	5.1191	368.205	1.11004e-80	2.62063e-79
c11002_g1_i1	5.38391	4.9705	2.26451	368.204	1.11061e-80	2.62063e-79
c75864_g1_i1	4.45723	3.69316	1.53237	368.114	1.1619e-80	2.73975e-79
c22737_g1_i2	3.05246	3.03019	3.09284	367.949	1.26141e-80	2.97235e-79
c48629_g1_i1	4.90527	4.37652	1.6275	367.941	1.26659e-80	2.98247e-79
c25955_g4_i1	2.80005	1.46401	3.18499	367.843	1.33037e-80	3.13049e-79
c15449_g1_i2	2.50594	0.934917	3.43285	367.697	1.43069e-80	3.36425e-79
c28375_g2_i2	1.28075	2.75311	5.04444	367.305	1.74053e-80	4.08999e-79
c29773_g1_i1	5.54803	8.4179	2.13369	367.303	1.7424e-80	4.09158e-79
c35900_g1_i1	3.96872	4.00003	5.81593	367.234	1.80358e-80	4.23233e-79
c22327_g1_i3	2.87974	1.77857	3.83725	367.15	1.88138e-80	4.41184e-79
c81042_g1_i1	6.86979	4.02547	1.43403	366.952	2.07702e-80	4.86728e-79
c24853_g1_i2	3.2069	3.32487	4.47425	366.682	2.37634e-80	5.56488e-79
c25971_g1_i2	3.60518	3.87497	3.29691	366.613	2.46073e-80	5.75856e-79
c24443_g1_i4	2.76045	3.36161	2.36119	366.552	2.5361e-80	5.93085e-79
c63471_g1_i1	-1.81657	-2.20835	6.51004	366.517	2.58094e-80	6.03157e-79
c28065_g2_i4	2.62083	1.51655	6.17707	366.423	2.70548e-80	6.31828e-79
c4424_g1_i1	-2.21878	-2.7811	4.71315	366.392	2.7485e-80	6.41437e-79
c28095_g4_i1	6.83815	7.17193	5.88037	366.168	3.0735e-80	7.16792e-79
c21249_g1_i6	4.30524	7.51498	0.805477	366.057	3.24915e-80	7.57239e-79
c27139_g1_i4	2.19827	1.4579	5.34092	366.053	3.25525e-80	7.58142e-79
c28418_g1_i3	-3.26078	-2.82727	2.17828	365.932	3.45838e-80	8.04899e-79
c23845_g1_i2	3.06512	2.57857	6.14763	365.845	3.61292e-80	8.40294e-79
c25934_g1_i2	3.41677	5.91743	6.38933	365.663	3.95665e-80	9.1961e-79
c25808_g1_i5	3.19593	2.51113	5.23189	365.386	4.54348e-80	1.05528e-78
c80217_g1_i1	-1.94251	-2.30702	4.98976	365.255	4.85237e-80	1.12626e-78
c36206_g1_i1	2.95979	2.30673	4.98666	364.896	5.8058e-80	1.34664e-78
c22325_g1_i1	-2.40546	-2.58134	1.71349	364.873	5.87123e-80	1.36089e-78
c27154_g1_i7	1.74015	2.68646	3.42428	364.87	5.88259e-80	1.36259e-78
c27624_g2_i3	3.06773	3.81152	3.38549	364.864	5.89772e-80	1.36517e-78
c28381_g1_i10	2.38368	2.28638	7.57445	364.763	6.20451e-80	1.43521e-78
c26189_g1_i2	5.75199	6.4278	2.98606	364.659	6.53659e-80	1.511e-78
c25012_g1_i2	7.46787	9.85414	2.67057	364.591	6.76184e-80	1.56201e-78
c26093_g1_i4	6.08316	6.91132	3.84196	364.577	6.80894e-80	1.57182e-78
c20367_g1_i2	6.56187	8.04135	3.54146	364.543	6.92676e-80	1.59785e-78
c19825_g1_i1	3.54294	2.14105	3.30002	364.542	6.93105e-80	1.59785e-78
c25746_g1_i6	2.83989	2.165	4.92856	364.528	6.97939e-80	1.6079e-78
c24624_g1_i1	3.29811	5.61887	8.25154	364.454	7.24213e-80	1.6673e-78
c50340_g1_i1	5.36088	6.06098	1.45737	364.209	8.18382e-80	1.88283e-78
c64928_g1_i1	-2.2546	-1.16442	3.32703	364.11	8.59957e-80	1.97715e-78
c29034_g1_i1	2.78298	2.93415	2.97759	363.961	9.26389e-80	2.12845e-78
c22475_g1_i3	2.98526	3.45269	2.50479	363.858	9.75695e-80	2.24022e-78
c64112_g1_i1	2.22076	2.87962	4.37585	363.766	1.02154e-79	2.3439e-78
c28240_g3_i1	6.83762	7.84418	6.06483	363.612	1.10327e-79	2.52971e-78
c28065_g2_i2	2.59752	1.49169	5.82236	363.481	1.17779e-79	2.69879e-78
c21703_g1_i3	2.90164	1.39301	3.08668	363.276	1.30495e-79	2.98814e-78
c22826_g1_i3	-1.62538	-2.42333	5.14517	363.12	1.41059e-79	3.22788e-78
c17427_g1_i1	3.05779	0.753413	5.01526	363.001	1.49743e-79	3.4243e-78
c92105_g1_i1	4.51814	5.02064	1.78793	362.969	1.52163e-79	3.47729e-78
c46811_g1_i1	-2.1635	-1.77452	4.12428	362.952	1.53458e-79	3.50454e-78
c28697_g1_i3	-2.6238	-2.68724	5.9223	362.938	1.54538e-79	3.52684e-78
c55424_g1_i1	4.88056	4.1887	4.75965	362.799	1.65653e-79	3.77797e-78
c27763_g2_i1	3.70863	2.78622	2.90599	362.763	1.68696e-79	3.84461e-78
c30673_g1_i1	-2.4448	-2.05694	7.11175	362.761	1.68801e-79	3.84461e-78
c25427_g1_i6	-2.15595	-1.97145	3.51566	362.758	1.6909e-79	3.84863e-78
c65464_g1_i1	-2.55708	-2.31311	5.07539	362.679	1.7592e-79	4.00141e-78
c26873_g1_i4	3.80588	1.35564	6.6471	362.626	1.80589e-79	4.10487e-78
c25808_g1_i6	3.14727	2.49477	5.20268	362.528	1.89673e-79	4.30849e-78
c28915_g1_i3	2.7766	1.87075	5.74372	362.391	2.0314e-79	4.61133e-78
c26495_g1_i7	3.06074	4.14945	2.81736	362.238	2.19321e-79	4.97532e-78
c7221_g1_i2	3.96489	5.67246	3.18161	362.225	2.20688e-79	5.00299e-78
c9829_g1_i2	-1.63747	-1.73136	5.46996	362.102	2.34738e-79	5.31796e-78
c14160_g1_i2	2.75127	2.93572	6.75278	362.047	2.41236e-79	5.46155e-78
c26250_g1_i2	3.39865	2.653	5.98767	362.018	2.44782e-79	5.53816e-78
c27850_g1_i1	3.01145	2.83896	3.37532	362.002	2.46757e-79	5.57914e-78
c21007_g2_i1	2.52941	5.60259	0.753498	361.906	2.58825e-79	5.8481e-78
c3418_g1_i2	-2.09726	-2.16651	5.4933	361.872	2.63324e-79	5.94581e-78
c27430_g1_i1	4.47037	5.99083	3.06679	361.848	2.66481e-79	6.01311e-78
c23498_g1_i1	5.26831	3.78953	5.23206	361.577	3.05213e-79	6.88254e-78
c25937_g2_i1	2.84095	5.69357	1.78697	361.556	3.0846e-79	6.95116e-78
c23752_g1_i4	3.60137	5.08061	2.24793	361.545	3.10123e-79	6.98402e-78
c27898_g5_i2	-2.49939	-3.03804	3.84294	361.467	3.22511e-79	7.2582e-78
c79287_g1_i1	4.56427	5.18653	2.2897	361.446	3.25887e-79	7.32933e-78
c27139_g1_i7	2.29892	1.54061	5.53965	361.292	3.51998e-79	7.91137e-78
c22120_g1_i3	3.87595	3.62293	3.20098	361.234	3.6228e-79	8.13709e-78
c29396_g1_i1	6.16893	5.49391	3.97726	361.232	3.62562e-79	8.13805e-78
c17961_g1_i1	4.11918	4.7702	4.59964	361.182	3.71778e-79	8.33943e-78
c14160_g1_i1	2.75911	2.93603	6.65331	361.172	3.73746e-79	8.37807e-78
c11459_g1_i1	2.49446	3.19968	3.70108	361.153	3.7727e-79	8.45149e-78
c23788_g1_i2	-2.54257	-2.45847	6.00788	361.011	4.04979e-79	9.06626e-78
c26926_g1_i9	3.64029	3.79053	3.71311	360.865	4.3561e-79	9.74559e-78
c16802_g1_i2	-2.07809	-1.75161	5.02068	360.845	4.40149e-79	9.84068e-78
c20239_g1_i1	4.09877	3.6178	2.70102	360.82	4.45563e-79	9.9552e-78
c19398_g1_i2	-2.73715	-3.26067	1.52061	360.738	4.64192e-79	1.03646e-77
c27838_g8_i3	-1.6293	-1.84692	4.98945	360.708	4.71297e-79	1.05164e-77
c28381_g1_i8	2.38278	2.30453	8.05109	360.629	4.90267e-79	1.09325e-77
c28915_g1_i4	2.75092	1.84962	5.76319	360.432	5.40896e-79	1.20536e-77
c85354_g1_i1	5.01862	4.34113	2.58404	360.356	5.6192e-79	1.25139e-77
c26732_g3_i1	1.68763	2.17474	5.25083	360.348	5.64254e-79	1.25577e-77
c13425_g1_i1	3.27029	3.31343	3.39312	360.325	5.70708e-79	1.2693e-77
c16810_g2_i1	4.96033	4.37514	2.6122	360.301	5.77721e-79	1.28406e-77
c64767_g1_i1	6.21644	6.80497	4.65812	360.283	5.82719e-79	1.29433e-77
c28383_g1_i15	2.53067	2.21724	5.60357	360.002	6.70796e-79	1.48899e-77
c5143_g1_i1	2.5723	4.77309	1.7501	359.96	6.84868e-79	1.51924e-77
c16492_g1_i1	5.00957	5.03284	2.30587	359.799	7.42443e-79	1.64589e-77
c26940_g1_i1	3.17742	2.98071	4.26893	359.679	7.88398e-79	1.74662e-77
c84534_g1_i1	6.14266	6.10762	2.8166	359.579	8.2856e-79	1.83441e-77
c43478_g1_i1	3.44624	5.50499	2.07097	359.471	8.74594e-79	1.93507e-77
c1952_g1_i1	4.08052	4.27224	6.63392	359.424	8.95315e-79	1.97963e-77
c1933_g1_i1	5.05641	6.587	4.92848	359.329	9.39076e-79	2.07504e-77
c49449_g1_i1	3.92573	2.85954	7.2066	359.269	9.67738e-79	2.13699e-77
c28179_g7_i21	2.16744	-0.09986	5.02656	359.241	9.81253e-79	2.16543e-77
c27154_g1_i5	1.87254	2.82542	3.38297	359.078	1.06489e-78	2.34848e-77
c1777_g1_i1	4.0606	3.01155	3.00033	359.029	1.09109e-78	2.40471e-77
c31983_g1_i1	7.96447	10.5259	2.63337	359.013	1.09965e-78	2.422e-77
c32630_g1_i1	2.18389	2.42836	5.96976	358.996	1.10911e-78	2.44125e-77
c24458_g2_i1	3.7208	2.92861	4.86924	358.908	1.15909e-78	2.54963e-77
c31147_g1_i1	3.16379	3.79419	3.44086	358.899	1.16423e-78	2.55928e-77
c28352_g1_i1	6.56246	7.84651	7.52823	358.878	1.17632e-78	2.58419e-77
c16424_g1_i1	6.41921	9.4619	4.75923	358.842	1.19804e-78	2.63021e-77
c31978_g1_i1	5.05807	7.24235	2.8389	358.812	1.21579e-78	2.66746e-77
c25328_g1_i1	3.05365	3.29596	5.88963	358.667	1.30732e-78	2.86643e-77
c28832_g1_i9	2.53248	2.22172	4.227	358.579	1.36667e-78	2.99463e-77
c581_g1_i1	-2.03193	-2.64124	5.19269	358.565	1.37619e-78	3.01356e-77
c20575_g1_i5	3.07315	2.69287	4.84929	358.321	1.55442e-78	3.40166e-77
c17584_g1_i2	-1.76254	-1.86332	3.81713	358.164	1.68148e-78	3.67735e-77
c28769_g2_i3	-1.91277	-2.23306	3.02823	357.913	1.906e-78	4.16569e-77
c27521_g1_i12	3.78386	2.27961	3.14152	357.846	1.97089e-78	4.30475e-77
c19284_g1_i4	-1.54814	-1.75105	4.60378	357.675	2.14751e-78	4.6875e-77
c25746_g1_i4	2.75692	2.14989	5.16061	357.671	2.15157e-78	4.69337e-77
c48976_g1_i1	3.35725	3.55651	3.47695	357.644	2.1812e-78	4.75495e-77
c26873_g1_i5	3.89896	1.49939	7.26463	357.623	2.20415e-78	4.80192e-77
c28833_g3_i17	2.956	4.3009	4.32529	357.564	2.26953e-78	4.9412e-77
c5059_g1_i1	3.28778	2.9035	5.09557	357.441	2.41314e-78	5.2505e-77
c25998_g1_i1	5.68585	6.66622	3.81967	357.386	2.48072e-78	5.3941e-77
c16846_g1_i1	2.48307	1.70876	6.26757	357.305	2.58378e-78	5.61462e-77
c22536_g1_i1	2.35653	2.8218	3.34887	357.293	2.59853e-78	5.64306e-77
c24960_g4_i1	2.46162	3.04203	5.20587	357.25	2.6552e-78	5.76247e-77
c25808_g1_i8	3.14418	2.54795	5.25282	357.168	2.76633e-78	5.99982e-77
c12936_g1_i1	3.55836	7.08612	3.70695	356.763	3.38816e-78	7.34382e-77
c27528_g1_i1	3.28824	3.06005	3.35301	356.716	3.4683e-78	7.51273e-77
c15915_g1_i3	3.25926	3.56524	2.69849	356.613	3.65181e-78	7.90523e-77
c30481_g1_i1	3.57001	2.50383	3.49449	356.611	3.65478e-78	7.90662e-77
c22826_g1_i2	-1.61321	-2.44344	5.5789	356.211	4.46483e-78	9.65294e-77
c66775_g1_i1	4.67273	5.34354	3.16338	356.156	4.58839e-78	9.91378e-77
c24073_g1_i1	-2.07986	-2.11608	2.03436	356.056	4.8247e-78	1.04177e-76
c81299_g1_i1	-2.21215	-2.42026	5.92918	355.789	5.51238e-78	1.18951e-76
c26986_g1_i3	3.06899	3.07523	4.01586	355.763	5.58571e-78	1.20457e-76
c25921_g1_i1	5.1158	4.56208	2.91236	355.631	5.96494e-78	1.28554e-76
c25073_g1_i2	6.75178	7.83257	3.41555	355.622	5.99451e-78	1.29109e-76
c64772_g1_i1	4.56161	4.89435	3.5261	355.362	6.82679e-78	1.46942e-76
c14258_g1_i2	3.93768	2.55763	3.80323	355.33	6.93685e-78	1.49217e-76
c17386_g1_i1	-2.25874	-2.55842	3.4247	355.24	7.25509e-78	1.55964e-76
c27389_g1_i3	3.09292	3.81568	4.29057	355.104	7.76689e-78	1.66861e-76
c5225_g1_i1	-2.12341	-1.76645	4.83449	355.091	7.81614e-78	1.6776e-76
c53305_g1_i1	2.73383	1.89437	7.50618	355.09	7.8186e-78	1.6776e-76
c25934_g1_i3	3.4465	5.92258	5.36002	354.993	8.20637e-78	1.7597e-76
c28365_g5_i7	-2.33683	-2.5406	3.17134	354.931	8.46457e-78	1.81392e-76
c19625_g1_i2	3.24685	3.73769	2.18932	354.668	9.65684e-78	2.06722e-76
c22251_g1_i5	2.32071	3.95502	3.32125	354.668	9.6587e-78	2.06722e-76
c18361_g1_i3	1.88265	2.61686	4.2432	354.621	9.88601e-78	2.11454e-76
c28017_g1_i9	5.54807	3.65821	2.71746	354.545	1.02687e-77	2.19502e-76
c27154_g1_i8	1.93479	2.9097	3.41385	354.462	1.07026e-77	2.28633e-76
c28798_g1_i3	4.03294	4.53254	4.14394	354.439	1.08305e-77	2.31221e-76
c28976_g5_i1	-2.26234	-1.86076	5.50261	354.427	1.08907e-77	2.32359e-76
c23585_g1_i1	5.91381	5.49154	2.25461	354.261	1.18359e-77	2.52368e-76
c28130_g1_i1	7.6339	8.75504	2.93146	354.15	1.25124e-77	2.66626e-76
c20890_g1_i3	3.83072	6.30972	3.87521	354.123	1.26791e-77	2.7001e-76
c27376_g1_i8	4.31096	1.26337	5.04837	354.068	1.30318e-77	2.77348e-76
c29052_g6_i1	5.5681	5.4063	4.13318	354.008	1.3433e-77	2.85706e-76
c28102_g6_i1	2.94273	3.90342	2.57742	354.002	1.34743e-77	2.86406e-76
c49884_g1_i1	3.35486	4.67279	4.74285	353.984	1.35909e-77	2.88706e-76
c7390_g1_i2	-1.57291	-1.76657	5.70926	353.885	1.42814e-77	3.03184e-76
c8336_g1_i1	4.37388	6.14371	1.7386	353.879	1.43283e-77	3.03991e-76
c5520_g1_i1	-2.10772	-2.30882	7.98829	353.785	1.50158e-77	3.18378e-76
c24512_g1_i2	4.05088	4.71288	5.15409	353.66	1.5985e-77	3.38718e-76
c27972_g1_i1	2.41103	2.11296	4.66939	353.471	1.75715e-77	3.72103e-76
c17271_g1_i2	5.03575	7.22102	2.03521	353.374	1.84398e-77	3.90248e-76
c24622_g1_i2	2.56623	4.02586	7.0897	353.157	2.05546e-77	4.34734e-76
c13501_g2_i1	-2.20324	-2.1465	4.37869	353.033	2.18676e-77	4.62218e-76
c26668_g1_i2	-2.47305	-2.90539	4.87396	353.029	2.19153e-77	4.62938e-76
c28924_g1_i13	2.43974	3.67224	2.97905	352.865	2.37891e-77	5.02209e-76
c79717_g1_i1	5.05336	5.7068	1.25828	352.819	2.43406e-77	5.13535e-76
c27932_g1_i3	2.71259	2.35054	7.90683	352.702	2.58116e-77	5.44231e-76
c28915_g1_i5	2.79408	1.88695	5.76488	352.699	2.58508e-77	5.44722e-76
c26038_g1_i8	3.12015	3.59497	2.56643	352.514	2.83471e-77	5.96953e-76
c2904_g1_i2	2.35093	1.32424	3.5843	352.379	3.03257e-77	6.38227e-76
c28738_g6_i1	3.92677	3.50577	3.75301	352.186	3.33955e-77	7.02397e-76
c28854_g1_i4	4.046	3.72663	2.69931	352.143	3.41305e-77	7.17415e-76
c28240_g3_i2	6.97301	8.00578	6.06453	351.921	3.81439e-77	8.01281e-76
c19361_g1_i4	4.5452	4.39802	3.31745	351.56	4.56872e-77	9.58558e-76
c20640_g1_i3	2.61644	1.62101	4.32851	351.557	4.57398e-77	9.59071e-76
c28485_g1_i7	5.55705	5.81154	4.17765	351.508	4.6882e-77	9.82416e-76
c64494_g1_i1	-2.98016	-2.20795	4.1811	351.493	4.72443e-77	9.894e-76
c23575_g1_i2	-2.28455	-2.36503	4.39331	351.468	4.78339e-77	1.00113e-75
c27389_g1_i2	2.79608	3.43444	5.24162	351.414	4.91487e-77	1.02802e-75
c5329_g1_i2	5.10441	2.88618	2.51754	351.367	5.03077e-77	1.05162e-75
c20738_g1_i3	2.52018	2.58055	2.72109	351.175	5.53735e-77	1.1568e-75
c24622_g2_i1	6.985	9.12052	5.81613	351.1	5.74824e-77	1.20012e-75
c25677_g1_i3	3.44632	2.15614	4.86888	350.984	6.09137e-77	1.27098e-75
c27939_g1_i10	-2.16307	-2.53973	5.56731	350.873	6.44135e-77	1.34318e-75
c28375_g2_i1	1.32935	2.69916	4.87766	350.677	7.10472e-77	1.48061e-75
c82531_g1_i1	2.3623	2.53851	4.21298	350.587	7.42901e-77	1.54724e-75
c28968_g4_i11	3.37175	3.29131	6.38007	350.489	7.80367e-77	1.62428e-75
c29046_g1_i3	6.89843	9.3208	3.93149	350.479	7.84145e-77	1.63115e-75
c24786_g1_i3	7.25811	8.83058	1.30198	350.445	7.97723e-77	1.65838e-75
c83270_g1_i1	-2.85088	-2.20141	4.05372	350.397	8.17159e-77	1.69775e-75
c80199_g1_i1	3.4971	6.24891	1.83345	350.318	8.49893e-77	1.76468e-75
c34339_g1_i1	-2.69225	-2.86122	5.27029	350.284	8.6462e-77	1.79417e-75
c28444_g2_i1	2.17684	3.1983	3.19107	350.168	9.15963e-77	1.89955e-75
c26911_g1_i1	1.65251	2.34671	3.75125	350.032	9.80682e-77	2.03253e-75
c21825_g1_i1	1.54375	2.72111	2.56348	350.03	9.81535e-77	2.03306e-75
c26620_g2_i1	-2.49962	-2.73284	3.27963	349.966	1.01357e-76	2.09814e-75
c25010_g1_i9	5.16397	4.80452	1.68798	349.898	1.0487e-76	2.16953e-75
c26958_g1_i4	2.43455	2.7005	7.15806	349.751	1.12847e-76	2.33315e-75
c28074_g1_i6	-2.29904	-2.72649	2.74694	349.673	1.17351e-76	2.42481e-75
c19083_g1_i2	-2.36846	-1.70267	2.73338	349.436	1.32129e-76	2.7285e-75
c22310_g1_i3	-1.76283	-2.03995	3.17148	349.292	1.41968e-76	2.92991e-75
c28557_g1_i8	-2.56261	-2.23359	1.68007	349.236	1.46011e-76	3.01152e-75
c28830_g7_i1	4.6856	2.56409	2.72299	348.935	1.69688e-76	3.49774e-75
c28607_g10_i1	5.1751	3.47198	7.0967	348.852	1.76876e-76	3.64371e-75
c26639_g2_i1	6.50875	9.25189	3.79692	348.74	1.87062e-76	3.85121e-75
c83562_g1_i1	4.00387	2.86663	5.41013	348.731	1.87954e-76	3.86724e-75
c65838_g1_i1	2.87478	2.49105	5.72305	348.697	1.91207e-76	3.93181e-75
c49324_g1_i1	5.02706	6.86175	2.21882	348.65	1.95721e-76	4.02219e-75
c80639_g1_i1	3.17221	3.16386	2.11424	348.594	2.01275e-76	4.13384e-75
c30620_g1_i1	4.85142	4.7027	2.39325	348.427	2.18843e-76	4.49195e-75
c28262_g2_i4	2.70113	2.80572	4.71857	348.257	2.3821e-76	4.88654e-75
c16927_g1_i2	3.57773	4.50118	2.41937	348.22	2.42613e-76	4.97385e-75
c27071_g2_i2	-1.99972	-1.77978	5.68437	348.171	2.48707e-76	5.09572e-75
c18976_g1_i1	2.39625	4.54927	7.3373	348.099	2.57788e-76	5.27862e-75
c48070_g1_i1	3.05684	6.74161	4.55535	348.061	2.62785e-76	5.3777e-75
c16824_g1_i2	-2.29073	-1.44199	4.61844	347.922	2.81624e-76	5.75978e-75
c23865_g1_i2	4.73539	5.67879	8.02993	347.872	2.88739e-76	5.90173e-75
c46747_g1_i1	-3.4174	-2.12374	2.07198	347.868	2.89324e-76	5.91016e-75
c16753_g1_i2	3.32719	3.88776	2.51682	347.866	2.89701e-76	5.9143e-75
c11483_g1_i2	-1.70553	-1.73577	5.41324	347.853	2.91519e-76	5.94786e-75
c19534_g2_i1	5.46124	5.64764	1.05866	347.848	2.92214e-76	5.95848e-75
c28168_g1_i8	3.72022	3.53153	2.59908	347.782	3.01998e-76	6.1543e-75
c18298_g1_i2	2.37516	2.76781	3.64916	347.756	3.06016e-76	6.23245e-75
c27160_g1_i2	2.52982	1.83262	4.39855	347.618	3.27805e-76	6.67223e-75
c26665_g1_i2	2.66091	1.70954	2.84528	347.584	3.33493e-76	6.78394e-75
c28216_g1_i4	2.49082	2.72871	3.61191	347.43	3.60105e-76	7.32092e-75
c12308_g1_i2	1.69948	2.09075	4.96824	347.385	3.68384e-76	7.48477e-75
c11483_g1_i1	-1.74471	-1.78588	5.34359	347.371	3.70978e-76	7.53297e-75
c29631_g1_i1	6.16055	7.2761	1.51866	347.184	4.07293e-76	8.26545e-75
c21027_g1_i2	-1.79884	-2.58228	6.18441	347.179	4.08448e-76	8.28395e-75
c82126_g1_i1	6.79622	4.39352	1.06245	347.039	4.37991e-76	8.87785e-75
c17057_g1_i1	2.30652	3.06565	3.95146	346.975	4.5221e-76	9.16061e-75
c28831_g3_i2	6.90042	6.99036	2.06578	346.949	4.58182e-76	9.27608e-75
c3049_g1_i2	1.88331	2.77388	4.32163	346.913	4.66329e-76	9.43541e-75
c48071_g1_i1	5.73159	9.71254	4.33288	346.9	4.69413e-76	9.49218e-75
c79227_g1_i1	-2.61009	-3.27735	6.56886	346.896	4.704e-76	9.50648e-75
c2656_g1_i1	7.66699	7.9206	1.48721	346.816	4.89652e-76	9.8897e-75
c18550_g1_i1	-2.05574	-2.35215	5.27587	346.679	5.24212e-76	1.05814e-74
c22657_g1_i1	-2.41718	-1.61363	5.34594	346.672	5.26291e-76	1.06171e-74
c5576_g1_i1	3.2502	3.21477	4.05323	346.641	5.34437e-76	1.07751e-74
c25150_g1_i1	-2.83707	-2.54586	4.832	346.617	5.40818e-76	1.08973e-74
c21027_g1_i5	-1.80277	-2.52183	5.79741	346.589	5.48506e-76	1.10456e-74
c28216_g1_i5	2.54631	2.67293	3.66574	346.512	5.69882e-76	1.14693e-74
c26621_g4_i2	-2.42575	-2.31246	4.6988	346.493	5.75438e-76	1.15743e-74
c80932_g1_i1	-2.5543	-1.76821	4.58746	346.377	6.0971e-76	1.22564e-74
c28102_g6_i2	3.03247	4.1853	4.69586	346.342	6.20695e-76	1.24699e-74
c27953_g5_i4	2.46424	2.19994	4.23799	346.209	6.63251e-76	1.3317e-74
c6252_g1_i2	5.30859	4.23493	5.22004	346.084	7.06156e-76	1.41667e-74
c8356_g1_i1	-2.07841	-1.92102	5.3297	346.083	7.06403e-76	1.41667e-74
c25010_g1_i8	5.59412	5.15278	1.38402	345.898	7.74692e-76	1.55271e-74
c27898_g5_i1	-2.55849	-3.09667	4.20708	345.838	7.98293e-76	1.59907e-74
c28439_g3_i1	-1.87317	-2.33894	5.16167	345.821	8.05045e-76	1.61165e-74
c25328_g1_i2	2.96519	3.12636	4.21997	345.803	8.1263e-76	1.62588e-74
c22892_g1_i1	-2.17553	-1.92546	4.40587	345.713	8.49941e-76	1.69953e-74
c25717_g1_i2	3.5444	5.8629	2.84403	345.68	8.64021e-76	1.72667e-74
c14174_g1_i2	-2.66645	-3.01312	3.13397	345.678	8.64861e-76	1.72734e-74
c21225_g1_i1	-3.64856	-2.29055	1.2374	345.494	9.4833e-76	1.89294e-74
c62900_g1_i1	2.22684	2.40279	6.49835	345.398	9.95056e-76	1.98504e-74
c31453_g1_i1	3.75344	3.41646	1.9309	345.274	1.05872e-75	2.11081e-74
c22826_g1_i4	-1.62018	-2.372	5.17849	345.18	1.10941e-75	2.21058e-74
c65416_g1_i1	-2.79721	-2.37443	3.16127	345.086	1.16268e-75	2.31538e-74
c26926_g1_i4	3.35047	3.40384	3.70964	345.025	1.19917e-75	2.38664e-74
c11800_g1_i1	4.60187	5.6273	3.54831	344.895	1.27942e-75	2.54488e-74
c5248_g1_i1	2.27576	0.552465	5.85246	344.822	1.32691e-75	2.6378e-74
c26630_g1_i7	2.79731	3.87852	3.62658	344.7	1.41021e-75	2.80176e-74
c24385_g2_i1	2.25071	2.56356	6.18491	344.614	1.47238e-75	2.92357e-74
c26019_g3_i1	2.3464	2.98708	5.73922	344.507	1.55355e-75	3.08295e-74
c28216_g9_i2	4.28875	3.24864	5.58433	344.364	1.66822e-75	3.30857e-74
c36975_g1_i1	6.21941	7.38073	3.56545	344.361	1.6707e-75	3.31157e-74
c27711_g1_i5	1.81437	2.60042	4.2574	344.333	1.69479e-75	3.35737e-74
c26614_g1_i2	-2.26578	-2.12004	3.46668	344.325	1.70151e-75	3.36872e-74
c24182_g1_i4	-1.79793	-1.76555	4.62596	344.265	1.75348e-75	3.46959e-74
c22495_g1_i2	2.24113	2.67035	4.36571	344.162	1.84566e-75	3.64986e-74
c562_g1_i2	2.25797	2.11819	3.77565	344.141	1.86504e-75	3.68605e-74
c15191_g1_i4	2.69517	4.12966	1.59114	344.137	1.86854e-75	3.69082e-74
c28151_g1_i2	3.22818	6.58044	2.82977	344.129	1.87641e-75	3.70422e-74
c65672_g1_i1	-2.51996	-2.08723	7.05219	344.111	1.89313e-75	3.73506e-74
c32109_g1_i1	5.42261	5.88005	4.65723	344.051	1.95092e-75	3.84686e-74
c22013_g2_i4	2.13254	1.58458	4.97	343.857	2.15019e-75	4.23734e-74
c66684_g1_i1	2.93521	4.68856	2.30504	343.754	2.26297e-75	4.457e-74
c22475_g1_i4	2.99193	3.48678	2.27357	343.704	2.32068e-75	4.56802e-74
c80255_g1_i1	5.16367	7.94879	6.60448	343.684	2.34394e-75	4.61115e-74
c26150_g1_i5	2.15247	3.31376	3.87687	343.599	2.44566e-75	4.80848e-74
c26958_g1_i2	2.49112	2.76287	7.36298	343.522	2.54243e-75	4.99587e-74
c7022_g1_i1	2.14314	2.13443	5.82386	343.428	2.66449e-75	5.2327e-74
c27972_g1_i5	2.45505	2.17508	4.29468	343.379	2.73025e-75	5.35875e-74
c2854_g1_i2	2.21316	3.54681	5.63498	343.148	3.06434e-75	6.01102e-74
c6151_g1_i2	6.34572	7.5888	4.32736	343.09	3.15422e-75	6.18375e-74
c29064_g2_i3	4.37161	3.97007	3.19929	343.068	3.18932e-75	6.24898e-74
c26911_g1_i4	1.68128	2.40254	4.11665	342.778	3.68642e-75	7.21882e-74
c18420_g1_i2	3.56866	4.04832	1.97086	342.713	3.80983e-75	7.4562e-74
c24051_g1_i1	-3.15427	-2.59908	2.22661	342.692	3.84855e-75	7.52764e-74
c28891_g4_i9	2.74796	5.00653	1.47842	342.483	4.2737e-75	8.35443e-74
c60224_g1_i1	-2.42635	-2.87765	1.46169	342.425	4.39857e-75	8.59002e-74
c22512_g1_i4	3.567	3.80051	2.12545	342.425	4.39925e-75	8.59002e-74
c48373_g1_i1	-2.48858	-2.42187	4.39259	342.33	4.61305e-75	9.00231e-74
c16753_g1_i3	3.5417	4.01939	2.12157	342.306	4.66896e-75	9.1062e-74
c88699_g1_i1	7.03382	9.77159	2.48971	342.303	4.67636e-75	9.11541e-74
c48783_g1_i1	3.9109	4.11761	6.58159	342.214	4.88842e-75	9.52333e-74
c66438_g1_i1	7.24063	10.045	2.23533	342.208	4.90232e-75	9.54496e-74
c2903_g1_i1	-2.60728	-2.94487	3.87199	342.191	4.94502e-75	9.62259e-74
c26414_g1_i5	3.43134	1.01784	3.01784	342.177	4.9787e-75	9.68261e-74
c5520_g1_i2	-2.08919	-2.32399	8.4019	342.15	5.04869e-75	9.81313e-74
c28697_g1_i1	-2.7043	-2.69254	5.93366	342.084	5.21735e-75	1.01352e-73
c1952_g1_i2	4.03186	4.24158	6.01345	342.054	5.29661e-75	1.02833e-73
c23356_g1_i1	5.74193	8.25343	2.9374	342.023	5.37719e-75	1.04338e-73
c28017_g1_i10	6.32987	5.66278	3.11192	341.789	6.0445e-75	1.17219e-73
c1639_g1_i2	2.07448	2.61607	4.30085	341.752	6.15987e-75	1.19389e-73
c528_g1_i1	2.36058	5.29406	1.35975	341.695	6.33721e-75	1.22756e-73
c26962_g1_i2	4.02242	3.46472	4.41176	341.608	6.61784e-75	1.28119e-73
c15021_g1_i1	5.32292	4.65361	5.07063	341.594	6.6654e-75	1.28967e-73
c28014_g2_i6	-1.81702	-1.81007	3.36472	341.579	6.71446e-75	1.29842e-73
c27939_g1_i7	-2.15181	-2.50999	5.35858	341.522	6.9098e-75	1.33544e-73
c16846_g1_i3	2.33591	1.39856	5.29134	341.37	7.4552e-75	1.44003e-73
c17164_g1_i2	3.7752	5.01035	2.24532	341.355	7.51147e-75	1.45007e-73
c28853_g3_i10	4.50427	2.87582	3.39478	341.328	7.61253e-75	1.46875e-73
c11002_g1_i2	4.70829	4.3346	1.84603	341.325	7.62347e-75	1.47003e-73
c4047_g1_i1	-1.93454	-1.72387	4.9225	341.311	7.67901e-75	1.4799e-73
c28857_g7_i1	1.96938	1.85736	6.33729	341.309	7.68446e-75	1.48012e-73
c17057_g1_i4	2.39082	3.09577	3.83971	341.215	8.05481e-75	1.55057e-73
c29698_g1_i1	-1.94417	-1.59646	6.24058	341.177	8.20819e-75	1.57921e-73
c24960_g4_i6	2.53811	3.07404	5.29697	341.163	8.26897e-75	1.59e-73
c22707_g1_i1	5.83221	7.10042	1.68382	341.136	8.38198e-75	1.61082e-73
c28813_g4_i3	2.70121	2.16012	6.82921	341.122	8.43789e-75	1.62065e-73
c24001_g1_i1	-2.48679	-2.18264	2.60587	341.024	8.86283e-75	1.70131e-73
c25931_g2_i1	-2.58649	-3.14034	5.47286	340.966	9.12434e-75	1.75053e-73
c16607_g2_i1	1.75503	2.821	5.5356	340.713	1.03555e-74	1.98561e-73
c23294_g1_i1	4.23874	6.2918	1.44009	340.616	1.08663e-74	2.08237e-73
c25635_g2_i3	3.18024	5.9909	1.03606	340.564	1.11534e-74	2.1362e-73
c21740_g1_i1	-2.14197	-1.62941	3.72413	340.48	1.16328e-74	2.22677e-73
c27320_g1_i1	2.52165	3.97445	2.13668	340.384	1.22059e-74	2.33515e-73
c83587_g1_i1	4.21383	2.35755	3.22011	340.367	1.23111e-74	2.35397e-73
c76492_g1_i1	-2.14751	-2.04679	4.53397	340.341	1.24699e-74	2.38298e-73
c10718_g1_i1	3.34384	3.25292	3.46695	340.327	1.25578e-74	2.39844e-73
c30818_g1_i1	-2.63456	-2.19234	2.85749	340.104	1.40405e-74	2.68013e-73
c28439_g3_i2	-1.8762	-2.36386	5.74101	340.088	1.41516e-74	2.69982e-73
c26518_g1_i1	3.50661	4.26347	1.50791	340.039	1.45001e-74	2.76476e-73
c28579_g2_i8	-2.1426	-1.4424	3.24926	339.947	1.51887e-74	2.89443e-73
c24297_g1_i1	-3.10741	-2.44544	3.66304	339.903	1.55221e-74	2.95631e-73
c28439_g3_i4	-1.80945	-2.33036	5.67116	339.902	1.55327e-74	2.95668e-73
c20539_g1_i1	4.66337	6.1619	3.07059	339.82	1.6178e-74	3.0778e-73
c26614_g1_i1	-2.17907	-1.94006	3.63749	339.816	1.62129e-74	3.08271e-73
c30923_g1_i1	-2.07508	-1.81524	5.62281	339.781	1.64983e-74	3.13523e-73
c25724_g1_i2	-2.15937	-1.60353	3.08581	339.766	1.66222e-74	3.15701e-73
c5081_g1_i1	5.42629	7.18762	3.21482	339.661	1.7524e-74	3.32645e-73
c20031_g1_i2	-2.41822	-2.32655	3.75448	339.657	1.75581e-74	3.33106e-73
c20522_g2_i2	5.10163	5.31126	5.62991	339.542	1.85987e-74	3.52651e-73
c27233_g2_i3	2.71165	3.24331	1.91006	339.502	1.89728e-74	3.59544e-73
c23498_g1_i6	5.4273	3.95506	6.07443	339.493	1.90562e-74	3.60924e-73
c26668_g1_i3	-2.52404	-2.94847	5.64157	339.432	1.96458e-74	3.71885e-73
c17538_g1_i5	-1.90624	-2.02972	3.65192	339.306	2.09255e-74	3.95887e-73
c28352_g1_i2	6.68487	8.01528	7.49364	339.133	2.28187e-74	4.3126e-73
c28500_g6_i2	5.1748	4.43445	3.24808	339.132	2.28205e-74	4.3126e-73
c35878_g1_i1	5.11935	4.76262	3.93675	339.131	2.28401e-74	4.31392e-73
c17334_g1_i2	2.19489	2.2246	4.65076	339.084	2.33748e-74	4.41246e-73
c26697_g1_i4	3.94047	5.22595	1.32574	339.069	2.35579e-74	4.44456e-73
c21809_g1_i2	3.75965	5.62349	1.32506	339.022	2.4114e-74	4.54696e-73
c13884_g1_i2	3.2892	1.75156	3.90693	339.012	2.42377e-74	4.56777e-73
c24728_g4_i2	1.81499	3.1398	4.00367	338.964	2.48232e-74	4.67553e-73
c5143_g1_i2	2.48772	4.65918	1.73826	338.895	2.57023e-74	4.83842e-73
c28500_g6_i13	5.4552	5.15381	1.6488	338.888	2.57889e-74	4.85205e-73
c28986_g5_i1	2.68413	2.79851	4.59059	338.677	2.86516e-74	5.38767e-73
c15093_g1_i2	2.72552	3.53568	2.71429	338.655	2.89735e-74	5.4452e-73
c25746_g1_i5	2.74035	2.22015	5.1476	338.625	2.94167e-74	5.52544e-73
c28218_g18_i1	6.62219	7.50596	3.46221	338.606	2.96881e-74	5.57335e-73
c80048_g1_i1	-2.2152	-1.67022	3.52968	338.497	3.13516e-74	5.8824e-73
c25395_g1_i2	2.96894	4.78937	4.08218	338.452	3.20726e-74	6.01436e-73
c9656_g1_i2	2.74164	2.1671	3.51134	338.443	3.22109e-74	6.03697e-73
c28539_g7_i2	-1.50304	-2.00169	4.73796	338.438	3.23014e-74	6.05061e-73
c25931_g4_i3	-2.35416	-2.92601	5.37005	338.411	3.27343e-74	6.12833e-73
c38001_g1_i1	4.44755	4.61536	1.56075	338.342	3.38761e-74	6.33861e-73
c28248_g10_i10	-2.03084	-1.67424	4.41643	338.334	3.40101e-74	6.36019e-73
c16824_g1_i1	-2.19597	-1.48539	4.22988	338.219	3.60394e-74	6.73598e-73
c27898_g6_i2	-2.55141	-2.98004	3.82744	338.206	3.62744e-74	6.7762e-73
c27160_g2_i4	2.55467	3.1223	4.70808	338.132	3.76344e-74	7.0264e-73
c47247_g1_i1	-1.90683	-1.93381	6.53832	338.053	3.91491e-74	7.30519e-73
c21977_g1_i2	5.1422	4.70686	3.95622	338.027	3.96561e-74	7.39575e-73
c12167_g1_i1	-1.7775	-1.39455	4.89619	337.948	4.12537e-74	7.68765e-73
c27376_g1_i5	4.26958	1.19781	4.87548	337.948	4.12665e-74	7.68765e-73
c24853_g1_i3	2.52719	2.7595	2.71819	337.912	4.20142e-74	7.82267e-73
c27862_g2_i4	5.05818	3.24005	1.86095	337.898	4.22963e-74	7.87091e-73
c28065_g2_i1	2.66832	1.47959	3.15082	337.873	4.28425e-74	7.96819e-73
c27287_g2_i3	5.04637	7.16147	2.22602	337.856	4.32047e-74	8.03118e-73
c29859_g1_i1	5.35862	5.27735	1.07163	337.837	4.36212e-74	8.10418e-73
c28106_g1_i10	4.00489	3.72802	3.5587	337.798	4.44752e-74	8.25832e-73
c25775_g1_i2	-1.55138	-1.62603	5.16049	337.771	4.50876e-74	8.36748e-73
c28500_g6_i18	3.76167	2.86947	3.65644	337.761	4.53068e-74	8.40358e-73
c22611_g1_i1	6.36218	7.65411	2.53753	337.753	4.54794e-74	8.431e-73
c723_g1_i1	-2.06798	-1.74833	4.8738	337.73	4.60001e-74	8.52291e-73
c50623_g1_i1	5.54708	7.05356	2.25852	337.683	4.71036e-74	8.72261e-73
c29387_g1_i1	6.37249	8.71806	3.17966	337.671	4.73922e-74	8.7713e-73
c26491_g5_i4	4.66776	3.68697	7.91045	337.659	4.76748e-74	8.8188e-73
c28572_g2_i5	-2.50388	-2.37115	2.42238	337.613	4.87943e-74	9.02099e-73
c22549_g1_i4	1.89368	2.33411	5.60357	337.406	5.4093e-74	9.99518e-73
c19416_g1_i1	6.06452	6.07807	1.69972	337.386	5.46477e-74	1.00922e-72
c27335_g1_i2	8.2887	10.7003	2.82333	337.363	5.52919e-74	1.02056e-72
c67936_g1_i1	3.33523	3.87414	4.30932	337.277	5.77205e-74	1.06481e-72
c14258_g1_i1	3.93228	2.49631	4.14333	337.267	5.79934e-74	1.06927e-72
c16431_g1_i1	-2.40955	-2.51421	6.55088	337.228	5.91474e-74	1.08996e-72
c7292_g1_i1	3.76686	5.40933	2.3531	337.16	6.11934e-74	1.12705e-72
c25512_g1_i2	-2.20636	-1.50889	5.08886	337.102	6.299e-74	1.15951e-72
c28713_g2_i1	1.15995	3.03395	5.37095	337.094	6.32422e-74	1.16296e-72
c50085_g1_i1	-2.03742	-2.30096	5.20822	337.094	6.32454e-74	1.16296e-72
c27208_g1_i6	5.44431	9.17892	1.88294	336.982	6.68942e-74	1.22939e-72
c66039_g1_i1	-2.51176	-2.1562	2.25987	336.978	6.70037e-74	1.23074e-72
c13884_g1_i3	3.44851	1.81621	3.76502	336.961	6.7574e-74	1.24054e-72
c25230_g1_i2	2.55927	2.98886	3.09406	336.878	7.04649e-74	1.29292e-72
c23356_g1_i4	5.87732	8.29782	2.86416	336.874	7.05912e-74	1.29454e-72
c25157_g1_i1	5.0518	5.66371	1.36379	336.704	7.68357e-74	1.4083e-72
c22342_g1_i1	-3.33411	-2.47856	3.96323	336.63	7.97624e-74	1.46115e-72
c22512_g1_i3	3.04928	3.22163	2.0792	336.582	8.1681e-74	1.4955e-72
c28697_g1_i2	-2.6604	-2.70045	5.94654	336.547	8.31227e-74	1.52107e-72
c27436_g1_i2	1.66371	3.91765	5.02234	336.414	8.88356e-74	1.62474e-72
c28443_g1_i3	3.80403	3.34953	2.77676	336.303	9.39039e-74	1.71652e-72
c28968_g4_i3	3.27741	2.51688	6.42548	336.236	9.71163e-74	1.77429e-72
c28500_g6_i10	4.12513	3.8014	4.64879	336.217	9.80543e-74	1.79046e-72
c28458_g2_i2	3.76546	2.44529	7.86163	336.116	1.03126e-73	1.88206e-72
c22250_g1_i3	-1.49204	-1.49596	5.20864	336.073	1.05358e-73	1.92177e-72
c27853_g1_i4	-2.39496	-1.84278	5.65267	336.013	1.08583e-73	1.97953e-72
c14468_g1_i1	3.69114	5.38236	1.42911	336.002	1.09189e-73	1.98951e-72
c28017_g2_i1	6.10197	4.78528	7.52373	335.901	1.14846e-73	2.09148e-72
c29997_g1_i1	3.09798	3.15025	2.23405	335.884	1.15799e-73	2.1077e-72
c19161_g1_i1	2.60558	3.16638	5.08738	335.774	1.22371e-73	2.22614e-72
c24988_g1_i2	3.08664	2.51391	4.06875	335.763	1.23018e-73	2.2367e-72
c33954_g1_i1	7.06957	10.2457	2.3887	335.738	1.24601e-73	2.26366e-72
c16230_g2_i1	6.27682	7.17058	1.4943	335.737	1.24633e-73	2.26366e-72
c17386_g1_i2	-2.19974	-2.47842	4.315	335.57	1.35482e-73	2.4594e-72
c23891_g1_i1	6.07331	7.00151	1.30968	335.507	1.39801e-73	2.53644e-72
c28216_g9_i1	4.11127	2.9179	5.15324	335.457	1.43368e-73	2.59977e-72
c28218_g8_i3	6.30077	7.19595	4.58062	335.338	1.52131e-73	2.75721e-72
c21334_g1_i1	2.26899	2.42034	5.49793	335.333	1.52522e-73	2.76283e-72
c63199_g1_i1	5.7189	7.3601	9.40459	335.254	1.58656e-73	2.87242e-72
c20539_g1_i4	4.61573	6.20566	3.72703	335.192	1.63644e-73	2.96115e-72
c7438_g1_i1	6.49343	6.38469	1.37683	335.172	1.65336e-73	2.99017e-72
c27939_g1_i3	-2.15337	-2.55171	5.60269	334.919	1.87611e-73	3.39122e-72
c26940_g1_i5	3.02796	2.89157	4.31119	334.877	1.91567e-73	3.4609e-72
c81520_g1_i1	3.48862	1.96074	4.21293	334.686	2.10763e-73	3.80569e-72
c22549_g1_i1	1.89736	2.3518	5.68685	334.66	2.13508e-73	3.85321e-72
c22293_g1_i2	2.02833	3.23241	3.8161	334.527	2.28192e-73	4.11604e-72
c16630_g1_i1	1.7894	2.0466	4.77374	334.121	2.79562e-73	5.03996e-72
c7038_g1_i1	3.28043	2.41843	6.68994	333.997	2.97496e-73	5.36044e-72
c21265_g1_i7	2.10678	3.63244	3.27562	333.929	3.07704e-73	5.54144e-72
c28261_g7_i3	-2.59451	-2.1431	1.99541	333.914	3.1009e-73	5.58145e-72
c28502_g12_i4	-1.73575	-2.26593	4.38435	333.771	3.33152e-73	5.9934e-72
c27627_g1_i9	1.93164	2.26777	4.67939	333.639	3.55752e-73	6.39658e-72
c27956_g1_i2	5.3632	4.838	7.82397	333.615	3.60165e-73	6.47251e-72
c28298_g4_i1	2.6132	8.50221	1.51098	333.353	4.10441e-73	7.37214e-72
c20031_g1_i1	-2.45136	-2.42557	3.6178	333.294	4.22729e-73	7.58885e-72
c52178_g1_i1	-2.77065	-2.77961	3.18513	333.274	4.27101e-73	7.66331e-72
c26573_g1_i4	2.15271	3.17259	3.96203	333.244	4.33415e-73	7.77251e-72
c28534_g1_i6	2.71646	5.31089	2.68911	333.114	4.62522e-73	8.29012e-72
c28155_g2_i6	6.72259	6.7773	4.34166	332.811	5.38373e-73	9.64457e-72
c16128_g1_i2	2.03895	1.01062	5.5867	332.716	5.6445e-73	1.01064e-71
c27153_g2_i2	1.57969	2.83233	5.06433	332.583	6.03407e-73	1.07983e-71
c64905_g1_i1	2.96993	3.22799	4.14276	332.371	6.70604e-73	1.19945e-71
c6771_g1_i2	4.62698	4.8215	3.17294	332.329	6.8497e-73	1.2245e-71
c25078_g1_i8	4.15805	1.76619	4.30439	332.198	7.31255e-73	1.30656e-71
c15191_g1_i2	2.84968	4.29526	2.24049	332.188	7.34829e-73	1.31225e-71
c10718_g1_i2	3.51671	3.41732	3.41068	332.179	7.38328e-73	1.31781e-71
c79200_g1_i1	3.7275	4.52085	3.53617	332.154	7.47778e-73	1.33398e-71
c30046_g1_i1	-1.97544	-2.16138	7.04474	332.107	7.65363e-73	1.36464e-71
c17508_g1_i2	2.16524	0.226574	5.31657	331.891	8.52645e-73	1.51947e-71
c21695_g1_i2	2.20277	2.52537	5.65194	331.829	8.79564e-73	1.56662e-71
c24932_g2_i2	1.68634	2.54805	5.06984	331.8	8.92247e-73	1.58838e-71
c7556_g1_i1	-1.65418	-1.98087	4.32921	331.738	9.20658e-73	1.6381e-71
c28713_g2_i5	1.31532	3.12058	5.44156	331.631	9.71294e-73	1.72695e-71
c7113_g1_i1	-1.77617	-2.67501	5.99424	331.63	9.71608e-73	1.72695e-71
c21027_g1_i4	-1.86199	-2.63749	6.60196	331.542	1.01531e-72	1.80369e-71
c80166_g1_i1	3.25692	2.28169	2.78753	331.498	1.03759e-72	1.84231e-71
c26876_g3_i2	1.70362	3.69588	2.78559	331.488	1.04306e-72	1.85105e-71
c9046_g1_i1	-3.26029	-2.00292	1.44095	331.406	1.08671e-72	1.92751e-71
c1224_g1_i1	3.65038	2.60055	5.13224	331.393	1.09362e-72	1.93875e-71
c10576_g1_i1	5.38806	7.55002	2.38212	331.368	1.10771e-72	1.96271e-71
c29405_g1_i1	-1.7656	-1.57273	4.5874	331.3	1.14575e-72	2.02907e-71
c84954_g1_i1	-2.23411	-2.09134	4.38179	331.138	1.24255e-72	2.19934e-71
c24819_g1_i3	2.46357	2.84816	3.90636	330.997	1.3332e-72	2.35856e-71
c5547_g1_i1	2.70233	0.616117	4.05312	330.908	1.39384e-72	2.46456e-71
c2552_g1_i1	4.87883	9.57314	2.23307	330.902	1.39807e-72	2.47077e-71
c79714_g1_i1	-2.0049	-2.31806	4.4543	330.851	1.43396e-72	2.53288e-71
c69829_g1_i1	-2.20043	-2.14895	3.90494	330.797	1.47327e-72	2.60096e-71
c31500_g1_i1	2.40623	2.22492	3.83379	330.541	1.6745e-72	2.95469e-71
c29943_g1_i1	3.30447	3.8216	3.78448	330.486	1.72167e-72	3.03636e-71
c23752_g1_i6	3.60234	5.04088	2.09595	330.332	1.85889e-72	3.27666e-71
c26038_g1_i10	2.98592	3.47705	2.94465	330.244	1.943e-72	3.42316e-71
c28439_g3_i8	-1.88668	-2.33227	4.9644	330.161	2.02461e-72	3.5651e-71
c38626_g1_i1	6.20154	6.56407	4.88118	330.15	2.03675e-72	3.58462e-71
c46934_g1_i1	4.5107	4.79526	4.422	330.095	2.09311e-72	3.6819e-71
c47336_g1_i1	-2.63783	-2.01272	3.34295	330.074	2.11505e-72	3.71858e-71
c27753_g3_i2	4.06441	5.43421	2.199	330.014	2.18008e-72	3.83093e-71
c27162_g1_i1	3.6634	7.5033	1.55405	330.007	2.18706e-72	3.84123e-71
c16431_g1_i2	-2.46486	-2.54104	6.06335	329.998	2.19667e-72	3.85611e-71
c17827_g1_i3	3.09351	2.33791	2.72596	329.822	2.399e-72	4.20911e-71
c83648_g1_i1	4.26411	2.73974	2.70403	329.769	2.46364e-72	4.32031e-71
c6252_g1_i1	5.49017	4.3756	5.38184	329.724	2.51966e-72	4.41627e-71
c27335_g1_i1	7.19816	9.60335	2.82629	329.633	2.63677e-72	4.61915e-71
c26134_g3_i3	5.7834	6.67547	2.00634	329.618	2.6574e-72	4.6529e-71
c24051_g1_i4	-3.25239	-2.58683	2.4896	329.51	2.80366e-72	4.90648e-71
c22338_g1_i4	3.23096	2.19861	6.17402	329.487	2.83719e-72	4.9626e-71
c27153_g2_i4	1.64164	3.02226	4.56235	329.463	2.87124e-72	5.01959e-71
c14068_g1_i2	2.0895	3.8882	2.81102	329.236	3.21601e-72	5.61943e-71
c28791_g2_i1	-1.9043	-2.49844	5.32875	329.038	3.55036e-72	6.19898e-71
c2656_g1_i2	6.76629	6.82983	1.26039	329.038	3.55132e-72	6.19898e-71
c58662_g1_i1	3.62193	4.63312	3.94739	329.027	3.56979e-72	6.22804e-71
c17538_g1_i3	-1.88547	-2.01075	3.43957	329.009	3.60301e-72	6.28278e-71
c65204_g1_i1	-1.31472	-2.52027	5.11835	328.987	3.64215e-72	6.34778e-71
c26189_g1_i1	5.84452	6.34274	2.73418	328.791	4.01714e-72	6.99775e-71
c18157_g1_i2	5.04087	3.83406	1.30094	328.778	4.0426e-72	7.0385e-71
c21899_g1_i1	1.68468	3.9347	4.04758	328.777	4.04466e-72	7.0385e-71
c22013_g2_i1	2.06661	1.54131	4.56061	328.737	4.12785e-72	7.1796e-71
c28364_g1_i1	1.35275	2.31644	5.01353	328.661	4.28635e-72	7.45147e-71
c24988_g1_i4	2.87918	2.29626	4.07694	328.619	4.37734e-72	7.6019e-71
c25931_g4_i1	-2.28428	-2.92164	5.30507	328.6	4.42071e-72	7.67329e-71
c13758_g1_i1	3.25782	3.0078	4.90247	328.513	4.61616e-72	8.00848e-71
c20009_g1_i1	5.24408	4.15375	6.62902	328.504	4.63799e-72	8.04226e-71
c26683_g1_i2	5.20959	10.693	3.26774	328.354	4.9977e-72	8.66158e-71
c84929_g1_i1	7.33002	9.79065	6.15405	328.307	5.11723e-72	8.86422e-71
c22737_g1_i4	3.05525	2.94043	3.46597	328.301	5.13236e-72	8.88593e-71
c27853_g1_i5	-2.45518	-2.29577	2.41846	328.221	5.34289e-72	9.24572e-71
c48810_g1_i1	4.81362	4.03474	8.62689	328.129	5.59419e-72	9.67158e-71
c9453_g1_i2	4.29202	6.40241	1.27467	328.129	5.59466e-72	9.67158e-71
c15471_g1_i3	-2.377	-2.44897	2.11976	328.026	5.89013e-72	1.01772e-70
c21027_g1_i6	-1.66987	-2.38742	5.31414	327.939	6.14968e-72	1.06203e-70
c28127_g3_i10	-3.25636	-3.06998	2.94673	327.915	6.22585e-72	1.07464e-70
c25509_g3_i2	4.01135	3.83673	2.89119	327.875	6.35107e-72	1.0957e-70
c6545_g1_i2	-1.84761	-2.47025	6.44732	327.798	6.59929e-72	1.13794e-70
c47733_g1_i1	3.4961	2.7139	5.29149	327.791	6.62339e-72	1.14152e-70
c28797_g4_i10	3.61326	3.31915	2.44054	327.758	6.73258e-72	1.15975e-70
c28095_g1_i1	4.6962	4.80307	3.87458	327.716	6.87514e-72	1.18371e-70
c28284_g3_i1	-1.61378	-1.47843	3.29544	327.691	6.9636e-72	1.19834e-70
c68053_g1_i1	5.95295	6.37064	3.13189	327.672	7.02849e-72	1.20889e-70
c33017_g1_i1	-2.82443	-1.97557	3.57562	327.578	7.3666e-72	1.26577e-70
c16853_g2_i1	4.84189	5.64798	1.11406	327.46	7.81537e-72	1.3422e-70
c17623_g1_i2	6.53809	9.07365	1.9406	327.302	8.45799e-72	1.4511e-70
c37451_g1_i1	-2.76489	-2.65117	5.19678	327.291	8.50438e-72	1.45833e-70
c29232_g1_i1	-2.5214	-2.56663	9.70539	327.279	8.55662e-72	1.46655e-70
c22460_g1_i1	2.92262	3.28253	3.95598	327.243	8.71304e-72	1.49261e-70
c27467_g1_i3	-2.43323	-2.53663	6.69323	327.147	9.13884e-72	1.56476e-70
c15250_g1_i1	2.71102	3.47741	3.07193	327.146	9.14567e-72	1.56515e-70
c28270_g7_i2	2.27368	0.869586	6.08372	327.109	9.31635e-72	1.59355e-70
c24946_g1_i3	3.5996	7.40622	0.617212	327.106	9.32967e-72	1.59503e-70
c47741_g1_i1	5.87408	7.30368	1.85081	327.097	9.37032e-72	1.60118e-70
c30187_g1_i1	1.9864	2.11475	4.48721	327.078	9.4611e-72	1.61588e-70
c13872_g1_i1	-2.27422	-2.36469	4.26892	327.076	9.46899e-72	1.61642e-70
c18666_g1_i1	4.92034	4.45651	1.29742	327.039	9.64477e-72	1.6456e-70
c28179_g7_i3	3.39302	1.09685	4.11731	326.942	1.01257e-71	1.72679e-70
c17834_g1_i2	2.55437	3.47338	2.15454	326.927	1.02017e-71	1.73888e-70
c27592_g1_i8	1.62052	2.56861	3.25073	326.861	1.05422e-71	1.79602e-70
c63264_g1_i1	-1.80937	-1.57485	4.49024	326.826	1.07291e-71	1.82694e-70
c53005_g1_i1	-2.49129	-2.35529	4.44552	326.824	1.07421e-71	1.82826e-70
c28713_g2_i7	1.24051	3.06225	5.5661	326.771	1.10303e-71	1.87637e-70
c11463_g1_i2	4.96157	6.60123	3.36274	326.604	1.19905e-71	2.03868e-70
c6512_g2_i1	4.29416	5.29235	3.53657	326.563	1.22398e-71	2.08004e-70
c71270_g1_i1	-2.89455	-3.13107	3.08259	326.504	1.26084e-71	2.1416e-70
c22536_g1_i2	2.27968	2.77517	3.41824	326.471	1.28169e-71	2.17594e-70
[truncated: 16,479 more rows]

## Sheet: clipper.control-z2vz1.interacti
	logFC	logCPM	LR	PValue	FDR
c86589_g1_i1	11.3641	4.48601	221.594	4.06067e-50	2.17204e-48
c26387_g1_i6	11.1796	3.59154	168.28	1.75733e-38	4.22564e-37
c29046_g1_i3	10.9162	3.93149	177.22	1.96101e-40	5.42789e-39
c11861_g1_i1	10.8961	3.64193	212.613	3.69729e-48	1.71866e-46
c29046_g1_i1	10.8048	3.92739	197.267	8.24567e-45	3.06051e-43
c30988_g1_i1	10.4501	4.99944	300.743	2.26889e-67	3.9449e-65
c12224_g1_i1	10.3009	3.81317	179.369	6.65454e-41	1.89741e-39
c30682_g1_i1	10.1705	2.78543	164.613	1.11118e-37	2.53762e-36
c29787_g1_i1	10.1444	2.97141	106.191	6.69584e-25	5.12806e-24
c2451_g1_i2	10.1263	2.53043	124.611	6.19187e-29	6.91043e-28
c26654_g2_i1	10.0805	2.95938	42.8419	5.93463e-11	1.49952e-10
c25650_g2_i1	10.0055	3.10312	143.82	3.88943e-33	6.31069e-32
c28809_g1_i2	9.94525	3.02758	106.959	4.54455e-25	3.53854e-24
c26814_g1_i7	9.93867	3.03825	129.535	5.17923e-30	6.4125e-29
c6151_g1_i1	9.92137	2.30869	215.925	7.00122e-49	3.41277e-47
c57882_g1_i1	9.91964	1.69643	232.913	1.38097e-52	8.86132e-51
c21435_g2_i2	9.89379	5.81176	36.8905	1.24956e-09	2.86728e-09
c27335_g1_i1	9.8845	2.82629	133.795	6.05732e-31	8.09377e-30
c27107_g5_i2	9.87132	3.15104	68.4429	1.30607e-16	4.97226e-16
c7309_g1_i2	9.865	4.36577	279.319	1.05675e-62	1.27231e-60
c16562_g1_i3	9.82709	3.28613	139.072	4.24781e-32	6.26832e-31
c28607_g2_i2	9.80033	2.77939	203.412	3.76005e-46	1.53617e-44
c66180_g1_i1	9.79788	2.88013	218.802	1.65114e-49	8.48555e-48
c91214_g1_i1	9.7914	2.83641	99.8312	1.65951e-23	1.11396e-22
c27278_g1_i4	9.78317	4.19	295.487	3.16966e-66	4.97695e-64
c51383_g1_i1	9.76676	2.65898	156.108	8.01858e-36	1.61763e-34
c28682_g5_i1	9.75652	1.81888	228.183	1.48464e-51	8.7976e-50
c27746_g1_i3	9.74331	4.21089	127.027	1.83232e-29	2.15434e-28
c28831_g3_i2	9.71397	2.06578	248.186	6.45579e-56	5.0221e-54
c31983_g1_i1	9.69047	2.63337	159.517	1.44299e-36	3.08258e-35
c26654_g1_i1	9.65775	3.69215	54.2013	1.80972e-13	5.47089e-13
c40199_g1_i1	9.58936	3.97487	33.7059	6.41071e-09	1.39841e-08
c25012_g1_i2	9.55596	2.67057	124.335	7.1147e-29	7.90411e-28
c34127_g1_i1	9.51485	1.65664	234.76	5.46221e-53	3.60686e-51
c7309_g1_i1	9.50934	4.06719	277.36	2.82362e-62	3.31755e-60
c18868_g1_i2	9.5031	2.15481	159.833	1.23072e-36	2.64236e-35
c28240_g1_i2	9.47786	2.2715	135.635	2.39794e-31	3.33217e-30
c81642_g1_i1	9.46927	3.22295	100.854	9.90351e-24	6.78412e-23
c18925_g1_i1	9.46334	3.42864	163.342	2.10676e-37	4.7476e-36
c17204_g1_i3	9.41885	1.8378	150.794	1.16271e-34	2.15778e-33
c66795_g1_i1	9.39317	1.01574	158.911	1.95673e-36	4.13595e-35
c24622_g2_i1	9.36792	5.81613	295.125	3.8007e-66	5.88642e-64
c25955_g6_i4	9.34498	2.37358	189.431	4.23122e-43	1.42461e-41
c24542_g1_i4	9.34175	2.15932	120.527	4.84967e-28	5.01801e-27
c88699_g1_i1	9.33911	2.48971	125.799	3.40225e-29	3.89794e-28
c63091_g1_i1	9.32908	5.48715	302.789	8.13283e-68	1.47399e-65
c28682_g5_i2	9.32358	1.46264	189.928	3.29615e-43	1.11751e-41
c26093_g1_i2	9.29032	3.48658	273.14	2.34709e-61	2.57146e-59
c28295_g1_i1	9.28596	6.09431	237.701	1.24758e-53	8.58761e-52
c24448_g2_i1	9.25666	2.41062	144.545	2.70048e-33	4.43706e-32
c27278_g1_i2	9.24494	4.83525	295.286	3.50622e-66	5.45514e-64
c4805_g1_i1	9.22559	4.47933	216.784	4.54858e-49	2.23642e-47
c31148_g1_i1	9.22409	5.92508	197.894	6.01895e-45	2.26112e-43
c34914_g1_i1	9.19672	1.71198	185.674	2.79725e-42	8.82506e-41
c83524_g1_i1	9.1913	5.33616	102.321	4.72063e-24	3.32876e-23
c17617_g1_i2	9.18622	3.04379	35.066	3.18712e-09	7.10791e-09
c2656_g1_i1	9.14738	1.48721	170.176	6.77155e-39	1.67924e-37
c20438_g1_i3	9.13978	0.740018	75.5259	3.60645e-18	1.53873e-17
c28240_g1_i3	9.13369	1.78381	126.14	2.86587e-29	3.31125e-28
c24938_g1_i2	9.13341	1.2467	128.104	1.06513e-29	1.2806e-28
c84141_g1_i1	9.12285	2.16361	154.84	1.51737e-35	2.98853e-34
c51445_g1_i1	9.09484	3.01531	159.318	1.59464e-36	3.39165e-35
c33074_g1_i1	9.08523	5.06249	296.389	2.01655e-66	3.19581e-64
c64909_g1_i1	9.07225	3.2124	44.0249	3.24219e-11	8.35006e-11
c52343_g1_i1	9.0651	1.8576	80.8961	2.37897e-19	1.12006e-18
c16517_g1_i2	9.02925	2.70165	141.619	1.17783e-32	1.82093e-31
c12224_g1_i2	9.02201	4.12585	181.166	2.69609e-41	7.93984e-40
c23891_g1_i5	8.98153	1.40323	171.94	2.78866e-39	7.11212e-38
c69827_g1_i1	8.97719	0.992724	111.657	4.24851e-26	3.65739e-25
c27809_g5_i1	8.96888	5.983	358.522	5.90841e-80	3.19551e-77
c26814_g1_i6	8.96383	3.58794	144.924	2.23111e-33	3.70652e-32
c25767_g1_i5	8.96021	2.40102	314.842	1.9252e-70	4.37315e-68
c17617_g1_i1	8.94622	2.76698	31.4747	2.02057e-08	4.24876e-08
c84021_g1_i1	8.88274	4.98618	64.9505	7.6805e-16	2.76402e-15
c31104_g1_i1	8.87933	1.04525	132.641	1.08332e-30	1.41533e-29
c30674_g1_i1	8.86927	4.07843	61.2772	4.95792e-15	1.6769e-14
c26654_g2_i2	8.86357	3.43496	45.1791	1.79813e-11	4.7249e-11
c28337_g5_i1	8.85729	1.33323	123.236	1.23811e-28	1.34909e-27
c16671_g1_i1	8.85232	3.02835	59.6424	1.13756e-14	3.75145e-14
c28847_g3_i2	8.84727	1.68013	93.6033	3.85552e-22	2.28786e-21
c25960_g1_i2	8.82424	0.337523	109.152	1.50338e-25	1.22753e-24
c17885_g2_i1	8.81838	5.22502	40.3798	2.09094e-10	5.07475e-10
c28384_g9_i1	8.76614	2.60895	42.3211	7.7451e-11	1.94243e-10
c21157_g2_i3	8.76342	1.74873	180.596	3.59137e-41	1.04499e-39
c26639_g2_i1	8.7337	3.79692	127.805	1.23838e-29	1.48157e-28
c50642_g1_i1	8.72856	1.97362	85.8051	1.98569e-20	1.02296e-19
c6181_g1_i2	8.72075	2.36855	98.0468	4.0862e-23	2.64543e-22
c29283_g1_i1	8.70308	3.60535	150.417	1.40524e-34	2.58395e-33
c17869_g1_i2	8.69954	0.788435	123.335	1.17813e-28	1.28579e-27
c67003_g1_i1	8.69877	3.81764	89.4366	3.1662e-21	1.74623e-20
c19565_g1_i1	8.6976	1.5697	94.4762	2.48055e-22	1.49699e-21
c24448_g1_i1	8.66354	3.41059	128.062	1.0879e-29	1.30659e-28
c27275_g1_i3	8.65152	4.6376	69.1379	9.18145e-17	3.53251e-16
c23891_g1_i3	8.62171	1.21624	135.584	2.46007e-31	3.41156e-30
c11861_g1_i2	8.60487	2.95597	177.446	1.75028e-40	4.87233e-39
c19591_g1_i1	8.60009	2.50142	49.7147	1.77805e-12	5.00689e-12
c16835_g1_i1	8.59971	2.807	156.006	8.43822e-36	1.69926e-34
c12356_g1_i1	8.56662	1.45568	76.5549	2.1418e-18	9.2977e-18
c41579_g1_i1	8.54688	5.57797	320.534	1.10813e-71	2.77627e-69
c15637_g1_i1	8.54164	3.17645	176.107	3.43192e-40	9.30277e-39
c29387_g1_i1	8.52228	3.17966	146.612	9.53908e-34	1.63658e-32
c6446_g1_i2	8.51395	3.11853	207.191	5.63415e-47	2.41171e-45
c21949_g1_i4	8.51241	1.04378	114.167	1.1979e-26	1.08669e-25
c29046_g1_i4	8.50963	5.59833	239.117	6.1281e-54	4.31411e-52
c28933_g1_i2	8.50843	0.651344	127.65	1.33911e-29	1.59537e-28
c26093_g1_i4	8.50458	3.84196	351.763	1.75059e-78	8.52114e-76
c64544_g1_i1	8.50161	1.71904	95.2054	1.71622e-22	1.04834e-21
c22707_g1_i2	8.49864	0.985221	109.899	1.03092e-25	8.56329e-25
c53199_g1_i1	8.49711	3.19393	141.614	1.18097e-32	1.8249e-31
c68355_g1_i1	8.47205	1.00618	93.7814	3.52361e-22	2.09895e-21
c26875_g3_i1	8.4672	6.00889	173.824	1.0817e-39	2.82842e-38
c11425_g1_i2	8.46154	2.35605	38.1932	6.40738e-10	1.5013e-09
c6151_g1_i2	8.45332	4.32736	312.544	6.09676e-70	1.29834e-67
c21057_g1_i4	8.444	2.73748	240.671	2.80815e-54	2.01861e-52
c55300_g1_i1	8.44176	3.24747	341.848	2.52585e-76	9.77994e-74
c10459_g1_i1	8.43722	0.936509	70.5003	4.60204e-17	1.80423e-16
c29136_g1_i1	8.42543	5.94848	492.036	5.13808e-109	2.91783e-105
c26093_g1_i3	8.40443	4.23899	370.702	1.31637e-82	9.54309e-80
c26814_g1_i3	8.40087	1.3851	61.1633	5.25311e-15	1.7734e-14
c28240_g1_i1	8.38414	4.12772	189.628	3.83283e-43	1.2956e-41
c24765_g1_i1	8.38375	3.00129	177.286	1.89652e-40	5.2665e-39
c26216_g3_i3	8.37194	2.16269	61.3307	4.82503e-15	1.63439e-14
c20328_g1_i1	8.36421	1.68304	127.508	1.43813e-29	1.70499e-28
c33957_g1_i1	8.35954	2.38837	146.342	1.09281e-33	1.86083e-32
c47557_g1_i1	8.3585	6.2843	99.1374	2.35578e-23	1.55831e-22
c28682_g11_i1	8.35515	1.05365	111.042	5.79366e-26	4.92902e-25
c23811_g2_i1	8.34628	1.83899	60.8664	6.10836e-15	2.05277e-14
c35501_g1_i1	8.33041	4.04061	85.8035	1.98734e-20	1.02365e-19
c27164_g2_i1	8.33005	6.03738	410.497	2.85762e-91	4.42581e-88
c27263_g1_i6	8.31252	1.64843	101.781	6.20011e-24	4.31929e-23
c24786_g1_i3	8.30948	1.30198	105.172	1.1197e-24	8.39232e-24
c27771_g1_i3	8.30838	6.3232	184.381	5.35679e-42	1.65778e-40
c66696_g1_i1	8.29496	5.60011	176.559	2.734e-40	7.48237e-39
c84929_g1_i1	8.29102	6.15405	129.286	5.87213e-30	7.22836e-29
c16424_g1_i1	8.28057	4.75923	138.942	4.53487e-32	6.67459e-31
c11425_g1_i1	8.28038	2.45379	41.7598	1.03202e-10	2.56521e-10
c26093_g1_i1	8.27501	5.15555	208.132	3.5105e-47	1.51793e-45
c20945_g1_i1	8.26963	3.07599	41.8221	9.99686e-11	2.48739e-10
c28968_g12_i1	8.26664	5.32523	173.864	1.05994e-39	2.77598e-38
c16562_g1_i1	8.26175	3.50455	142.314	8.30208e-33	1.30358e-31
c1566_g1_i1	8.26069	2.20029	24.627	6.95691e-07	1.30746e-06
c28981_g7_i1	8.25651	6.02478	308.195	5.4006e-69	1.07611e-66
c27492_g2_i4	8.25536	3.38042	424.254	2.89448e-94	4.93117e-91
c24266_g1_i7	8.25435	0.877057	106.072	7.11085e-25	5.43247e-24
c27335_g1_i2	8.23992	2.82333	121.038	3.74812e-28	3.91267e-27
c1082_g1_i1	8.23393	1.04727	62.9675	2.10146e-15	7.32137e-15
c35985_g1_i1	8.22917	1.01023	102.647	4.00431e-24	2.84307e-23
c20367_g1_i2	8.22592	3.54146	219.373	1.23896e-49	6.44507e-48
c16768_g1_i1	8.21883	3.55436	182.48	1.3927e-41	4.19943e-40
c1239_g1_i1	8.21182	4.75277	162.769	2.80921e-37	6.28486e-36
c31377_g1_i1	8.20828	1.49352	58.2763	2.27769e-14	7.35968e-14
c27768_g1_i4	8.20696	6.12311	314.319	2.50246e-70	5.53677e-68
c27275_g1_i2	8.1937	4.50857	56.7894	4.85072e-14	1.53007e-13
c16562_g1_i2	8.19214	3.26427	132.107	1.41762e-30	1.83591e-29
c1082_g1_i2	8.19094	1.21503	63.3547	1.72644e-15	6.05196e-15
c818_g1_i2	8.1908	4.95356	197.842	6.17551e-45	2.31738e-43
c18868_g1_i3	8.18828	2.34152	181.131	2.74426e-41	8.0747e-40
c57020_g1_i1	8.18535	5.3053	234.344	6.72862e-53	4.40893e-51
c24035_g2_i1	8.18443	4.07817	111.147	5.49285e-26	4.68246e-25
c28607_g2_i1	8.17877	4.6081	233.061	1.28203e-52	8.27323e-51
c27263_g1_i14	8.1764	1.6365	95.0834	1.82528e-22	1.11337e-21
c28809_g1_i1	8.15934	7.60466	169.934	7.64695e-39	1.88671e-37
c28179_g7_i9	8.15928	5.15866	371.85	7.40297e-83	5.48351e-80
c64555_g1_i1	8.15112	4.45024	176.286	3.13663e-40	8.54994e-39
c19565_g1_i2	8.12689	1.5242	79.8965	3.94551e-19	1.82632e-18
c26814_g1_i4	8.12416	3.69334	143.886	3.76216e-33	6.11293e-32
c27164_g2_i2	8.12193	4.59416	173.93	1.02554e-39	2.69624e-38
c40427_g1_i1	8.1195	0.944863	93.0426	5.11812e-22	3.00828e-21
c19416_g1_i2	8.11164	2.05106	234.09	7.64417e-53	4.98965e-51
c18868_g1_i4	8.10353	2.52388	170.934	4.62501e-39	1.16002e-37
c62745_g1_i1	8.09346	4.04028	198.557	4.31246e-45	1.63811e-43
c28130_g1_i1	8.0853	2.93146	144.902	2.25619e-33	3.74454e-32
c23280_g1_i3	8.06941	1.86801	92.1843	7.8969e-22	4.56439e-21
c23634_g1_i8	8.06754	1.80314	61.2978	4.9064e-15	1.66047e-14
c818_g1_i1	8.06686	5.26648	193.797	4.71492e-44	1.68574e-42
c2451_g1_i1	8.06473	3.36555	152.127	5.94461e-35	1.12154e-33
c26814_g1_i2	8.05655	3.49155	124.428	6.78918e-29	7.55726e-28
c25767_g1_i11	8.05209	2.71053	368.219	4.5704e-82	3.05347e-79
c28809_g4_i1	8.0481	2.72772	104.645	1.46088e-24	1.08257e-23
c18925_g1_i2	8.04047	3.75714	157.223	4.57636e-36	9.42746e-35
c15746_g1_i1	8.03619	0.518261	63.2926	1.78173e-15	6.23678e-15
c36694_g1_i1	8.03565	3.61326	197.524	7.2483e-45	2.69914e-43
c25027_g1_i1	8.02831	4.92901	476.434	1.27528e-105	5.43157e-102
c24266_g1_i5	8.02813	0.731494	99.3747	2.0898e-23	1.39155e-22
c19421_g1_i2	8.00497	1.74064	93.1883	4.75473e-22	2.80194e-21
c16517_g1_i1	8.00191	4.16413	124.358	7.0323e-29	7.81511e-28
c28240_g1_i4	8.0003	4.69235	241.962	1.46844e-54	1.06682e-52
c19404_g1_i1	8.0001	3.37072	122.903	1.46451e-28	1.58665e-27
c27182_g2_i3	7.99766	3.23441	116.651	3.42285e-27	3.28156e-26
c550_g1_i2	7.98924	4.47083	111.942	3.67888e-26	3.1912e-25
c70404_g1_i1	7.97761	1.34423	47.4411	5.66814e-12	1.54331e-11
c15637_g1_i2	7.96424	2.73937	132.495	1.16625e-30	1.52135e-29
c24266_g1_i6	7.9606	0.949723	92.3237	7.3596e-22	4.26977e-21
c16681_g1_i3	7.94703	2.70216	123.696	9.82027e-29	1.08007e-27
c17204_g1_i1	7.94657	2.08613	182.333	1.50023e-41	4.49975e-40
c49684_g1_i1	7.943	3.14381	300.224	2.94444e-67	5.0163e-65
c3091_g1_i2	7.93836	2.49852	216.822	4.4637e-49	2.19786e-47
c7673_g1_i1	7.92372	1.26299	98.2957	3.6034e-23	2.34132e-22
c6446_g1_i1	7.92099	3.15177	180.643	3.50834e-41	1.02171e-39
c81674_g1_i1	7.91864	0.881814	52.6161	4.05558e-13	1.19569e-12
c46579_g1_i1	7.91375	4.38298	170.777	5.00603e-39	1.25235e-37
c24951_g1_i5	7.9105	2.14045	50.124	1.44334e-12	4.0921e-12
c81042_g1_i1	7.90995	1.43403	176.031	3.56584e-40	9.65043e-39
c90719_g1_i1	7.89858	2.11294	62.2955	2.95595e-15	1.01684e-14
c23075_g1_i2	7.89546	2.34455	142.424	7.85489e-33	1.23735e-31
c26654_g1_i3	7.89141	3.79668	47.0902	6.77953e-12	1.83478e-11
c12922_g1_i1	7.88232	3.85898	346.425	2.54534e-77	1.07071e-74
c83106_g1_i1	7.88094	0.606601	103.456	2.66254e-24	1.92449e-23
c24344_g1_i1	7.88019	5.58314	103.024	3.31132e-24	2.3723e-23
c21550_g2_i1	7.87977	3.33431	218.849	1.61204e-49	8.29714e-48
c23634_g1_i4	7.87793	1.79038	57.3714	3.60808e-14	1.1496e-13
c19404_g1_i2	7.87459	3.25955	123.631	1.01449e-28	1.11398e-27
c23634_g1_i6	7.86782	1.5823	60.5255	7.26298e-15	2.4281e-14
c26795_g1_i6	7.86651	5.16827	396.233	3.63888e-88	4.13292e-85
c84873_g1_i1	7.85348	1.7052	166.061	5.3633e-38	1.2491e-36
c28601_g1_i1	7.84918	6.01398	84.6046	3.64413e-20	1.84059e-19
c26814_g1_i1	7.8467	3.38253	130.707	2.87053e-30	3.61581e-29
c23634_g1_i2	7.83889	1.47598	60.9251	5.92886e-15	1.99422e-14
c23280_g1_i6	7.83205	1.86994	93.2201	4.67911e-22	2.75832e-21
c28809_g1_i3	7.82457	6.74903	187.873	9.25829e-43	3.01874e-41
c28095_g1_i5	7.80804	4.45687	318.756	2.70295e-71	6.5784e-69
c27964_g3_i4	7.79871	4.68374	319.165	2.20156e-71	5.39668e-69
c28831_g2_i2	7.79432	5.23137	471.922	1.22341e-104	4.63169e-101
c25767_g1_i6	7.79369	2.34514	321.133	8.20409e-72	2.07065e-69
c27771_g1_i5	7.79311	5.54962	254.368	2.89886e-57	2.48799e-55
c25955_g6_i3	7.79256	0.94235	97.8773	4.45129e-23	2.87197e-22
c28831_g3_i1	7.79134	5.81728	439.495	1.39444e-97	3.16751e-94
c25509_g4_i1	7.7878	2.72102	104.959	1.24708e-24	9.30609e-24
c16681_g1_i2	7.7847	2.55599	93.5382	3.98426e-22	2.36302e-21
c43700_g1_i1	7.78118	3.72324	25.4687	4.49618e-07	8.56622e-07
c27492_g2_i6	7.77789	1.68192	209.034	2.23139e-47	9.75995e-46
c25767_g1_i7	7.77662	3.08112	375.161	1.40786e-83	1.19925e-80
c4172_g1_i2	7.77413	4.19212	303.76	4.99524e-68	9.21311e-66
c18868_g1_i1	7.76433	2.03706	155.931	8.76598e-36	1.7611e-34
c17617_g2_i2	7.76062	1.66832	31.7619	1.74276e-08	3.68391e-08
c21057_g1_i2	7.75601	3.6791	235.629	3.53015e-53	2.36312e-51
c28179_g7_i13	7.75419	5.18626	374.808	1.68012e-83	1.33807e-80
c87908_g1_i1	7.75237	0.626961	69.3395	8.28935e-17	3.19795e-16
c28414_g1_i1	7.74941	1.02543	98.2815	3.6294e-23	2.35686e-22
c80429_g1_i1	7.74913	5.85027	306.07	1.5677e-68	3.01788e-66
c24542_g1_i3	7.74374	2.33967	109.699	1.1408e-25	9.43919e-25
c21182_g1_i2	7.72632	1.11115	70.8784	3.79938e-17	1.50112e-16
c5726_g1_i1	7.72559	3.9526	129.345	5.70062e-30	7.02485e-29
c23634_g1_i3	7.71995	1.51973	56.7391	4.97642e-14	1.56871e-13
c21157_g2_i2	7.71543	2.26436	190.968	1.95443e-43	6.7266e-42
c20273_g1_i1	7.71287	3.14612	48.727	2.94187e-12	8.17137e-12
c17843_g1_i2	7.69766	2.46473	196.268	1.36257e-44	5.0083e-43
c26639_g2_i2	7.69759	6.50283	259.414	2.30237e-58	2.08087e-56
c29036_g1_i3	7.69746	0.571726	89.321	3.35675e-21	1.84624e-20
c12740_g1_i1	7.69336	0.785141	50.6161	1.12321e-12	3.21309e-12
c8377_g2_i1	7.68608	1.58289	57.1605	4.01668e-14	1.27502e-13
c25767_g1_i1	7.68416	2.9714	363.252	5.51472e-81	3.35541e-78
c67452_g1_i1	7.68013	2.53677	34.6436	3.95944e-09	8.7735e-09
c26654_g1_i4	7.67944	3.59038	43.0002	5.47333e-11	1.38636e-10
c25767_g1_i8	7.67291	2.70472	315.745	1.22374e-70	2.81734e-68
c20367_g1_i4	7.67246	4.2376	221.193	4.96742e-50	2.64874e-48
c18295_g1_i1	7.66928	4.06119	103.814	2.22269e-24	1.61997e-23
c66473_g1_i1	7.66436	0.752456	62.2749	2.98715e-15	1.02685e-14
c25010_g1_i10	7.65929	1.92207	283.895	1.06383e-63	1.35253e-61
c7490_g1_i1	7.65903	4.28956	324.152	1.80487e-72	4.73057e-70
c28337_g3_i3	7.65422	0.778084	64.3585	1.0372e-15	3.69593e-15
c27492_g2_i7	7.65364	3.0693	356.775	1.41833e-79	7.32222e-77
c31680_g1_i1	7.64592	3.69093	92.681	6.1442e-22	3.58601e-21
c63918_g1_i1	7.64525	1.20944	56.3367	6.10637e-14	1.91304e-13
c25379_g2_i1	7.63823	1.97916	189.845	3.43747e-43	1.16426e-41
c25955_g6_i1	7.63603	4.19867	253.288	4.9851e-57	4.21482e-55
c66852_g1_i1	7.63123	2.5345	125.273	4.43637e-29	5.02195e-28
c28240_g7_i1	7.63038	0.440676	62.0241	3.39273e-15	1.16205e-14
c19677_g1_i1	7.62943	1.11542	139.067	4.25844e-32	6.27857e-31
c6024_g1_i1	7.62841	0.872863	68.0246	1.61469e-16	6.11101e-16
c14997_g1_i1	7.62619	0.740257	79.1783	5.67487e-19	2.58849e-18
c24542_g1_i6	7.61794	2.20843	105.749	8.36711e-25	6.35091e-24
c20367_g1_i3	7.61775	3.64401	228.505	1.26311e-51	7.53727e-50
c26387_g1_i4	7.61566	3.5813	115.679	5.58945e-27	5.23357e-26
c18252_g1_i1	7.61425	1.67014	185.247	3.46641e-42	1.08758e-40
c23634_g1_i7	7.60041	1.56216	51.684	6.51923e-13	1.89369e-12
c27809_g5_i3	7.597	5.73889	302.606	8.91489e-68	1.59872e-65
c5801_g1_i1	7.59631	1.11128	18.5559	1.64993e-05	2.78542e-05
c30094_g1_i1	7.59521	1.15914	70.1438	5.51359e-17	2.14973e-16
c32_g1_i1	7.59442	0.424861	65.8354	4.90193e-16	1.78979e-15
c28352_g1_i3	7.5918	9.97034	195.146	2.39365e-44	8.69498e-43
c27720_g2_i2	7.58269	3.18116	234.402	6.53746e-53	4.29192e-51
c7438_g1_i1	7.57983	1.37683	218.602	1.82512e-49	9.32345e-48
c5189_g1_i1	7.57864	1.64969	54.3449	1.68213e-13	5.10102e-13
c21057_g1_i3	7.5707	0.45699	78.9701	6.30557e-19	2.86199e-18
c12571_g1_i1	7.56709	1.9714	200.083	2.00349e-45	7.7398e-44
c18724_g1_i2	7.56527	2.09559	80.2625	3.27826e-19	1.52617e-18
c40249_g1_i1	7.55632	0.695756	52.9196	3.47488e-13	1.03046e-12
c15271_g1_i1	7.54872	2.03512	39.8372	2.76039e-10	6.64416e-10
c94933_g1_i1	7.54252	4.27349	425.229	1.77566e-94	3.18431e-91
c17765_g1_i1	7.53803	5.49386	176.837	2.37668e-40	6.53596e-39
c27809_g5_i4	7.53576	5.40557	334.364	1.07709e-74	3.63362e-72
c5967_g1_i2	7.53296	4.84604	292.914	1.15225e-65	1.69959e-63
c25767_g1_i10	7.52915	3.32959	398.313	1.28259e-88	1.56077e-85
c38658_g1_i1	7.52342	3.88828	30.3116	3.67925e-08	7.60282e-08
c81738_g1_i1	7.52064	0.999545	54.2684	1.74893e-13	5.29512e-13
c14809_g1_i1	7.51989	0.533202	70.5267	4.54074e-17	1.78163e-16
c53969_g1_i1	7.5174	3.80115	332.775	2.39056e-74	7.83209e-72
c550_g1_i1	7.51241	4.31851	100.679	1.08171e-23	7.37587e-23
c83905_g1_i1	7.51006	1.50998	120.985	3.85118e-28	4.01166e-27
c71642_g1_i1	7.50402	3.43755	197.119	8.88305e-45	3.2935e-43
c85509_g1_i1	7.50183	3.56645	124.695	5.93588e-29	6.6356e-28
c19421_g1_i4	7.4979	2.02273	98.2502	3.68726e-23	2.39398e-22
c24955_g1_i2	7.49074	5.05094	112.069	3.45154e-26	3.00317e-25
c43665_g1_i1	7.48825	1.48306	30.672	3.05536e-08	6.34711e-08
c26072_g2_i2	7.48729	1.42903	32.6846	1.08395e-08	2.32315e-08
c8330_g1_i2	7.48458	0.694927	14.8097	0.000118924	0.000188137
c31856_g1_i1	7.4821	0.779385	58.156	2.42137e-14	7.81058e-14
c27641_g1_i5	7.47086	2.0349	24.1849	8.75157e-07	1.63116e-06
c25960_g2_i1	7.4673	2.72805	27.7136	1.40667e-07	2.78319e-07
c25767_g1_i3	7.46222	3.54672	466.044	2.32586e-103	7.20446e-100
c25073_g1_i2	7.46051	3.41555	176.661	2.59664e-40	7.11216e-39
c12740_g1_i2	7.45826	0.481264	47.7425	4.86036e-12	1.32932e-11
c21421_g1_i3	7.45815	2.49816	111.302	5.08106e-26	4.34774e-25
c82920_g1_i1	7.45612	0.553062	54.6623	1.43125e-13	4.36081e-13
c27809_g5_i2	7.4522	5.70463	286.075	3.56272e-64	4.6333e-62
c81996_g1_i1	7.44839	0.971981	36.9416	1.21723e-09	2.79403e-09
c27771_g1_i2	7.44318	5.45493	255.02	2.08936e-57	1.80229e-55
c2160_g1_i1	7.43775	0.967901	129.56	5.11379e-30	6.33378e-29
c4508_g1_i1	7.42209	4.89854	202.967	4.70374e-46	1.90119e-44
c26387_g1_i1	7.41994	4.81701	146.399	1.06215e-33	1.81226e-32
c28179_g7_i15	7.39088	5.88073	359.824	3.07594e-80	1.74677e-77
c28444_g1_i1	7.38806	2.88458	42.5588	6.85886e-11	1.72576e-10
c28601_g1_i2	7.38643	5.99259	95.9837	1.15831e-22	7.19544e-22
c19421_g1_i3	7.38598	1.86422	96.4546	9.13145e-23	5.73206e-22
c28240_g3_i2	7.37878	6.06453	180.955	2.99904e-41	8.794e-40
c25955_g6_i2	7.3628	3.73115	206.257	9.00699e-47	3.80292e-45
c25767_g1_i4	7.34437	2.63335	274.392	1.25245e-61	1.3946e-59
c20958_g1_i2	7.34428	0.411918	67.0376	2.66381e-16	9.92391e-16
c26654_g1_i7	7.33694	3.87103	48.9005	2.69284e-12	7.50107e-12
c28352_g1_i2	7.33693	7.49364	176.933	2.26563e-40	6.23561e-39
c25802_g2_i1	7.33296	4.08441	93.2724	4.55698e-22	2.68819e-21
c21118_g1_i4	7.31952	3.94689	116.501	3.69277e-27	3.52645e-26
c64887_g1_i1	7.31922	1.24286	77.6795	1.21191e-18	5.37463e-18
c2656_g1_i2	7.31898	1.26039	165.443	7.32034e-38	1.69332e-36
c20273_g1_i4	7.3182	2.554	41.5469	1.15077e-10	2.85168e-10
c28240_g3_i4	7.31496	5.836	219.225	1.33471e-49	6.91147e-48
c17617_g2_i1	7.31104	2.86021	29.937	4.46324e-08	9.1634e-08
c37913_g1_i1	7.30849	4.17629	21.908	2.8604e-06	5.12447e-06
c28095_g4_i1	7.30526	5.88037	206.847	6.69423e-47	2.8583e-45
c7717_g1_i1	7.30374	3.31179	114.42	1.05445e-26	9.61938e-26
c28240_g3_i3	7.30173	6.33576	208.781	2.53404e-47	1.10695e-45
c24302_g1_i2	7.30044	5.9073	224.238	1.07669e-50	5.97493e-49
c84012_g1_i1	7.28737	3.87461	78.247	9.09278e-19	4.07602e-18
c80171_g1_i1	7.28532	1.98351	50.5817	1.14305e-12	3.26791e-12
c7490_g1_i2	7.28003	4.50904	368.712	3.56964e-82	2.43257e-79
c24955_g1_i1	7.27945	4.82458	115.763	5.35629e-27	5.02629e-26
c3212_g1_i2	7.27826	3.35114	152.746	4.35367e-35	8.32918e-34
c25902_g1_i1	7.27529	1.83652	118.215	1.556e-27	1.5354e-26
c57800_g1_i1	7.2747	1.67779	50.347	1.28825e-12	3.6692e-12
c13889_g1_i2	7.27301	0.681399	58.6484	1.8852e-14	6.1263e-14
c28017_g1_i1	7.27279	5.64106	286.486	2.89901e-64	3.7846e-62
c32532_g1_i1	7.27268	1.15469	80.8616	2.42098e-19	1.13921e-18
c27641_g1_i1	7.26959	6.41061	25.1317	5.35462e-07	1.01433e-06
c33327_g1_i1	7.2665	4.58277	360.261	2.46974e-80	1.4263e-77
c49074_g1_i1	7.26352	1.43363	54.9236	1.25309e-13	3.83271e-13
c85299_g1_i1	7.25518	1.85372	188.332	7.35123e-43	2.41775e-41
c14469_g1_i2	7.25083	6.73167	493.461	2.51577e-109	1.7144e-105
c49207_g1_i1	7.25038	1.84583	143.023	5.81167e-33	9.24037e-32
c79662_g1_i1	7.24721	5.10137	54.7242	1.38687e-13	4.22823e-13
c36975_g1_i1	7.2382	3.56545	203.875	2.97985e-46	1.22181e-44
c25097_g1_i5	7.23445	7.93994	393.295	1.58669e-87	1.5901e-84
c24262_g1_i1	7.23403	4.5728	296.18	2.23926e-66	3.53234e-64
c11431_g1_i1	7.22377	1.34251	223.621	1.46781e-50	8.05359e-49
c81687_g1_i1	7.22184	2.27549	84.6622	3.53946e-20	1.78985e-19
c5445_g1_i1	7.21988	2.70112	84.3391	4.16796e-20	2.09616e-19
c9311_g1_i1	7.21786	2.45093	25.1109	5.4126e-07	1.02492e-06
c21182_g1_i1	7.21515	0.661711	55.721	8.35194e-14	2.5887e-13
c12136_g1_i1	7.21331	1.98549	16.5929	4.63237e-05	7.54595e-05
c24262_g1_i5	7.2082	4.27338	327.025	4.27218e-73	1.21305e-70
c28618_g7_i1	7.20603	3.33507	263.879	2.4492e-59	2.34414e-57
c88878_g1_i1	7.20532	1.10867	180.749	3.32574e-41	9.70187e-40
c28240_g3_i1	7.20445	6.06483	181.435	2.35615e-41	6.95675e-40
c28218_g8_i3	7.20171	4.58062	229.334	8.3302e-52	5.04147e-50
c69873_g1_i1	7.19446	2.12838	204.603	2.067e-46	8.54719e-45
c27278_g1_i3	7.19389	2.31496	176.111	3.42406e-40	9.28886e-39
c21313_g2_i2	7.18589	1.36865	50.1969	1.39065e-12	3.95061e-12
c23280_g1_i5	7.18302	0.945683	51.5636	6.93154e-13	2.01174e-12
c7247_g1_i1	7.18084	3.74231	344.248	7.58014e-77	3.03857e-74
c80324_g1_i1	7.16994	5.56074	133.266	7.90575e-31	1.04489e-29
c82332_g1_i1	7.1682	0.782256	28.1573	1.11844e-07	2.22806e-07
c24066_g1_i2	7.16361	0.52613	57.1073	4.12665e-14	1.30907e-13
c28352_g1_i1	7.16214	7.52823	187.195	1.3019e-42	4.20469e-41
c3212_g1_i1	7.15752	6.09608	197.087	9.02639e-45	3.343e-43
c23811_g2_i2	7.15115	0.621521	49.7838	1.71658e-12	4.84099e-12
c49155_g1_i1	7.14629	5.4841	148.77	3.2202e-34	5.75967e-33
c31305_g1_i1	7.1436	2.63609	118.048	1.69204e-27	1.66242e-26
c4589_g1_i1	7.14296	3.68847	55.8429	7.85009e-14	2.43892e-13
c30914_g1_i1	7.14224	2.66163	173.674	1.16632e-39	3.03127e-38
c28290_g3_i1	7.1358	1.41672	83.7461	5.62585e-20	2.79356e-19
c29036_g1_i1	7.13579	0.281293	61.9086	3.59774e-15	1.23029e-14
c15898_g1_i1	7.13532	2.44479	117.297	2.47193e-27	2.39755e-26
c26654_g1_i5	7.1327	3.65649	50.202	1.38704e-12	3.94068e-12
c61480_g1_i1	7.12999	3.00632	174.547	7.51858e-40	1.98898e-38
c26795_g1_i2	7.12838	4.80067	368.91	3.23206e-82	2.24747e-79
c25813_g1_i7	7.12607	1.07489	57.085	4.17378e-14	1.32341e-13
c22567_g1_i1	7.12212	2.96277	147.85	5.11658e-34	9.02366e-33
c23900_g1_i1	7.11918	3.65263	290.014	4.93636e-65	6.97911e-63
c14151_g1_i1	7.11589	0.31622	40.0068	2.5308e-10	6.10788e-10
c21182_g1_i3	7.115	0.857373	49.9037	1.61483e-12	4.5635e-12
c85633_g1_i1	7.11496	2.16798	218.677	1.75771e-49	9.00609e-48
c614_g1_i1	7.11477	0.265175	58.6497	1.88399e-14	6.12297e-14
c39093_g1_i1	7.11401	1.23681	169.241	1.08405e-38	2.64212e-37
c21118_g1_i2	7.11096	4.16807	103.728	2.32146e-24	1.68835e-23
c92656_g1_i1	7.10553	0.620415	45.6164	1.43832e-11	3.80583e-11
c24951_g1_i1	7.09991	2.83569	54.2692	1.74824e-13	5.29349e-13
c53214_g1_i1	7.0956	4.13076	119.076	1.00807e-27	1.01531e-26
c28218_g18_i1	7.08572	3.46221	219.53	1.14529e-49	5.9669e-48
c27182_g2_i1	7.08251	3.83142	63.9028	1.30713e-15	4.62588e-15
c28500_g6_i15	7.08221	2.07106	213.298	2.62004e-48	1.22627e-46
c28772_g3_i1	7.0744	5.39302	211.763	5.66669e-48	2.57785e-46
c31763_g1_i1	7.06821	4.37516	376.623	6.7629e-84	5.90852e-81
c25545_g1_i1	7.06762	2.68071	33.8433	5.97335e-09	1.30568e-08
c86620_g1_i1	7.05989	2.36962	179.813	5.32444e-41	1.52839e-39
c706_g1_i1	7.05941	3.19796	161.588	5.09002e-37	1.11892e-35
c25020_g1_i1	7.05776	6.98708	495.23	1.03722e-109	8.83528e-106
c84886_g1_i1	7.05288	2.10147	109.814	1.07644e-25	8.92177e-25
c26189_g1_i1	7.04619	2.73418	193.467	5.56675e-44	1.98198e-42
c16651_g1_i1	7.03284	0.732348	54.9977	1.20669e-13	3.69644e-13
c24542_g1_i8	7.02983	2.42476	114.039	1.27768e-26	1.15507e-25
c43097_g1_i1	7.02842	1.31234	31.7678	1.73748e-08	3.67343e-08
c28155_g2_i6	7.02768	4.34166	188.904	5.51642e-43	1.84456e-41
c21118_g1_i3	7.0248	3.88217	115.704	5.51832e-27	5.17407e-26
c25073_g1_i1	7.02408	2.4102	227.075	2.59015e-51	1.50092e-49
c16651_g1_i3	7.01565	0.874736	52.1992	5.01475e-13	1.46819e-12
c48771_g1_i1	7.01456	3.51425	96.4512	9.1469e-23	5.7407e-22
c4172_g1_i1	7.01217	3.83959	272.437	3.34108e-61	3.6255e-59
c32157_g1_i1	7.01183	1.30244	42.6595	6.51466e-11	1.64194e-10
c24934_g1_i3	7.01061	1.88187	84.8147	3.27675e-20	1.6607e-19
c28831_g2_i1	7.00662	3.55261	329.019	1.57209e-73	4.69876e-71
c2509_g1_i2	7.00467	3.30948	107.255	3.91437e-25	3.06819e-24
c7328_g1_i2	6.99803	4.216	142.03	9.57919e-33	1.49584e-31
c23356_g1_i5	6.9943	3.12634	155.024	1.38366e-35	2.73784e-34
c46587_g1_i1	6.99369	5.69312	328.151	2.42903e-73	7.13485e-71
c25545_g1_i3	6.99349	2.58403	29.222	6.45423e-08	1.30933e-07
c18724_g1_i1	6.99223	1.43117	59.8826	1.0069e-14	3.33443e-14
c82061_g1_i1	6.98812	4.94658	82.7323	9.39556e-20	4.58187e-19
c53625_g1_i1	6.9879	0.468387	48.4378	3.4094e-12	9.43004e-12
c27208_g1_i10	6.98534	2.17242	55.8165	7.95623e-14	2.47039e-13
c28423_g2_i2	6.9847	2.40182	268.989	1.88471e-60	1.94599e-58
c92327_g1_i1	6.97802	3.14542	84.0262	4.88261e-20	2.4383e-19
c25813_g1_i1	6.97328	1.23698	47.859	4.58002e-12	1.25567e-11
c26940_g1_i4	6.97131	2.53968	264.229	2.05422e-59	1.97722e-57
c48071_g1_i1	6.96881	4.33288	101.029	9.06607e-24	6.23427e-23
c89003_g1_i1	6.96859	0.477407	46.8391	7.70615e-12	2.07879e-11
c23505_g1_i2	6.96432	2.53656	346.077	3.03036e-77	1.22921e-74
c24951_g1_i7	6.96367	2.86123	51.9108	5.80787e-13	1.6937e-12
c22707_g1_i1	6.96272	1.68382	156.071	8.17045e-36	1.64729e-34
c6999_g1_i1	6.96042	0.393696	54.236	1.77795e-13	5.37917e-13
c23891_g1_i4	6.95956	2.67178	257.352	6.48268e-58	5.73725e-56
c42364_g1_i1	6.95622	1.00366	121.105	3.62447e-28	3.79289e-27
c21118_g1_i5	6.93973	3.57533	96.2896	9.92475e-23	6.20602e-22
c93183_g1_i1	6.93862	0.672123	50.9655	9.40041e-13	2.70204e-12
c24542_g1_i2	6.93769	1.62245	87.365	9.0234e-21	4.78752e-20
c63583_g1_i1	6.9364	5.2926	98.4575	3.32069e-23	2.16175e-22
c16418_g1_i1	6.93493	5.71557	296.399	2.00592e-66	3.19382e-64
c4589_g1_i2	6.92832	3.44884	54.2039	1.80731e-13	5.4646e-13
c13500_g2_i1	6.91837	0.788297	106.738	5.08084e-25	3.93297e-24
c23891_g1_i2	6.91822	1.10132	117.42	2.32295e-27	2.26078e-26
c15544_g1_i1	6.91481	3.94764	377.021	5.54174e-84	4.96904e-81
c21435_g2_i1	6.91472	5.62112	23.5764	1.20053e-06	2.21363e-06
c80985_g1_i1	6.91299	0.494153	34.0635	5.33435e-09	1.16946e-08
c25379_g3_i1	6.90857	6.33226	321.692	6.19928e-72	1.57633e-69
c2509_g1_i1	6.90296	4.10316	115.005	7.84879e-27	7.24551e-26
c27208_g1_i7	6.89838	2.17452	49.8019	1.70078e-12	4.80005e-12
c9838_g1_i2	6.8967	0.994332	112.802	2.38386e-26	2.10319e-25
c23280_g1_i2	6.89418	0.440534	49.1877	2.32605e-12	6.50373e-12
c50104_g1_i1	6.89396	1.3797	190.709	2.22663e-43	7.61727e-42
c15057_g1_i1	6.88304	2.88462	201.774	8.5656e-46	3.40555e-44
c17843_g1_i3	6.87482	1.82916	124.189	7.65844e-29	8.49987e-28
c57971_g1_i1	6.87344	1.896	93.66	3.74655e-22	2.22591e-21
c20328_g1_i2	6.87255	0.104844	46.7079	8.23978e-12	2.21782e-11
c12432_g1_i1	6.87095	1.10825	87.2017	9.79995e-21	5.18258e-20
c32240_g1_i1	6.86615	4.5617	114.408	1.06097e-26	9.67427e-26
c4502_g1_i1	6.86494	1.56981	67.8683	1.74787e-16	6.59598e-16
c87100_g1_i1	6.86302	1.58561	70.8045	3.94446e-17	1.55645e-16
c28444_g7_i2	6.85813	1.28569	111.093	5.64626e-26	4.80842e-25
c28130_g1_i2	6.85732	2.91137	111.264	5.17826e-26	4.42425e-25
c24344_g1_i2	6.85566	2.68286	65.0212	7.40983e-16	2.66915e-15
c16948_g1_i2	6.85472	3.76884	229.462	7.81222e-52	4.7364e-50
c28218_g18_i2	6.85392	3.80343	243.047	8.51889e-55	6.2692e-53
c27641_g1_i6	6.8537	1.95153	19.579	9.65223e-06	1.65972e-05
c33379_g1_i1	6.84318	1.66408	76.6638	2.02682e-18	8.82328e-18
c66417_g1_i1	6.84316	3.41236	143.106	5.57273e-33	8.87289e-32
c7673_g1_i2	6.84314	1.67307	115.063	7.62322e-27	7.04491e-26
c27746_g1_i4	6.84284	5.37634	128.92	7.06217e-30	8.62779e-29
c82754_g1_i1	6.84146	0.538634	101.34	7.74606e-24	5.36337e-23
c24951_g1_i6	6.83897	2.73523	52.065	5.36942e-13	1.56946e-12
c28218_g9_i1	6.83884	2.19028	208.72	2.61299e-47	1.13998e-45
c26140_g1_i2	6.83739	4.1357	71.6332	2.59166e-17	1.03596e-16
c17623_g1_i3	6.83693	3.04454	117.408	2.33676e-27	2.27163e-26
c21118_g1_i1	6.83198	3.60793	104.803	1.34915e-24	1.0048e-23
c33120_g1_i1	6.82639	2.25297	140.699	1.87191e-32	2.83851e-31
c28017_g1_i7	6.82481	3.80773	408.253	8.80049e-91	1.30374e-87
c31001_g1_i1	6.82136	0.763335	131.605	1.82594e-30	2.34245e-29
c18295_g1_i3	6.81663	3.33937	77.4287	1.37599e-18	6.07699e-18
c24262_g1_i3	6.81368	2.80336	199.873	2.22635e-45	8.58128e-44
c62907_g1_i1	6.81034	7.28044	144.737	2.45213e-33	4.04999e-32
c23516_g1_i3	6.80857	4.3516	274.679	1.08417e-61	1.21517e-59
c20273_g1_i2	6.80783	2.02567	36.0611	1.9123e-09	4.33259e-09
c16948_g1_i1	6.80771	5.91472	314.093	2.80228e-70	6.16012e-68
c26140_g1_i1	6.80667	2.18918	29.165	6.64697e-08	1.34731e-07
c82126_g1_i1	6.80434	1.06245	155.922	8.80322e-36	1.76754e-34
c26467_g1_i1	6.80218	0.534351	32.0536	1.49977e-08	3.18669e-08
c25010_g1_i4	6.80171	1.53055	161.714	4.77696e-37	1.05146e-35
c25813_g1_i5	6.79415	0.727394	45.6723	1.39785e-11	3.70193e-11
c90954_g1_i1	6.79368	2.55186	93.7734	3.53788e-22	2.10635e-21
c64767_g1_i1	6.7908	4.65812	177.522	1.6849e-40	4.70572e-39
c28458_g5_i1	6.78804	8.6678	260.504	1.33272e-58	1.2273e-56
c86747_g1_i1	6.78665	2.26293	142.178	8.89321e-33	1.39191e-31
c18946_g1_i2	6.78467	1.79808	108.467	2.12382e-25	1.70641e-24
c3091_g1_i1	6.78354	2.0269	184.646	4.68917e-42	1.45646e-40
c27641_g1_i3	6.77739	5.44346	24.3193	8.16169e-07	1.52547e-06
c46823_g1_i1	6.7741	2.79458	27.6793	1.43185e-07	2.83138e-07
c17843_g1_i1	6.77223	3.94661	330.851	6.27109e-74	1.925e-71
c20609_g1_i1	6.7703	1.83013	128.467	8.8732e-30	1.0743e-28
c25813_g1_i4	6.76964	0.729068	46.3827	9.72709e-12	2.6058e-11
c28444_g3_i2	6.7695	1.23578	86.9851	1.09344e-20	5.75482e-20
c27497_g3_i2	6.75177	1.92009	52.5476	4.19944e-13	1.23682e-12
c30067_g1_i1	6.75133	5.53405	395.889	4.3228e-88	4.75132e-85
c50274_g1_i1	6.74989	0.258346	44.2001	2.96467e-11	7.65673e-11
c38138_g1_i1	6.74942	2.42482	205.773	1.14869e-46	4.83201e-45
c1760_g1_i2	6.74633	0.317527	37.8773	7.53371e-10	1.75627e-09
c7328_g1_i1	6.74425	4.17238	136.785	1.34405e-31	1.90657e-30
c7394_g1_i1	6.74233	3.0121	188.728	6.02512e-43	2.00678e-41
c24934_g1_i4	6.74096	6.43586	354.863	3.70013e-79	1.88171e-76
c24771_g1_i1	6.73944	0.433756	28.2164	1.08483e-07	2.16438e-07
c23505_g1_i5	6.7392	2.84892	438.072	2.84419e-97	6.05688e-94
c50262_g1_i1	6.7372	0.154336	36.6747	1.39581e-09	3.19127e-09
c313_g1_i1	6.73453	0.616245	35.5431	2.49466e-09	5.60282e-09
c18721_g1_i1	6.73228	0.143101	37.1743	1.08027e-09	2.48939e-09
c53992_g1_i1	6.73099	0.917795	102.235	4.93034e-24	3.47018e-23
c82429_g1_i1	6.72804	3.32325	406.012	2.70584e-90	3.68785e-87
c24010_g2_i1	6.72768	4.92424	300.881	2.11702e-67	3.71821e-65
c1892_g1_i2	6.72677	3.0894	203.914	2.92301e-46	1.19995e-44
c20210_g1_i3	6.7267	0.989674	128.988	6.82315e-30	8.35076e-29
c25813_g1_i3	6.72454	0.775082	47.3361	5.98003e-12	1.62551e-11
c24758_g1_i1	6.7235	4.96377	278.148	1.90195e-62	2.25018e-60
c8682_g1_i2	6.72134	1.19515	28.8149	7.96348e-08	1.60442e-07
c6657_g1_i1	6.7186	0.396162	32.8156	1.01328e-08	2.17565e-08
c64531_g1_i1	6.71448	2.92906	79.0915	5.92984e-19	2.69828e-18
c24934_g1_i1	6.71435	6.75762	400.886	3.53194e-89	4.45717e-86
c24749_g3_i4	6.69874	1.24539	80.5609	2.81884e-19	1.32025e-18
c23900_g1_i2	6.69181	3.83675	271.841	4.50446e-61	4.84166e-59
c25767_g1_i9	6.68726	2.80942	358.005	7.65584e-80	4.01319e-77
c29626_g1_i1	6.68681	4.78442	447.453	2.58524e-99	6.29193e-96
c28833_g4_i1	6.68662	7.79493	170.109	7.00261e-39	1.73275e-37
c28017_g1_i4	6.68436	3.11042	269.033	1.8437e-60	1.90943e-58
c27964_g6_i1	6.68359	4.74171	116.988	2.88824e-27	2.79339e-26
c23505_g1_i1	6.68242	2.43879	303.757	5.00228e-68	9.21311e-66
c27182_g2_i2	6.67985	3.11704	106.245	6.51624e-25	4.995e-24
c8003_g1_i1	6.67938	3.68559	264.874	1.48664e-59	1.44314e-57
c24758_g1_i3	6.67322	5.20001	270.063	1.09942e-60	1.14558e-58
c10594_g1_i1	6.66499	1.98905	254.051	3.39799e-57	2.89449e-55
c17851_g1_i1	6.65816	3.59648	200.34	1.76058e-45	6.82459e-44
c35055_g1_i1	6.65732	4.08997	19.1783	1.1906e-05	2.03243e-05
c7396_g1_i1	6.65617	3.55414	184.181	5.92299e-42	1.82803e-40
c66636_g1_i1	6.65585	1.99225	136.59	1.48212e-31	2.09197e-30
c81585_g1_i1	6.65385	3.78533	61.8419	3.72169e-15	1.27178e-14
c23552_g1_i2	6.65283	7.16364	223.345	1.6858e-50	9.23477e-49
c25836_g2_i1	6.64996	4.46481	108.661	1.92539e-25	1.55533e-24
c24934_g1_i2	6.64995	6.50705	426.111	1.14101e-94	2.15987e-91
c26599_g1_i3	6.64813	1.72672	77.6224	1.24747e-18	5.52658e-18
c66585_g1_i1	6.64797	1.08646	75.6179	3.44224e-18	1.47143e-17
c15406_g1_i3	6.64397	6.63356	124.415	6.83394e-29	7.6046e-28
c28218_g8_i1	6.64325	3.86639	216.743	4.64301e-49	2.27956e-47
c24934_g1_i7	6.64204	5.54557	314.493	2.293e-70	5.14008e-68
c21949_g1_i3	6.64191	0.688762	79.2255	5.5411e-19	2.52916e-18
c27750_g1_i3	6.6375	1.68864	46.5202	9.06775e-12	2.43357e-11
c46860_g1_i1	6.63596	0.904865	45.1948	1.78379e-11	4.68867e-11
c23356_g1_i1	6.63262	2.9374	136.088	1.90882e-31	2.6743e-30
c14469_g1_i1	6.6296	4.75674	235.283	4.20082e-53	2.7956e-51
c21118_g1_i6	6.62668	3.79009	100.945	9.45648e-24	6.49487e-23
c16088_g2_i1	6.6256	1.85113	231.299	3.10433e-52	1.93725e-50
c26814_g1_i5	6.62458	2.53001	63.6867	1.45866e-15	5.14024e-15
c27194_g1_i2	6.62426	3.99538	315.968	1.09453e-70	2.53701e-68
c1034_g1_i1	6.62364	7.07544	342.037	2.29739e-76	8.9976e-74
c5081_g1_i1	6.61849	3.21482	159.486	1.4657e-36	3.12717e-35
c84003_g1_i1	6.61814	1.11156	18.3005	1.88661e-05	3.16959e-05
c49930_g1_i1	6.61584	1.56301	137.088	1.15387e-31	1.64707e-30
c20609_g1_i2	6.61383	1.83298	113.08	2.07212e-26	1.83863e-25
c16230_g2_i1	6.61059	1.4943	131.156	2.28872e-30	2.91201e-29
c18953_g1_i1	6.60178	0.806233	135.053	3.21528e-31	4.40331e-30
c12459_g1_i1	6.59839	2.57571	187.382	1.18503e-42	3.83088e-41
c22611_g1_i1	6.59812	2.53753	123.571	1.04584e-28	1.14692e-27
c7396_g1_i2	6.59506	3.71983	176.959	2.23585e-40	6.15863e-39
c25836_g1_i1	6.59256	4.24463	97.1934	6.2876e-23	3.99995e-22
c25684_g1_i1	6.592	5.04082	97.3365	5.84913e-23	3.73356e-22
c28017_g2_i1	6.58678	7.52373	204.598	2.0722e-46	8.55832e-45
c19565_g1_i3	6.58627	2.37744	82.4229	1.09874e-19	5.32539e-19
c10077_g1_i1	6.58309	2.98622	39.0997	4.02713e-10	9.5855e-10
c83913_g1_i1	6.57852	0.884691	104.315	1.72607e-24	1.27134e-23
c28335_g6_i1	6.57667	2.82058	341.339	3.2609e-76	1.23454e-73
c28014_g4_i2	6.57421	4.30744	268.851	2.02032e-60	2.06721e-58
c9413_g2_i1	6.57022	1.84953	17.1344	3.48251e-05	5.72736e-05
c27207_g1_i2	6.56936	3.94177	91.8127	9.52798e-22	5.47465e-21
c68053_g1_i1	6.56682	3.13189	163.346	2.10219e-37	4.74043e-36
c15225_g1_i1	6.56068	3.77943	78.3821	8.49174e-19	3.81512e-18
c23356_g1_i4	6.55881	2.86416	129.735	4.68268e-30	5.81461e-29
c83716_g1_i1	6.55338	2.7881	123.751	9.55141e-29	1.05186e-27
c18376_g1_i1	6.55315	2.51696	308.764	4.05969e-69	8.13681e-67
c24262_g1_i2	6.54698	4.02638	300.945	2.05056e-67	3.62162e-65
c20945_g1_i2	6.54581	1.19435	21.6096	3.34176e-06	5.95398e-06
c63616_g1_i1	6.54058	5.1672	256.34	1.07744e-57	9.41328e-56
c28444_g1_i2	6.53796	3.94351	49.0953	2.43822e-12	6.80683e-12
c15406_g1_i2	6.53764	6.23283	138.084	6.98609e-32	1.01552e-30
c24542_g1_i7	6.53668	1.96768	92.4562	6.88323e-22	4.00226e-21
c23585_g1_i1	6.53588	2.25461	183.331	9.08222e-42	2.77293e-40
c15225_g1_i2	6.53425	4.25324	89.9402	2.45473e-21	1.366e-20
c26467_g2_i1	6.53414	0.270153	25.5174	4.38402e-07	8.36141e-07
c52601_g1_i1	6.53396	2.3109	181.504	2.27485e-41	6.72256e-40
c25010_g1_i6	6.5304	1.22468	191.069	1.8575e-43	6.40594e-42
c27734_g4_i7	6.52859	0.717031	30.8587	2.77515e-08	5.78263e-08
c25177_g1_i1	6.52657	0.595291	65.0499	7.30252e-16	2.633e-15
c1983_g1_i1	6.5219	1.2264	40.1701	2.32788e-10	5.63336e-10
c29852_g1_i1	6.51697	4.78066	359.781	3.14217e-80	1.75513e-77
c46431_g1_i1	6.51463	3.13302	244.857	3.43356e-55	2.56561e-53
c65591_g1_i1	6.51294	1.5019	31.5054	1.98882e-08	4.18561e-08
c22265_g1_i4	6.51148	0.875458	61.5333	4.35325e-15	1.47973e-14
c27982_g6_i1	6.51005	1.58072	88.9492	4.05074e-21	2.20987e-20
c86469_g1_i1	6.50065	0.886748	92.5307	6.62898e-22	3.85969e-21
c28783_g1_i1	6.49625	7.75377	58.23	2.33201e-14	7.53019e-14
c21725_g1_i1	6.49458	0.200969	41.6923	1.06827e-10	2.65224e-10
c23585_g1_i3	6.49457	2.07574	150.241	1.53588e-34	2.81052e-33
c23891_g1_i1	6.48885	1.30968	128.005	1.11974e-29	1.34388e-28
c28500_g6_i6	6.48752	3.19089	298.316	7.66608e-67	1.24979e-64
c49446_g1_i1	6.48678	2.66198	160.551	8.57511e-37	1.85865e-35
c24262_g1_i4	6.48589	4.05126	331.809	3.87989e-74	1.22407e-71
c27287_g2_i4	6.48275	1.31287	99.2195	2.26005e-23	1.49885e-22
c79679_g1_i1	6.48142	0.583021	36.649	1.41432e-09	3.23257e-09
c30129_g1_i1	6.48108	1.91273	85.5225	2.29077e-20	1.17427e-19
c46435_g1_i1	6.47674	5.68664	297.908	9.41015e-67	1.51958e-64
c67561_g1_i1	6.47579	4.16592	121.374	3.16434e-28	3.32773e-27
c39528_g1_i1	6.47315	2.8023	324.744	1.34148e-72	3.57095e-70
c29282_g1_i1	6.47066	4.30925	156.182	7.72541e-36	1.56218e-34
c24652_g1_i1	6.47009	3.54399	143.486	4.60178e-33	7.38904e-32
c28864_g2_i1	6.47006	4.32304	288.93	8.50544e-65	1.1733e-62
c17107_g1_i1	6.46693	1.36902	173.886	1.04852e-39	2.75029e-38
c53093_g1_i1	6.46538	1.32782	126.288	2.66011e-29	3.08292e-28
c23356_g1_i3	6.4638	3.08745	137.262	1.05706e-31	1.5127e-30
c65199_g1_i1	6.46196	1.64566	83.746	5.62597e-20	2.79356e-19
c27492_g2_i8	6.46004	1.95678	217.624	2.98295e-49	1.49248e-47
c63096_g1_i1	6.45486	2.85793	102.476	4.36623e-24	3.08845e-23
c29181_g1_i1	6.45359	0.682816	77.2243	1.52602e-18	6.71523e-18
c25379_g3_i3	6.45069	5.09619	427.722	5.0897e-95	1.02013e-91
c68775_g1_i1	6.44529	0.902545	21.1827	4.17515e-06	7.38552e-06
c8476_g1_i1	6.43943	2.03075	123.954	8.62263e-29	9.53347e-28
c18376_g1_i3	6.4375	2.23111	278.447	1.63683e-62	1.95006e-60
c24544_g1_i2	6.43372	5.85251	87.4472	8.6562e-21	4.59842e-20
c29631_g1_i1	6.43057	1.51866	118.502	1.34633e-27	1.33625e-26
c18376_g1_i2	6.43006	2.18955	288.237	1.20392e-64	1.64743e-62
c25012_g1_i1	6.42875	0.839997	84.1851	4.50563e-20	2.25765e-19
c16681_g1_i1	6.42805	3.0076	109.258	1.42503e-25	1.16663e-24
c1566_g1_i2	6.42573	1.95534	16.4468	5.00349e-05	8.12951e-05
c64657_g1_i1	6.42555	4.16641	278.629	1.49388e-62	1.786e-60
c19416_g1_i1	6.42126	1.69972	158.796	2.07358e-36	4.37752e-35
c81181_g1_i1	6.41564	1.12313	65.8391	4.89285e-16	1.78667e-15
c24590_g1_i2	6.41559	3.24832	87.0484	1.059e-20	5.58414e-20
c9374_g1_i1	6.40918	0.220141	20.5072	5.94085e-06	1.03753e-05
c84534_g1_i1	6.40904	2.8166	209.527	1.74169e-47	7.66728e-46
c34438_g1_i1	6.40837	2.73038	98.2046	3.77313e-23	2.44926e-22
c23505_g1_i4	6.40339	2.63186	363.073	6.0316e-81	3.60552e-78
c27278_g1_i1	6.4001	2.70323	159.342	1.57558e-36	3.35319e-35
c33602_g1_i1	6.39984	6.36385	415.959	1.84968e-92	3.00115e-89
c17623_g1_i4	6.39895	1.80394	70.2106	5.32991e-17	2.07992e-16
c6181_g1_i1	6.39611	1.87791	73.6926	9.12812e-18	3.78051e-17
c28178_g6_i1	6.39203	2.83378	234.626	5.84177e-53	3.85003e-51
c28218_g17_i1	6.3905	4.11204	170.775	5.01014e-39	1.25246e-37
c51758_g1_i1	6.38631	5.41326	131.948	1.53601e-30	1.98094e-29
c80016_g1_i1	6.38436	2.59804	246.533	1.47982e-55	1.13054e-53
c28682_g13_i2	6.38431	2.38777	147.64	5.68764e-34	9.97914e-33
c23505_g1_i3	6.38387	2.70573	347.714	1.33361e-77	5.75192e-75
c18521_g2_i1	6.38272	2.93014	231.123	3.39207e-52	2.11294e-50
c28014_g4_i1	6.37259	4.88577	327.439	3.47119e-73	1.00232e-70
c26921_g1_i2	6.37083	0.860953	53.6875	2.35053e-13	7.05077e-13
c21435_g1_i1	6.3705	2.14941	19.9588	7.91287e-06	1.36916e-05
c21421_g1_i4	6.36944	2.72706	107.801	2.97162e-25	2.3547e-24
c40709_g1_i1	6.36931	2.47355	32.7391	1.05395e-08	2.26013e-08
c26654_g1_i2	6.36881	3.87104	49.1585	2.36098e-12	6.59824e-12
c28313_g1_i2	6.36804	0.753033	31.5029	1.99145e-08	4.19064e-08
c22137_g1_i5	6.36543	2.04068	243.127	8.18209e-55	6.03438e-53
c24758_g1_i2	6.36052	4.98464	271.245	6.07554e-61	6.46913e-59
c56068_g1_i1	6.3588	1.51147	86.0364	1.76651e-20	9.14467e-20
c19421_g1_i1	6.35731	1.71763	77.0054	1.70495e-18	7.47174e-18
c23552_g1_i1	6.35376	7.10899	263.82	2.52283e-59	2.40785e-57
c52861_g1_i1	6.35311	1.64252	110.752	6.70466e-26	5.67009e-25
c5910_g1_i1	6.35255	1.95195	221.957	3.38491e-50	1.82202e-48
c19473_g1_i2	6.34878	4.66241	77.153	1.58211e-18	6.95038e-18
c8013_g1_i1	6.34192	2.8529	179.55	6.07807e-41	1.73594e-39
c24029_g1_i3	6.33991	1.39851	82.9845	8.26986e-20	4.04797e-19
c12356_g1_i2	6.33845	1.6826	63.8883	1.31676e-15	4.65741e-15
c29034_g6_i1	6.33661	0.851095	33.2952	7.9177e-09	1.71397e-08
c27843_g2_i2	6.33661	1.4283	147.658	5.63388e-34	9.88992e-33
c9362_g1_i1	6.33522	4.35994	123.629	1.0155e-28	1.11473e-27
c19591_g1_i2	6.33026	2.89096	35.8857	2.09242e-09	4.72748e-09
c19473_g1_i4	6.3229	4.02642	82.3525	1.13857e-19	5.50843e-19
c17786_g1_i1	6.31854	0.0782642	20.1962	6.98919e-06	1.2139e-05
c16424_g1_i2	6.31573	1.43866	54.0332	1.97126e-13	5.94395e-13
c8434_g1_i2	6.31485	1.53883	54.8125	1.32597e-13	4.04837e-13
c28335_g2_i3	6.30348	0.859488	86.2368	1.59629e-20	8.29068e-20
c28551_g3_i2	6.29794	5.51931	258.167	4.30679e-58	3.87191e-56
c66666_g1_i1	6.29711	0.309364	32.3159	1.31035e-08	2.79431e-08
c59967_g1_i1	6.28368	0.551255	28.215	1.08562e-07	2.16559e-07
c11312_g1_i1	6.28274	2.77072	125.952	3.14958e-29	3.62186e-28
c18228_g1_i1	6.28242	1.04476	24.3156	8.17754e-07	1.52835e-06
c50340_g1_i1	6.28185	1.45737	182.855	1.15367e-41	3.49726e-40
c80622_g1_i1	6.28137	1.47519	193.963	4.3388e-44	1.55453e-42
c24029_g1_i4	6.27722	2.5658	106.553	5.57787e-25	4.30378e-24
c4798_g1_i1	6.27445	3.06753	23.0849	1.55007e-06	2.83649e-06
c10894_g1_i2	6.27169	4.64152	286.892	2.36452e-64	3.0987e-62
c24951_g1_i3	6.27151	3.06571	47.3049	6.07613e-12	1.65005e-11
c27734_g3_i4	6.26731	0.750483	24.7518	6.52064e-07	1.22811e-06
c22641_g1_i1	6.26513	2.73401	267.67	3.65458e-60	3.6841e-58
c17851_g1_i2	6.26431	2.98774	166.229	4.92926e-38	1.15037e-36
c23634_g1_i5	6.26392	1.63906	54.8361	1.31015e-13	4.00185e-13
c30409_g1_i1	6.262	1.9799	180.432	3.89974e-41	1.1299e-39
c13922_g1_i2	6.2617	2.23598	225.57	5.51512e-51	3.13194e-49
c66438_g1_i1	6.26069	2.23533	63.4338	1.65846e-15	5.81844e-15
c21687_g1_i2	6.25929	0.505004	33.5537	6.9325e-09	1.50799e-08
c26387_g1_i5	6.25743	3.73117	44.4645	2.5901e-11	6.72246e-11
c19473_g1_i3	6.25704	4.09275	76.8371	1.85653e-18	8.10891e-18
c16835_g1_i2	6.25687	2.62383	115.173	7.21273e-27	6.68732e-26
c28500_g6_i19	6.25543	2.43142	274.718	1.0634e-61	1.19582e-59
c28772_g3_i2	6.25463	6.2191	204.737	1.93269e-46	8.02103e-45
c26109_g1_i1	6.25422	3.62918	135.259	2.89848e-31	3.99999e-30
c17173_g1_i2	6.25349	0.939908	75.4012	3.84154e-18	1.63494e-17
c20367_g1_i5	6.25143	2.59697	135.123	3.10394e-31	4.26626e-30
c68803_g1_i1	6.25023	1.66861	86.4948	1.40108e-20	7.30849e-20
c27207_g1_i6	6.24956	4.40306	99.4557	2.00599e-23	1.33758e-22
c14300_g1_i2	6.24662	2.16076	194.91	2.69592e-44	9.77214e-43
c25737_g1_i2	6.24368	1.65708	63.4412	1.65228e-15	5.79854e-15
c28551_g3_i4	6.24066	2.22833	94.9463	1.95624e-22	1.19091e-21
c26798_g1_i1	6.23492	5.02424	319.553	1.81258e-71	4.47537e-69
c26303_g1_i1	6.23222	5.76934	291.968	1.85253e-65	2.69749e-63
c29396_g1_i1	6.21984	3.97726	170.655	5.32365e-39	1.32986e-37
c32714_g1_i1	6.21758	0.979316	129.767	4.60899e-30	5.72519e-29
c49730_g1_i1	6.21589	0.675163	87.7498	7.42798e-21	3.9645e-20
c25998_g1_i1	6.21445	3.81967	163.904	1.5872e-37	3.60057e-36
c51462_g1_i1	6.21367	2.24633	92.1006	8.23819e-22	4.75279e-21
c706_g1_i2	6.21328	0.685239	61.5779	4.25568e-15	1.44743e-14
c28017_g1_i10	6.21243	3.11192	218.951	1.53208e-49	7.89749e-48
c27561_g1_i4	6.21116	2.77921	306.462	1.28791e-68	2.5076e-66
c28610_g1_i1	6.21064	0.886224	23.7637	1.0892e-06	2.01511e-06
c26216_g3_i4	6.21036	1.42884	40.7318	1.74619e-10	4.2663e-10
c48636_g1_i1	6.209	2.35568	198.534	4.36244e-45	1.65525e-43
c63199_g1_i1	6.20504	9.40459	150.4	1.41784e-34	2.60432e-33
c28616_g2_i3	6.2048	1.3874	108.565	2.02091e-25	1.62748e-24
c12367_g1_i2	6.20456	2.88055	251.381	1.29836e-56	1.05835e-54
c29052_g6_i1	6.19975	4.13318	209.261	1.99161e-47	8.7336e-46
c22567_g1_i2	6.19568	2.7814	122.205	2.08213e-28	2.22815e-27
c81542_g1_i1	6.19061	5.11166	326.99	4.34882e-73	1.22461e-70
c28178_g6_i2	6.18738	2.90604	237.792	1.19158e-53	8.2354e-52
c30801_g1_i1	6.18382	2.46594	271.171	6.30439e-61	6.69189e-59
c24542_g1_i5	6.17858	1.53419	69.4301	7.91722e-17	3.05785e-16
c49110_g1_i1	6.17501	0.510367	23.5564	1.21304e-06	2.23573e-06
c29006_g5_i1	6.17497	1.01691	116.113	4.48882e-27	4.2509e-26
c23587_g1_i1	6.17049	0.814871	98.9071	2.6463e-23	1.74001e-22
c40933_g1_i1	6.17025	1.64509	218.781	1.66821e-49	8.56039e-48
c23516_g1_i4	6.17025	3.71824	205.134	1.58287e-46	6.59329e-45
c1892_g1_i1	6.16972	2.97286	182.703	1.24535e-41	3.76845e-40
c35156_g1_i1	6.16348	1.79791	101.506	7.12382e-24	4.9466e-23
c81367_g1_i1	6.16151	3.94749	303.408	5.96138e-68	1.09205e-65
c24934_g1_i6	6.15944	5.3355	167.229	2.98165e-38	7.02099e-37
c21884_g1_i3	6.15753	1.29485	77.0273	1.6861e-18	7.39103e-18
c46548_g1_i1	6.15536	3.61119	213.673	2.17057e-48	1.02293e-46
c8330_g1_i1	6.15252	0.85908	13.5683	0.000230043	0.000355734
c28551_g3_i1	6.14519	2.81771	86.7154	1.25316e-20	6.55698e-20
c38626_g1_i1	6.14357	4.88118	156.864	5.48036e-36	1.12286e-34
c30449_g1_i1	6.14257	1.97928	98.0957	3.98648e-23	2.58284e-22
c26683_g1_i3	6.13876	2.66441	24.5582	7.20986e-07	1.35355e-06
c28017_g2_i2	6.13347	5.74296	221.28	4.75635e-50	2.54017e-48
c23171_g1_i1	6.13237	5.68056	112.54	2.72172e-26	2.39075e-25
c23171_g1_i4	6.12729	4.62166	105.377	1.00977e-24	7.60353e-24
c46513_g1_i1	6.12635	2.08868	41.2675	1.3276e-10	3.27246e-10
c27862_g2_i5	6.12266	1.71965	221.936	3.42005e-50	1.83803e-48
c81757_g1_i1	6.12249	0.720916	84.2309	4.40228e-20	2.20782e-19
c31088_g1_i1	6.12125	1.48495	87.8358	7.11217e-21	3.80011e-20
c3649_g1_i2	6.12047	2.74471	49.3859	2.10247e-12	5.89173e-12
c52384_g1_i1	6.11345	2.95378	64.2873	1.07539e-15	3.82769e-15
c63777_g1_i1	6.11187	2.92341	165.876	5.88897e-38	1.36872e-36
c64788_g1_i1	6.11148	1.56014	291.442	2.41198e-65	3.46765e-63
c16948_g1_i3	6.10898	4.60433	227.618	1.9712e-51	1.15801e-49
c25737_g1_i3	6.10562	1.7808	74.0732	7.52735e-18	3.13813e-17
c63842_g1_i1	6.10525	3.22165	27.5145	1.55917e-07	3.0753e-07
c15898_g1_i2	6.10502	3.27834	128.063	1.08744e-29	1.3065e-28
c5814_g1_i1	6.10401	1.19203	30.8565	2.77833e-08	5.7889e-08
c27107_g2_i1	6.103	0.761574	71.9643	2.19129e-17	8.81717e-17
c21687_g1_i3	6.10297	0.556257	29.9923	4.3376e-08	8.91513e-08
c48307_g1_i1	6.09715	3.56007	306.633	1.18221e-68	2.31503e-66
c26654_g1_i8	6.09497	3.01859	38.2746	6.14578e-10	1.44208e-09
c28749_g3_i1	6.09185	1.89199	25.5514	4.30744e-07	8.22042e-07
c28854_g4_i2	6.09077	4.08023	408.036	9.8107e-91	1.39283e-87
c14300_g1_i3	6.08679	1.33856	145.968	1.31926e-33	2.2264e-32
c26965_g1_i2	6.08644	0.707276	129.508	5.24996e-30	6.49535e-29
c26491_g5_i9	6.086	5.84835	161.291	5.90904e-37	1.29395e-35
c25545_g1_i2	6.08464	2.59563	21.3615	3.80335e-06	6.74535e-06
c27287_g2_i1	6.0822	1.19508	86.2763	1.56475e-20	8.13361e-20
c966_g1_i2	6.08158	1.47598	121.343	3.21422e-28	3.37706e-27
c47330_g1_i1	6.08139	7.49024	149.851	1.869e-34	3.40184e-33
c26896_g1_i2	6.07553	1.75109	36.3094	1.68351e-09	3.82926e-09
c7118_g1_i1	6.07458	5.05552	169.336	1.03303e-38	2.52138e-37
c14786_g1_i2	6.07185	2.95749	244.13	4.94432e-55	3.67032e-53
c27581_g2_i1	6.07182	3.34916	56.7478	4.95453e-14	1.56195e-13
c24544_g1_i1	6.0685	5.53705	95.165	1.75158e-22	1.06957e-21
c7118_g1_i2	6.06547	4.95351	148.059	4.60461e-34	8.14604e-33
c7258_g1_i1	6.0631	4.76083	287.754	1.53435e-64	2.0746e-62
c49706_g1_i1	6.06149	2.29004	140.927	1.66956e-32	2.54073e-31
c27753_g3_i1	6.06139	0.964081	81.8124	1.49637e-19	7.17202e-19
c23280_g1_i1	6.06077	0.0749277	30.2891	3.72216e-08	7.68824e-08
c6331_g1_i1	6.05962	3.30829	144.501	2.76041e-33	4.5306e-32
c5571_g1_i2	6.05853	0.353065	24.3311	8.11197e-07	1.51668e-06
c30580_g1_i1	6.0569	1.84387	57.2906	3.75948e-14	1.19627e-13
c27698_g3_i1	6.05622	4.22481	78.1389	9.60447e-19	4.29466e-18
c24542_g1_i1	6.0514	1.81536	82.2755	1.18382e-19	5.7182e-19
c18025_g2_i1	6.04624	2.45045	235.231	4.31128e-53	2.86352e-51
c26654_g1_i6	6.04618	3.77241	41.1526	1.40797e-10	3.46481e-10
c8377_g1_i1	6.04155	0.371628	63.3085	1.76736e-15	6.19158e-15
c12323_g1_i2	6.03809	4.48775	482.27	6.8533e-107	3.33589e-103
c27956_g1_i2	6.03329	7.82397	327.193	3.92782e-73	1.12464e-70
c9019_g1_i1	6.03094	2.6798	75.4322	3.78173e-18	1.61068e-17
c62266_g1_i1	6.0295	3.2155	198.082	5.47439e-45	2.06337e-43
c28155_g2_i5	6.02682	3.35727	159.363	1.55916e-36	3.32033e-35
c21421_g1_i1	6.02493	2.40705	89.3892	3.24299e-21	1.78626e-20
c13869_g1_i4	6.02206	2.14902	50.2433	1.3582e-12	3.861e-12
c24951_g1_i2	6.01999	2.58732	46.2011	1.0672e-11	2.84929e-11
c7524_g1_i1	6.01932	1.02497	89.6894	2.78642e-21	1.54452e-20
c79478_g1_i1	6.01371	6.88534	128.784	7.56332e-30	9.21033e-29
c36137_g1_i1	6.01005	2.43265	176.199	3.27698e-40	8.89694e-39
c25921_g1_i1	6.00965	2.91236	226.694	3.13655e-51	1.80832e-49
c23067_g1_i1	6.0074	2.04186	76.9037	1.79502e-18	7.84928e-18
c18688_g1_i2	6.00355	0.88878	99.7458	1.73269e-23	1.16125e-22
c87554_g1_i1	5.99779	3.91478	126.781	2.07472e-29	2.42844e-28
c88075_g1_i1	5.99577	2.30202	205.281	1.47066e-46	6.14089e-45
c80255_g1_i1	5.99561	6.60448	130.926	2.57044e-30	3.25223e-29
c28853_g3_i8	5.99452	3.02975	374.798	1.68864e-83	1.33807e-80
c9380_g1_i1	5.9923	0.605292	81.5897	1.67488e-19	7.99836e-19
c12398_g1_i1	5.9899	3.04916	173.805	1.0917e-39	2.84821e-38
c16088_g1_i1	5.98817	2.82149	215.8	7.45528e-49	3.62891e-47
c27303_g1_i1	5.98366	0.45347	25.8895	3.61537e-07	6.93267e-07
c51564_g1_i1	5.98245	0.539919	71.9375	2.22124e-17	8.93346e-17
c25010_g1_i1	5.98129	1.17367	169.811	8.13472e-39	2.0027e-37
c79696_g1_i1	5.98088	1.00964	26.7043	2.37097e-07	4.61767e-07
c10894_g1_i1	5.97912	4.43755	267.671	3.6515e-60	3.6841e-58
c18833_g1_i2	5.97681	4.71799	92.27	7.56231e-22	4.38066e-21
c24786_g1_i2	5.97386	1.83109	113.576	1.61357e-26	1.44416e-25
c28733_g1_i2	5.96727	2.17213	194.979	2.60362e-44	9.44762e-43
c14579_g1_i1	5.96639	1.57376	67.0448	2.65405e-16	9.88864e-16
c27287_g2_i3	5.96267	2.22602	89.5551	2.98218e-21	1.64981e-20
c28017_g1_i3	5.96255	1.7291	159.9	1.18973e-36	2.55597e-35
c27207_g1_i3	5.96025	3.341	81.8821	1.44452e-19	6.93617e-19
c85879_g1_i1	5.95393	1.07854	99.7525	1.72686e-23	1.15757e-22
c28051_g1_i1	5.95178	0.55694	138.003	7.2774e-32	1.05696e-30
c31889_g1_i1	5.95159	6.74634	300.368	2.73849e-67	4.71256e-65
c28783_g1_i2	5.95023	6.38143	50.3784	1.26785e-12	3.61379e-12
c25097_g1_i2	5.94851	7.91976	346.391	2.58861e-77	1.07563e-74
c19534_g2_i1	5.94791	1.05866	156.139	7.89487e-36	1.5955e-34
c65136_g1_i1	5.94611	4.50594	31.9655	1.56933e-08	3.32847e-08
c82100_g1_i1	5.94326	1.05229	61.3566	4.76181e-15	1.61329e-14
c28159_g2_i2	5.94103	0.799908	76.8938	1.80403e-18	7.88566e-18
c63675_g1_i1	5.94026	6.37979	326.116	6.74084e-73	1.85226e-70
c28506_g6_i1	5.93888	5.08093	312.199	7.24591e-70	1.53348e-67
c76058_g1_i1	5.9376	0.824094	113.391	1.77198e-26	1.58012e-25
c28631_g5_i1	5.93755	3.21281	256.884	8.19937e-58	7.18193e-56
c12323_g1_i1	5.93714	4.78739	370.013	1.85899e-82	1.31961e-79
c25822_g1_i2	5.93524	7.52883	105.642	8.83158e-25	6.68559e-24
c7764_g1_i1	5.93346	1.24556	28.0895	1.15833e-07	2.30591e-07
c23356_g1_i2	5.93245	2.72264	101.041	9.00775e-24	6.19542e-23
c28500_g6_i9	5.93149	4.17407	200.818	1.38466e-45	5.41672e-44
c42945_g1_i1	5.93134	1.23151	23.2094	1.45285e-06	2.66367e-06
c19954_g1_i2	5.927	6.59314	181.914	1.85143e-41	5.5095e-40
c17623_g1_i2	5.92481	1.9406	75.6611	3.36771e-18	1.44029e-17
c28423_g2_i1	5.92276	1.42338	174.208	8.91409e-40	2.34903e-38
c67320_g1_i1	5.92018	2.45326	133.438	7.25112e-31	9.621e-30
c32227_g1_i1	5.92016	1.21335	24.0646	9.31595e-07	1.73351e-06
c25822_g1_i1	5.91254	6.54482	144.063	3.44159e-33	5.60809e-32
c25510_g1_i7	5.9097	2.45642	210.216	1.23207e-47	5.4733e-46
c29773_g1_i1	5.90832	2.13369	89.2154	3.54082e-21	1.94152e-20
c26271_g5_i1	5.90353	1.45427	134.47	4.31185e-31	5.8347e-30
c27862_g2_i2	5.9018	1.74821	198.785	3.84563e-45	1.46733e-43
c10750_g1_i1	5.90003	6.11201	223.32	1.70717e-50	9.33682e-49
c27720_g1_i2	5.8987	2.6879	165.755	6.25684e-38	1.45125e-36
c17173_g1_i1	5.89848	1.23409	86.6552	1.29188e-20	6.75437e-20
c23681_g1_i2	5.89466	1.11402	28.5853	8.9661e-08	1.79897e-07
c23516_g1_i2	5.89182	4.56346	260.181	1.56658e-58	1.43105e-56
c26387_g1_i2	5.89003	3.02017	28.8282	7.90925e-08	1.59387e-07
c5156_g1_i1	5.88846	1.97041	87.1183	1.02219e-20	5.3957e-20
c18688_g1_i1	5.88811	0.883837	101.885	5.884e-24	4.10578e-23
c21687_g1_i1	5.88723	0.550433	29.8562	4.65317e-08	9.5407e-08
c26977_g1_i6	5.88707	1.34216	107.659	3.1928e-25	2.52409e-24
c63593_g1_i1	5.88626	2.99291	113.887	1.37953e-26	1.24483e-25
c21687_g1_i4	5.8855	0.133984	27.7998	1.34541e-07	2.66524e-07
c23043_g1_i1	5.88063	2.68153	35.2624	2.88141e-09	6.44385e-09
c26491_g5_i11	5.88053	7.04695	179.629	5.8394e-41	1.66918e-39
c25727_g2_i1	5.878	3.92115	153.103	3.63634e-35	6.99216e-34
c26491_g5_i2	5.87653	5.56012	149.516	2.21233e-34	4.01603e-33
c28551_g3_i3	5.87495	5.6449	190.7	2.23685e-43	7.64454e-42
c24262_g1_i6	5.87347	2.54694	231.036	3.54363e-52	2.20332e-50
c20062_g1_i1	5.8731	3.20627	139.937	2.74779e-32	4.11722e-31
c27279_g4_i1	5.87189	3.20515	100.642	1.10188e-23	7.50887e-23
c70055_g1_i1	5.86995	0.746822	44.5164	2.52235e-11	6.55217e-11
c26965_g1_i1	5.86485	1.22749	149.907	1.81693e-34	3.31415e-33
c30321_g1_i1	5.86321	0.917125	141.095	1.53344e-32	2.343e-31
c28020_g1_i1	5.85959	3.00921	212.984	3.06876e-48	1.43235e-46
c23516_g1_i1	5.85671	4.21556	247.28	1.01721e-55	7.84152e-54
c24855_g1_i2	5.85074	0.432171	26.6408	2.45012e-07	4.76529e-07
c83620_g1_i1	5.84816	4.26722	125.376	4.21131e-29	4.78466e-28
c66641_g1_i1	5.84657	0.279091	21.2535	4.02381e-06	7.12447e-06
c26491_g5_i1	5.84615	7.50765	172.982	1.6516e-39	4.25038e-38
c26491_g5_i8	5.84541	5.20482	212.067	4.86324e-48	2.23022e-46
c25737_g1_i4	5.84203	1.76198	65.4129	6.07411e-16	2.20244e-15
c10390_g1_i1	5.83747	1.15327	79.1276	5.82251e-19	2.65157e-18
c23267_g1_i1	5.8347	1.5776	31.2051	2.32157e-08	4.86638e-08
c25348_g2_i1	5.83463	5.89691	25.7179	3.95135e-07	7.55735e-07
c26784_g1_i3	5.83114	1.54493	49.4863	1.99758e-12	5.60656e-12
c26134_g3_i1	5.83015	3.09301	209.759	1.55007e-47	6.85025e-46
c21981_g2_i1	5.82914	2.03519	69.1263	9.23569e-17	3.55218e-16
c24951_g1_i8	5.82821	2.08777	50.0056	1.53307e-12	4.33784e-12
c4719_g1_i1	5.82692	3.47892	138.31	6.23319e-32	9.10736e-31
c28500_g4_i3	5.82569	0.740743	92.0816	8.31751e-22	4.79774e-21
c21421_g1_i2	5.82538	1.6852	68.5172	1.25778e-16	4.7927e-16
c26491_g5_i5	5.8218	5.71775	145.304	1.84325e-33	3.07717e-32
c81554_g1_i1	5.82178	0.798897	46.5945	8.7304e-12	2.34543e-11
c10877_g1_i1	5.81963	2.70087	160.676	8.053e-37	1.74993e-35
c46735_g1_i1	5.81814	1.96541	102.103	5.2699e-24	3.69392e-23
c32109_g1_i1	5.81585	4.65723	188.595	6.44281e-43	2.13755e-41
c24749_g3_i3	5.8149	1.06987	69.333	8.31661e-17	3.20811e-16
c68040_g1_i1	5.81322	2.29697	195.329	2.18363e-44	7.94901e-43
c79485_g1_i1	5.80774	1.30725	55.113	1.13793e-13	3.4924e-13
c28853_g3_i1	5.80723	3.58914	465.014	3.89707e-103	1.02142e-99
c28500_g6_i2	5.80651	3.24808	324.69	1.37857e-72	3.64125e-70
c20566_g1_i1	5.80195	6.77777	113.865	1.3952e-26	1.25697e-25
c21157_g2_i1	5.79785	2.37312	176.275	3.15267e-40	8.58681e-39
c28017_g1_i5	5.79754	4.60581	177.282	1.90015e-40	5.27228e-39
c25510_g1_i5	5.79316	3.5021	332.455	2.80625e-74	9.10641e-72
c19473_g1_i1	5.79104	3.86298	64.3588	1.03704e-15	3.69576e-15
c27968_g5_i3	5.79076	0.119802	28.6042	8.87883e-08	1.78199e-07
c24097_g1_i3	5.7877	0.926037	70.1474	5.50356e-17	2.14606e-16
c30027_g1_i1	5.78722	5.16148	135.609	2.42987e-31	3.37518e-30
c28313_g1_i4	5.78381	0.265077	26.4964	2.64025e-07	5.12103e-07
c19954_g1_i1	5.78379	6.3478	187.585	1.07046e-42	3.4704e-41
c1653_g1_i1	5.78313	1.35063	202.172	7.01213e-46	2.80757e-44
c25010_g1_i5	5.7814	1.77316	245.013	3.17519e-55	2.39354e-53
c22220_g1_i2	5.78088	0.051965	20.4817	6.02027e-06	1.05108e-05
c54618_g1_i1	5.7765	0.129808	21.3777	3.77135e-06	6.68998e-06
c19361_g1_i2	5.77566	2.45242	200.303	1.79393e-45	6.94598e-44
c49006_g1_i1	5.7751	1.46153	90.5972	1.76112e-21	9.90044e-21
c66237_g1_i1	5.77382	2.00046	141.75	1.10278e-32	1.71263e-31
c26216_g3_i2	5.77113	1.84156	37.4818	9.22694e-10	2.1374e-09
c23516_g1_i5	5.76479	4.37289	270.016	1.12558e-60	1.16927e-58
c21683_g1_i1	5.76217	2.01142	146.16	1.19793e-33	2.0307e-32
c23498_g1_i5	5.75975	5.63669	224.406	9.8924e-51	5.52564e-49
c81892_g1_i1	5.75745	2.87547	168.18	1.84762e-38	4.43026e-37
c28500_g6_i20	5.7574	1.20048	179.744	5.51173e-41	1.57684e-39
c28155_g2_i4	5.75647	6.38905	317.737	4.5074e-71	1.07399e-68
c23256_g3_i1	5.75428	2.61283	98.0533	4.07269e-23	2.63718e-22
c24938_g1_i4	5.75299	1.12734	131.387	2.03754e-30	2.60311e-29
c27353_g4_i1	5.74961	4.48463	374.667	1.80352e-83	1.39662e-80
c72490_g1_i1	5.74676	1.14771	83.8775	5.26403e-20	2.61995e-19
c28682_g13_i1	5.74598	2.59064	129.774	4.59301e-30	5.70743e-29
c1563_g1_i1	5.74413	4.26252	306.282	1.40982e-68	2.72936e-66
c30257_g1_i1	5.74371	0.45072	20.0198	7.66436e-06	1.32704e-05
c26018_g1_i4	5.74045	2.78876	281.724	3.16104e-63	3.8883e-61
c22456_g1_i2	5.73948	2.42264	160.137	1.05623e-36	2.27633e-35
c71747_g1_i1	5.73902	0.572222	91.3223	1.22077e-21	6.95111e-21
c13118_g1_i1	5.73742	5.88801	309.783	2.43552e-69	4.93962e-67
c26189_g1_i2	5.73587	2.98606	155.588	1.04179e-35	2.07949e-34
c26695_g1_i1	5.73369	1.33394	94.8141	2.09133e-22	1.26951e-21
c18713_g1_i1	5.73217	1.07521	46.9759	7.18657e-12	1.94247e-11
c17377_g1_i1	5.73168	2.08397	67.4475	2.16376e-16	8.1169e-16
c49422_g1_i1	5.72888	2.88123	109.374	1.34369e-25	1.10322e-24
c5329_g1_i1	5.72872	2.50491	134.772	3.70355e-31	5.04765e-30
c84568_g1_i1	5.72283	2.57547	54.6024	1.47558e-13	4.49106e-13
c20566_g2_i1	5.71728	6.1725	91.1413	1.33771e-21	7.59412e-21
c27717_g3_i1	5.71673	2.75992	155.373	1.16068e-35	2.31274e-34
c30419_g1_i1	5.71478	4.16623	138.836	4.78411e-32	7.03231e-31
c18946_g1_i1	5.70616	2.01577	108.427	2.16684e-25	1.73965e-24
c28485_g1_i7	5.70511	4.17765	191.562	1.4497e-43	5.03525e-42
c28772_g4_i1	5.70394	7.88485	135.925	2.07254e-31	2.88943e-30
c80521_g1_i1	5.70296	4.77336	505.593	5.76861e-112	6.5518e-108
c49889_g1_i1	5.70271	3.51071	84.2289	4.40674e-20	2.2094e-19
c19565_g1_i4	5.70176	2.2322	78.2881	8.90589e-19	3.99592e-18
c5249_g1_i2	5.69558	4.04768	206.841	6.71636e-47	2.86416e-45
c39960_g1_i1	5.69217	4.06816	227.732	1.86193e-51	1.0976e-49
c26072_g2_i1	5.69061	3.66861	142.13	9.10896e-33	1.42371e-31
c35878_g1_i1	5.68933	3.93675	232.803	1.45873e-52	9.30776e-51
c72111_g1_i1	5.6881	0.703578	14.1597	0.000167933	0.000262524
c1933_g1_i2	5.68494	5.0689	171.616	3.2829e-39	8.35385e-38
c28803_g1_i3	5.68462	2.83974	277.879	2.17629e-62	2.56584e-60
c8013_g1_i2	5.68414	3.79415	162.286	3.58234e-37	7.98829e-36
c83642_g1_i1	5.68359	0.452804	32.2232	1.37442e-08	2.92691e-08
c23498_g1_i3	5.6834	4.98049	217.563	3.07516e-49	1.53412e-47
c25097_g1_i3	5.68323	7.55662	317.875	4.20465e-71	1.00891e-68
c23600_g4_i1	5.68275	4.04839	245.631	2.32839e-55	1.763e-53
c22418_g2_i1	5.68171	2.30362	166.451	4.40868e-38	1.03171e-36
c27862_g2_i1	5.67984	1.67817	180.537	3.70045e-41	1.07398e-39
c21421_g1_i6	5.67939	2.84478	87.4037	8.8485e-21	4.69911e-20
c22137_g1_i2	5.67868	2.12377	300.944	2.0514e-67	3.62162e-65
c6686_g1_i2	5.67767	0.771981	53.5063	2.57767e-13	7.71241e-13
c4551_g1_i1	5.67278	1.65461	62.6287	2.49585e-15	8.64328e-15
c21421_g1_i5	5.66957	2.12348	81.6796	1.60037e-19	7.65101e-19
c22252_g1_i2	5.66852	2.07786	80.7466	2.56598e-19	1.20561e-18
c34774_g1_i1	5.66645	0.487161	87.3268	9.19932e-21	4.87706e-20
c5488_g1_i1	5.66601	3.01096	225.444	5.87583e-51	3.33123e-49
c34529_g1_i1	5.6625	1.40405	113.64	1.5626e-26	1.40111e-25
c28500_g4_i1	5.6607	1.76281	126.378	2.54112e-29	2.95205e-28
c15860_g1_i1	5.65858	6.82834	260.46	1.36252e-58	1.25135e-56
c14997_g1_i2	5.65686	0.683171	56.2911	6.2499e-14	1.95585e-13
c26599_g1_i1	5.65543	2.07892	70.5695	4.4434e-17	1.74545e-16
c4279_g1_i1	5.654	1.45396	56.4346	5.80988e-14	1.82317e-13
c79276_g1_i1	5.65108	4.54598	190.643	2.30143e-43	7.85739e-42
c6946_g1_i1	5.65026	0.668824	82.7262	9.42439e-20	4.59527e-19
c22137_g1_i1	5.64562	2.21949	267.463	4.05279e-60	4.07347e-58
c28500_g6_i13	5.64418	1.6488	223.305	1.7203e-50	9.39356e-49
c27776_g1_i4	5.64257	2.73611	205.149	1.57107e-46	6.55213e-45
c23498_g1_i9	5.63962	4.32633	305.021	2.65378e-68	5.02346e-66
c26072_g2_i6	5.63803	3.56978	137.694	8.50046e-32	1.22727e-30
c11976_g1_i2	5.63743	2.19455	220.463	7.16824e-50	3.76338e-48
c47741_g1_i1	5.63672	1.85081	125.538	3.88172e-29	4.422e-28
c26491_g5_i3	5.63455	5.0716	271.509	5.3203e-61	5.68271e-59
c10036_g1_i1	5.63381	0.352302	16.9969	3.74401e-05	6.14497e-05
c27964_g4_i2	5.632	3.6239	285.428	4.92949e-64	6.38641e-62
c27362_g1_i4	5.63191	0.888926	50.2047	1.38517e-12	3.9357e-12
c13869_g1_i1	5.6304	2.46734	50.7862	1.02997e-12	2.95431e-12
c16492_g1_i2	5.62906	5.25772	540.08	1.8119e-119	6.17368e-115
c28847_g3_i10	5.62901	4.52269	351.716	1.79279e-78	8.60362e-76
c27367_g2_i2	5.62212	0.454426	23.8601	1.03596e-06	1.92079e-06
c23498_g1_i8	5.62032	5.39803	307.14	9.1688e-69	1.80583e-66
c28159_g2_i1	5.61758	1.09201	98.0251	4.13104e-23	2.67344e-22
c11322_g1_i1	5.61205	0.782159	34.0126	5.47562e-09	1.19973e-08
c11002_g1_i1	5.61141	2.26451	177.683	1.55338e-40	4.34552e-39
c13957_g1_i1	5.60923	0.563923	61.6862	4.02784e-15	1.37295e-14
c53912_g1_i1	5.60719	0.542921	91.4385	1.15115e-21	6.57003e-21
c32645_g1_i1	5.60693	4.5073	112.484	2.79896e-26	2.45353e-25
c28853_g3_i3	5.60482	1.28526	163.574	1.87439e-37	4.23795e-36
c20794_g1_i1	5.60327	3.54385	19.8478	8.38577e-06	1.44819e-05
c25010_g1_i11	5.60113	1.45044	150.314	1.48017e-34	2.71295e-33
c26599_g1_i6	5.60067	1.88303	63.5612	1.55459e-15	5.4664e-15
c28607_g10_i1	5.60054	7.0967	212.463	3.98524e-48	1.84496e-46
c22752_g2_i1	5.59494	1.46404	97.9662	4.25581e-23	2.7521e-22
c20596_g1_i1	5.59402	1.6329	223.11	1.89672e-50	1.03073e-48
c28815_g3_i1	5.5917	3.86336	64.3889	1.02131e-15	3.64237e-15
c14786_g1_i1	5.5879	3.03373	230.644	4.31416e-52	2.66298e-50
c29064_g2_i6	5.58736	2.34102	156.951	5.24529e-36	1.07729e-34
c24855_g1_i1	5.58126	0.48933	23.4795	1.2625e-06	2.32374e-06
c23280_g1_i4	5.58076	1.0998	47.354	5.92564e-12	1.6115e-11
c40171_g1_i1	5.57801	1.62301	128.388	9.23087e-30	1.11612e-28
c709_g1_i1	5.57714	4.15836	359.177	4.25321e-80	2.33741e-77
c26491_g5_i7	5.57677	6.34312	168.267	1.76885e-38	4.24736e-37
c22265_g1_i2	5.57668	1.46255	61.6654	4.07064e-15	1.38685e-14
c70160_g1_i1	5.57664	4.88649	138.611	5.3578e-32	7.86203e-31
c28853_g3_i13	5.57605	1.43399	190.917	2.00564e-43	6.89587e-42
c25192_g1_i3	5.57339	0.721781	94.9963	1.90737e-22	1.16157e-21
c23498_g1_i7	5.57145	5.71724	141.942	1.00133e-32	1.56149e-31
c23498_g1_i4	5.57102	5.641	156.126	7.94598e-36	1.60488e-34
c10416_g1_i2	5.57069	0.659377	105.731	8.44353e-25	6.40037e-24
c72365_g1_i1	5.57024	3.85314	159.311	1.60045e-36	3.40187e-35
c23148_g2_i2	5.56983	3.85511	257.172	7.09486e-58	6.26278e-56
c22137_g1_i4	5.56873	1.99919	203.382	3.81718e-46	1.55578e-44
c28188_g2_i1	5.56869	0.62846	22.0742	2.62314e-06	4.71255e-06
c51447_g1_i1	5.56836	1.00544	42.9993	5.47588e-11	1.3869e-10
c26016_g3_i2	5.56781	4.07893	349.941	4.36431e-78	1.98273e-75
c43666_g1_i1	5.56621	2.59742	23.8913	1.01931e-06	1.89135e-06
c5622_g1_i1	5.56393	1.43223	137.88	7.74037e-32	1.11943e-30
c16875_g1_i2	5.56237	6.6136	187.541	1.09447e-42	3.54148e-41
c26873_g2_i1	5.56178	2.94121	121.972	2.34125e-28	2.49292e-27
c18833_g1_i1	5.55833	4.4217	90.1465	2.21165e-21	1.23476e-20
c26896_g1_i5	5.55463	1.90782	33.5629	6.8998e-09	1.50116e-08
c49440_g1_i1	5.55155	2.06486	168.327	1.71655e-38	4.13051e-37
c86309_g1_i1	5.55053	2.92663	126.965	1.89105e-29	2.22032e-28
c47695_g1_i1	5.54838	0.971598	91.7127	1.0022e-21	5.7469e-21
c28618_g7_i2	5.54595	3.75291	230.895	3.80265e-52	2.35578e-50
c18003_g1_i1	5.54548	1.43136	59.8974	9.99311e-15	3.3106e-14
c47973_g1_i1	5.54525	3.15094	224.828	8.00561e-51	4.52363e-49
c17623_g1_i1	5.54451	1.61865	59.5823	1.17284e-14	3.86556e-14
c2793_g1_i1	5.54247	2.49688	81.0222	2.23192e-19	1.05374e-18
c28017_g1_i2	5.53854	1.4835	109.196	1.47036e-25	1.20229e-24
c18666_g1_i2	5.5364	1.43949	209.586	1.6908e-47	7.46251e-46
c17412_g1_i2	5.53528	3.14662	281.739	3.13725e-63	3.87303e-61
c23498_g1_i2	5.53409	5.76654	184.341	5.46716e-42	1.68887e-40
c16064_g1_i1	5.53231	5.6638	332.43	2.84112e-74	9.13258e-72
c79717_g1_i1	5.52684	1.25828	155.801	9.35966e-36	1.87375e-34
c26072_g2_i3	5.5267	3.33049	131.932	1.54865e-30	1.99498e-29
c43148_g1_i1	5.5238	2.13015	111.086	5.66633e-26	4.82431e-25
c28444_g5_i2	5.52281	0.946571	26.1407	3.1742e-07	6.11388e-07
c20621_g1_i2	5.52235	0.439834	97.2033	6.25614e-23	3.98068e-22
c13922_g1_i1	5.52011	2.08215	204.417	2.26978e-46	9.36296e-45
c70138_g1_i1	5.5189	2.39799	173.792	1.09901e-39	2.86508e-38
c25010_g1_i8	5.5177	1.38402	179.76	5.46929e-41	1.56601e-39
c27497_g3_i1	5.51711	0.844894	28.3741	9.99923e-08	2.00002e-07
c28155_g2_i3	5.51673	5.39146	352.994	9.44263e-79	4.73145e-76
c25010_g1_i9	5.51508	1.68798	192.676	8.28214e-44	2.91526e-42
c27956_g1_i4	5.5146	7.1535	347.241	1.69013e-77	7.19847e-75
c33295_g1_i1	5.5143	4.22816	358.349	6.44447e-80	3.43097e-77
c79273_g1_i1	5.51407	4.90503	287.821	1.48388e-64	2.01436e-62
c13443_g1_i2	5.51383	1.76127	56.2101	6.51255e-14	2.0358e-13
c27353_g4_i2	5.51307	4.96574	367.438	6.76276e-82	4.4313e-79
c27734_g4_i4	5.51301	0.545838	19.3913	1.06488e-05	1.82413e-05
c29859_g1_i1	5.51137	1.07163	197.691	6.6632e-45	2.48942e-43
c20438_g1_i2	5.51019	1.85734	65.4741	5.88828e-16	2.13733e-15
c20009_g1_i1	5.50955	6.62902	189	5.25521e-43	1.75895e-41
c71846_g1_i1	5.50951	3.01353	87.8018	7.23526e-21	3.86406e-20
c25010_g1_i2	5.50765	1.60056	235.363	4.03454e-53	2.69019e-51
c27401_g1_i3	5.50666	0.165091	16.6072	4.59751e-05	7.49131e-05
c21683_g1_i2	5.50586	1.9946	155.509	1.08405e-35	2.16258e-34
c51676_g1_i1	5.50574	0.941743	113.617	1.58083e-26	1.41672e-25
c21584_g1_i2	5.5046	1.34552	141.29	1.39024e-32	2.13473e-31
c84303_g1_i1	5.50452	1.61479	78.7459	7.06347e-19	3.19365e-18
c23095_g1_i2	5.50431	3.99338	341.235	3.43514e-76	1.28621e-73
c21977_g1_i2	5.50413	3.95622	186.084	2.27635e-42	7.22853e-41
c24951_g1_i4	5.49968	2.83241	39.8151	2.79179e-10	6.71577e-10
c27922_g1_i1	5.49547	2.78711	61.2326	5.07136e-15	1.71408e-14
c13603_g1_i2	5.49458	2.62516	144.911	2.2465e-33	3.73026e-32
c707_g1_i1	5.49435	6.86917	244.502	4.10307e-55	3.05916e-53
c66393_g1_i1	5.49289	1.05834	90.7806	1.60523e-21	9.05397e-21
c8922_g1_i2	5.49223	0.758278	44.9704	2.00036e-11	5.23611e-11
c70814_g1_i1	5.48828	3.49154	158.44	2.48056e-36	5.20765e-35
c28607_g10_i12	5.48716	7.0916	262.526	4.82969e-59	4.57117e-57
c13443_g1_i1	5.48702	0.760448	43.3639	4.54501e-11	1.15733e-10
c30005_g1_i1	5.48265	2.08498	54.381	1.65153e-13	5.01092e-13
c33954_g1_i1	5.48134	2.3887	44.9563	2.01477e-11	5.27218e-11
c28803_g1_i16	5.47499	2.97066	300.66	2.36593e-67	4.09211e-65
c707_g1_i2	5.47457	6.33756	307.635	7.15349e-69	1.4171e-66
c28933_g1_i3	5.4716	7.10578	203.399	3.78476e-46	1.54441e-44
c966_g1_i1	5.47029	2.01357	146.213	1.16642e-33	1.97828e-32
c86989_g1_i1	5.46962	1.08408	45.5421	1.49394e-11	3.95027e-11
c26896_g1_i1	5.46718	1.54015	36.607	1.44514e-09	3.30074e-09
c21977_g1_i1	5.46542	3.77923	146.279	1.12797e-33	1.91878e-32
c15372_g1_i2	5.46535	0.798231	99.3566	2.10898e-23	1.40377e-22
c10576_g1_i1	5.46472	2.38212	85.827	1.96386e-20	1.01186e-19
c25510_g1_i2	5.46431	4.42053	328.043	2.56445e-73	7.46825e-71
c24035_g1_i1	5.46258	2.12533	118.867	1.11968e-27	1.12076e-26
c20688_g1_i1	5.46201	2.80425	153.589	2.84837e-35	5.52377e-34
c27635_g1_i4	5.45695	4.9297	253.688	4.07708e-57	3.4643e-55
c20522_g2_i2	5.45331	5.62991	179.795	5.37266e-41	1.54093e-39
c28016_g8_i1	5.4506	5.78153	171.759	3.05541e-39	7.78662e-38
c27635_g1_i2	5.44964	5.03446	257	7.73406e-58	6.79182e-56
c47110_g1_i1	5.44904	4.46672	93.8337	3.43178e-22	2.0464e-21
c26844_g1_i1	5.44859	8.91415	278.94	1.27814e-62	1.53345e-60
c17677_g1_i1	5.44629	4.41281	218.606	1.82129e-49	9.31782e-48
c32527_g1_i1	5.44568	0.796746	56.9693	4.42659e-14	1.40066e-13
c4089_g1_i1	5.44554	0.967601	37.8425	7.66927e-10	1.78665e-09
c23498_g1_i6	5.44417	6.07443	158.185	2.82017e-36	5.89882e-35
c28016_g8_i2	5.44416	5.02193	202.648	5.52054e-46	2.2208e-44
c23249_g2_i1	5.4414	3.95274	18.2358	1.9518e-05	3.27346e-05
c26896_g1_i4	5.43738	1.68182	36.5067	1.52146e-09	3.46877e-09
c11055_g1_i1	5.43655	3.31035	42.2736	7.93551e-11	1.98887e-10
c23865_g1_i1	5.43514	6.97573	178.021	1.31048e-40	3.68112e-39
c20157_g1_i1	5.43498	1.28861	17.5133	2.85301e-05	4.72331e-05
c23171_g1_i3	5.43408	5.64839	109.729	1.12325e-25	9.29621e-25
c48188_g1_i1	5.43324	2.33668	123.925	8.74714e-29	9.66412e-28
c25510_g1_i4	5.43291	3.6197	292.184	1.66184e-65	2.44068e-63
c26134_g3_i2	5.43201	2.64631	155.034	1.3764e-35	2.72664e-34
c21183_g1_i1	5.43194	0.719793	36.7197	1.36393e-09	3.12048e-09
c28610_g1_i3	5.43129	0.0443336	14.7673	0.000121627	0.000192279
c25510_g1_i6	5.42953	3.13024	306.016	1.611e-68	3.0838e-66
c11123_g1_i1	5.42641	4.24369	267.082	4.9085e-60	4.86185e-58
c18295_g1_i2	5.42357	2.43727	68.629	1.18841e-16	4.53851e-16
c63597_g1_i1	5.42243	2.13164	17.4736	2.91329e-05	4.81913e-05
c17056_g1_i1	5.42025	0.924831	82.6728	9.68257e-20	4.71441e-19
c19441_g1_i1	5.41986	2.10042	181.659	2.10501e-41	6.23688e-40
c64874_g1_i1	5.41947	1.25111	90.6354	1.7274e-21	9.72049e-21
c11055_g1_i2	5.41714	4.52293	55.3854	9.9069e-14	3.05427e-13
c58090_g1_i1	5.41704	2.9698	201.056	1.22844e-45	4.82221e-44
c65993_g1_i1	5.41624	4.36683	220.768	6.14998e-50	3.24881e-48
c44425_g1_i1	5.41475	0.883775	27.0783	1.95376e-07	3.8294e-07
c27107_g2_i2	5.41323	1.03987	76.9213	1.77904e-18	7.78343e-18
c5249_g1_i1	5.40976	4.8339	192.148	1.08004e-43	3.78602e-42
c13603_g1_i1	5.40685	2.65429	166.393	4.53894e-38	1.06146e-36
c25010_g1_i7	5.40466	1.5643	181.602	2.1663e-41	6.41288e-40
c9311_g1_i2	5.4036	1.93035	22.2833	2.35242e-06	4.24029e-06
c20223_g2_i1	5.39988	1.52347	141.662	1.15265e-32	1.7852e-31
c23634_g1_i1	5.39574	1.8192	49.7804	1.71956e-12	4.84821e-12
c26216_g3_i1	5.39532	2.58944	45.0602	1.91066e-11	5.00708e-11
c26337_g1_i17	5.39222	0.462567	78.8892	6.56942e-19	2.97739e-18
c23995_g3_i1	5.38823	2.65728	14.327	0.000153645	0.000241096
c16627_g1_i2	5.388	0.566947	65.4184	6.05708e-16	2.19697e-15
c26977_g1_i2	5.3873	2.1777	99.1278	2.3672e-23	1.56495e-22
c28631_g5_i3	5.38717	3.408	227.576	2.01411e-51	1.17916e-49
c26599_g1_i2	5.3863	2.30961	73.4721	1.02068e-17	4.21291e-17
c80727_g1_i1	5.38488	1.00982	100.804	1.01558e-23	6.94302e-23
c13869_g1_i2	5.38463	1.51635	37.2868	1.01973e-09	2.35371e-09
c28853_g3_i7	5.38431	3.57116	351.507	1.9907e-78	9.42072e-76
c28631_g5_i5	5.38288	3.47089	202.358	6.38753e-46	2.56351e-44
c27303_g1_i4	5.38256	0.224656	48.8138	2.81448e-12	7.83031e-12
c33443_g1_i1	5.38182	0.170157	13.5489	0.000232422	0.000359218
c20958_g1_i1	5.38089	0.912868	96.4711	9.05575e-23	5.68663e-22
c81614_g1_i1	5.38077	1.41427	65.2489	6.60114e-16	2.38896e-15
c28325_g1_i6	5.38022	3.4899	295.004	4.03812e-66	6.22583e-64
c50588_g1_i1	5.37677	1.63866	166.899	3.51908e-38	8.26936e-37
c27790_g1_i8	5.37524	1.95911	128.674	7.99427e-30	9.71776e-29
c20522_g2_i1	5.37372	4.85148	274.888	9.76486e-62	1.10172e-59
c56756_g1_i1	5.37347	0.838159	146.362	1.08215e-33	1.84452e-32
c7016_g1_i1	5.3697	2.06523	65.774	5.05722e-16	1.8457e-15
c51902_g1_i1	5.36828	2.68625	156.368	7.03541e-36	1.42689e-34
c71269_g1_i1	5.36397	4.53761	75.3439	3.95472e-18	1.68079e-17
c45194_g1_i1	5.36049	0.733575	120.878	4.06447e-28	4.22867e-27
c13922_g1_i3	5.35976	2.1404	191.606	1.41852e-43	4.94711e-42
c55424_g1_i1	5.35944	4.75965	239.6	4.80641e-54	3.41897e-52
c22137_g1_i3	5.3593	2.09162	239.392	5.33617e-54	3.78003e-52
c51244_g1_i1	5.3591	4.09951	126.401	2.51288e-29	2.92024e-28
c49668_g1_i1	5.35873	3.21187	132.381	1.23511e-30	1.60836e-29
c20688_g1_i2	5.35531	2.4293	135.605	2.43426e-31	3.37852e-30
c2170_g1_i1	5.3551	9.30662	362.294	8.91424e-81	5.23681e-78
c16492_g1_i3	5.35201	4.74894	465.022	3.88182e-103	1.02142e-99
c6038_g1_i2	5.3511	2.93422	210.08	1.3198e-47	5.85543e-46
c27790_g1_i5	5.351	2.24069	119.573	7.84453e-28	7.97633e-27
c28619_g1_i4	5.34925	1.99555	176.697	2.54996e-40	6.98991e-39
c15021_g1_i1	5.34822	5.07063	204.689	1.97955e-46	8.19553e-45
c16875_g1_i1	5.34805	6.86921	179.843	5.24439e-41	1.50668e-39
c7405_g1_i1	5.34768	4.8086	343.112	1.34005e-76	5.30926e-74
c29012_g2_i2	5.34687	2.66098	88.445	5.2267e-21	2.82323e-20
c28325_g1_i5	5.34621	3.52092	303.983	4.46752e-68	8.31813e-66
c9019_g1_i2	5.3462	2.11324	55.1896	1.09448e-13	3.36419e-13
c51078_g1_i1	5.34421	1.39536	32.7652	1.03988e-08	2.23122e-08
c22005_g1_i1	5.34204	1.19884	27.2099	1.82518e-07	3.5846e-07
c27107_g5_i1	5.3417	0.395369	33.0176	9.13267e-09	1.96823e-08
c47353_g1_i1	5.34128	1.6346	156.725	5.87782e-36	1.19997e-34
c23095_g1_i3	5.33645	3.3053	349.251	6.16862e-78	2.72966e-75
c28853_g3_i11	5.32657	4.14512	397.123	2.32886e-88	2.73625e-85
c27382_g3_i2	5.32569	2.10738	62.4341	2.75508e-15	9.50719e-15
c82028_g1_i1	5.32376	1.67981	66.2317	4.00912e-16	1.47233e-15
c29832_g1_i1	5.32123	2.77994	115.321	6.6923e-27	6.22683e-26
c81575_g1_i1	5.3205	1.27869	67.8189	1.79221e-16	6.75956e-16
c28930_g6_i1	5.31921	5.56587	253.602	4.25854e-57	3.60948e-55
c23681_g1_i1	5.31904	1.18149	18.7588	1.48337e-05	2.51358e-05
c50574_g1_i1	5.31748	0.42399	18.792	1.45781e-05	2.4726e-05
c17412_g1_i1	5.31659	4.40096	236.06	2.843e-53	1.91821e-51
c11123_g1_i2	5.31272	3.46402	261.872	6.7048e-59	6.27617e-57
c25744_g3_i1	5.31265	2.57046	50.1283	1.44012e-12	4.08332e-12
c26683_g1_i1	5.3083	1.67044	17.3317	3.1391e-05	5.17783e-05
c2211_g1_i1	5.30426	0.690802	60.8589	6.13169e-15	2.06e-14
c27705_g1_i1	5.30374	0.463871	80.2097	3.36716e-19	1.56563e-18
c5329_g1_i2	5.30348	2.51754	177.516	1.68985e-40	4.71566e-39
c28815_g2_i1	5.3027	2.09277	43.2146	4.90535e-11	1.2461e-10
c24938_g1_i5	5.30131	1.10425	90.4499	1.89719e-21	1.06408e-20
c3887_g1_i1	5.29756	4.07059	276.096	5.32456e-62	6.10854e-60
c84974_g1_i1	5.29532	0.319043	14.9552	0.000110092	0.00017453
c27698_g2_i1	5.2949	1.83758	45.386	1.61784e-11	4.2643e-11
c1827_g1_i1	5.29393	2.35483	169.621	8.95087e-39	2.1957e-37
c20062_g1_i2	5.29248	3.25695	131.203	2.23532e-30	2.84512e-29
c23095_g1_i1	5.29204	3.74865	367.149	7.81717e-82	4.93249e-79
c23498_g1_i1	5.29066	5.23206	167.648	2.41539e-38	5.73117e-37
c25510_g1_i1	5.28712	3.7003	319.743	1.64804e-71	4.09882e-69
c30253_g1_i1	5.28606	5.43187	224.304	1.04127e-50	5.79728e-49
c27862_g2_i3	5.28155	1.85193	165.891	5.84351e-38	1.35909e-36
c66685_g1_i1	5.2742	1.42645	219.856	9.72467e-50	5.08204e-48
c18833_g1_i3	5.27307	4.60841	93.8222	3.45174e-22	2.05793e-21
c71349_g1_i1	5.27093	1.84252	142.211	8.74645e-33	1.3702e-31
c28830_g7_i2	5.26986	1.71538	126.713	2.14681e-29	2.50937e-28
c16492_g1_i1	5.26696	2.30587	170.178	6.76523e-39	1.67889e-37
c87373_g1_i1	5.26504	2.40017	111.988	3.59412e-26	3.12166e-25
c23171_g1_i2	5.26226	5.75904	99.2015	2.28077e-23	1.51045e-22
c26844_g1_i4	5.25985	7.28228	284.276	8.78559e-64	1.12794e-61
c11394_g1_i1	5.25766	1.34302	139.463	3.48907e-32	5.1846e-31
c28017_g1_i6	5.25656	4.45481	143.432	4.72828e-33	7.57436e-32
c22641_g2_i1	5.25631	3.22321	139.4	3.60093e-32	5.33919e-31
c26259_g1_i3	5.25608	1.17283	123.999	8.42801e-29	9.32968e-28
c31462_g1_i1	5.25537	2.73773	236.702	2.05994e-53	1.40658e-51
c28830_g6_i3	5.25512	1.56957	113.59	1.60272e-26	1.4352e-25
c87083_g1_i1	5.25457	1.26537	108.44	2.15217e-25	1.72828e-24
c19520_g2_i1	5.25407	1.95738	136.602	1.47338e-31	2.0805e-30
c21458_g1_i2	5.25334	2.68863	248.507	5.49492e-56	4.29423e-54
c24097_g2_i1	5.25071	3.37739	107.873	2.86494e-25	2.27493e-24
c14707_g1_i2	5.24986	1.48277	81.7634	1.5339e-19	7.34567e-19
c20788_g1_i2	5.24945	2.73696	36.2873	1.70266e-09	3.87178e-09
c82470_g1_i1	5.24839	2.22106	17.8063	2.44568e-05	4.07072e-05
c85196_g1_i1	5.24621	2.67536	19.5541	9.77888e-06	1.68077e-05
c6252_g1_i1	5.24478	5.38184	198.275	4.96864e-45	1.87898e-43
c47925_g1_i1	5.24465	2.42379	201.861	8.19796e-46	3.26319e-44
c39399_g1_i1	5.24401	0.823359	57.6301	3.16343e-14	1.0119e-13
c50623_g1_i1	5.24363	2.25852	101.005	9.17291e-24	6.30393e-23
c5098_g1_i1	5.24027	4.25311	222.593	2.45969e-50	1.32819e-48
c28500_g6_i21	5.23984	3.65063	331.365	4.84785e-74	1.50164e-71
c25346_g1_i2	5.23976	3.41597	191.078	1.84945e-43	6.38463e-42
c28095_g1_i1	5.23869	3.87458	191.083	1.84476e-43	6.37491e-42
c64506_g1_i1	5.23782	0.899821	133.437	7.25534e-31	9.62286e-30
c17412_g1_i3	5.23663	4.35046	185.077	3.77636e-42	1.18156e-40
c26134_g3_i3	5.23574	2.00634	110.468	7.73841e-26	6.50558e-25
c83671_g1_i1	5.23427	1.61912	20.2846	6.67351e-06	1.16091e-05
c14300_g1_i1	5.23205	1.95913	161.909	4.33041e-37	9.57495e-36
c18521_g1_i1	5.23112	3.56305	274.092	1.4558e-61	1.6105e-59
c21398_g1_i1	5.23079	1.70763	102.692	3.91432e-24	2.78323e-23
c26844_g1_i2	5.22998	6.23301	268.326	2.62834e-60	2.6813e-58
c28020_g1_i4	5.22889	3.02292	169.704	8.58842e-39	2.11135e-37
c8682_g1_i1	5.22678	1.56107	23.8641	1.03382e-06	1.91703e-06
c25023_g2_i1	5.22134	3.07878	33.0191	9.12582e-09	1.96713e-08
c20367_g1_i1	5.2206	1.48652	78.88	6.60011e-19	2.9909e-18
c28325_g1_i2	5.2177	3.28061	290.511	3.84721e-65	5.46191e-63
c26072_g2_i4	5.21765	3.90133	109.349	1.36069e-25	1.1161e-24
c80974_g1_i1	5.21561	6.60516	24.2333	8.53449e-07	1.5927e-06
c48873_g1_i1	5.21561	1.50918	50.7714	1.03772e-12	2.97579e-12
c35158_g1_i1	5.21409	0.914105	80.7576	2.55178e-19	1.1991e-18
c28853_g3_i6	5.21405	4.16147	223.63	1.46059e-50	8.02689e-49
c21809_g1_i6	5.21332	0.909153	85.8326	1.9583e-20	1.00931e-19
c27924_g1_i3	5.2112	1.55095	150.892	1.10651e-34	2.05797e-33
c16876_g1_i2	5.20977	2.332	272.409	3.38731e-61	3.66399e-59
c23524_g1_i1	5.20906	8.23965	118.897	1.10328e-27	1.10597e-26
c21182_g1_i4	5.20837	0.362654	41.3454	1.27568e-10	3.14745e-10
c16142_g1_i1	5.2058	0.518575	51.7285	6.37308e-13	1.85203e-12
c50538_g1_i1	5.20412	2.81118	228.205	1.46799e-51	8.71409e-50
c50290_g1_i1	5.20382	5.8094	93.8046	3.48265e-22	2.07528e-21
c6603_g1_i1	5.20261	3.57137	201.622	9.24657e-46	3.67201e-44
c22089_g1_i1	5.19623	1.97208	198.063	5.52781e-45	2.07914e-43
c6403_g1_i2	5.19594	3.16098	238.339	9.05605e-54	6.31016e-52
c24994_g3_i2	5.19436	2.83746	252.344	8.00542e-57	6.6855e-55
c17775_g1_i1	5.1943	4.67608	52.0507	5.40857e-13	1.58036e-12
c11463_g1_i1	5.19026	2.65699	92.834	5.68699e-22	3.32886e-21
c30620_g1_i1	5.1894	2.39325	206.403	8.36994e-47	3.54713e-45
c2170_g1_i2	5.18928	8.56002	350.017	4.20194e-78	1.93477e-75
c25093_g1_i1	5.18852	5.89607	189.22	4.70603e-43	1.57823e-41
c9453_g1_i2	5.18811	1.27467	79.1648	5.71397e-19	2.60388e-18
c21884_g1_i1	5.18754	1.25646	61.6938	4.01243e-15	1.36798e-14
c26660_g4_i1	5.18694	2.02994	155.286	1.21279e-35	2.41375e-34
c26314_g1_i5	5.18514	1.22649	72.003	2.14874e-17	8.65209e-17
c28853_g3_i15	5.18104	4.3991	512.001	2.32711e-113	3.96457e-109
c7082_g1_i1	5.17736	1.51765	13.7085	0.000213486	0.000330987
c65_g1_i1	5.17726	2.85149	116.914	2.99761e-27	2.89096e-26
c24066_g1_i3	5.17522	0.628064	44.5164	2.52237e-11	6.55217e-11
c26258_g2_i2	5.17396	1.84438	152.395	5.19322e-35	9.86336e-34
c33945_g1_i1	5.17322	0.361984	40.8365	1.65509e-10	4.05011e-10
c5362_g1_i1	5.17209	2.9227	130.083	3.92957e-30	4.90447e-29
c19463_g1_i2	5.17201	2.63334	50.3183	1.30723e-12	3.72108e-12
c19644_g1_i2	5.17039	2.50342	9.5691	0.0019788	0.00281836
c56274_g1_i1	5.16948	1.05725	54.1909	1.81924e-13	5.49823e-13
c18157_g1_i2	5.16727	1.30094	186.846	1.55179e-42	4.99283e-41
c21458_g1_i3	5.16546	3.07898	339.658	7.57432e-76	2.68833e-73
c79399_g1_i1	5.16206	0.425356	50.6349	1.11251e-12	3.18408e-12
c25624_g1_i1	5.16104	0.38135	10.441	0.00123248	0.00178844
c88551_g1_i1	5.16027	0.117776	16.4704	4.94168e-05	8.03407e-05
c28853_g4_i7	5.15571	2.05262	239.383	5.36176e-54	3.79027e-52
c25808_g2_i1	5.1513	2.44184	121.718	2.66106e-28	2.82286e-27
c16064_g2_i1	5.14875	1.81562	163.261	2.19361e-37	4.93678e-36
c27267_g1_i2	5.14628	3.24096	173.919	1.031e-39	2.70849e-38
c53893_g1_i1	5.14098	5.56341	206.948	6.36276e-47	2.72018e-45
c28017_g1_i9	5.13947	2.71746	200.753	1.43045e-45	5.56388e-44
c18953_g1_i2	5.13692	0.961315	87.9368	6.75786e-21	3.61533e-20
c28217_g2_i2	5.13457	8.34955	255.438	1.69405e-57	1.46501e-55
c21183_g1_i2	5.13379	0.555806	34.7783	3.69476e-09	8.20195e-09
c30017_g1_i1	5.13274	2.32654	300.743	2.26925e-67	3.9449e-65
c30785_g1_i1	5.13101	1.6686	67.3239	2.30369e-16	8.62758e-16
c28485_g1_i4	5.12781	4.11695	229.717	6.87162e-52	4.18849e-50
c28017_g1_i11	5.12511	1.68278	47.3179	6.03588e-12	1.6399e-11
c33325_g1_i1	5.12443	1.15647	88.0566	6.36088e-21	3.41152e-20
c33807_g1_i1	5.12423	1.61778	111.84	3.87424e-26	3.35299e-25
c21884_g1_i4	5.12395	1.88062	75.5023	3.64974e-18	1.55603e-17
c7405_g1_i2	5.12314	4.29541	326.313	6.1065e-73	1.6916e-70
c79581_g1_i1	5.11937	1.87294	102.542	4.22232e-24	2.99287e-23
c24522_g1_i1	5.11769	1.25386	88.5235	5.02335e-21	2.71727e-20
c29914_g1_i1	5.11626	3.39622	86.4187	1.456e-20	7.58567e-20
c1860_g1_i1	5.11448	2.30029	78.4207	8.32744e-19	3.74427e-18
c27746_g1_i5	5.11422	4.56911	78.7139	7.17882e-19	3.24193e-18
c10046_g1_i1	5.11343	5.72921	36.2269	1.75628e-09	3.98998e-09
c7258_g1_i2	5.11244	2.50691	120.49	4.94259e-28	5.10949e-27
c64772_g1_i1	5.10839	3.5261	199.525	2.65131e-45	1.01732e-43
c94311_g1_i1	5.10655	0.902775	28.2155	1.08534e-07	2.16528e-07
c26896_g1_i8	5.10605	1.73048	24.9465	5.89429e-07	1.11322e-06
c8396_g1_i1	5.10572	1.6827	124.748	5.77967e-29	6.4716e-28
c28619_g1_i3	5.10195	2.12522	185.916	2.47647e-42	7.85667e-41
c92105_g1_i1	5.10073	1.78793	191.469	1.51914e-43	5.26568e-42
c29394_g1_i1	5.0982	1.44243	93.3453	4.39215e-22	2.59455e-21
c18666_g1_i1	5.0962	1.29742	171.408	3.64495e-39	9.24066e-38
c6771_g1_i1	5.09399	2.38097	134.557	4.12652e-31	5.59502e-30
c67500_g1_i1	5.09271	0.689497	57.004	4.34931e-14	1.37727e-13
c27859_g1_i4	5.09112	4.13688	171.999	2.70719e-39	6.90951e-38
c27210_g1_i1	5.08927	0.737186	26.6243	2.47114e-07	4.80342e-07
c6403_g1_i1	5.087	1.82868	158.533	2.36676e-36	4.97486e-35
c28218_g9_i2	5.08691	2.27758	176.375	2.99946e-40	8.18259e-39
c27922_g1_i2	5.08633	4.75043	52.5121	4.27607e-13	1.2583e-12
c6603_g1_i2	5.08293	4.01882	268.119	2.91598e-60	2.96585e-58
c37962_g1_i1	5.08212	8.277	205.063	1.64063e-46	6.82552e-45
c23847_g1_i2	5.08205	1.53985	17.4774	2.90743e-05	4.81015e-05
c17238_g1_i1	5.08171	0.719965	17.3928	3.0398e-05	5.02134e-05
c8028_g1_i1	5.07949	2.37067	146.245	1.14743e-33	1.94801e-32
c21584_g1_i1	5.07924	2.17754	158.243	2.73869e-36	5.74248e-35
c65705_g1_i1	5.07578	0.787853	105.84	7.99224e-25	6.07721e-24
c87411_g1_i1	5.07511	3.67165	146.507	1.00596e-33	1.72154e-32
c26253_g1_i6	5.07391	3.25164	302.612	8.88411e-68	1.59872e-65
c85354_g1_i1	5.07344	2.58404	177.271	1.91144e-40	5.29932e-39
c14834_g1_i2	5.0718	-0.196958	15.4711	8.37779e-05	0.000133898
c16064_g1_i2	5.07002	4.58184	471.061	1.88358e-104	6.41794e-101
c2552_g1_i1	5.06671	2.23307	31.273	2.24178e-08	4.70229e-08
c24029_g1_i5	5.06305	1.84845	100.817	1.00872e-23	6.90027e-23
c28631_g5_i2	5.06191	3.18695	201.414	1.0261e-45	4.06537e-44
c1933_g1_i1	5.06099	4.92848	143.281	5.10313e-33	8.14422e-32
c15021_g1_i2	5.06087	4.69638	174.826	6.53359e-40	1.73514e-38
c25510_g1_i3	5.05799	3.8832	248.512	5.47973e-56	4.2922e-54
c26581_g1_i1	5.05182	4.38895	266.993	5.13297e-60	5.05479e-58
c25006_g2_i1	5.05099	1.7204	141.841	1.05375e-32	1.63872e-31
c27850_g2_i1	5.04888	0.902302	91.1445	1.33556e-21	7.58313e-21
c81374_g1_i1	5.04822	2.26474	85.4986	2.3187e-20	1.18787e-19
c16853_g2_i1	5.04548	1.11406	136.89	1.27429e-31	1.81289e-30
c4698_g1_i1	5.04147	2.35536	8.35274	0.00385105	0.00534467
c22220_g1_i1	5.03996	3.68087	41.4519	1.2081e-10	2.98719e-10
c3559_g1_i2	5.03398	7.26708	151.264	9.17468e-35	1.71105e-33
c28390_g9_i1	5.02817	1.1005	118.443	1.38716e-27	1.37357e-26
c2790_g1_i1	5.02684	5.5809	280.473	5.92148e-63	7.23163e-61
c25023_g2_i2	5.02418	4.4536	34.2746	4.7858e-09	1.05381e-08
c2790_g2_i1	5.02228	1.22292	158.684	2.19354e-36	4.62218e-35
c23356_g1_i6	5.02165	0.50525	39.8183	2.78719e-10	6.70534e-10
c9295_g1_i1	5.02107	3.21778	114.439	1.04455e-26	9.5367e-26
c27862_g2_i4	5.01984	1.86095	166.13	5.1819e-38	1.20768e-36
c18713_g1_i2	5.01941	0.632681	29.7879	4.82002e-08	9.87033e-08
c86241_g1_i1	5.01881	1.29793	83.6956	5.7713e-20	2.86363e-19
c31978_g1_i1	5.01836	2.8389	84.7668	3.35718e-20	1.70045e-19
c49324_g1_i1	5.01557	2.21882	89.0814	3.78894e-21	2.07124e-20
c32012_g1_i1	5.01526	3.59935	141.105	1.52578e-32	2.33339e-31
c32558_g1_i1	5.0129	2.88915	100.822	1.0061e-23	6.88647e-23
c16876_g1_i3	5.01278	2.24368	284.272	8.80554e-64	1.12794e-61
c14991_g1_i2	5.01267	0.543536	62.1746	3.14321e-15	1.07832e-14
c25921_g1_i7	5.01218	3.1318	211.31	7.1118e-48	3.21806e-46
c16641_g1_i3	5.00871	2.19204	108.601	1.9846e-25	1.60088e-24
c26896_g1_i6	5.00779	1.75483	35.0907	3.14707e-09	7.02088e-09
c27859_g1_i6	5.00713	3.50973	123.144	1.29702e-28	1.41238e-27
c47009_g1_i1	5.00699	1.77124	86.6385	1.30286e-20	6.80761e-20
c20937_g1_i2	5.0065	0.366831	72.9618	1.32183e-17	5.41072e-17
c84850_g1_i1	5.00574	2.03308	104.801	1.3505e-24	1.00559e-23
c24994_g4_i1	5.00538	1.6199	90.9822	1.44969e-21	8.20794e-21
c27720_g6_i1	5.00499	0.716554	52.2749	4.82494e-13	1.41432e-12
c79539_g1_i1	5.00384	4.65271	248	7.08801e-56	5.50136e-54
c20273_g1_i3	5.00294	2.7117	34.5555	4.14264e-09	9.16157e-09
c28803_g1_i27	5.0023	1.7051	137.612	8.86112e-32	1.27664e-30
c51795_g1_i1	5.00145	1.43201	64.6537	8.92878e-16	3.19771e-15
c20570_g2_i1	5.00042	1.84732	97.6504	4.99165e-23	3.20604e-22
c24044_g1_i7	4.99979	3.11705	377.281	4.8636e-84	4.47885e-81
c6252_g1_i2	4.99632	5.22004	196.054	1.51728e-44	5.55297e-43
c28733_g1_i1	4.99218	0.448624	61.2841	4.94058e-15	1.67137e-14
c17238_g1_i2	4.99092	1.06224	21.193	4.15279e-06	7.34788e-06
c16876_g1_i4	4.98889	3.85096	270.403	9.27112e-61	9.69003e-59
c82358_g1_i1	4.98861	1.31906	33.8165	6.05632e-09	1.32314e-08
c19677_g1_i2	4.98693	2.58958	212.555	3.80604e-48	1.7668e-46
c51378_g1_i1	4.98463	1.76358	68.9016	1.035e-16	3.97091e-16
c81737_g1_i1	4.98254	3.65432	103.402	2.73542e-24	1.97341e-23
c29064_g2_i5	4.98095	2.73186	170.499	5.75779e-39	1.4341e-37
c28325_g1_i1	4.97771	3.44781	272.443	3.33058e-61	3.6255e-59
c27208_g1_i12	4.97749	2.29875	51.9133	5.80066e-13	1.69174e-12
c9295_g1_i2	4.9764	2.91878	112.393	2.93097e-26	2.56332e-25
c28631_g5_i4	4.97471	1.83788	69.1817	8.97963e-17	3.45721e-16
c23995_g2_i1	4.9733	2.44189	12.6401	0.000377568	0.000573326
c24029_g1_i2	4.97266	2.74467	90.7571	1.62436e-21	9.15577e-21
c40487_g1_i1	4.96794	1.51441	39.0368	4.15888e-10	9.8903e-10
c26657_g1_i14	4.96689	0.821635	86.6526	1.2936e-20	6.76231e-20
c26134_g2_i2	4.96595	3.75792	251.415	1.2766e-56	1.04311e-54
c27859_g1_i7	4.96589	2.23433	146.716	9.05517e-34	1.56191e-32
c16810_g2_i1	4.96043	2.6122	246.974	1.18604e-55	9.1018e-54
c26977_g1_i1	4.95644	2.97512	102.141	5.17004e-24	3.63051e-23
c28853_g3_i9	4.95564	3.73894	402.683	1.43532e-89	1.88098e-86
c67121_g1_i1	4.95335	1.12323	93.6396	3.78534e-22	2.24818e-21
c27070_g2_i1	4.95335	3.54825	178.698	9.32685e-41	2.63074e-39
c7325_g1_i1	4.95116	0.933458	58.8862	1.67063e-14	5.44773e-14
c28325_g1_i4	4.95103	3.43165	248.907	4.49453e-56	3.56145e-54
c19463_g1_i3	4.94802	2.63331	43.7265	3.77615e-11	9.67187e-11
c28217_g2_i1	4.94789	9.702	147.377	6.49059e-34	1.12949e-32
c28815_g3_i2	4.94691	3.47241	55.9269	7.52167e-14	2.33923e-13
c6348_g1_i1	4.94687	0.817148	117.413	2.33054e-27	2.26705e-26
c23995_g1_i1	4.94617	4.48189	12.1198	0.000498887	0.000748868
c26977_g1_i5	4.94469	2.96967	88.6621	4.68354e-21	2.53991e-20
c22339_g1_i6	4.9435	0.802149	84.5368	3.77128e-20	1.90228e-19
c30289_g1_i1	4.94267	2.34537	125.685	3.60316e-29	4.11705e-28
c75158_g1_i1	4.94133	0.779692	103.742	2.30447e-24	1.67707e-23
c51474_g1_i1	4.94017	3.94735	70.0086	5.90473e-17	2.30039e-16
c7016_g1_i2	4.93967	1.7096	54.8078	1.32909e-13	4.05717e-13
c25802_g1_i1	4.93852	1.29638	20.1192	7.27607e-06	1.26205e-05
c64064_g1_i1	4.93813	4.53147	70.5596	4.4656e-17	1.75336e-16
c22764_g2_i1	4.93716	0.915963	71.9396	2.21888e-17	8.92501e-17
c27208_g1_i6	4.93682	1.88294	34.664	3.91813e-09	8.68535e-09
c14299_g1_i2	4.92993	4.69786	183.023	1.06027e-41	3.2227e-40
c30522_g1_i1	4.92759	2.95642	78.8743	6.61893e-19	2.99903e-18
c26918_g1_i1	4.92639	4.88303	57.4894	3.39797e-14	1.08468e-13
c55954_g1_i1	4.92587	0.565538	19.3103	1.11104e-05	1.90042e-05
c24988_g2_i2	4.92455	5.63699	277.06	3.2832e-62	3.84427e-60
c26253_g1_i8	4.92395	3.60597	346.217	2.82521e-77	1.1598e-74
c79376_g1_i1	4.92387	3.41134	289.662	5.89102e-65	8.26028e-63
c92252_g1_i1	4.92366	0.447842	29.524	5.52274e-08	1.12586e-07
c17250_g1_i2	4.92315	3.51093	212.107	4.76711e-48	2.18908e-46
c48439_g1_i1	4.92297	1.04263	138.277	6.34005e-32	9.25952e-31
c81429_g1_i1	4.92211	2.08866	51.8983	5.84499e-13	1.70394e-12
c27956_g1_i1	4.92161	6.57491	349.319	5.96117e-78	2.67257e-75
c26337_g1_i4	4.92097	0.715004	71.5778	2.66538e-17	1.06456e-16
c33522_g1_i1	4.92017	0.725805	62.0377	3.36947e-15	1.1542e-14
c19361_g1_i4	4.91843	3.31745	213.381	2.51371e-48	1.17812e-46
c28184_g2_i4	4.9161	3.55593	176.092	3.45686e-40	9.36293e-39
c27401_g1_i1	4.91332	1.0305	18.1764	2.01361e-05	3.37431e-05
c15358_g1_i1	4.91174	4.03742	108.469	2.1212e-25	1.70502e-24
c14509_g1_i4	4.91141	0.8962	89.9094	2.49314e-21	1.38714e-20
c11463_g1_i2	4.90707	3.36274	110.362	8.16318e-26	6.84521e-25
c63412_g1_i1	4.90619	2.04133	232.857	1.42024e-52	9.07913e-51
c28500_g6_i14	4.90115	2.86077	250.628	1.89459e-56	1.52611e-54
c31531_g1_i1	4.90094	0.066839	14.249	0.000160147	0.000250721
c64975_g1_i1	4.90056	6.45248	261.03	1.02339e-58	9.44989e-57
c21406_g1_i1	4.90003	1.46632	143.562	4.4293e-33	7.12894e-32
c23207_g1_i1	4.89972	1.83025	144.567	2.67009e-33	4.39295e-32
c18974_g1_i2	4.89959	2.65035	183.642	7.76674e-42	2.38411e-40
c26253_g1_i7	4.89817	3.06214	294.672	4.76995e-66	7.32101e-64
c6771_g1_i2	4.89498	3.17294	186.957	1.46768e-42	4.72669e-41
c28384_g4_i1	4.89426	1.9082	103.507	2.59511e-24	1.87815e-23
c19836_g1_i2	4.89409	7.05036	212.38	4.1548e-48	1.91825e-46
c17677_g1_i2	4.89013	4.02315	219.316	1.27544e-49	6.62469e-48
c38980_g1_i1	4.88972	3.12929	138.633	5.2998e-32	7.78026e-31
c73234_g1_i1	4.88909	1.36935	180.081	4.65261e-41	1.3446e-39
c26988_g1_i1	4.88856	3.45533	90.6154	1.74495e-21	9.8144e-21
c23899_g2_i2	4.88734	2.4929	130.776	2.77182e-30	3.49534e-29
c26018_g1_i1	4.8871	3.17786	149.125	2.69309e-34	4.84231e-33
c39920_g1_i1	4.88701	3.45474	181.108	2.77596e-41	8.16095e-40
c28179_g5_i1	4.88662	3.4153	104.489	1.58034e-24	1.16754e-23
c21229_g1_i2	4.88658	4.58077	232.042	2.13831e-52	1.34674e-50
c27164_g1_i1	4.88471	3.67483	149.799	1.91818e-34	3.48949e-33
c22726_g1_i4	4.88439	0.924987	96.3643	9.55737e-23	5.98838e-22
c22928_g3_i1	4.88389	0.928588	63.1333	1.93183e-15	6.74764e-15
c26258_g2_i1	4.88102	3.04658	254.261	3.05885e-57	2.61214e-55
c25010_g1_i3	4.88021	1.59902	144.221	3.17819e-33	5.1888e-32
c19836_g1_i1	4.87888	6.89843	261.257	9.13325e-59	8.52595e-57
c18206_g1_i2	4.87652	3.31298	202.009	7.61076e-46	3.03655e-44
c62820_g1_i1	4.87588	2.49688	87.9133	6.8386e-21	3.65623e-20
c33585_g1_i1	4.8749	1.59151	151.414	8.50737e-35	1.59095e-33
c26967_g1_i5	4.87357	1.78702	188.469	6.86462e-43	2.26646e-41
c36934_g1_i1	4.87235	3.32138	186.409	1.93308e-42	6.16146e-41
c81988_g1_i1	4.87195	1.65916	85.7224	2.0705e-20	1.06536e-19
c28661_g3_i1	4.87144	2.57579	38.9255	4.40294e-10	1.04508e-09
c26977_g1_i3	4.86971	2.88076	96.9949	6.95054e-23	4.40442e-22
c28396_g1_i1	4.86782	5.7492	252.044	9.30951e-57	7.71783e-55
c22265_g1_i1	4.86654	1.04036	43.2104	4.91594e-11	1.2487e-10
c20820_g2_i1	4.86555	3.65926	97.4518	5.51833e-23	3.53101e-22
c28307_g1_i5	4.86501	1.73006	85.8908	1.90148e-20	9.81205e-20
c14299_g1_i1	4.86494	1.56577	88.8563	4.24566e-21	2.31053e-20
c28306_g3_i1	4.86465	3.30619	227.024	2.6569e-51	1.53699e-49
c63899_g1_i1	4.86386	2.52073	22.7927	1.80449e-06	3.28443e-06
c48629_g1_i1	4.86262	1.6275	173.166	1.50531e-39	3.87977e-38
c7757_g1_i1	4.86077	1.70233	120.569	4.74903e-28	4.91536e-27
c27263_g1_i4	4.85921	1.40794	66.9398	2.79926e-16	1.04114e-15
c19827_g1_i1	4.85827	0.969999	78.1182	9.70569e-19	4.33878e-18
c17173_g1_i3	4.85715	1.25639	68.7955	1.09221e-16	4.18237e-16
c14354_g1_i3	4.85644	3.34491	263.495	2.97039e-59	2.81922e-57
c17677_g1_i3	4.85603	2.95981	248.896	4.52e-56	3.57331e-54
c27369_g2_i1	4.85498	5.21422	329.166	1.46015e-73	4.40281e-71
c69849_g1_i1	4.85466	1.51864	34.5463	4.16239e-09	9.20405e-09
c27369_g2_i3	4.85118	5.05043	291.633	2.1913e-65	3.16374e-63
c8922_g1_i1	4.85096	0.662222	30.8991	2.71799e-08	5.66838e-08
c3649_g1_i1	4.84955	2.64835	41.8011	1.01049e-10	2.51353e-10
c6109_g1_i2	4.8482	1.24935	66.1296	4.22219e-16	1.54808e-15
c84142_g1_i1	4.84724	0.914465	32.1442	1.43144e-08	3.04567e-08
c83648_g1_i1	4.84613	2.70403	214.701	1.29511e-48	6.15459e-47
c46934_g1_i1	4.84387	4.422	166.73	3.83178e-38	8.99175e-37
c65950_g1_i1	4.84373	1.32514	68.02	1.61848e-16	6.12466e-16
c33459_g1_i1	4.84189	0.213281	25.7534	3.87953e-07	7.42499e-07
c35075_g1_i1	4.84027	0.0497663	26.5547	2.56185e-07	4.97322e-07
c26960_g1_i1	4.83749	3.232	275.792	6.20253e-62	7.06819e-60
c30237_g1_i1	4.83729	3.50136	294.361	5.5773e-66	8.3716e-64
c11976_g1_i1	4.83604	1.5577	185.107	3.71952e-42	1.16484e-40
c21458_g1_i4	4.83438	2.98436	214.912	1.16494e-48	5.57486e-47
c62792_g1_i1	4.83421	2.83678	158.469	2.4442e-36	5.13448e-35
c627_g1_i1	4.83414	0.740807	39.1421	3.9406e-10	9.38543e-10
c27496_g2_i1	4.83407	4.59073	294.234	5.94373e-66	8.88248e-64
c28500_g6_i12	4.83242	4.06567	317.674	4.651e-71	1.10051e-68
c54501_g1_i1	4.83132	2.38737	67.3231	2.3047e-16	8.6304e-16
c27496_g2_i2	4.83053	3.8719	280.4	6.14244e-63	7.47469e-61
c65948_g1_i1	4.82921	4.04711	151.279	9.10812e-35	1.7005e-33
c28046_g9_i1	4.82376	4.89258	226.147	4.12748e-51	2.34784e-49
c18217_g1_i4	4.8223	0.379466	20.2003	6.97405e-06	1.21133e-05
c19361_g1_i3	4.81926	2.57499	209.163	2.09191e-47	9.16165e-46
c27070_g1_i4	4.81695	2.46415	163.37	2.07632e-37	4.68519e-36
c23216_g2_i1	4.81372	0.403004	13.7307	0.000210977	0.000327276
c26875_g3_i2	4.81337	5.25996	123.078	1.34104e-28	1.45799e-27
c26491_g5_i4	4.81133	7.91045	179.045	7.83506e-41	2.2247e-39
c15086_g1_i3	4.81085	1.18018	67.9044	1.71618e-16	6.48143e-16
c14509_g1_i2	4.81076	1.64499	131.149	2.29703e-30	2.92149e-29
c27790_g1_i4	4.81048	2.47904	147.837	5.14859e-34	9.07072e-33
c27387_g1_i3	4.80707	3.03231	153.675	2.72776e-35	5.30194e-34
c48209_g1_i1	4.80449	1.51703	117.3	2.46744e-27	2.39388e-26
c26977_g1_i4	4.80437	3.02594	107.31	3.80645e-25	2.98841e-24
c27561_g4_i1	4.804	2.95804	210.508	1.06443e-47	4.77214e-46
c28830_g7_i1	4.80352	2.72299	160.669	8.07946e-37	1.75457e-35
c20788_g1_i1	4.80308	2.86169	37.4454	9.40074e-10	2.17603e-09
c24988_g2_i1	4.80175	5.37774	241.688	1.68493e-54	1.2215e-52
c18157_g1_i3	4.80175	1.00509	144.476	2.79635e-33	4.58517e-32
c27790_g1_i7	4.79992	2.4303	91.2361	1.27512e-21	7.25209e-21
c80333_g1_i1	4.79778	2.51867	264.725	1.60196e-59	1.55067e-57
c17073_g1_i1	4.79635	1.45906	49.1099	2.42012e-12	6.75854e-12
c76865_g1_i1	4.79538	1.45097	75.2313	4.18675e-18	1.77564e-17
c52311_g1_i1	4.79421	2.23689	156.822	5.59915e-36	1.14583e-34
c28380_g2_i1	4.79384	0.676382	32.2709	1.34103e-08	2.85689e-08
c2857_g1_i1	4.7934	2.29177	136.699	1.4032e-31	1.98469e-30
c8062_g1_i1	4.79288	4.0555	149.269	2.50518e-34	4.51874e-33
c28830_g7_i3	4.79105	1.74306	100.719	1.0602e-23	7.23349e-23
c77317_g1_i1	4.78816	3.57303	71.0591	3.46686e-17	1.3734e-16
c28184_g2_i3	4.78601	3.20471	137.452	9.60381e-32	1.37787e-30
c14388_g1_i1	4.78252	0.882705	77.7848	1.14903e-18	5.1031e-18
c33385_g1_i1	4.78143	1.86053	146.109	1.22876e-33	2.08089e-32
c83532_g1_i1	4.78138	3.09265	218.516	1.90576e-49	9.72082e-48
c25813_g1_i2	4.78025	0.537616	31.663	1.83382e-08	3.86993e-08
c27790_g1_i2	4.77858	2.74248	155.423	1.13196e-35	2.25683e-34
c14354_g1_i4	4.778	3.79521	216.916	4.25598e-49	2.09861e-47
c28390_g11_i1	4.77733	1.57095	119.949	6.49087e-28	6.65154e-27
c28458_g3_i3	4.77569	4.59209	147.906	4.97367e-34	8.78071e-33
c28610_g1_i5	4.77531	0.778257	21.6995	3.18881e-06	5.69189e-06
c1537_g1_i1	4.77395	2.42039	177.347	1.83931e-40	5.116e-39
c27369_g2_i2	4.77192	5.10385	260.401	1.40339e-58	1.28542e-56
c27346_g1_i4	4.77149	5.9333	171.35	3.75326e-39	9.48701e-38
c14354_g1_i2	4.77111	3.12028	171.575	3.35081e-39	8.52031e-38
c11942_g1_i1	4.77073	3.24255	173.878	1.05274e-39	2.75924e-38
c49880_g1_i1	4.77021	3.27729	165.259	8.03158e-38	1.85658e-36
c64285_g1_i1	4.76932	2.42323	318.509	3.05928e-71	7.39282e-69
c23865_g1_i2	4.76857	8.02993	152.875	4.07867e-35	7.81622e-34
c23752_g1_i2	4.76706	2.77942	187.984	8.75637e-43	2.85781e-41
c17740_g2_i1	4.76522	3.62864	139.454	3.50502e-32	5.20604e-31
c19775_g1_i1	4.76359	4.50439	58.1654	2.40985e-14	7.77416e-14
c25183_g1_i1	4.76322	1.83718	122.033	2.27024e-28	2.42109e-27
c27346_g1_i1	4.76274	6.42684	132.431	1.20423e-30	1.57029e-29
c38432_g1_i1	4.76143	2.68552	221.105	5.19146e-50	2.76388e-48
c15358_g1_i2	4.76102	5.02489	116.898	3.0222e-27	2.91385e-26
c68878_g1_i1	4.76066	2.19585	138.275	6.34402e-32	9.26135e-31
c22701_g1_i2	4.75996	0.544781	10.2132	0.00139442	0.00201272
c24273_g1_i2	4.75906	2.76025	174.24	8.77144e-40	2.31323e-38
c28246_g3_i1	4.75669	3.33816	194.284	3.69265e-44	1.33002e-42
c25183_g2_i1	4.75255	3.81381	264.334	1.94907e-59	1.88133e-57
c27743_g4_i2	4.75185	4.26231	272.222	3.72073e-61	4.01192e-59
c24519_g1_i2	4.75032	1.95324	71.8371	2.33718e-17	9.38866e-17
c26213_g2_i4	4.74688	0.764558	76.4846	2.21933e-18	9.62198e-18
c29416_g1_i1	4.7454	4.42977	311.802	8.84323e-70	1.85997e-67
c22168_g1_i2	4.74525	6.85773	367.334	7.12274e-82	4.57912e-79
c24590_g1_i1	4.74351	1.83144	88.2489	5.77151e-21	3.10423e-20
c27790_g1_i3	4.74063	2.09514	116.93	2.97406e-27	2.87069e-26
c17250_g1_i1	4.73449	4.25272	215.325	9.46813e-49	4.56305e-47
c27734_g4_i1	4.73309	1.04452	44.4002	2.67661e-11	6.94065e-11
c19031_g1_i1	4.7327	2.3498	155.98	8.55181e-36	1.71909e-34
c17744_g1_i3	4.7315	4.9003	232.085	2.09284e-52	1.32054e-50
c26253_g1_i5	4.72883	3.84209	324.833	1.2829e-72	3.46921e-70
c48223_g1_i1	4.72411	2.22783	50.3363	1.29529e-12	3.68795e-12
c20239_g1_i2	4.72346	2.19108	181.988	1.7835e-41	5.31665e-40
c90947_g1_i1	4.72329	0.750755	61.1009	5.42229e-15	1.8287e-14
c32881_g1_i1	4.72014	3.26751	215.255	9.80571e-49	4.71907e-47
c24097_g1_i1	4.71933	1.93459	103.703	2.35008e-24	1.70771e-23
c11800_g1_i2	4.71901	4.18449	282.936	1.72098e-63	2.1638e-61
c36156_g1_i1	4.71875	2.18821	93.9142	3.29507e-22	1.96778e-21
c49095_g1_i1	4.71854	2.12395	101.641	6.65635e-24	4.62955e-23
c28184_g2_i12	4.71774	3.68835	172.353	2.26642e-39	5.79757e-38
c17822_g1_i1	4.7165	1.77582	60.9524	5.84728e-15	1.96736e-14
c19361_g1_i1	4.71489	2.23471	144.756	2.42791e-33	4.01583e-32
c17744_g1_i1	4.71253	5.10674	230.514	4.60624e-52	2.83813e-50
c27136_g1_i6	4.71249	1.7932	66.9487	2.78659e-16	1.03666e-15
c19741_g1_i2	4.71108	5.0625	147.553	5.94165e-34	1.04034e-32
c35111_g1_i1	4.70683	0.991001	76.1236	2.66457e-18	1.14691e-17
c21229_g1_i1	4.70628	3.19707	139.593	3.26756e-32	4.86819e-31
c23899_g2_i5	4.70281	3.77767	144.127	3.33375e-33	5.43758e-32
c22585_g1_i1	4.70255	5.24246	261.19	9.44193e-59	8.76607e-57
c28247_g1_i4	4.70065	7.86171	279.496	9.67005e-63	1.1684e-60
c36344_g1_i1	4.7004	0.958931	22.5795	2.01624e-06	3.65325e-06
c82577_g1_i1	4.70014	3.01832	186.468	1.87638e-42	5.99193e-41
c31769_g1_i1	4.69871	5.67514	236.953	1.81627e-53	1.24268e-51
c28619_g1_i1	4.69866	3.53219	200.19	1.89805e-45	7.34077e-44
c21458_g1_i1	4.69837	2.99317	212.252	4.43099e-48	2.04023e-46
c64379_g1_i1	4.69782	1.23144	88.8692	4.21801e-21	2.29695e-20
c27635_g2_i3	4.69763	0.951	78.4829	8.06927e-19	3.63395e-18
c13869_g1_i3	4.69629	1.84705	33.1589	8.49289e-09	1.83394e-08
c20539_g1_i1	4.69483	3.07059	101.42	7.44244e-24	5.16049e-23
c20726_g2_i1	4.68991	1.13825	142.837	6.38132e-33	1.01131e-31
c26253_g1_i4	4.68938	3.33344	257.575	5.79566e-58	5.14259e-56
c48810_g1_i1	4.68871	8.62689	176.49	2.83089e-40	7.74133e-39
c22801_g1_i3	4.68519	0.96822	78.7708	6.97506e-19	3.15494e-18
c25505_g1_i3	4.68309	3.54106	146.536	9.90972e-34	1.69675e-32
c29064_g2_i2	4.6824	3.2383	190.834	2.09119e-43	7.1683e-42
c32459_g1_i1	4.68037	2.31074	75.9493	2.91039e-18	1.24926e-17
c63443_g1_i1	4.68021	3.53095	163.315	2.13474e-37	4.80748e-36
c24519_g1_i3	4.68015	1.71707	78.5757	7.69904e-19	3.47134e-18
c22202_g3_i1	4.67925	3.06938	299.953	3.37322e-67	5.71819e-65
c27883_g1_i2	4.67612	5.88476	189.084	5.03922e-43	1.68831e-41
c28184_g2_i21	4.67026	3.79985	173.901	1.04037e-39	2.731e-38
c28853_g3_i14	4.6675	3.77832	231.806	2.40743e-52	1.51065e-50
c21229_g1_i4	4.6669	4.54891	270.473	8.94856e-61	9.38167e-59
c87806_g1_i1	4.66596	3.00911	112.362	2.97732e-26	2.60185e-25
c28853_g3_i2	4.66427	3.67135	203.253	4.0732e-46	1.65616e-44
c66593_g1_i1	4.66101	4.91031	113.02	2.13622e-26	1.89353e-25
c48103_g1_i1	4.65891	2.60386	285.233	5.43617e-64	7.01616e-62
c22701_g1_i1	4.65797	1.67499	10.3213	0.00131502	0.00190295
c24273_g1_i6	4.65797	2.35837	116.159	4.38664e-27	4.15761e-26
c29064_g2_i7	4.65775	1.39931	152.699	4.45619e-35	8.5062e-34
c24749_g3_i2	4.65655	1.10039	44.8403	2.13778e-11	5.58379e-11
c22089_g1_i3	4.65582	0.840941	94.1291	2.95607e-22	1.77359e-21
c27521_g1_i8	4.6544	4.01431	214.828	1.21506e-48	5.7903e-47
c86842_g1_i1	4.65393	1.21213	65.1676	6.87907e-16	2.48558e-15
c27267_g1_i3	4.65082	3.23512	142.131	9.10357e-33	1.42352e-31
c24308_g2_i1	4.64954	4.33524	50.8087	1.01819e-12	2.922e-12
c25698_g3_i2	4.64447	2.40935	28.9521	7.41895e-08	1.49835e-07
c19414_g1_i2	4.64315	2.92722	80.4598	2.96683e-19	1.38706e-18
c22871_g2_i1	4.64267	3.32705	91.6992	1.00908e-21	5.78341e-21
c25515_g1_i1	4.64207	1.78058	28.8871	7.67239e-08	1.54751e-07
c14509_g1_i3	4.64197	1.3161	97.5433	5.26923e-23	3.37732e-22
c28202_g4_i1	4.64067	1.65444	135.757	2.25466e-31	3.13435e-30
c25379_g3_i2	4.63965	6.81513	101.186	8.37307e-24	5.78693e-23
c25624_g2_i1	4.63853	0.93996	14.9542	0.000110155	0.000174621
c29064_g2_i1	4.63754	3.50292	231.379	2.98281e-52	1.86483e-50
c28106_g1_i10	4.6346	3.5587	294.061	6.48363e-66	9.60507e-64
c25505_g2_i2	4.63425	3.37029	221.02	5.41861e-50	2.88032e-48
c5131_g1_i1	4.63412	0.884858	49.4427	2.0425e-12	5.72743e-12
c28246_g3_i3	4.62997	3.07948	155.821	9.26479e-36	1.85584e-34
c2042_g1_i1	4.6284	4.22372	16.6739	4.43887e-05	7.24113e-05
c27746_g1_i6	4.62707	2.86557	73.5558	9.78287e-18	4.04283e-17
c12231_g1_i1	4.62423	6.51499	324.772	1.32246e-72	3.54805e-70
c3260_g1_i2	4.62318	1.05412	102.122	5.22069e-24	3.66168e-23
c67009_g1_i1	4.62185	1.7391	103.677	2.38127e-24	1.72963e-23
c79990_g1_i1	4.61594	1.368	118.166	1.59475e-27	1.57091e-26
c3166_g1_i1	4.61567	0.978755	66.6558	3.23307e-16	1.19545e-15
c3711_g1_i1	4.61544	0.534326	62.4313	2.759e-15	9.51876e-15
c19115_g1_i2	4.61492	2.4472	156.469	6.68492e-36	1.35823e-34
c69904_g1_i1	4.61361	1.09342	62.418	2.77773e-15	9.57853e-15
c37800_g1_i1	4.61122	6.85213	180.683	3.43706e-41	1.0018e-39
c8530_g1_i1	4.60931	2.87595	139.417	3.56951e-32	5.2949e-31
c82159_g1_i1	4.60863	1.19164	94.6844	2.23288e-22	1.35303e-21
c28106_g1_i2	4.60853	3.81487	348.049	1.12739e-77	4.92481e-75
c80486_g1_i1	4.60819	5.64311	197.765	6.4205e-45	2.40402e-43
c8336_g1_i1	4.60601	1.7386	117.387	2.36173e-27	2.29459e-26
c25505_g2_i1	4.60299	2.71961	176.427	2.92116e-40	7.98178e-39
c29674_g1_i1	4.6023	5.27714	276.041	5.47365e-62	6.25851e-60
c26253_g1_i3	4.60061	3.49617	214.475	1.45112e-48	6.87679e-47
c16651_g1_i2	4.59926	0.879724	45.4482	1.5673e-11	4.13588e-11
c25515_g1_i2	4.59905	1.21584	21.448	3.63551e-06	6.45573e-06
c21013_g1_i1	4.59765	3.19147	153.912	2.42095e-35	4.72445e-34
c28853_g3_i10	4.59641	3.39478	192.894	7.42551e-44	2.62458e-42
c7696_g1_i1	4.59516	1.05069	72.1543	1.99013e-17	8.04004e-17
c79460_g1_i1	4.59482	3.35614	289.538	6.26822e-65	8.75316e-63
c17271_g1_i2	4.59462	2.03521	71.7297	2.4679e-17	9.88815e-17
c22726_g1_i1	4.59459	1.26697	96.3744	9.50895e-23	5.96023e-22
c17822_g1_i2	4.592	2.12494	56.9161	4.548e-14	1.43791e-13
c26844_g1_i3	4.59116	7.70531	304.771	3.00877e-68	5.66396e-66
c24044_g1_i3	4.58869	3.24386	329.979	9.71169e-74	2.95452e-71
c24155_g1_i4	4.58774	1.31828	67.7181	1.88629e-16	7.10575e-16
c20544_g1_i1	4.58569	2.18013	182.977	1.08487e-41	3.29455e-40
c12936_g1_i2	4.58439	3.69501	101.569	6.90177e-24	4.79633e-23
c24523_g3_i1	4.58352	0.865912	72.8736	1.38223e-17	5.6471e-17
c12367_g1_i1	4.5822	2.64322	214.865	1.19287e-48	5.69255e-47
c22220_g1_i3	4.58116	3.36252	32.4795	1.20457e-08	2.57519e-08
c48845_g1_i1	4.57839	3.66916	144.636	2.5791e-33	4.24941e-32
c10689_g1_i1	4.57652	2.30011	164.969	9.29304e-38	2.13947e-36
c6227_g1_i1	4.57484	5.27354	365.054	2.23458e-81	1.38434e-78
c81804_g1_i1	4.56872	4.31624	69.1084	9.31967e-17	3.58408e-16
c28440_g8_i1	4.56802	2.25259	104.343	1.7016e-24	1.25413e-23
c33352_g1_i1	4.56768	3.34806	195.859	1.67276e-44	6.11543e-43
c19741_g1_i1	4.5675	5.04547	159.689	1.32318e-36	2.83374e-35
c63662_g1_i1	4.56471	2.04791	138.384	6.00567e-32	8.78246e-31
c14354_g1_i1	4.56256	2.50321	168.412	1.64447e-38	3.95986e-37
c19031_g1_i2	4.55908	3.09068	145.014	2.13254e-33	3.54622e-32
c27911_g2_i1	4.55821	0.525173	88.768	4.43928e-21	2.41205e-20
c26271_g4_i1	4.55736	4.27528	249.512	3.31757e-56	2.6473e-54
c14834_g1_i1	4.55717	0.384999	19.3276	1.10104e-05	1.88398e-05
c24982_g1_i2	4.55617	1.3032	141.491	1.25682e-32	1.93685e-31
c24434_g1_i4	4.5553	6.88894	245.918	2.01513e-55	1.52921e-53
c26134_g2_i1	4.55365	3.90587	207.374	5.13913e-47	2.20259e-45
c22585_g1_i3	4.55352	5.37712	240.571	2.95198e-54	2.10865e-52
c34395_g1_i1	4.55308	4.96432	99.5605	1.90265e-23	1.27265e-22
c28184_g2_i7	4.55287	3.93321	168.617	1.48365e-38	3.58512e-37
c24273_g1_i5	4.54926	2.51946	164.893	9.65162e-38	2.21903e-36
c24434_g1_i1	4.54811	7.14168	251.612	1.15635e-56	9.53999e-55
c16876_g1_i1	4.5479	2.68778	242.782	9.73231e-55	7.13138e-53
c82325_g1_i1	4.54782	0.544414	22.9728	1.64309e-06	3.00092e-06
c26253_g1_i1	4.54529	3.3232	257.859	5.0269e-58	4.49558e-56
c22265_g1_i6	4.54507	0.737597	36.0659	1.90752e-09	4.32206e-09
c17444_g1_i2	4.54462	5.74749	298.32	7.65122e-67	1.24979e-64
c27884_g1_i9	4.54346	0.96916	21.0494	4.47591e-06	7.89336e-06
c27790_g1_i1	4.54122	2.70008	175.34	5.04537e-40	1.35576e-38
c65867_g1_i1	4.53968	1.12683	69.4355	7.89555e-17	3.04982e-16
c28458_g2_i1	4.53917	6.30272	145.521	1.65189e-33	2.76584e-32
c10688_g1_i1	4.53824	2.03075	130.708	2.86816e-30	3.61416e-29
c3109_g1_i1	4.53808	3.79919	109.193	1.47236e-25	1.20364e-24
c25157_g1_i1	4.53803	1.36379	108.299	2.31165e-25	1.85285e-24
c16641_g1_i1	4.53584	1.28273	107.059	4.32056e-25	3.37261e-24
c25771_g1_i1	4.53564	8.86922	274.114	1.43949e-61	1.59764e-59
c27864_g9_i3	4.53552	3.01295	255.74	1.45615e-57	1.2657e-55
c27964_g3_i3	4.53123	4.99677	287.172	2.05441e-64	2.7027e-62
c30575_g1_i1	4.53064	1.14838	83.1181	7.72948e-20	3.79327e-19
c26314_g1_i1	4.5306	0.878898	64.0844	1.19202e-15	4.23125e-15
c65400_g1_i1	4.5293	0.777989	48.6679	3.03184e-12	8.41375e-12
c38597_g1_i1	4.52887	1.41172	66.3718	3.73397e-16	1.37439e-15
c7925_g2_i1	4.52885	6.46003	66.0646	4.36376e-16	1.59775e-15
c81849_g1_i1	4.52876	5.05524	279.88	7.97691e-63	9.67251e-61
c8062_g1_i2	4.52825	3.56627	146.052	1.26491e-33	2.13891e-32
c27795_g2_i1	4.5268	2.34286	137.655	8.67013e-32	1.25018e-30
c28522_g1_i12	4.52535	1.46341	40.5683	1.89866e-10	4.62722e-10
c23148_g2_i1	4.52349	2.88836	131.076	2.38362e-30	3.02597e-29
c82604_g1_i1	4.52296	2.94212	121.575	2.85971e-28	3.02136e-27
c29131_g1_i1	4.52294	3.49904	85.4707	2.35159e-20	1.20381e-19
c53531_g1_i1	4.52086	3.14235	122.182	2.10562e-28	2.25117e-27
c32362_g1_i1	4.52086	6.86261	323.198	2.91236e-72	7.57503e-70
c28132_g1_i1	4.52082	3.96332	233.371	1.09684e-52	7.10504e-51
c25078_g1_i5	4.52056	4.34533	151.476	8.24992e-35	1.54535e-33
c26995_g1_i1	4.51957	2.94084	48.6613	3.04218e-12	8.44037e-12
c27864_g9_i2	4.51882	3.85143	297.279	1.29002e-66	2.07334e-64
c28933_g1_i8	4.51773	3.99768	298.388	7.39608e-67	1.21742e-64
c22089_g1_i2	4.51678	2.25898	137.983	7.35202e-32	1.06703e-30
c22585_g1_i4	4.51481	5.06987	273.279	2.18875e-61	2.4135e-59
c23148_g1_i2	4.51421	6.39706	313.613	3.5667e-70	7.74066e-68
c27879_g9_i1	4.51282	1.33067	30.0292	4.25588e-08	8.75509e-08
c8160_g1_i1	4.51083	1.02249	60.7526	6.47175e-15	2.17103e-14
c28854_g1_i4	4.51013	2.69931	210.385	1.13194e-47	5.04823e-46
c27838_g7_i1	4.50931	3.41021	185.855	2.55375e-42	8.08679e-41
c18157_g1_i1	4.50861	1.0783	134.599	4.04137e-31	5.49268e-30
c71520_g1_i1	4.50765	2.62634	123.794	9.34714e-29	1.03003e-27
c26472_g1_i4	4.50478	4.98994	89.829	2.59666e-21	1.44286e-20
c26697_g1_i4	4.50424	1.32574	110.898	6.22926e-26	5.2851e-25
c28862_g2_i1	4.50409	5.57665	282.624	2.01269e-63	2.52126e-61
c28306_g3_i6	4.50021	1.90293	107.623	3.25022e-25	2.5671e-24
c28854_g1_i2	4.4994	2.64127	258.185	4.26626e-58	3.84561e-56
c24434_g1_i2	4.49892	7.53601	252.903	6.04812e-57	5.0758e-55
c16811_g1_i1	4.49863	5.2223	395.35	5.66415e-88	5.84832e-85
c6512_g2_i1	4.49811	3.53657	126.7	2.16087e-29	2.52408e-28
c28853_g4_i8	4.49791	1.23217	140.874	1.71402e-32	2.60606e-31
c17744_g1_i2	4.49656	4.97614	178.847	8.65456e-41	2.44923e-39
c28862_g2_i3	4.49595	5.88333	340.151	5.91499e-76	2.14406e-73
c54219_g1_i1	4.49587	3.42508	146.727	9.00193e-34	1.5546e-32
c26988_g1_i5	4.49437	3.04384	71.4642	2.82332e-17	1.12513e-16
c53793_g1_i1	4.49411	6.22122	226.697	3.13076e-51	1.80804e-49
c28619_g1_i2	4.49402	3.38724	170.55	5.61084e-39	1.39929e-37
c83616_g1_i1	4.49296	1.16996	126.894	1.95962e-29	2.29688e-28
c47617_g1_i1	4.49253	1.23469	85.5357	2.27555e-20	1.16681e-19
c24512_g1_i4	4.49218	4.50519	194.423	3.44345e-44	1.24157e-42
c26683_g1_i2	4.49113	3.26774	26.0368	3.34967e-07	6.4413e-07
c28500_g6_i4	4.48973	1.29104	119.698	7.36492e-28	7.50658e-27
c71806_g1_i1	4.4889	4.46974	38.2865	6.10831e-10	1.43359e-09
c28261_g3_i1	4.48807	7.47216	134.905	3.46345e-31	4.73366e-30
c27048_g1_i5	4.48796	4.28445	240.662	2.82107e-54	2.02363e-52
c28308_g1_i1	4.48724	6.41099	19.3325	1.09822e-05	1.87951e-05
c24273_g1_i4	4.48671	2.54764	125.402	4.15601e-29	4.72498e-28
c49926_g1_i1	4.48608	0.932567	74.6932	5.49846e-18	2.31381e-17
c66281_g1_i1	4.4856	3.5918	99.512	1.9498e-23	1.30138e-22
c28216_g9_i2	4.48238	5.58433	188.649	6.26989e-43	2.0822e-41
c28854_g1_i7	4.48222	3.2842	313.177	4.43751e-70	9.56958e-68
c7292_g1_i1	4.48126	2.3531	108.763	1.82898e-25	1.48061e-24
c34318_g1_i1	4.48056	4.57455	97.9145	4.36843e-23	2.82118e-22
c22168_g1_i1	4.47505	6.75876	287.204	2.02196e-64	2.67033e-62
c3559_g1_i1	4.47417	4.51335	104.32	1.72104e-24	1.26791e-23
c7757_g1_i2	4.47375	2.29417	106.905	4.67012e-25	3.63382e-24
c13634_g1_i1	4.47361	2.00871	142.045	9.50864e-33	1.4855e-31
c11002_g1_i2	4.47144	1.84603	149.862	1.85791e-34	3.38346e-33
c37013_g1_i1	4.47045	3.17979	81.6872	1.59423e-19	7.62283e-19
c27430_g1_i1	4.4703	3.06679	110.125	9.19892e-26	7.68411e-25
c27360_g1_i2	4.46976	3.28588	247.287	1.01384e-55	7.83325e-54
c15086_g1_i2	4.46867	1.35303	73.1222	1.21867e-17	5.00105e-17
c14509_g1_i1	4.46807	0.562986	75.7751	3.17889e-18	1.36193e-17
c81173_g1_i1	4.46797	3.44511	241.273	2.07599e-54	1.49863e-52
c23313_g1_i3	4.46308	1.63934	63.8985	1.30995e-15	4.63535e-15
c84461_g1_i1	4.46203	1.18908	100.877	9.78773e-24	6.71156e-23
c28101_g3_i3	4.46182	6.57482	103.49	2.6175e-24	1.89315e-23
c28184_g2_i6	4.46145	3.02914	101.892	5.86378e-24	4.09335e-23
c5076_g1_i1	4.46028	1.16336	69.922	6.16969e-17	2.39977e-16
c11800_g1_i1	4.45795	3.54831	168.272	1.7642e-38	4.23917e-37
c27838_g7_i2	4.45619	3.54988	206.246	9.05698e-47	3.81929e-45
c26485_g1_i3	4.45411	1.16683	82.4327	1.09328e-19	5.30039e-19
c8451_g1_i1	4.45406	0.924774	60.5749	7.08316e-15	2.36984e-14
c19741_g1_i3	4.45257	3.75647	180.044	4.74032e-41	1.36879e-39
c15509_g1_i2	4.45239	2.16945	135.042	3.23325e-31	4.42613e-30
c26253_g1_i2	4.44864	3.54216	283.073	1.60673e-63	2.02763e-61
c32422_g1_i1	4.44834	0.374675	43.9948	3.29244e-11	8.47433e-11
c56313_g1_i1	4.44762	1.44443	122.638	1.67354e-28	1.80337e-27
c81265_g1_i1	4.44745	4.19573	20.0572	7.51594e-06	1.3026e-05
c25192_g1_i1	4.44664	1.7772	117.409	2.33588e-27	2.27142e-26
c23899_g2_i1	4.44616	3.87405	153.724	2.66064e-35	5.17739e-34
c66446_g1_i1	4.4443	0.493983	52.3344	4.68101e-13	1.37425e-12
c15517_g1_i3	4.4426	1.24454	140.688	1.88297e-32	2.85275e-31
c22220_g1_i4	4.44221	3.35309	34.2515	4.84306e-09	1.06581e-08
c20135_g1_i1	4.43886	1.77392	145.81	1.42873e-33	2.40282e-32
c69133_g1_i1	4.43736	4.61302	281.808	3.03054e-63	3.7549e-61
c26599_g1_i4	4.43691	1.48162	47.5579	5.34026e-12	1.4566e-11
c19414_g1_i1	4.43504	0.845999	81.9116	1.4231e-19	6.83621e-19
c38001_g1_i1	4.43436	1.56075	147.391	6.44623e-34	1.12234e-32
c28106_g1_i6	4.43217	3.67449	310.976	1.33839e-69	2.76382e-67
c63820_g1_i1	4.43044	0.688152	55.2299	1.07226e-13	3.29769e-13
c50526_g1_i1	4.43002	4.13499	81.988	1.36918e-19	6.58278e-19
c7635_g1_i1	4.42672	4.37315	237.727	1.23116e-53	8.49176e-52
c25727_g2_i2	4.42663	4.35785	133.669	6.45326e-31	8.59922e-30
c24434_g1_i3	4.42352	7.24068	263.577	2.84925e-59	2.7118e-57
c28853_g3_i4	4.41902	3.90474	193.693	4.96977e-44	1.775e-42
c50820_g1_i1	4.41713	1.50551	32.048	1.5041e-08	3.19529e-08
c27864_g9_i1	4.41604	2.77648	217.456	3.24605e-49	1.61464e-47
c1987_g1_i2	4.4158	5.39728	288.956	8.39634e-65	1.16296e-62
c26595_g3_i1	4.41518	2.43877	78.2915	8.89049e-19	3.99006e-18
c24512_g1_i1	4.41391	4.22511	212.116	4.74586e-48	2.18226e-46
c21563_g1_i3	4.41385	3.25143	155.061	1.35801e-35	2.69333e-34
c27380_g1_i2	4.41313	3.06033	93.0958	4.98227e-22	2.93146e-21
c50546_g1_i1	4.41249	1.91136	125.72	3.54023e-29	4.04786e-28
c64528_g1_i1	4.4104	5.35289	101.895	5.85309e-24	4.08673e-23
c28306_g3_i2	4.41033	3.3241	143.639	4.26004e-33	6.876e-32
c27136_g1_i3	4.41032	1.64829	64.5893	9.2257e-16	3.29919e-15
c6227_g1_i2	4.40873	4.61668	332.127	3.30743e-74	1.05322e-71
c28095_g1_i9	4.40508	4.68115	255.728	1.46464e-57	1.26984e-55
c28179_g3_i1	4.40187	2.59893	25.1183	5.39189e-07	1.02122e-06
c47771_g1_i1	4.40118	6.47808	271.67	4.90746e-61	5.25823e-59
c28246_g3_i2	4.40066	3.28521	125.311	4.35063e-29	4.93144e-28
c2859_g1_i1	4.39838	5.15001	341.354	3.23659e-76	1.23454e-73
c47494_g1_i1	4.39797	4.76353	252.589	7.08141e-57	5.92837e-55
c22202_g2_i1	4.39726	4.30558	311.146	1.22928e-69	2.55397e-67
c24155_g1_i1	4.3967	2.12756	98.4567	3.32217e-23	2.16229e-22
c76930_g1_i1	4.3965	5.5128	218.196	2.23768e-49	1.13123e-47
c28101_g3_i7	4.39503	6.22925	103.862	2.16884e-24	1.58208e-23
c24273_g1_i7	4.39433	2.80015	147.799	5.24936e-34	9.23394e-33
c19931_g1_i1	4.39427	0.87322	57.0541	4.23987e-14	1.34374e-13
c26016_g3_i4	4.39136	3.22425	257.043	7.57163e-58	6.66636e-56
c15517_g1_i2	4.39128	0.884102	95.4479	1.51832e-22	9.3416e-22
c28853_g3_i12	4.3903	3.82367	201.184	1.15209e-45	4.54869e-44
c28106_g1_i13	4.38871	3.56899	294.487	5.2339e-66	7.99707e-64
c28420_g1_i1	4.38834	3.97087	221.738	3.77745e-50	2.02691e-48
c68593_g1_i1	4.38726	1.22938	88.4405	5.23863e-21	2.82878e-20
c28968_g1_i1	4.3855	2.96782	289.212	7.38156e-65	1.02658e-62
c18206_g1_i1	4.38435	3.49836	210.265	1.20223e-47	5.35469e-46
c23043_g1_i2	4.38332	1.90344	22.0434	2.66548e-06	4.78609e-06
c27136_g1_i5	4.38275	1.95614	52.3135	4.73106e-13	1.38859e-12
c28500_g6_i10	4.38112	4.64879	218.302	2.1217e-49	1.07578e-47
c28106_g1_i9	4.38095	3.63538	339.848	6.88545e-76	2.46956e-73
c3260_g1_i1	4.38011	0.941237	87.2735	9.45062e-21	5.00483e-20
c28522_g1_i15	4.37919	3.47953	49.7373	1.75775e-12	4.95218e-12
c48092_g1_i1	4.37759	2.1256	77.2738	1.48827e-18	6.55165e-18
c25078_g1_i8	4.3773	4.30439	154.725	1.60833e-35	3.16218e-34
c37735_g1_i1	4.37669	4.35122	196.139	1.45363e-44	5.32574e-43
c44640_g1_i1	4.37583	0.962499	130.397	3.35455e-30	4.20837e-29
c28106_g1_i12	4.37443	3.58628	232.774	1.48021e-52	9.42716e-51
c27402_g1_i3	4.37285	1.22299	84.2796	4.29527e-20	2.15796e-19
c28106_g1_i3	4.37243	3.67712	341.071	3.73001e-76	1.38144e-73
c27367_g1_i2	4.37156	0.633439	49.4697	2.01458e-12	5.65381e-12
c48059_g1_i1	4.37031	2.62758	134.099	5.19792e-31	6.98378e-30
c25078_g1_i1	4.36958	4.34267	141.779	1.08715e-32	1.68913e-31
c28106_g1_i14	4.36864	3.61921	334.481	1.01571e-74	3.46083e-72
c20539_g1_i4	4.3674	3.72703	96.696	8.08319e-23	5.09186e-22
c27376_g1_i8	4.36713	5.04837	133.641	6.54699e-31	8.71049e-30
c21563_g1_i2	4.3646	2.41448	110.125	9.20131e-26	7.68422e-25
c16876_g1_i5	4.36414	2.63934	235.967	2.97916e-53	2.00611e-51
c66325_g1_i1	4.36356	0.947258	81.3287	1.91132e-19	9.07783e-19
c9517_g1_i1	4.36234	2.37832	198.309	4.88572e-45	1.85171e-43
c6287_g1_i1	4.36163	4.74624	326.542	5.4442e-73	1.52049e-70
c47592_g1_i1	4.36162	5.29972	337.082	2.7564e-75	9.58357e-73
c20424_g1_i1	4.36033	1.51834	71.7264	2.47208e-17	9.90373e-17
c35243_g1_i1	4.35867	1.54558	113.791	1.44798e-26	1.3028e-25
c28106_g1_i7	4.35862	3.53538	299.174	4.98555e-67	8.3271e-65
c88726_g1_i1	4.35788	1.85464	115.629	5.73035e-27	5.35812e-26
c22202_g2_i2	4.35674	3.65139	302.129	1.13247e-67	2.02025e-65
c27743_g4_i1	4.35634	3.56748	228.938	1.01618e-51	6.09581e-50
c749_g1_i2	4.35617	2.93953	132.506	1.15953e-30	1.51316e-29
c27207_g1_i4	4.35556	4.57203	164.467	1.19588e-37	2.72922e-36
c67457_g1_i1	4.35272	1.14155	52.5225	4.25339e-13	1.25195e-12
c80563_g1_i1	4.35236	1.00164	43.0134	5.43649e-11	1.37754e-10
c36599_g1_i1	4.35139	1.4874	149.414	2.32856e-34	4.21802e-33
c28020_g1_i3	4.34765	1.80188	149.136	2.67824e-34	4.81814e-33
c18090_g1_i4	4.34746	2.06632	84.2956	4.26072e-20	2.14123e-19
c28540_g4_i1	4.3463	9.25979	134.637	3.96339e-31	5.39315e-30
c24512_g1_i2	4.34615	5.15409	175.151	5.54941e-40	1.48419e-38
c19825_g2_i1	4.34472	1.91095	116.45	3.78782e-27	3.61215e-26
c23294_g1_i1	4.34409	1.44009	62.7983	2.28996e-15	7.95612e-15
c18248_g1_i2	4.34354	4.83599	275.314	7.88376e-62	8.92437e-60
c26387_g1_i3	4.3425	3.84548	9.06597	0.00260411	0.00366879
c83562_g1_i1	4.34048	5.41013	218.021	2.44345e-49	1.22978e-47
c60323_g1_i1	4.34001	1.3606	132.881	9.60188e-31	1.25833e-29
c27521_g1_i11	4.34	3.97495	186.447	1.89586e-42	6.04847e-41
c28101_g3_i6	4.33989	6.53018	101.066	8.89844e-24	6.12394e-23
c26480_g4_i1	4.33685	7.84336	112.614	2.62109e-26	2.30592e-25
c87077_g1_i1	4.33648	2.70507	126.919	1.93503e-29	2.26884e-28
c14116_g1_i1	4.3336	0.632164	25.9825	3.44523e-07	6.61647e-07
c28798_g1_i2	4.33233	4.41942	152.428	5.10769e-35	9.71174e-34
c28101_g3_i2	4.33141	6.35998	102.963	3.41422e-24	2.44242e-23
c28247_g1_i9	4.33111	7.80149	265.087	1.33554e-59	1.30016e-57
c16927_g1_i1	4.33092	2.31575	187.852	9.35756e-43	3.04818e-41
c28933_g1_i1	4.33088	4.6765	185.763	2.67505e-42	8.46304e-41
c21432_g1_i1	4.32897	0.847726	65.0247	7.39659e-16	2.66495e-15
c6236_g1_i1	4.32881	2.82157	70.5184	4.55999e-17	1.78877e-16
c62866_g1_i1	4.32854	2.57512	160.303	9.71343e-37	2.10004e-35
c22585_g1_i5	4.32803	5.14434	214.684	1.30615e-48	6.19838e-47
c13355_g1_i1	4.32794	0.261781	16.98	3.7775e-05	6.19755e-05
c13583_g1_i2	4.32783	1.24635	100.797	1.01889e-23	6.96248e-23
c27635_g2_i4	4.32688	0.855005	89.3127	3.37093e-21	1.85284e-20
c1987_g1_i1	4.32498	6.39602	313.792	3.25934e-70	7.11893e-68
c27136_g1_i12	4.32478	1.71203	62.2904	2.96368e-15	1.01919e-14
c28284_g6_i1	4.32366	2.10453	196.527	1.19616e-44	4.40614e-43
c85606_g1_i1	4.32349	2.34517	85.0263	2.94417e-20	1.4966e-19
c22120_g1_i4	4.323	4.86964	299.217	4.87938e-67	8.23045e-65
c27753_g3_i2	4.32156	2.199	95.5481	1.4434e-22	8.90151e-22
c24287_g2_i1	4.32148	5.84958	226.327	3.77034e-51	2.15187e-49
c27910_g1_i6	4.32027	7.52849	304.087	4.24078e-68	7.93935e-66
c19115_g1_i4	4.31976	2.00818	121.716	2.66366e-28	2.82474e-27
c28106_g1_i15	4.31929	3.44436	331.49	4.55205e-74	1.42295e-71
c28833_g11_i1	4.31706	0.658672	77.8745	1.09801e-18	4.88221e-18
c31162_g1_i1	4.31528	2.51335	164.705	1.06129e-37	2.43346e-36
c27070_g1_i3	4.31408	3.76331	191.58	1.43677e-43	5.00051e-42
c67329_g1_i1	4.31344	1.82672	119.857	6.80024e-28	6.95184e-27
c27376_g1_i5	4.31311	4.87548	124.832	5.53901e-29	6.22052e-28
c24921_g1_i1	4.30975	2.28928	11.6212	0.000652048	0.000969508
c28385_g1_i2	4.30911	4.95007	210.913	8.68477e-48	3.90391e-46
c1952_g1_i2	4.30855	6.01345	191.644	1.39124e-43	4.85692e-42
[truncated: 16,770 more rows]

## Sheet: clipper.control-zone.interactio
	logFC.targets.TreatmentControl.targets.ZoneZ2	logFC.targets.TreatmentControl.targets.ZoneZ3	logCPM	LR	PValue	FDR
[truncated: 18,794 more rows]

[truncated: 7 more sheets: clipper.treatment-z2vz1.interac, clipper.Z2-treatment.interactio, clipper.treatment-z3vz1.interac, clipper.Z3-interaction_model.st, clipper.Z3-treatment.interactio, clipper.treatment-zone.interact, clipper.zone.basic_model.stats.]
