# Supplementary material for: De novo transcriptome assembly and analysis of differentially expressed genes of two barley genotypes reveal root-zone-specific responses to salt exposure
Source: Sci Rep. 2016 Aug 16;6:31558. doi: 10.1038/srep31558 (PMC4985707; doi:10.1038/srep31558)
Supplement: Supplementary Data Set 2 [file srep31558-s4.xls]

## Sheet: Info
Supplemental Data Set 2: Full GLM model data set (LR Sahara).
De novo transcriptome assembly and analysis of differentially expressed genes of two barley genotypes reveal root-zone-specific responses to salt exposure
Camilla Beate Hill1*, Andrew Cassin2, Gabriel Keeble-Gagnère1,3, Monika S. Doblin2, Antony Bacic2, Ute Roessner1
1School of BioSciences, The University of Melbourne, Parkville, Vic 3010, Australia, 2ARC Centre of Excellence in Plant Cell Walls, School of BioSciences, The University of Melbourne, Parkville, Vic 3010, Australia, 3School of Veterinary and Life Sciences, Murdoch University, Murdoch, WA 6150, Australia.
*Corresponding author: Camilla B. Hill
Present address: Western Barley Genetics Alliance, Western Australian State Agricultural Biotechnology Centre, School of Veterinary and Life Sciences, Murdoch University, 90 South Street, Murdoch, WA 6150, Australia.

## Sheet: sahara.Z2-treatment.interaction
	logFC	logCPM	LR	PValue	FDR
c49436_g1_i1	6.89684	3.05907	22.7951	1.80221e-06	0.000205622
c64178_g1_i1	6.76649	1.28038	67.2065	2.44512e-16	3.08722e-13
c69536_g1_i1	6.23189	1.89434	29.5251	5.51965e-08	1.03796e-05
c30971_g1_i1	5.70811	1.32754	71.1791	3.26225e-17	4.80542e-14
c30971_g1_i4	5.69062	0.455931	88.3391	5.51439e-21	2.16611e-17
c34112_g1_i1	5.65607	1.09572	26.7099	2.36405e-07	3.68178e-05
c30971_g1_i5	5.42653	1.12166	83.6085	6.03124e-20	1.77685e-16
c25586_g1_i1	5.25744	0.960876	55.049	1.17562e-13	9.66548e-11
c29731_g1_i1	5.21631	1.44464	29.9491	4.43533e-08	8.61551e-06
c29429_g1_i3	4.8411	3.23738	44.2836	2.84082e-11	1.25539e-08
c30971_g1_i6	4.80506	1.61314	80.4752	2.94375e-19	6.12179e-16
c29512_g1_i1	4.73225	1.18661	38.5614	5.30577e-10	1.78643e-07
c58300_g1_i1	4.41413	3.7112	80.605	2.75665e-19	6.09098e-16
c9051_g1_i1	4.22968	4.81429	74.7181	5.42973e-18	9.14082e-15
c27744_g1_i1	4.2295	1.12789	48.1391	3.97039e-12	2.12674e-09
c83_g1_i1	4.18517	3.1312	106.133	6.89414e-25	4.87457e-21
c29471_g2_i6	4.10142	4.17729	77.9772	1.04236e-18	2.04726e-15
c28689_g1_i2	4.08301	5.27774	42.3187	7.75473e-11	3.18783e-08
c29471_g2_i4	4.05553	5.67239	105.657	8.76569e-25	5.16489e-21
c30874_g1_i1	4.05507	3.07991	57.1961	3.94448e-14	3.57562e-11
c29471_g2_i1	4.04991	3.95653	125.413	4.13331e-29	4.87083e-25
c29471_g2_i3	4.00173	4.54355	81.8707	1.45287e-19	3.95103e-16
c29471_g2_i2	3.99194	4.23179	87.033	1.06728e-20	3.77315e-17
c64927_g1_i1	3.90847	1.53419	30.2887	3.72284e-08	7.52077e-06
c28689_g1_i1	3.85634	5.35202	38.7658	4.77833e-10	1.64008e-07
c82037_g1_i1	3.84831	2.51208	48.7883	2.85138e-12	1.71707e-09
c4228_g1_i1	3.84391	1.45436	62.9837	2.08426e-15	2.30265e-12
c29429_g1_i1	3.84357	5.22566	37.8107	7.7954e-10	2.37578e-07
c858_g1_i1	3.7933	0.41972	27.5765	1.51002e-07	2.48296e-05
c9456_g1_i1	3.77882	1.19156	52.5142	4.2714e-13	2.96092e-10
c30874_g2_i1	3.73723	2.09716	45.5825	1.46341e-11	6.89814e-09
c30440_g3_i2	3.72149	0.594876	28.0199	1.20072e-07	2.07068e-05
c29471_g2_i5	3.71664	3.91359	70.8308	3.89207e-17	5.50386e-14
c23805_g1_i4	3.63356	2.3381	183.358	8.96089e-42	1.58397e-37
c21957_g1_i1	3.6126	0.858471	31.5583	1.9354e-08	4.14681e-06
c31010_g12_i5	3.58516	2.1708	20.4189	6.22122e-06	0.000580313
c23805_g1_i2	3.52361	0.612173	64.8563	8.05639e-16	9.49392e-13
c65196_g1_i1	3.51013	0.305396	28.8934	7.6474e-08	1.3936e-05
c7414_g2_i1	3.50135	0.990212	25.9586	3.48827e-07	5.13837e-05
c21277_g2_i1	3.4573	3.40631	41.6137	1.1121e-10	4.51908e-08
c23805_g1_i1	3.35806	0.656377	48.3564	3.55387e-12	1.96313e-09
c23805_g1_i3	3.34827	2.33857	123.342	1.17351e-28	1.03718e-24
c35974_g1_i1	3.31899	1.24028	29.6905	5.06818e-08	9.63308e-06
c6414_g1_i1	3.28439	3.86041	188.56	6.55728e-43	2.31819e-38
c31010_g12_i1	3.2523	2.07958	22.7689	1.82702e-06	0.000207021
c26127_g1_i6	3.23616	2.39415	36.1552	1.82209e-09	4.99352e-07
c18748_g2_i1	3.2158	0.651567	54.3134	1.70932e-13	1.31369e-10
c21957_g1_i2	3.21119	0.441688	38.7739	4.75845e-10	1.64008e-07
c17188_g1_i2	3.20639	0.442868	11.3542	0.000752783	0.0276562
c26127_g1_i4	3.13843	3.66531	36.582	1.46377e-09	4.10705e-07
c49982_g1_i1	3.13193	6.16106	93.3804	4.31499e-22	1.90685e-18
c68450_g1_i1	3.09086	0.791369	22.9707	1.64491e-06	0.000192558
c83_g1_i2	3.07621	2.54976	57.4203	3.5196e-14	3.37602e-11
c22906_g2_i2	3.06432	2.19233	76.0588	2.75342e-18	4.86708e-15
c86574_g1_i1	3.01334	0.492527	21.9932	2.73612e-06	0.000296717
c22907_g1_i2	3.01073	1.06994	32.9426	9.49217e-09	2.19331e-06
c29098_g2_i1	3.00761	1.23654	18.4085	1.78257e-05	0.00140354
c11608_g1_i1	2.96277	1.55847	14.5884	0.000133736	0.00734157
c80227_g1_i1	2.92496	3.42332	19.496	1.00809e-05	0.000869246
c32246_g1_i1	2.91092	4.14986	31.3143	2.19461e-08	4.61821e-06
c75621_g1_i1	2.88893	2.20961	33.8876	5.83888e-09	1.38538e-06
c13474_g1_i2	2.88525	1.33656	32.262	1.34725e-08	2.99555e-06
c40160_g1_i1	2.86496	1.48757	19.6418	9.3403e-06	0.000819374
c87841_g1_i1	2.85378	1.91105	21.7103	3.17085e-06	0.000336151
c90569_g1_i1	2.83331	3.44324	10.0582	0.00151673	0.046627
c22078_g1_i2	2.79646	1.98294	80.897	2.37798e-19	5.60458e-16
c26127_g1_i1	2.79295	2.0561	28.3895	9.92036e-08	1.75357e-05
c30849_g3_i4	2.77824	1.15898	51.2662	8.06519e-13	5.28016e-10
c88111_g1_i1	2.75991	3.86689	21.7866	3.04719e-06	0.00032546
c22078_g1_i1	2.74176	3.04972	68.3817	1.34723e-16	1.76402e-13
c29098_g2_i2	2.7224	0.933526	13.7535	0.000208427	0.0104811
c67915_g1_i1	2.70672	1.73976	53.1006	3.16892e-13	2.33398e-10
c28575_g1_i1	2.69499	4.68454	30.1307	4.03888e-08	8.02171e-06
c30440_g3_i6	2.66705	0.850131	26.7686	2.2933e-07	3.61942e-05
c23694_g1_i2	2.64585	1.10184	44.3074	2.8066e-11	1.25539e-08
c23694_g1_i1	2.63805	0.439141	29.0758	6.96021e-08	1.28158e-05
c17654_g1_i1	2.63426	1.84131	13.4779	0.000241391	0.0117385
c30410_g1_i1	2.61061	1.4693	14.697	0.000126249	0.00705102
c26688_g1_i1	2.57484	0.720662	17.5452	2.80556e-05	0.00207067
c31416_g6_i1	2.47273	1.11243	24.2543	8.44181e-07	0.00010932
c30321_g1_i26	2.40596	0.808764	27.6072	1.48624e-07	2.46228e-05
c30548_g3_i4	2.37258	2.94479	74.1018	7.41894e-18	1.17183e-14
c22906_g2_i1	2.36603	2.04249	36.5825	1.46341e-09	4.10705e-07
c30849_g3_i2	2.3236	1.13127	57.3549	3.63853e-14	3.38508e-11
c29429_g1_i2	2.32243	5.45467	37.0461	1.15369e-09	3.37079e-07
c13148_g1_i2	2.28584	2.97023	70.5533	4.47997e-17	6.09155e-14
c9873_g1_i1	2.2773	0.894721	11.624	0.000651058	0.0245644
c23871_g1_i3	2.27379	1.27938	21.5577	3.43349e-06	0.000357012
c30548_g3_i11	2.26432	3.41	74.0481	7.62371e-18	1.17183e-14
c81635_g1_i1	2.26095	2.89171	34.1866	5.00729e-09	1.21248e-06
c51863_g1_i1	2.25813	2.5013	22.8537	1.74811e-06	0.000202626
c31094_g13_i1	2.23557	3.57052	11.9478	0.000547116	0.0214913
c26468_g2_i2	2.23557	1.11654	29.5567	5.43051e-08	1.02666e-05
c81642_g1_i1	2.2279	4.34517	18.8077	1.44582e-05	0.00117504
c28749_g1_i5	2.2068	0.84674	21.9005	2.87158e-06	0.000308568
c16895_g1_i2	2.20275	1.20514	28.1149	1.14321e-07	2.00079e-05
c13148_g1_i1	2.16737	2.06328	56.1928	6.57008e-14	5.66517e-11
c29429_g1_i4	2.1568	4.09501	21.4999	3.53854e-06	0.000363657
c48349_g1_i1	2.15019	1.93332	46.8033	7.84797e-12	3.85346e-09
c30548_g3_i8	2.14219	3.19629	53.0354	3.27592e-13	2.36354e-10
c4038_g1_i1	2.14129	2.90417	10.4221	0.00124517	0.0404229
c47787_g1_i1	2.13354	1.20915	24.6092	7.0214e-07	9.40256e-05
c14069_g1_i1	2.13192	1.29113	15.1244	0.000100654	0.00579545
c69557_g1_i1	2.12958	4.40048	27.7726	1.36444e-07	2.308e-05
c28782_g1_i1	2.1198	0.775399	24.6475	6.8833e-07	9.28798e-05
c18716_g1_i3	2.11191	1.37036	37.5598	8.8651e-10	2.656e-07
c21895_g1_i1	2.11123	1.05945	23.6509	1.15493e-06	0.000142916
c30073_g1_i1	2.10571	2.12305	35.7359	2.25965e-09	6.00643e-07
c25466_g3_i2	2.09192	2.24977	19.2425	1.15122e-05	0.000971341
c15533_g1_i1	2.08941	2.16236	17.7521	2.51642e-05	0.00189283
c16597_g1_i1	2.08529	0.733238	25.2963	4.91658e-07	6.95264e-05
c65605_g1_i1	2.07193	3.70766	40.7758	1.70734e-10	6.6329e-08
c29638_g2_i1	2.0692	7.65988	37.1805	1.07686e-09	3.17251e-07
c36755_g1_i1	2.05285	1.24023	16.8882	3.96478e-05	0.00277558
c17467_g1_i2	2.04956	5.22692	34.7967	3.65991e-09	9.17651e-07
c29638_g2_i2	2.04629	6.68453	37.8149	7.77841e-10	2.37578e-07
c24268_g1_i2	2.04208	2.32802	60.165	8.72299e-15	9.07011e-12
c27607_g1_i2	2.03269	2.74692	19.3221	1.10419e-05	0.000940633
c31416_g6_i2	2.0306	3.05783	35.2027	2.97111e-09	7.61143e-07
c30070_g2_i1	2.02569	2.55865	11.8478	0.000577301	0.0223154
c30903_g2_i5	2.01378	1.67682	34.0678	5.32243e-09	1.28003e-06
c21934_g2_i1	2.01189	0.428832	20.095	7.36874e-06	0.000667967
c23705_g1_i1	2.00458	1.12786	47.0563	6.89767e-12	3.43455e-09
c65574_g1_i1	2.00338	4.06979	10.0649	0.00151121	0.0465382
c30548_g3_i12	1.99994	2.37966	52.321	4.71302e-13	3.14376e-10
c19064_g1_i2	1.99718	2.81824	13.2869	0.000267271	0.0126321
c26464_g1_i3	1.99249	1.1795	24.3865	7.88184e-07	0.000104362
c24268_g1_i1	1.99156	1.91547	54.6652	1.42914e-13	1.12277e-10
c24268_g1_i6	1.98801	2.43431	54.7281	1.38416e-13	1.11214e-10
c49365_g1_i1	1.98438	4.7582	64.7464	8.51857e-16	9.71474e-13
c30444_g10_i1	1.96898	3.96501	27.6365	1.46389e-07	2.44117e-05
c25293_g1_i2	1.96384	2.01206	10.2549	0.00136322	0.0432231
c33424_g1_i1	1.96287	0.985185	22.0949	2.59499e-06	0.000284027
c30548_g3_i15	1.95663	4.20166	97.7046	4.85703e-23	2.45301e-19
c27406_g3_i1	1.95315	0.610782	17.9991	2.21011e-05	0.00169121
c64236_g1_i1	1.95248	1.7179	65.9616	4.59791e-16	5.60517e-13
c21895_g1_i3	1.94734	0.609422	18.1995	1.98933e-05	0.00154107
c27607_g1_i1	1.94716	3.10805	13.6319	0.000222373	0.0109645
c30996_g1_i6	1.94506	4.67376	39.9015	2.67104e-10	9.8364e-08
c17467_g1_i1	1.92233	4.55983	32.1496	1.42749e-08	3.15412e-06
c28212_g1_i1	1.91598	2.23604	20.1576	7.1318e-06	0.0006515
c64270_g1_i1	1.915	3.38613	25.8775	3.63791e-07	5.27094e-05
c47683_g1_i1	1.91433	0.697139	29.8426	4.68584e-08	9.00318e-06
c29638_g1_i1	1.90444	1.39658	23.336	1.36032e-06	0.000165263
c19064_g1_i1	1.89874	2.59661	12.5824	0.000389402	0.0168089
c35820_g1_i1	1.89671	1.02996	43.6163	3.99497e-11	1.74363e-08
c26464_g1_i1	1.88254	1.2183	16.4672	4.94984e-05	0.00333318
c30849_g3_i1	1.8765	1.23704	35.0638	3.19078e-09	8.0574e-07
c30548_g3_i2	1.87539	3.45517	56.9228	4.5326e-14	4.00603e-11
c30548_g3_i3	1.87533	3.12403	40.7987	1.68743e-10	6.62839e-08
c24268_g1_i5	1.86917	2.85715	50.4536	1.22016e-12	7.70289e-10
c30548_g3_i14	1.8571	2.6038	52.7766	3.73727e-13	2.64248e-10
c69604_g1_i1	1.85698	0.885687	15.983	6.39146e-05	0.00410086
c28749_g1_i3	1.85513	0.966963	18.9258	1.35905e-05	0.00110962
c54916_g1_i1	1.83753	1.52807	12.387	0.000432327	0.0181521
c28360_g1_i3	1.82194	4.36071	43.3975	4.46749e-11	1.92609e-08
c25144_g2_i1	1.8119	3.29946	30.8397	2.80247e-08	5.76022e-06
c19490_g1_i2	1.80333	1.62145	38.3864	5.80342e-10	1.91746e-07
c3174_g1_i1	1.79515	2.3985	27.4715	1.59425e-07	2.60932e-05
c26370_g2_i1	1.79123	2.36623	24.3236	8.14372e-07	0.00010669
c23205_g1_i3	1.78603	3.23062	30.8935	2.72579e-08	5.63536e-06
c24268_g1_i4	1.78555	2.07193	38.9704	4.30276e-10	1.52115e-07
c34933_g1_i1	1.78359	1.1294	39.4505	3.36483e-10	1.20514e-07
c28749_g1_i2	1.7813	0.946042	14.8481	0.000116528	0.00658085
c14767_g1_i1	1.78075	0.52096	10.2488	0.00136775	0.043328
c30548_g3_i1	1.78061	5.29707	39.4447	3.3748e-10	1.20514e-07
c30228_g2_i2	1.77678	3.56244	15.7611	7.18661e-05	0.00449294
c16597_g1_i2	1.75521	0.772915	15.503	8.23726e-05	0.00502089
c23205_g1_i2	1.74465	0.427637	11.0993	0.000863601	0.0306228
c65458_g1_i1	1.74196	0.897793	22.2642	2.37591e-06	0.000260855
c26899_g1_i3	1.74107	1.67047	26.36	2.83346e-07	4.31772e-05
c23871_g1_i1	1.73771	1.85266	21.3159	3.89482e-06	0.000391175
c87012_g1_i1	1.73754	3.45574	28.9265	7.5177e-08	1.37706e-05
c2514_g1_i2	1.73577	0.440656	16.6286	4.54606e-05	0.00310264
c30548_g3_i13	1.73008	7.18561	36.6174	1.43745e-09	4.09823e-07
c87504_g1_i1	1.72714	1.91603	23.1731	1.48054e-06	0.00017683
c30548_g3_i9	1.71711	3.31417	77.6103	1.25513e-18	2.3354e-15
c28204_g1_i1	1.71624	0.563007	13.4669	0.000242815	0.0117754
c28360_g1_i2	1.71245	3.14627	35.8657	2.11396e-09	5.70496e-07
c25466_g3_i1	1.70933	2.36828	13.3669	0.000256106	0.0122131
c29716_g1_i6	1.70877	4.51981	38.5919	5.22361e-10	1.77568e-07
c6295_g1_i2	1.69655	1.7713	31.3182	2.19015e-08	4.61821e-06
c29804_g2_i1	1.69412	1.81112	81.6565	1.61921e-19	4.08886e-16
c30321_g1_i21	1.68833	4.379	24.5446	7.2611e-07	9.68685e-05
c18716_g1_i2	1.67884	3.24347	21.3179	3.89082e-06	0.000391175
c28360_g1_i1	1.67835	5.25245	36.1932	1.78695e-09	4.93546e-07
c17461_g1_i1	1.67786	2.91023	38.0286	6.9716e-10	2.18112e-07
c22170_g2_i1	1.67782	2.98056	12.6979	0.000366069	0.0161568
c30059_g2_i5	1.67191	2.72746	49.336	2.15663e-12	1.3376e-09
c6295_g1_i1	1.66342	1.98451	35.4794	2.57759e-09	6.7004e-07
c28749_g1_i4	1.65523	1.36395	20.3304	6.51572e-06	0.000601437
c29728_g1_i2	1.65313	2.5257	48.5653	3.19477e-12	1.82843e-09
c49657_g1_i1	1.65141	2.79239	15.0373	0.000105409	0.00603652
c16895_g1_i1	1.64949	0.976415	14.8768	0.000114765	0.00649163
c30386_g1_i1	1.64793	0.913249	20.4054	6.26534e-06	0.000581361
c24636_g1_i3	1.64663	2.50996	29.2497	6.36268e-08	1.18389e-05
c48870_g1_i1	1.64244	3.55574	27.8991	1.27807e-07	2.17229e-05
c30548_g3_i7	1.63615	5.01503	40.0672	2.4538e-10	9.32787e-08
c32556_g1_i1	1.63588	2.26239	23.937	9.95377e-07	0.000125787
c24410_g1_i2	1.63526	5.08689	15.6008	7.82197e-05	0.00481337
c30548_g3_i10	1.63077	4.90453	28.0435	1.18618e-07	2.05564e-05
c7355_g1_i1	1.62795	6.35288	48.5915	3.15238e-12	1.82843e-09
c87167_g1_i1	1.62197	1.54488	38.0668	6.83653e-10	2.17354e-07
c7355_g1_i2	1.62145	6.1726	53.6814	2.35782e-13	1.77354e-10
c21075_g1_i1	1.6194	0.740579	12.1486	0.00049125	0.0199852
c1498_g1_i2	1.61601	1.77736	12.6878	0.000368049	0.0161836
c8052_g1_i1	1.61341	0.957346	21.1599	4.22505e-06	0.00041723
c69970_g1_i1	1.60172	2.12087	17.1935	3.37586e-05	0.00242575
c29716_g1_i1	1.60092	4.9287	32.4122	1.24702e-08	2.80801e-06
c4024_g1_i1	1.59878	1.2139	18.7696	1.47499e-05	0.00119325
c26086_g2_i1	1.59822	1.50991	11.7214	0.000617847	0.0236138
c50408_g1_i1	1.57456	2.30026	19.8399	8.4206e-06	0.000751751
c22833_g1_i4	1.57178	1.84294	16.4833	4.90814e-05	0.00331141
c18606_g2_i1	1.55763	1.23312	11.3422	0.000757648	0.0277279
c22363_g1_i1	1.55298	2.14878	26.8906	2.15308e-07	3.4599e-05
c17178_g1_i3	1.55158	0.432482	15.4374	8.52823e-05	0.00514384
c28881_g1_i1	1.55143	1.21508	21.003	4.58569e-06	0.000446606
c7648_g1_i1	1.54891	2.50662	24.2958	8.26181e-07	0.000107779
c6232_g1_i1	1.54557	1.98039	14.0065	0.000182179	0.00942235
c18679_g1_i3	1.54529	0.924802	21.3061	3.91493e-06	0.000392081
c59366_g1_i1	1.54237	1.42906	31.9262	1.60139e-08	3.51639e-06
c17463_g2_i1	1.54148	3.64043	18.979	1.32168e-05	0.00108664
c67197_g1_i1	1.54045	6.74089	21.5912	3.37391e-06	0.000352893
c22833_g1_i3	1.53278	1.81746	14.5244	0.000138355	0.00751347
c17461_g1_i2	1.53089	2.92506	31.7756	1.73052e-08	3.75564e-06
c23205_g1_i1	1.52285	2.37645	22.584	2.01148e-06	0.000225752
c18716_g1_i1	1.52243	3.12078	17.2282	3.31484e-05	0.00239651
c30059_g2_i1	1.51955	2.87741	40.0183	2.51592e-10	9.46226e-08
c23652_g1_i4	1.51619	1.16447	20.6331	5.56271e-06	0.000528652
c4024_g1_i2	1.51004	1.32591	14.6561	0.000129014	0.00715552
c6114_g1_i1	1.5081	1.6126	25.9032	3.5898e-07	5.22263e-05
c67203_g1_i1	1.50706	0.85194	13.4946	0.000239257	0.0116508
c30059_g2_i3	1.50661	3.09302	30.0643	4.17961e-08	8.25485e-06
c5953_g1_i1	1.49514	3.30038	22.6055	1.98916e-06	0.000223958
c30487_g2_i2	1.49485	2.92976	26.7944	2.26291e-07	3.58748e-05
c64868_g1_i1	1.4841	2.51538	16.8723	3.9981e-05	0.00279337
c28580_g1_i3	1.47572	7.46815	17.5726	2.76543e-05	0.00204532
c29647_g2_i1	1.47501	0.820672	16.2836	5.4535e-05	0.0035836
c26110_g1_i1	1.47471	4.96008	19.2191	1.16542e-05	0.000978648
c18640_g1_i1	1.47083	2.94801	21.5193	3.50286e-06	0.000363157
c24268_g1_i3	1.46952	1.2317	16.914	3.91112e-05	0.00274345
c22471_g1_i1	1.46884	2.07025	27.955	1.2417e-07	2.13096e-05
c14648_g1_i1	1.46167	5.02189	21.2036	4.12996e-06	0.000411286
c33608_g1_i1	1.46123	0.523142	20.6979	5.37741e-06	0.000513804
c30996_g1_i7	1.45694	3.24037	28.2633	1.05883e-07	1.86233e-05
c28212_g1_i6	1.45138	3.69758	26.0351	3.35269e-07	4.95931e-05
c13247_g1_i1	1.45067	3.83754	26.2944	2.93137e-07	4.44776e-05
c35081_g1_i1	1.44708	2.74961	23.2697	1.40799e-06	0.000170383
c11423_g1_i1	1.44519	2.18361	31.5916	1.90252e-08	4.1012e-06
c19778_g1_i2	1.44224	1.84837	18.6491	1.57125e-05	0.00125391
c23871_g1_i4	1.44089	1.58711	14.6544	0.000129133	0.00715552
c20156_g1_i2	1.43499	0.778804	11.1487	0.000840924	0.0299558
c9875_g1_i1	1.43119	1.56601	33.641	6.62815e-09	1.56217e-06
c25690_g1_i2	1.42818	1.15275	12.0223	0.000525673	0.0209516
c30757_g5_i2	1.42653	1.52537	14.1249	0.000171067	0.00897292
c16895_g1_i3	1.42467	0.813576	10.3553	0.00129105	0.0414555
c30333_g1_i3	1.42137	6.88653	30.6705	3.05781e-08	6.2128e-06
c6566_g1_i1	1.42038	0.962026	11.2344	0.000802936	0.028936
c25543_g1_i2	1.41855	1.34513	11.8607	0.000573296	0.0222539
c29555_g1_i3	1.4181	7.00968	35.4517	2.61457e-09	6.74693e-07
c28580_g1_i1	1.41688	7.18499	17.6707	2.62641e-05	0.0019551
c28212_g3_i2	1.40968	1.16735	12.3619	0.000438184	0.0183327
c92835_g1_i1	1.4091	1.35484	19.3275	1.10111e-05	0.000940276
c14648_g1_i2	1.40255	5.47319	14.0371	0.000179242	0.00930506
c13340_g1_i1	1.40119	1.77337	16.0235	6.25626e-05	0.00404164
c25228_g1_i1	1.40043	1.08459	12.1812	0.000482732	0.0197295
c11005_g1_i1	1.39961	2.69312	21.7473	3.11028e-06	0.000331198
c23652_g1_i3	1.39842	4.67609	47.0835	6.80271e-12	3.43455e-09
c30059_g2_i4	1.39833	3.02432	36.9499	1.21204e-09	3.48367e-07
c67687_g1_i1	1.39813	1.84726	26.277	2.95795e-07	4.46891e-05
c56_g1_i1	1.39594	2.17282	12.0088	0.000529509	0.0210334
c81662_g1_i1	1.39538	3.51355	14.6304	0.00013079	0.00721345
c24636_g1_i1	1.3946	2.56224	15.9792	6.40434e-05	0.00410168
c6881_g1_i2	1.39362	1.2329	11.2718	0.000786942	0.0284757
c30333_g1_i4	1.39293	6.77981	26.2404	3.01443e-07	4.53485e-05
c30487_g2_i1	1.389	5.63623	23.6488	1.15617e-06	0.000142916
c2514_g1_i1	1.38706	0.59323	10.1887	0.00141307	0.0442874
c3107_g1_i2	1.3867	1.28341	21.4015	3.72476e-06	0.00037987
c19778_g1_i1	1.38023	1.61691	16.552	4.73334e-05	0.00321185
c25690_g1_i1	1.37878	1.36344	15.3773	8.80411e-05	0.00524216
c4492_g1_i2	1.37699	1.2954	11.1294	0.000849696	0.0301903
c49650_g1_i1	1.37505	0.759223	9.93894	0.00161819	0.0491807
c69839_g1_i1	1.37247	0.644156	10.3704	0.00128051	0.041241
c17913_g1_i2	1.37213	1.77817	15.9474	6.51255e-05	0.00415592
c23652_g1_i1	1.37138	4.12087	42.5242	6.98133e-11	2.90366e-08
c30386_g1_i8	1.36952	1.33685	19.9515	7.94333e-06	0.000712743
c19272_g1_i1	1.36701	1.6867	16.8121	4.127e-05	0.00285522
c30996_g1_i2	1.3658	3.2207	31.2537	2.2642e-08	4.73647e-06
c26110_g2_i1	1.3654	5.35028	16.7578	4.24674e-05	0.00293232
c29728_g1_i1	1.36513	1.58888	38.1861	6.43103e-10	2.08584e-07
c30333_g1_i1	1.36005	6.70484	27.6403	1.46104e-07	2.44117e-05
c69303_g1_i1	1.35902	6.35541	25.0101	5.703e-07	7.91805e-05
c30333_g1_i2	1.34959	7.52051	30.017	4.28279e-08	8.40976e-06
c7648_g1_i2	1.34843	2.92732	22.3222	2.30523e-06	0.000254678
c85210_g1_i1	1.34657	3.74782	26.8686	2.17769e-07	3.46792e-05
c30059_g2_i2	1.34552	2.76042	35.12	3.09995e-09	7.88436e-07
c25228_g1_i2	1.34506	0.966101	11.971	0.000540336	0.0213674
c29565_g2_i1	1.34259	5.15899	26.5956	2.50813e-07	3.85522e-05
c13548_g1_i1	1.34184	1.75542	14.4853	0.000141257	0.00764754
c30815_g5_i6	1.34134	1.19919	26.7592	2.30456e-07	3.62103e-05
c27820_g2_i1	1.3352	1.61304	21.5821	3.38999e-06	0.000353529
c1333_g1_i1	1.33018	1.56382	17.8522	2.38744e-05	0.00180735
c28996_g1_i3	1.32766	1.50094	19.75	8.82601e-06	0.000780065
c27354_g1_i2	1.32265	5.24721	18.5461	1.65842e-05	0.00131753
c29716_g1_i7	1.31861	4.31256	19.0597	1.26692e-05	0.0010514
c31381_g6_i1	1.31272	1.48692	20.7343	5.27635e-06	0.000506888
c30645_g1_i12	1.29946	1.13534	10.8145	0.00100706	0.0342992
c29714_g1_i1	1.29751	1.21765	10.9606	0.000930722	0.0322903
c25690_g1_i3	1.29512	3.0667	14.4503	0.000143906	0.00775537
c21295_g1_i1	1.28777	5.03557	30.2594	3.77949e-08	7.59183e-06
c21295_g1_i2	1.2828	5.11367	30.0067	4.30562e-08	8.40976e-06
c22833_g1_i1	1.28255	1.81554	11.358	0.000751244	0.0276562
c19476_g1_i1	1.2796	0.752382	12.9994	0.000311598	0.0143064
c29555_g1_i1	1.27863	6.79667	23.4932	1.25359e-06	0.00015335
c49952_g1_i1	1.27201	2.57237	20.0739	7.45063e-06	0.000673662
c34598_g1_i1	1.26855	1.09797	12.553	0.000395576	0.0169925
c26110_g2_i2	1.26247	5.72914	13.5751	0.000229205	0.0112543
c30333_g1_i5	1.26052	6.43467	34.3004	4.72278e-09	1.15948e-06
c50976_g1_i1	1.25894	2.7462	38.3088	6.03895e-10	1.97681e-07
c32022_g1_i1	1.25539	5.07761	11.7666	0.000603032	0.0230975
c66940_g1_i1	1.25407	2.59154	24.2876	8.29716e-07	0.000107842
c12677_g1_i1	1.24868	2.23638	23.4735	1.26649e-06	0.000154393
c27671_g1_i1	1.24786	1.42239	15.8807	6.74625e-05	0.0042742
c25921_g1_i1	1.24221	2.54014	10.3472	0.00129668	0.0415916
c28996_g1_i1	1.24125	1.72311	40.4428	2.02452e-10	7.77966e-08
c37213_g1_i1	1.24031	1.59482	13.4037	0.000251127	0.0120663
c11243_g1_i1	1.23495	1.91548	24.8888	6.07352e-07	8.29024e-05
c23652_g1_i2	1.2313	4.46282	37.7006	8.24786e-10	2.49219e-07
c12353_g1_i1	1.23094	2.49223	13.3243	0.000261993	0.0124325
c68266_g1_i1	1.22689	1.1503	23.5455	1.21995e-06	0.000149753
c29507_g1_i1	1.22295	5.66253	18.7161	1.51699e-05	0.0012161
c38246_g1_i1	1.22187	0.812871	15.5517	8.02792e-05	0.00492728
c28212_g1_i3	1.21707	4.9276	17.1602	3.43567e-05	0.00245873
c19490_g1_i1	1.20896	0.815402	10.1584	0.00143642	0.0447416
c10257_g1_i1	1.20609	2.8838	21.5008	3.53689e-06	0.000363657
c17031_g1_i1	1.20494	3.43619	20.2032	6.96382e-06	0.000637803
c26786_g1_i1	1.20249	1.33934	18.3002	1.88689e-05	0.00147655
c12167_g1_i1	1.19806	1.31826	10.9618	0.00093008	0.0322903
c49592_g1_i1	1.19288	2.39213	30.7366	2.95534e-08	6.03931e-06
c49792_g1_i1	1.19198	2.53594	17.0192	3.70029e-05	0.00261398
c29569_g1_i2	1.19035	1.50597	20.5712	5.74542e-06	0.000543096
c50938_g1_i1	1.18884	2.38214	26.5448	2.57503e-07	3.94091e-05
c80913_g1_i1	1.18618	4.78553	15.6508	7.61788e-05	0.0047083
c48454_g1_i1	1.18439	1.7351	18.0118	2.1954e-05	0.0016836
c28608_g1_i7	1.18061	1.30066	14.7906	0.00012013	0.00673054
c83822_g1_i1	1.18047	1.69277	9.92471	0.00163074	0.0494016
c21489_g1_i2	1.17788	3.68394	10.7726	0.00103012	0.0349164
c10256_g1_i2	1.17736	1.05885	11.2579	0.000792839	0.0286597
c30788_g3_i5	1.17355	3.7252	12.0745	0.000511174	0.0205866
c9559_g1_i1	1.17248	4.14733	12.2795	0.000457963	0.0189361
c30815_g5_i3	1.16711	1.06401	22.7709	1.82511e-06	0.000207021
c30386_g1_i7	1.16661	2.17312	15.3249	9.05141e-05	0.00533324
c84331_g1_i1	1.16413	2.11475	10.9052	0.000958958	0.0329787
c27051_g1_i4	1.16132	2.52396	22.5231	2.07634e-06	0.000231561
c28212_g1_i4	1.15832	5.05825	17.7944	2.46102e-05	0.00185511
c30725_g3_i5	1.15552	1.52457	22.812	1.78644e-06	0.000205622
c29716_g1_i3	1.15548	4.14397	23.9768	9.75017e-07	0.00012444
c64148_g1_i1	1.15386	4.43954	30.978	2.60967e-08	5.42703e-06
c33294_g1_i1	1.1529	4.8828	19.2953	1.11982e-05	0.000951654
c9347_g1_i1	1.15268	1.95142	15.5429	8.0653e-05	0.00493309
c4236_g1_i1	1.1483	2.26058	18.7946	1.4558e-05	0.00118043
c47884_g1_i1	1.14589	2.5126	31.7744	1.73159e-08	3.75564e-06
c69715_g1_i1	1.14517	1.61366	12.3339	0.000444817	0.0185662
c30029_g2_i1	1.14274	1.38045	12.7103	0.000363649	0.0160701
c2172_g1_i1	1.14235	2.86283	17.6956	2.59229e-05	0.00194164
c28780_g2_i1	1.1417	1.16582	10.066	0.0015103	0.0465382
c6841_g2_i1	1.14099	0.92343	10.1747	0.00142378	0.0445048
c7140_g1_i1	1.13924	5.02879	13.3954	0.000252244	0.0120896
c30788_g3_i8	1.13866	5.6917	20.4108	6.24767e-06	0.000581247
c27458_g1_i2	1.13836	1.84442	16.6411	4.51623e-05	0.00308825
c30788_g3_i2	1.1378	4.39911	29.2242	6.44692e-08	1.19329e-05
c32513_g1_i1	1.13546	2.93845	10.9138	0.000954522	0.0329222
c23705_g2_i1	1.13496	1.05535	12.6563	0.000374297	0.0163972
c84704_g1_i1	1.13331	4.83656	26.8801	2.16476e-07	3.46293e-05
c71094_g1_i1	1.13302	2.36392	15.935	6.55544e-05	0.00417166
c30788_g3_i3	1.13281	5.38477	21.1721	4.19837e-06	0.000415756
c30645_g1_i15	1.12925	2.86131	19.5547	9.77582e-06	0.000853345
c11335_g1_i2	1.12879	3.31576	15.5197	8.16479e-05	0.00498532
c27283_g1_i3	1.12583	8.85105	16.7035	4.37011e-05	0.00300577
c29555_g1_i8	1.12537	6.77393	23.9182	1.00515e-06	0.000126459
c27671_g1_i8	1.11862	2.14599	15.428	8.57074e-05	0.00514434
c66767_g1_i1	1.11715	1.57519	15.2808	9.26517e-05	0.00540514
c67989_g1_i1	1.11281	3.83335	18.2338	1.95385e-05	0.00152482
c29665_g1_i3	1.1077	1.45964	12.9292	0.000323498	0.0147379
c18646_g1_i2	1.10474	3.59594	10.242	0.00137277	0.043388
c6384_g1_i1	1.10323	2.79177	15.4346	8.54081e-05	0.00514384
c25934_g2_i2	1.10284	1.30048	21.1455	4.2571e-06	0.000419223
c33316_g1_i1	1.09901	7.20294	48.0021	4.25768e-12	2.24659e-09
c30815_g5_i2	1.09869	2.3281	26.0584	3.31238e-07	4.94104e-05
c27705_g1_i1	1.09612	2.82924	23.5858	1.19463e-06	0.000147156
c30119_g1_i2	1.09374	5.02841	12.1338	0.000495152	0.0200977
c28608_g1_i3	1.09298	1.42509	12.3492	0.000441173	0.0184359
c22281_g1_i2	1.08806	1.82825	13.4428	0.000245954	0.0119112
c25822_g3_i3	1.08801	2.74197	20.7946	5.11263e-06	0.000492498
c17005_g1_i2	1.08658	2.83808	10.7393	0.00104885	0.0353818
c30815_g5_i7	1.0852	0.746869	16.4329	5.04032e-05	0.00336844
c31022_g7_i1	1.08459	3.88951	23.0243	1.59967e-06	0.000188511
c29234_g1_i1	1.0827	4.47908	20.2422	6.82303e-06	0.000626532
c2172_g1_i2	1.08248	2.90226	13.0169	0.000308688	0.014241
c22903_g1_i1	1.082	2.39532	14.0046	0.000182361	0.00942235
c3359_g1_i1	1.08172	1.18391	9.91159	0.00164241	0.0495685
c24170_g1_i4	1.08077	1.52237	10.7211	0.00105919	0.035658
c27458_g1_i3	1.08009	1.76981	13.9918	0.000183614	0.00946255
c34834_g1_i1	1.07466	0.931472	17.0771	3.5893e-05	0.00255832
c15193_g1_i1	1.07387	1.93497	13.8467	0.000198346	0.0101331
c29979_g1_i2	1.07187	2.75412	17.7028	2.58245e-05	0.00193837
c31931_g1_i1	1.07117	3.3801	14.4631	0.000142931	0.00771458
c30788_g3_i7	1.06949	4.49257	25.9138	3.57008e-07	5.21541e-05
c29979_g1_i1	1.06929	1.15397	14.6168	0.000131737	0.00724306
c27671_g1_i2	1.06836	1.55402	12.7949	0.000347565	0.0155734
c36375_g1_i1	1.06803	2.6193	19.2283	1.15978e-05	0.000976234
c48931_g1_i1	1.0654	3.20713	13.6415	0.000221246	0.0109394
c11756_g1_i2	1.06329	2.39476	15.444	8.49883e-05	0.00514384
c8391_g1_i2	1.06328	1.97846	23.9488	9.89321e-07	0.000125787
c11756_g1_i1	1.05865	2.92725	11.9583	0.000544037	0.0214419
c30444_g6_i1	1.05637	8.46858	13.5213	0.000235875	0.0115019
c10311_g1_i1	1.05402	6.43695	11.7154	0.000619839	0.0236388
c13930_g1_i2	1.05283	3.23286	13.0176	0.000308574	0.014241
c89684_g1_i1	1.05197	3.53323	12.094	0.000505843	0.0204378
c27283_g1_i1	1.05127	8.14532	15.7783	7.12155e-05	0.00447255
c2407_g1_i1	1.0479	2.75486	12.4252	0.000423585	0.0178699
c22771_g1_i2	1.04752	1.57027	11.0504	0.000886674	0.0311287
c18541_g1_i2	1.04384	2.9646	26.04	3.34415e-07	4.95931e-05
c13103_g1_i1	1.04329	2.215	13.7943	0.000203959	0.0103008
c13926_g1_i1	1.03942	1.22062	11.3069	0.000772215	0.0280866
c26974_g1_i1	1.03814	3.12092	12.5005	0.000406847	0.0174131
c11335_g1_i1	1.03635	3.16109	17.0172	3.70437e-05	0.00261398
c30631_g1_i3	1.03549	0.937588	12.0013	0.000531622	0.02107
c27360_g1_i1	1.03443	2.18591	12.0102	0.00052909	0.0210334
c17031_g1_i2	1.03275	3.76022	14.5207	0.000138626	0.00751663
c20024_g1_i3	1.03204	3.88347	11.5808	0.000666379	0.0249825
c81876_g1_i1	1.03115	3.71436	14.4806	0.00014161	0.00765498
c30856_g1_i5	1.02605	4.23716	34.2851	4.76004e-09	1.16056e-06
c30856_g1_i3	1.02467	5.99036	27.7097	1.40956e-07	2.37296e-05
c28881_g1_i7	1.02442	2.00026	12.1687	0.000485986	0.0198167
c29298_g1_i5	1.02084	3.36901	21.3253	3.87586e-06	0.000391175
c29507_g1_i2	1.02055	8.72328	14.3722	0.000149999	0.00802258
c28596_g1_i5	1.01759	1.77686	10.1701	0.00142735	0.0445376
c22700_g1_i6	1.01698	1.64049	10.9105	0.000956188	0.0329336
c28870_g1_i2	1.01685	1.70574	10.8917	0.000965956	0.0331328
c29885_g3_i1	1.01649	5.90034	23.7211	1.11355e-06	0.000139107
c19321_g2_i1	1.01607	2.49367	24.8925	6.0617e-07	8.29024e-05
c27671_g1_i9	1.01379	1.70943	10.4155	0.0012496	0.0405295
c27283_g1_i2	1.00968	7.30845	14.6382	0.000130247	0.00719472
c25605_g1_i1	1.00711	1.02522	11.0683	0.000878143	0.0308905
c30119_g1_i4	1.00655	6.21755	12.6225	0.00038114	0.0165534
c31420_g2_i5	1.00289	2.78712	19.7361	8.89045e-06	0.000783801
c29979_g1_i3	1.00275	1.94245	13.566	0.000230317	0.0112775
c25868_g1_i7	1.00262	1.88293	18.5035	1.6959e-05	0.00134128
c29298_g1_i3	1.00063	4.52911	24.0652	9.31294e-07	0.00011929
c31022_g7_i2	1.00006	4.7703	17.0251	3.68892e-05	0.00261398
c31466_g1_i4	-1.00059	1.92459	10.9736	0.000924207	0.0321895
c19552_g1_i2	-1.0008	2.77647	18.0381	2.16528e-05	0.00166774
c21703_g2_i1	-1.0016	3.88928	21.6081	3.34429e-06	0.000350833
c28722_g1_i2	-1.00358	5.3315	17.2799	3.22577e-05	0.00234365
c69342_g1_i1	-1.00687	1.68236	12.188	0.000480985	0.0197037
c84034_g1_i1	-1.01192	2.06733	14.8049	0.000119225	0.00670105
c17696_g1_i2	-1.02174	4.13392	18.9977	1.30876e-05	0.00107853
c30311_g1_i6	-1.02253	2.93312	12.9266	0.000323948	0.0147394
c28722_g1_i1	-1.02357	3.41231	11.6136	0.000654715	0.0246761
c21234_g1_i2	-1.02477	1.61728	12.4908	0.000408969	0.0174615
c30931_g1_i5	-1.03032	1.35987	12.2214	0.000472435	0.0194435
c19428_g1_i2	-1.04469	4.4588	21.6207	3.32245e-06	0.000349579
c64540_g1_i1	-1.05028	4.85878	22.8104	1.788e-06	0.000205622
c30010_g1_i8	-1.05893	1.10097	17.3228	3.15386e-05	0.00231324
c6699_g1_i1	-1.08219	3.47682	12.1434	0.000492611	0.0200175
c33460_g1_i1	-1.08591	3.99661	29.9071	4.5325e-08	8.75614e-06
c29699_g1_i2	-1.09798	2.27687	16.4006	5.12679e-05	0.00340691
c31486_g1_i20	-1.10243	2.60863	12.9406	0.000321525	0.014667
c19428_g1_i1	-1.10361	4.20176	25.0792	5.50227e-07	7.68861e-05
c26823_g1_i1	-1.10441	1.19854	10.0723	0.00150516	0.0465382
c31391_g2_i1	-1.12197	4.46109	16.3038	5.39558e-05	0.00356451
c29699_g1_i4	-1.12749	2.36073	25.8386	3.71188e-07	5.34309e-05
c31386_g1_i1	-1.1287	1.64128	10.4935	0.00119796	0.0392142
c30010_g1_i15	-1.13363	1.26594	15.9911	6.36403e-05	0.00409068
c31391_g2_i2	-1.13563	4.24669	19.0931	1.24497e-05	0.00103561
c29075_g2_i1	-1.13953	4.3526	40.9233	1.58324e-10	6.28901e-08
c31782_g1_i1	-1.15545	2.65186	12.906	0.000327532	0.0148262
c30225_g3_i1	-1.15592	0.766443	11.019	0.000901828	0.0315667
c39949_g1_i1	-1.16334	1.23113	11.734	0.000613676	0.0234797
c47663_g1_i1	-1.16729	1.65967	12.9466	0.0003205	0.014658
c36482_g1_i1	-1.17429	2.26315	13.3641	0.000256484	0.0122131
c26104_g2_i1	-1.17715	2.38064	29.3655	5.99355e-08	1.12111e-05
c22682_g1_i2	-1.18363	1.20673	12.7138	0.000362975	0.0160701
c80483_g1_i1	-1.18482	2.32733	16.3554	5.25074e-05	0.00347621
c22682_g1_i3	-1.18928	2.64579	12.6927	0.000367081	0.0161813
c29075_g2_i2	-1.20628	3.97158	42.6957	6.39538e-11	2.69162e-08
c30141_g2_i1	-1.21201	2.07225	19.1034	1.23827e-05	0.00103247
c69740_g1_i1	-1.21778	2.58553	24.6992	6.70112e-07	9.0768e-05
c81678_g1_i1	-1.22123	2.40103	17.2702	3.24233e-05	0.0023489
c81999_g1_i1	-1.225	2.06892	32.5599	1.15577e-08	2.61922e-06
c29075_g2_i3	-1.23599	4.03533	45.676	1.39519e-11	6.66544e-09
c15938_g1_i1	-1.23667	0.887508	14.1741	0.000166651	0.00878036
c17255_g1_i2	-1.23678	1.47269	24.7837	6.41378e-07	8.72101e-05
c85265_g1_i1	-1.25169	1.01254	13.6517	0.000220042	0.0109105
c31386_g1_i7	-1.25239	2.07848	12.298	0.000453432	0.0188148
c52070_g1_i1	-1.26597	1.66113	19.7906	8.6405e-06	0.000767506
c39767_g1_i1	-1.27301	1.67347	11.8185	0.000586464	0.0226346
c30277_g1_i10	-1.27554	2.14681	32.7805	1.03177e-08	2.36858e-06
c22764_g1_i2	-1.27625	1.29612	10.3856	0.00127005	0.0410421
c54576_g1_i1	-1.28153	2.89234	25.0073	5.71126e-07	7.91805e-05
c81368_g1_i1	-1.28774	5.94953	31.5463	1.94742e-08	4.14742e-06
c66359_g1_i1	-1.29034	1.75004	15.3704	8.83635e-05	0.00525028
c11876_g1_i2	-1.30119	2.70691	25.6841	4.02121e-07	5.73233e-05
c30142_g1_i1	-1.30162	3.37444	29.814	4.75533e-08	9.08731e-06
c22709_g1_i3	-1.30615	3.8241	10.1918	0.00141064	0.0442505
c31386_g1_i2	-1.3142	1.72264	11.9039	0.000560171	0.0219068
c11876_g1_i1	-1.31617	2.5375	25.7719	3.8425e-07	5.49975e-05
c68630_g1_i1	-1.31619	1.0254	15.7434	7.2542e-05	0.00452306
c30277_g1_i6	-1.32128	1.74094	24.6371	6.92048e-07	9.30265e-05
c5456_g1_i1	-1.32989	0.590964	10.4344	0.00123692	0.0402659
c49692_g1_i1	-1.33103	2.30665	10.6798	0.00108312	0.0362952
c5084_g1_i1	-1.35562	1.69368	20.6534	5.50386e-06	0.000524469
c72205_g1_i1	-1.35685	1.60281	16.1367	5.89296e-05	0.00383672
c22709_g1_i2	-1.35698	2.56026	10.3748	0.00127747	0.0412067
c20020_g1_i2	-1.37681	0.773926	17.166	3.42517e-05	0.00245619
c30277_g1_i9	-1.38253	2.20066	36.4096	1.59912e-09	4.45148e-07
c30403_g1_i7	-1.38767	1.652	23.2641	1.4121e-06	0.000170383
c6770_g1_i1	-1.39475	0.809112	19.5883	9.60566e-06	0.000840567
c30277_g1_i11	-1.42289	1.67066	32.7649	1.04006e-08	2.37222e-06
c48609_g1_i1	-1.42437	2.75258	13.8993	0.000192875	0.00988221
c28355_g1_i2	-1.44852	2.76881	59.5495	1.19258e-14	1.20461e-11
c31423_g1_i19	-1.44982	4.53648	10.8394	0.000993623	0.0339725
c30277_g1_i1	-1.454	3.25891	45.4723	1.54814e-11	7.20148e-09
c30555_g13_i1	-1.46052	6.57454	20.3312	6.51303e-06	0.000601437
c16891_g1_i1	-1.47433	3.34243	11.7769	0.000599708	0.0230429
c30277_g1_i4	-1.48474	2.77282	38.0994	6.72314e-10	2.16076e-07
c30277_g1_i3	-1.48804	1.92624	35.9747	1.99894e-09	5.43603e-07
c30555_g13_i2	-1.49007	6.70705	22.0747	2.62249e-06	0.000286151
c29677_g1_i1	-1.51053	0.761845	21.938	2.81596e-06	0.000303514
c30757_g3_i3	-1.52188	2.9935	11.4788	0.000703961	0.0262246
c30532_g1_i3	-1.52284	2.09477	18.7262	1.50897e-05	0.00121265
c30277_g1_i5	-1.53073	3.33502	48.2748	3.70485e-12	2.01504e-09
c30277_g1_i12	-1.53618	2.26088	37.3636	9.8034e-10	2.91243e-07
c30757_g3_i2	-1.57002	2.89223	11.7032	0.000623913	0.0237429
c18588_g1_i3	-1.57113	5.70134	24.1517	8.90357e-07	0.000114461
c30277_g1_i2	-1.59069	1.6373	34.6619	3.92229e-09	9.69683e-07
c31527_g8_i1	-1.5924	1.09714	17.3095	3.17588e-05	0.00232457
c18588_g1_i1	-1.61182	5.79668	24.5041	7.41532e-07	9.8554e-05
c30757_g3_i5	-1.62223	3.74144	13.5597	0.00023109	0.0112998
c28355_g1_i1	-1.64168	2.63993	84.5105	3.82173e-20	1.22827e-16
c17695_g1_i1	-1.65105	5.55035	19.2544	1.14407e-05	0.000969938
c18588_g1_i2	-1.67116	6.65629	25.9292	3.54165e-07	5.19535e-05
c9895_g1_i2	-1.71207	3.57557	20.4344	6.1712e-06	0.00057717
c64914_g1_i1	-1.71339	0.976474	32.3636	1.27861e-08	2.86092e-06
c17357_g1_i1	-1.72092	1.06217	19.7834	8.67306e-06	0.000768467
c30757_g3_i1	-1.72807	1.57984	23.6916	1.13076e-06	0.00014076
c28985_g2_i3	-1.73915	0.831269	14.1251	0.000171046	0.00897292
c9895_g1_i1	-1.77458	4.39458	23.084	1.55076e-06	0.000184592
c26930_g1_i4	-1.82079	3.13425	28.0949	1.15508e-07	2.01161e-05
c28696_g1_i1	-1.8339	0.615305	14.5742	0.000134746	0.00738557
c31105_g5_i4	-1.8375	1.12541	10.5788	0.00114393	0.0379018
c26930_g1_i2	-1.86563	2.28018	48.5522	3.21619e-12	1.82843e-09
c55569_g1_i1	-1.89079	2.75056	46.1274	1.10808e-11	5.36629e-09
c26930_g1_i5	-1.92456	2.99679	33.9453	5.66848e-09	1.35404e-06
c31038_g3_i1	-1.92526	0.535259	10.2281	0.00138321	0.0435833
c29951_g8_i1	-1.9765	1.69307	48.5266	3.25832e-12	1.82843e-09
c26930_g1_i1	-1.98192	2.60734	38.0527	6.88587e-10	2.17354e-07
c28787_g1_i2	-1.99028	5.01118	38.4041	5.75124e-10	1.91746e-07
c28787_g1_i1	-1.99071	5.10631	38.9262	4.4014e-10	1.54062e-07
c24255_g2_i2	-1.99676	3.1496	50.9355	9.54519e-13	6.13547e-10
c24255_g2_i1	-1.99715	3.0304	52.3379	4.67275e-13	3.14376e-10
c28787_g1_i5	-2.04526	4.25095	39.9819	2.56332e-10	9.53904e-08
c31527_g8_i2	-2.06731	3.38775	17.9732	2.24041e-05	0.00170701
c28787_g1_i4	-2.06907	5.76897	47.1274	6.65186e-12	3.40816e-09
c29951_g8_i3	-2.07379	2.55979	35.4917	2.56145e-09	6.7004e-07
c29951_g8_i4	-2.07601	2.03419	45.3733	1.6284e-11	7.47646e-09
c26930_g1_i3	-2.08885	2.63458	41.1146	1.43562e-10	5.76745e-08
c29951_g8_i2	-2.09608	1.77583	39.768	2.85987e-10	1.04232e-07
c28787_g1_i3	-2.12323	4.58572	43.2199	4.89203e-11	2.08371e-08
c24918_g1_i1	-2.15365	1.79625	28.5461	9.1492e-08	1.64189e-05
c30686_g9_i6	-2.16546	1.5626	11.3558	0.000752135	0.0276562
c81782_g1_i1	-2.17036	3.86031	21.7073	3.17581e-06	0.000336151
c30095_g1_i3	-2.17632	2.82467	55.9019	7.61806e-14	6.41241e-11
c28787_g1_i6	-2.18392	7.43679	47.3588	5.91116e-12	3.07319e-09
c51750_g1_i1	-2.19278	0.860213	27.6017	1.49048e-07	2.46228e-05
c30094_g1_i1	-2.2281	2.74225	12.0488	0.00051826	0.0207733
c30686_g9_i1	-2.23757	2.14706	10.9656	0.000928175	0.0322652
c30569_g8_i1	-2.25595	2.44366	27.0477	1.98493e-07	3.21895e-05
c27110_g2_i1	-2.26485	1.13519	9.96703	0.00159368	0.0485284
c35810_g1_i1	-2.30521	3.64772	33.1902	8.35698e-09	1.94371e-06
c6546_g1_i1	-2.31499	1.72067	13.2444	0.00027339	0.0128526
c34432_g1_i1	-2.32958	1.8615	19.812	8.54465e-06	0.000760904
c22229_g1_i1	-2.33067	0.443024	12.4439	0.000419357	0.0177551
c9181_g1_i1	-2.34062	2.51997	22.8943	1.71158e-06	0.000199044
c92629_g1_i1	-2.4131	3.93745	36.9917	1.18635e-09	3.43779e-07
c9181_g1_i2	-2.42385	2.76222	25.4771	4.47665e-07	6.35594e-05
c23044_g2_i1	-2.57236	0.911558	38.0102	7.03773e-10	2.1825e-07
c30569_g8_i3	-2.7084	2.87706	34.7295	3.7884e-09	9.43179e-07
c30569_g8_i2	-2.7323	0.629487	30.2291	3.83901e-08	7.66782e-06
c29743_g1_i1	-2.88153	0.747615	9.91063	0.00164326	0.0495685
c28671_g1_i1	-2.9097	3.18939	12.0577	0.000515795	0.020698
c20230_g1_i1	-2.97186	0.953447	13.8278	0.000200351	0.010206
c30076_g1_i8	-3.0847	4.85995	19.2451	1.14967e-05	0.000971341
c31110_g1_i3	-3.10398	7.16198	18.9676	1.32958e-05	0.00109059
c30076_g1_i6	-3.18163	5.80116	20.452	6.11455e-06	0.000574914
c30111_g5_i1	-3.21312	6.91158	20.2802	6.68879e-06	0.000615804
c30111_g5_i4	-3.28841	7.45198	21.3277	3.87106e-06	0.000391175
c28159_g1_i3	-3.31672	1.3647	48.7785	2.86559e-12	1.71707e-09
c31110_g1_i1	-3.32658	12.929	20.5857	5.70211e-06	0.000540447
c31110_g1_i4	-3.44323	10.2596	21.1017	4.35537e-06	0.000426525
c31110_g1_i2	-3.47775	10.2665	21.3996	3.72854e-06	0.00037987
c53820_g1_i1	-3.57978	0.529502	11.5517	0.000676886	0.0252743
c32156_g1_i1	-3.59361	3.41172	44.5381	2.4945e-11	1.13061e-08
c66483_g1_i1	-3.79494	5.32706	35.687	2.31707e-09	6.11307e-07
c28159_g1_i1	-3.98733	1.99707	61.9938	3.44546e-15	3.69114e-12
c10823_g1_i2	-4.03478	0.536725	13.1954	0.000280634	0.0131407
c30686_g9_i2	-4.22996	1.04279	16.4471	5.00261e-05	0.00334957
c54085_g1_i1	-4.24067	1.81508	57.4126	3.5333e-14	3.37602e-11
c33809_g1_i1	-4.30027	1.14178	18.1985	1.99037e-05	0.00154107
c11664_g1_i1	-4.41709	3.56445	10.7196	0.00106007	0.035658
c30686_g9_i4	-4.56469	1.90309	28.7278	8.32997e-08	1.5025e-05
c69263_g1_i1	-4.62343	0.881418	14.6663	0.000128318	0.00713274
c29248_g1_i1	-4.83921	3.36214	11.7129	0.000620682	0.0236454
c55575_g1_i1	-5.10131	0.514713	11.8469	0.000577563	0.0223154
c15765_g1_i2	-5.23896	0.742742	10.4464	0.00122891	0.0400422
c6015_g1_i1	-5.26799	1.76326	12.7866	0.000349106	0.0156227
c22320_g1_i1	-5.37734	0.565956	14.8852	0.000114255	0.00647316
c16818_g1_i1	-5.59113	4.52627	11.5872	0.000664078	0.0249227
c22847_g1_i2	-5.96573	4.05148	14.9385	0.00011107	0.00631297
c23759_g1_i2	-5.98108	1.12952	12.4885	0.000409458	0.0174615
c69498_g1_i1	-6.41718	1.95707	10.7227	0.00105831	0.035658
c6015_g1_i2	-7.03044	1.98421	16.6946	4.39049e-05	0.00301392

## Sheet: sahara.Z1-treatment.interaction
	logFC	logCPM	LR	PValue	FDR
c65574_g1_i1	8.01824	4.06979	48.9374	2.64257e-12	1.86846e-09
c29512_g1_i1	5.53677	1.18661	19.0328	1.2849e-05	0.000679879
c18444_g1_i1	5.46535	0.65387	20.5329	5.86137e-06	0.000362902
c30609_g1_i3	5.32545	2.88019	20.195	6.9935e-06	0.000417637
c28071_g2_i4	5.23859	3.99443	22.0194	2.69904e-06	0.0001897
c31010_g11_i3	5.15794	1.54173	21.2276	4.0784e-06	0.00026937
c16178_g1_i1	4.98607	2.32618	17.5369	2.81783e-05	0.0012788
c24207_g1_i1	4.8973	2.14081	15.5091	8.21085e-05	0.00302373
c71600_g1_i1	4.89235	2.55443	16.0286	6.23931e-05	0.00241862
c23805_g1_i1	4.88123	0.656377	35.5496	2.48634e-09	5.97952e-07
c29471_g2_i2	4.79058	4.23179	59.7229	1.09196e-14	1.48477e-11
c52227_g1_i1	4.78421	1.59463	15.7068	7.39561e-05	0.0027785
c49303_g1_i1	4.78136	0.794365	16.0404	6.20052e-05	0.00240622
c26464_g1_i1	4.67581	1.2183	13.6691	0.000218007	0.00651496
c11636_g1_i1	4.66763	1.42513	14.8665	0.000115394	0.00395303
c58300_g1_i1	4.64809	3.7112	28.0437	1.18605e-07	1.40235e-05
c30971_g1_i5	4.64115	1.12166	41.022	1.50528e-10	5.48621e-08
c30923_g17_i1	4.54965	1.72792	13.4572	0.000244067	0.00708445
c25586_g1_i1	4.54844	0.960876	11.9139	0.000557167	0.0133334
c18419_g1_i2	4.54745	0.849306	13.4571	0.000244077	0.00708445
c33692_g1_i1	4.52881	4.9568	42.5265	6.97316e-11	2.90026e-08
c30609_g7_i1	4.43207	1.57903	11.5231	0.000687352	0.0156572
c82653_g1_i1	4.42097	1.264	12.519	0.000402827	0.0103422
c36343_g1_i1	4.42024	2.36235	12.3486	0.000441307	0.0111201
c25915_g1_i2	4.4189	1.81171	12.8426	0.000338811	0.00908398
c11326_g1_i1	4.29357	2.96635	9.244	0.00236268	0.0395492
c27180_g1_i1	4.28995	1.87354	25.2767	4.96668e-07	4.65748e-05
c23694_g1_i1	4.28276	0.439141	10.8055	0.001012	0.0210951
c30465_g2_i1	4.28107	2.76896	10.8562	0.000984653	0.0206836
c26464_g1_i3	4.27674	1.1795	10.9799	0.000921056	0.0196869
c32220_g1_i1	4.27645	3.06894	10.7535	0.00104081	0.0215432
c10110_g1_i1	4.27234	0.416209	10.7941	0.00101822	0.0212121
c29101_g1_i5	4.27151	1.16269	11.6028	0.000658533	0.0151767
c27402_g1_i1	4.27132	3.68277	10.7377	0.00104972	0.0216389
c64097_g1_i1	4.27116	1.77347	11.5864	0.000664352	0.0152611
c27744_g1_i1	4.26944	1.12789	10.3038	0.00132753	0.0257022
c29471_g2_i3	4.26335	4.54355	54.2393	1.77497e-13	1.75681e-10
c28194_g1_i1	4.14458	2.03897	35.6626	2.34631e-09	5.76036e-07
c29471_g2_i5	4.13261	3.91359	47.6985	4.9706e-12	3.19501e-09
c30971_g1_i4	4.11683	0.455931	27.2142	1.82117e-07	2.02465e-05
c24584_g2_i1	4.11564	1.62279	10.2764	0.00134744	0.0259797
c87721_g1_i1	4.11247	0.866865	10.1031	0.00148022	0.02785
c37719_g1_i1	4.1119	1.14843	10.1296	0.0014591	0.0275112
c28711_g1_i3	4.10982	1.12428	10.0075	0.00155904	0.0289023
c4459_g1_i1	4.10871	0.853645	9.88107	0.00166988	0.0303523
c26468_g2_i2	4.10829	1.11654	9.90625	0.00164718	0.0300014
c27245_g1_i1	4.0557	2.15966	20.9291	4.7661e-06	0.000304144
c23528_g1_i1	3.98077	2.8925	31.5303	1.96351e-08	3.16968e-06
c7994_g1_i2	3.93886	1.99535	8.70187	0.00317884	0.0492675
c27239_g1_i1	3.93799	1.44279	8.7872	0.00303351	0.0475793
c43516_g1_i1	3.93212	1.49428	8.91827	0.00282333	0.0451643
c66127_g1_i1	3.93184	1.86525	8.94278	0.00278568	0.044724
c29254_g1_i2	3.93093	0.777155	8.97787	0.00273269	0.0441909
c36986_g1_i1	3.92975	0.66948	8.8216	0.00297686	0.0469826
c23337_g1_i2	3.90498	1.23995	39.4334	3.39443e-10	1.095e-07
c30874_g1_i1	3.88428	3.07991	48.2442	3.76315e-12	2.6086e-09
c29314_g1_i3	3.88298	5.20055	18.8342	1.42586e-05	0.000735888
c56816_g1_i1	3.81	0.715325	17.7828	2.47611e-05	0.00114729
c28319_g4_i2	3.80899	3.08496	19.4909	1.01081e-05	0.000559234
c49657_g1_i1	3.77101	2.79239	40.818	1.67086e-10	5.96665e-08
c28121_g1_i1	3.7648	4.64585	38.8532	4.56903e-10	1.42946e-07
c26934_g1_i1	3.7616	3.17462	14.2073	0.000163736	0.00522432
c90569_g1_i1	3.75724	3.44324	14.6824	0.00012723	0.0042554
c29471_g2_i4	3.70074	5.67239	68.1342	1.52741e-16	2.84203e-13
c25651_g1_i5	3.67241	3.18668	17.3459	3.11564e-05	0.00139603
c18320_g1_i3	3.67045	3.55342	16.1143	5.96309e-05	0.00232943
c29471_g2_i1	3.64551	3.95653	48.0655	4.12215e-12	2.80251e-09
c23805_g1_i3	3.63505	2.33857	88.3468	5.49286e-21	3.23648e-17
c18320_g1_i1	3.59407	3.48177	15.3439	8.96104e-05	0.00325591
c11756_g1_i2	3.59164	2.39476	15.9146	6.62656e-05	0.00254219
c26819_g1_i4	3.59105	1.72538	16.318	5.35533e-05	0.00215144
c86574_g1_i1	3.57604	0.492527	11.575	0.000668427	0.0153251
c17467_g1_i1	3.5551	4.55983	52.1012	5.27128e-13	4.65889e-10
c28563_g2_i1	3.51121	2.31263	18.9585	1.33594e-05	0.000698663
c1758_g1_i1	3.46756	3.36523	21.5945	3.36822e-06	0.000229435
c30007_g1_i2	3.46561	2.74951	17.3579	3.09611e-05	0.00138905
c6510_g1_i1	3.45266	5.00851	23.8948	1.01745e-06	8.52366e-05
c25468_g2_i1	3.42829	1.98775	13.9126	0.000191514	0.00590803
c19340_g1_i1	3.42644	1.61112	14.1118	0.000172263	0.00544236
c6195_g1_i1	3.42283	1.76682	34.3793	4.53511e-09	9.3215e-07
c29471_g2_i6	3.40462	4.17729	37.2689	1.02913e-09	2.8424e-07
c17031_g1_i2	3.37913	3.76022	35.9976	1.97558e-09	5.03504e-07
c9892_g1_i1	3.3384	3.70999	12.4726	0.000412972	0.010549
c21487_g3_i1	3.33719	1.82581	12.5049	0.000405889	0.0103906
c83_g1_i1	3.33517	3.1312	23.0792	1.55459e-06	0.000121425
c6799_g1_i1	3.33273	3.34593	11.3672	0.000747545	0.0166948
c30971_g1_i1	3.31483	1.32754	23.3453	1.35373e-06	0.000108033
c1905_g1_i2	3.30792	2.48567	38.6492	5.07252e-10	1.55938e-07
c17467_g1_i2	3.30567	5.22692	52.941	3.43722e-13	3.19779e-10
c25605_g1_i2	3.29873	4.39709	51.9065	5.82077e-13	5.01907e-10
c28252_g1_i3	3.29383	3.31693	41.5592	1.14358e-10	4.39445e-08
c31156_g1_i3	3.29095	1.02434	15.0688	0.000103661	0.00363205
c30007_g1_i1	3.28967	2.43289	17.6821	2.61068e-05	0.0012002
c1905_g1_i1	3.27769	2.33289	42.2473	8.04299e-11	3.26832e-08
c12934_g1_i1	3.25748	1.98727	10.1261	0.00146187	0.0275488
c87809_g1_i1	3.24865	2.03147	17.6384	2.67138e-05	0.00122333
c49307_g1_i1	3.24368	0.721921	10.9194	0.000951623	0.0201454
c11636_g1_i2	3.24102	1.86605	11.0517	0.000886048	0.0190598
c11243_g1_i1	3.23764	1.91548	39.4889	3.29933e-10	1.08001e-07
c23528_g1_i3	3.23149	3.22037	32.5615	1.1548e-08	2.05153e-06
c80257_g1_i1	3.22604	5.05487	17.0186	3.70147e-05	0.00161354
c19706_g1_i3	3.22153	2.37922	29.3407	6.0707e-08	7.91946e-06
c26500_g1_i5	3.19997	4.08882	23.0396	1.58702e-06	0.00012331
c26819_g1_i3	3.17284	2.33741	23.6276	1.16901e-06	9.52257e-05
c28908_g1_i1	3.15912	3.32533	22.5671	2.02928e-06	0.000152228
c29494_g1_i6	3.14359	2.46796	13.0933	0.00029635	0.0082236
c24170_g1_i4	3.14106	1.52237	10.6037	0.00112864	0.0228527
c87504_g1_i1	3.14051	1.91603	10.152	0.00144148	0.0272855
c38247_g1_i1	3.13986	2.47999	10.6957	0.00107385	0.0220208
c28996_g1_i3	3.13885	1.50094	35.1243	3.09319e-09	6.92111e-07
c8391_g1_i1	3.13423	1.40108	49.0863	2.44943e-12	1.79182e-09
c76934_g1_i1	3.11332	2.07309	37.6793	8.33849e-10	2.37734e-07
c25690_g1_i3	3.08073	3.0667	39.7165	2.93639e-10	9.7019e-08
c21939_g2_i1	3.07605	3.1862	11.6798	0.00063181	0.0147338
c28319_g4_i1	3.07533	3.58743	21.3121	3.90265e-06	0.000259831
c21525_g1_i1	3.05648	0.86341	14.733	0.00012386	0.00417973
c12167_g1_i1	3.05293	1.31826	23.9936	9.66583e-07	8.15346e-05
c30903_g2_i4	3.04055	3.80973	41.4319	1.22047e-10	4.54183e-08
c22589_g1_i5	3.03971	1.5559	23.6877	1.13302e-06	9.31527e-05
c28252_g1_i6	3.03769	3.00802	29.639	5.20482e-08	7.06402e-06
c23694_g1_i2	3.03199	1.10184	9.20931	0.00240788	0.0401915
c18208_g1_i2	3.03168	2.4795	8.93268	0.00280113	0.0448905
c48054_g1_i1	3.03073	3.19481	9.18927	0.00243438	0.0405191
c84806_g1_i1	3.0294	2.34548	9.08304	0.00257991	0.0422844
c30609_g3_i1	3.02284	4.29123	14.1005	0.000173301	0.00546054
c28037_g1_i7	3.02282	0.501963	9.11549	0.00253455	0.0417344
c22833_g1_i1	3.02279	1.81554	9.20672	0.00241129	0.0402294
c80873_g1_i1	3.01967	3.04689	8.81108	0.00299406	0.0471381
c8391_g1_i2	2.9947	1.97846	70.4548	4.70927e-17	1.04054e-13
c49300_g1_i1	2.99227	3.49248	14.512	0.000139271	0.00457334
c38980_g1_i1	2.99213	4.96211	46.0592	1.14735e-11	6.64955e-09
c18638_g1_i1	2.98827	1.06406	14.2305	0.00016173	0.00517903
c29738_g1_i1	2.98584	2.2032	14.4499	0.000143934	0.00469851
c9051_g1_i1	2.98463	4.81429	29.4566	5.71816e-08	7.62845e-06
c20156_g1_i2	2.98259	0.778804	12.6918	0.000367261	0.00968481
c66997_g1_i1	2.97658	1.10279	18.9735	1.32544e-05	0.000694196
c30410_g1_i1	2.97059	1.4693	14.7002	0.000126033	0.00422336
c21525_g1_i2	2.95022	2.23464	16.918	3.90291e-05	0.00168268
c15995_g1_i1	2.94442	3.36797	13.8093	0.00020233	0.00616327
c67915_g1_i1	2.93572	1.73976	41.6055	1.11676e-10	4.38677e-08
c30609_g3_i2	2.93176	3.65753	11.2438	0.000798873	0.0175747
c27272_g1_i2	2.92971	3.38324	19.6533	9.28431e-06	0.000522657
c15193_g1_i1	2.92163	1.93497	13.2064	0.000279001	0.00787192
c29101_g1_i9	2.90756	1.29937	8.76921	0.00306358	0.047881
c27909_g1_i2	2.9051	0.939399	8.73853	0.00311556	0.0485218
c17031_g1_i1	2.90094	3.43619	30.2748	3.74974e-08	5.36699e-06
c23805_g1_i4	2.89906	2.3381	86.7137	1.25424e-20	6.33443e-17
c28575_g1_i1	2.89071	4.68454	27.8526	1.30917e-07	1.53256e-05
c30498_g6_i1	2.88759	6.06431	29.3737	5.9681e-08	7.87277e-06
c69550_g1_i1	2.88555	3.08766	20.7846	5.13956e-06	0.000325625
c26500_g1_i2	2.88339	3.72748	22.9483	1.66417e-06	0.000128738
c23428_g1_i2	2.87921	2.50909	15.9022	6.67013e-05	0.00255481
c36090_g1_i1	2.87483	1.06136	16.3827	5.17555e-05	0.00210554
c29703_g1_i5	2.87477	4.58123	17.2423	3.2903e-05	0.00146686
c19490_g1_i1	2.87296	0.815402	32.5868	1.13989e-08	2.03527e-06
c22529_g1_i1	2.85303	6.4709	49.2188	2.28945e-12	1.72211e-09
c18646_g1_i1	2.85056	4.62396	11.6597	0.000638686	0.0148159
c21723_g1_i1	2.84668	5.36164	20.628	5.57733e-06	0.000348366
c25144_g1_i1	2.83105	5.11429	14.5113	0.000139323	0.00457334
c6440_g1_i1	2.82685	3.91436	28.1702	1.11101e-07	1.33144e-05
c26434_g1_i1	2.81701	3.1714	49.4468	2.03829e-12	1.60132e-09
c29703_g1_i3	2.8016	5.19577	18.8755	1.39536e-05	0.000724381
c22553_g1_i3	2.79981	4.36319	49.3033	2.19297e-12	1.68539e-09
c31291_g5_i1	2.78794	6.39691	64.7465	8.51789e-16	1.25472e-12
c22903_g1_i2	2.77784	1.86714	23.9895	9.68645e-07	8.15346e-05
c82878_g1_i1	2.77637	3.36643	11.7711	0.000601572	0.0141405
c30106_g5_i1	2.76826	2.01552	11.3579	0.000751264	0.0167462
c9892_g1_i2	2.7672	3.47104	11.0753	0.000874846	0.0189049
c28566_g2_i1	2.76267	1.68467	10.0997	0.00148292	0.0278762
c29722_g1_i15	2.7605	2.06716	10.2248	0.00138566	0.0265227
c3874_g1_i1	2.75909	3.87247	25.2237	5.10522e-07	4.77473e-05
c23805_g1_i2	2.75332	0.612173	35.0828	3.15975e-09	7.02557e-07
c70555_g1_i1	2.75323	2.81517	18.0117	2.19551e-05	0.00103906
c8028_g1_i1	2.74445	0.99869	17.3284	3.14459e-05	0.00140545
c22078_g1_i1	2.73881	3.04972	66.7798	3.03599e-16	5.11102e-13
c30059_g2_i5	2.73603	2.72746	121.607	2.81348e-28	9.9465e-24
c64188_g1_i1	2.72845	3.71254	13.0876	0.00029725	0.00823564
c29331_g1_i1	2.72436	4.69198	12.5311	0.000400235	0.010298
c34079_g1_i1	2.72097	5.44088	30.3627	3.58356e-08	5.14998e-06
c30059_g2_i3	2.71557	3.09302	88.7259	4.53478e-21	3.20636e-17
c80938_g1_i1	2.71494	5.67777	18.6494	1.571e-05	0.000792291
c23428_g1_i3	2.71293	3.88785	26.5851	2.52186e-07	2.6298e-05
c30971_g1_i6	2.70999	1.61314	23.4049	1.31242e-06	0.00010569
c16178_g1_i2	2.70293	3.20458	13.0702	0.000300027	0.00828015
c30874_g2_i1	2.7003	2.09716	22.5444	2.05342e-06	0.000153153
c30631_g1_i3	2.69805	0.937588	14.5142	0.000139107	0.00457334
c49982_g1_i1	2.69767	6.16106	72.8392	1.40652e-17	3.82499e-14
c92123_g1_i1	2.69541	1.10594	17.9164	2.30825e-05	0.00108228
c32833_g1_i1	2.69538	3.30717	37.2126	1.05925e-09	2.90293e-07
c7140_g1_i1	2.69252	5.02879	54.7383	1.377e-13	1.43179e-10
c51645_g1_i1	2.69069	2.33865	9.19762	0.0024233	0.0403727
c29951_g7_i1	2.68653	1.4757	9.57385	0.00197368	0.0344571
c48771_g1_i1	2.67457	3.10915	35.5222	2.52165e-09	5.98308e-07
c21225_g1_i2	2.6744	1.02472	9.46644	0.00209266	0.0359134
c50408_g1_i1	2.66854	2.30026	14.8865	0.000114175	0.00391887
c22078_g1_i2	2.6668	1.98294	70.09	5.66604e-17	1.1783e-13
c31291_g6_i1	2.66645	6.22433	13.0789	0.000298642	0.00825949
c31023_g5_i3	2.66	6.65339	38.0814	6.78525e-10	1.99899e-07
c27272_g2_i1	2.65591	4.9557	26.1904	3.09359e-07	3.12479e-05
c29331_g1_i3	2.6555	5.44208	16.2347	5.59596e-05	0.00221787
c63493_g1_i1	2.65204	5.24459	50.3559	1.28245e-12	1.05439e-09
c27156_g2_i1	2.64243	5.69653	15.6022	7.8164e-05	0.00290571
c49988_g1_i1	2.64107	3.95869	30.6074	3.15888e-08	4.65317e-06
c17913_g1_i1	2.63932	1.87556	12.8978	0.00032896	0.00889204
c29078_g2_i1	2.63821	3.72797	13.5537	0.000231832	0.00681898
c25330_g1_i3	2.63066	4.93576	12.1544	0.000489726	0.0120566
c35974_g1_i1	2.62436	1.24028	11.6007	0.000659265	0.0151837
c50866_g1_i1	2.62064	5.63126	12.4222	0.000424253	0.0107982
c8174_g1_i1	2.61939	3.00434	25.4149	4.62329e-07	4.39374e-05
c22589_g1_i4	2.61786	1.35007	19.7524	8.81521e-06	0.000501036
c31311_g3_i1	2.61704	2.78056	30.7473	2.93918e-08	4.38434e-06
c43491_g1_i1	2.61688	3.43885	16.4356	5.03313e-05	0.00205707
c23528_g1_i2	2.61091	3.3072	23.8183	1.0587e-06	8.82739e-05
c50277_g1_i1	2.60972	1.49069	27.1775	1.85606e-07	2.05697e-05
c26500_g1_i1	2.60564	3.44791	16.7817	4.19357e-05	0.00177764
c23428_g1_i1	2.601	3.57667	22.0894	2.60249e-06	0.000184012
c47761_g1_i1	2.60096	3.42944	8.9657	0.00275095	0.0443881
c64868_g1_i1	2.59975	2.51538	21.7613	3.08774e-06	0.000211963
c31291_g4_i14	2.59449	7.90016	46.692	8.30661e-12	4.97735e-09
c38922_g1_i1	2.59317	1.28151	9.48108	0.00207601	0.0357319
c10256_g1_i2	2.59092	1.05885	9.15302	0.00248308	0.0410591
c48377_g1_i1	2.58921	0.76553	8.95206	0.00277157	0.0445581
c50413_g1_i1	2.58876	1.23013	9.94631	0.00161172	0.0295841
c18646_g1_i2	2.58777	3.59594	8.95845	0.00276189	0.0444748
c25330_g1_i4	2.58582	5.17821	11.8766	0.000568431	0.0135599
c70254_g1_i1	2.57558	2.81518	18.0146	2.19213e-05	0.00103885
c28225_g1_i5	2.57068	2.15822	12.8971	0.0003291	0.00889204
c8927_g1_i1	2.56331	2.30302	15.3105	9.12087e-05	0.00329031
c23103_g1_i2	2.55672	0.996936	16.8089	4.13395e-05	0.00175906
c64404_g1_i1	2.55396	9.70247	42.3953	7.45703e-11	3.06545e-08
c1333_g1_i1	2.548	1.56382	20.3006	6.61795e-06	0.000399257
c10257_g1_i1	2.5174	2.8838	75.438	3.77071e-18	1.33306e-14
c25690_g1_i1	2.51343	1.36344	19.6379	9.3593e-06	0.000524373
c9752_g1_i2	2.51218	4.41459	33.2059	8.28965e-09	1.57561e-06
c14705_g1_i1	2.51183	2.9493	34.5411	4.17341e-09	8.7823e-07
c24170_g1_i3	2.50887	3.46816	20.4185	6.22263e-06	0.000381263
c50260_g1_i1	2.50844	2.02184	15.2895	9.22262e-05	0.00331017
c49378_g1_i1	2.50743	1.67078	11.8397	0.000579814	0.0137664
c83_g1_i2	2.50441	2.54976	12.9474	0.000320369	0.00871902
c32615_g1_i1	2.50429	1.88447	11.5475	0.000678421	0.0154937
c27535_g1_i3	2.50254	5.99844	41.5077	1.17405e-10	4.46304e-08
c50361_g1_i1	2.4984	1.14369	12.0352	0.000522049	0.0127371
c21489_g1_i3	2.49747	3.39219	30.8275	2.82011e-08	4.25451e-06
c74297_g1_i1	2.49669	1.66975	8.92842	0.00280767	0.0449544
c24207_g1_i2	2.49654	3.74908	12.5404	0.000398241	0.0102692
c26314_g1_i1	2.49646	4.39899	34.3506	4.60257e-09	9.40547e-07
c29728_g1_i2	2.48807	2.5257	38.3465	5.9234e-10	1.78983e-07
c53257_g1_i1	2.48685	3.01549	66.8912	2.86918e-16	5.07171e-13
c28839_g1_i6	2.48496	1.02288	26.9537	2.08388e-07	2.23925e-05
c31023_g5_i2	2.48458	6.0662	30.4922	3.35218e-08	4.91741e-06
c31023_g5_i1	2.47847	6.23561	31.8541	1.66197e-08	2.75849e-06
c30548_g1_i15	2.4744	2.65741	20.0854	7.40584e-06	0.000436364
c8096_g2_i1	2.47334	7.06845	47.9474	4.37806e-12	2.92033e-09
c29665_g1_i1	2.47311	2.71176	19.9424	7.98107e-06	0.000462549
c27354_g1_i2	2.47263	5.24721	54.7889	1.34199e-13	1.43179e-10
c80425_g1_i1	2.46291	3.58077	10.9107	0.000956115	0.0201921
c30903_g2_i3	2.45912	4.87146	57.5479	3.29847e-14	4.16468e-11
c30849_g3_i4	2.45888	1.15898	25.0726	5.52126e-07	5.09643e-05
c30896_g6_i1	2.45489	5.14642	10.1776	0.00142157	0.0270645
c32556_g1_i1	2.45475	2.26239	12.5135	0.000404023	0.0103653
c45619_g1_i1	2.45249	4.39678	40.7635	1.71814e-10	6.07414e-08
c31291_g4_i8	2.45016	8.72387	39.1836	3.85771e-10	1.22866e-07
c14536_g1_i1	2.44822	6.68803	27.511	1.56202e-07	1.79293e-05
c30440_g3_i5	2.43984	3.68446	30.6697	3.05901e-08	4.5249e-06
c24302_g1_i1	2.43677	1.44761	10.2042	0.00140123	0.0267917
c81477_g1_i1	2.43315	2.38778	31.9764	1.56057e-08	2.63975e-06
c14822_g1_i1	2.4327	2.578	10.68	0.00108298	0.0221689
c17246_g1_i4	2.4301	3.14847	9.5224	0.00202978	0.0351587
c5702_g1_i1	2.42656	2.34229	35.672	2.33497e-09	5.76036e-07
c30042_g3_i1	2.42648	2.84172	21.1865	4.1668e-06	0.0002733
c1465_g1_i1	2.42461	5.59204	34.3208	4.6736e-09	9.44147e-07
c24170_g1_i1	2.41921	3.07231	16.5885	4.64317e-05	0.00192213
c22130_g1_i4	2.41222	4.18204	27.0592	1.97321e-07	2.14643e-05
c86858_g1_i1	2.41072	2.92915	18.1317	2.06142e-05	0.000986162
c26500_g1_i6	2.41041	3.43543	14.6842	0.000127105	0.00425525
c30788_g3_i5	2.40684	3.7252	28.7807	8.10562e-08	1.01257e-05
c67989_g1_i1	2.40521	3.83335	56.5133	5.58204e-14	6.8049e-11
c34171_g1_i1	2.4052	4.77243	9.19764	0.00242327	0.0403727
c21075_g1_i1	2.40501	0.740579	12.3064	0.000451416	0.0113184
c19129_g1_i4	2.4033	1.69873	11.8505	0.000576463	0.013696
c30903_g2_i2	2.40193	5.84964	26.3916	2.7875e-07	2.86472e-05
c28252_g1_i1	2.40096	3.27253	28.3627	1.00585e-07	1.22198e-05
c28252_g1_i2	2.3968	3.60204	28.7554	8.21222e-08	1.02228e-05
c54212_g1_i1	2.39439	1.63499	17.6037	2.72054e-05	0.00124102
c29331_g1_i2	2.39063	3.84365	12.4875	0.000409694	0.0104728
c48564_g1_i1	2.38898	5.10098	38.7605	4.79126e-10	1.48584e-07
c32258_g1_i1	2.38757	5.87581	19.4305	1.0433e-05	0.000573618
c28840_g6_i1	2.38463	3.83788	37.2916	1.01722e-09	2.83163e-07
c46221_g1_i1	2.37941	3.0118	16.7432	4.27943e-05	0.00180538
c14069_g1_i1	2.37249	1.29113	10.9339	0.000944181	0.020084
c34834_g1_i1	2.37076	0.931472	15.2051	9.64432e-05	0.00342669
c84174_g1_i1	2.37004	1.21325	15.2722	9.30741e-05	0.00333379
c26434_g1_i4	2.36559	6.62207	41.9399	9.41237e-11	3.73883e-08
c31579_g1_i1	2.36204	2.76883	31.929	1.59914e-08	2.69211e-06
c9895_g1_i1	2.35736	4.39458	8.84776	0.00293448	0.0465632
c28979_g3_i1	2.35619	2.64973	34.982	3.32767e-09	7.26192e-07
c36552_g1_i1	2.35523	2.94223	30.2446	3.80852e-08	5.42914e-06
c29665_g2_i1	2.35054	3.55175	21.9998	2.72683e-06	0.000191273
c30896_g6_i5	2.34947	6.46279	9.48326	0.00207355	0.0357069
c34582_g1_i1	2.34301	4.02158	17.2185	3.33172e-05	0.00148345
c29192_g1_i1	2.34191	5.20187	9.22029	0.00239347	0.0399888
c23705_g1_i1	2.34074	1.12786	42.6728	6.47066e-11	2.75611e-08
c26434_g1_i5	2.33824	6.97319	35.3387	2.77073e-09	6.28392e-07
c30896_g6_i2	2.33683	4.99629	17.6094	2.71241e-05	0.00123891
c30849_g3_i2	2.33475	1.13127	29.9224	4.49682e-08	6.16186e-06
c30788_g3_i1	2.33317	5.13348	40.9595	1.55416e-10	5.60656e-08
c29429_g1_i3	2.33004	3.23738	13.8863	0.000194204	0.00596499
c30887_g6_i1	2.32982	1.06353	10.5599	0.00115565	0.0232796
c561_g1_i2	2.32932	3.86028	10.298	0.00133172	0.0257692
c68965_g1_i1	2.32277	6.53028	16.4839	4.90646e-05	0.00201227
c31156_g3_i2	2.3222	0.71643	13.1287	0.000290801	0.00812702
c20_g1_i1	2.31908	2.15315	12.1486	0.000491253	0.0120858
c31288_g9_i1	2.3178	1.06109	34.7008	3.84478e-09	8.23784e-07
c30059_g2_i1	2.31768	2.87741	91.4997	1.11608e-21	9.86424e-18
c28252_g1_i4	2.31563	3.93843	31.2308	2.291e-08	3.59972e-06
c31276_g5_i11	2.31379	2.88786	26.4454	2.71098e-07	2.80238e-05
c81520_g1_i1	2.31	3.94854	33.1177	8.67434e-09	1.63991e-06
c22589_g1_i2	2.30978	2.09823	28.9453	7.44518e-08	9.43403e-06
c30444_g10_i1	2.30738	3.96501	23.6926	1.13014e-06	9.31323e-05
c23624_g1_i2	2.30182	3.09869	27.0877	1.94426e-07	2.13426e-05
c24207_g1_i3	2.28555	4.33208	12.1946	0.00047928	0.0118572
c26434_g1_i3	2.28506	6.49772	37.0933	1.1261e-09	3.06238e-07
c16422_g1_i1	2.28487	2.81906	10.1249	0.00146277	0.0275511
c21093_g1_i1	2.28332	3.90032	9.33526	0.00224787	0.037987
c28709_g2_i1	2.28256	1.8576	26.1434	3.16975e-07	3.18353e-05
c28857_g1_i1	2.28024	5.33677	27.1069	1.92506e-07	2.12014e-05
c18516_g1_i3	2.27652	1.78353	9.28394	0.00231171	0.0388432
c21489_g1_i2	2.27313	3.68394	30.008	4.30274e-08	5.98878e-06
c67338_g1_i1	2.27235	1.73284	15.089	0.000102559	0.00360415
c28944_g1_i1	2.26521	5.0066	11.9187	0.000555731	0.0133108
c9559_g1_i1	2.26466	4.14733	25.8923	3.60997e-07	3.51579e-05
c28252_g1_i5	2.26278	5.00382	41.5669	1.13903e-10	4.39445e-08
c1421_g1_i2	2.25901	5.01172	14.823	0.000118085	0.00402526
c31022_g7_i2	2.2563	4.7703	46.8527	7.65257e-12	4.6645e-09
c25543_g1_i3	2.2535	1.82552	18.7015	1.52863e-05	0.000775347
c15482_g1_i2	2.25032	4.20404	37.908	7.41587e-10	2.13149e-07
c30739_g11_i1	2.23965	2.52848	22.3004	2.33154e-06	0.000168562
c21133_g1_i1	2.23895	5.60367	26.1376	3.17934e-07	3.18411e-05
c29804_g2_i1	2.23594	1.81112	94.8961	2.00644e-22	3.54668e-18
c29331_g1_i5	2.23514	3.47438	8.9015	0.00284937	0.0455118
c31710_g1_i1	2.23409	3.85049	20.3875	6.32408e-06	0.00038614
c31288_g9_i4	2.23266	1.69879	33.8525	5.94511e-09	1.15482e-06
c30790_g7_i10	2.23123	3.89343	22.7027	1.891e-06	0.000143769
c22130_g1_i2	2.23075	4.54739	28.4636	9.5476e-08	1.16795e-05
c25921_g1_i3	2.2276	0.984193	8.66536	0.00324315	0.0499587
c17463_g2_i1	2.22572	3.64043	30.126	4.04861e-08	5.67978e-06
c28996_g1_i1	2.22547	1.72311	28.655	8.64903e-08	1.07287e-05
c27535_g1_i1	2.2221	4.82097	39.4261	3.40705e-10	1.095e-07
c22589_g1_i3	2.22082	1.25612	14.7094	0.000125417	0.00421069
c30585_g3_i3	2.21951	2.35719	11.9119	0.00055776	0.0133334
c49309_g1_i1	2.21907	6.29251	16.7221	4.3274e-05	0.00181694
c32729_g1_i1	2.21899	0.899243	23.5969	1.18778e-06	9.63114e-05
c23496_g1_i1	2.21843	1.48131	11.9282	0.000552903	0.0132791
c32022_g1_i1	2.2169	5.07761	25.5541	4.3016e-07	4.1299e-05
c65643_g1_i1	2.21224	1.08062	11.3362	0.000760098	0.0168899
c29477_g1_i2	2.21083	4.10571	20.1358	7.21342e-06	0.000427879
c50918_g1_i1	2.21006	2.12591	44.1237	3.08261e-11	1.55685e-08
c21723_g1_i2	2.20866	4.09925	9.5584	0.00199036	0.0346627
c30836_g1_i6	2.2073	0.527307	9.73127	0.00181159	0.0323009
c26934_g1_i2	2.20684	4.93167	9.90821	0.00164543	0.0300004
c32161_g1_i1	2.20514	4.39188	31.5358	1.95795e-08	3.16968e-06
c27272_g1_i1	2.20353	4.13693	16.2412	5.57682e-05	0.00221525
c31291_g4_i11	2.20275	9.16193	31.8797	1.64026e-08	2.73528e-06
c23624_g1_i1	2.20099	3.41718	19.4558	1.02956e-05	0.000567833
c26819_g1_i1	2.19965	2.71416	16.6944	4.39095e-05	0.00184103
c81428_g1_i1	2.19713	4.44795	31.5621	1.93164e-08	3.16968e-06
c22589_g1_i1	2.19691	1.28224	16.3036	5.39603e-05	0.00215826
c14052_g1_i2	2.19491	4.29488	28.0634	1.17403e-07	1.39281e-05
c8174_g1_i2	2.19269	2.46227	18.5136	1.68696e-05	0.000832949
c22529_g1_i2	2.19003	4.88779	24.6919	6.72647e-07	5.96197e-05
c87692_g1_i1	2.18908	2.74114	42.5978	6.72349e-11	2.82971e-08
c8377_g1_i2	2.18651	4.66041	11.2757	0.000785267	0.017351
c25921_g1_i1	2.18264	2.54014	16.1475	5.85954e-05	0.00229151
c14107_g1_i1	2.17756	4.48252	10.0634	0.00151241	0.0282006
c13210_g2_i1	2.17711	3.49926	18.4365	1.75658e-05	0.000861308
c19490_g1_i2	2.17391	1.62145	37.3359	9.94365e-10	2.78998e-07
c31225_g3_i2	2.17346	3.4767	30.443	3.43823e-08	5.00212e-06
c18564_g1_i1	2.17276	3.99031	53.8435	2.17115e-13	2.07451e-10
c31225_g1_i10	2.17223	1.93623	20.9844	4.63039e-06	0.000296018
c64236_g1_i1	2.17123	1.7179	35.4654	2.59616e-09	6.0383e-07
c80479_g1_i1	2.16983	1.54186	21.1899	4.15942e-06	0.0002733
c28908_g1_i2	2.16964	7.48344	19.9603	7.90665e-06	0.000460501
c51922_g1_i1	2.16879	6.13676	50.8714	9.86198e-13	8.3012e-10
c4873_g1_i1	2.16202	2.76064	72.3263	1.82398e-17	4.60594e-14
c65607_g1_i1	2.16092	3.86407	19.8455	8.39608e-06	0.000481862
c14342_g1_i1	2.15723	3.45092	10.2569	0.00136177	0.0261787
c28280_g1_i4	2.15715	2.73124	23.6317	1.16649e-06	9.52257e-05
c28714_g2_i1	2.15509	3.00655	25.9065	3.58367e-07	3.50952e-05
c21093_g1_i2	2.15429	4.49319	9.65437	0.00188902	0.0333579
c26086_g3_i1	2.15284	3.65474	18.9769	1.3231e-05	0.000694077
c31833_g1_i1	2.15202	1.87167	9.87644	0.00167408	0.0304131
c84176_g1_i1	2.15151	4.64351	29.9279	4.48411e-08	6.16186e-06
c28932_g1_i2	2.15104	4.08154	20.9916	4.61303e-06	0.000295443
c82118_g1_i1	2.14899	4.49675	31.4343	2.06307e-08	3.30027e-06
c29477_g1_i1	2.14838	3.16002	13.9509	0.00018765	0.00581928
c22553_g1_i2	2.13788	4.32935	30.8644	2.76704e-08	4.2308e-06
c12353_g1_i1	2.13746	2.49223	8.77181	0.00305921	0.047855
c3055_g2_i1	2.13635	1.84921	10.0979	0.00148435	0.0278831
c63991_g1_i1	2.13625	4.85659	19.7302	8.91788e-06	0.000505246
c13340_g1_i1	2.13603	1.77337	8.72384	0.00314075	0.0488066
c29314_g1_i1	2.13587	5.42643	8.83046	0.00296243	0.046875
c49522_g1_i1	2.13369	2.04398	19.539	9.85646e-06	0.000547026
c29349_g1_i8	2.13365	4.51297	32.68	1.08647e-08	1.94975e-06
c5823_g2_i1	2.13295	5.1184	27.7726	1.36444e-07	1.58155e-05
c25543_g1_i2	2.13256	1.34513	13.3212	0.000262416	0.00749976
c13685_g1_i2	2.13246	3.24311	30.4299	3.46152e-08	5.00642e-06
c81775_g1_i1	2.13092	1.57031	20.1323	7.2265e-06	0.000427931
c6337_g1_i1	2.13035	3.28899	11.2117	0.000812854	0.0177827
c31288_g9_i3	2.12857	2.11885	44.234	2.91372e-11	1.53745e-08
c4537_g1_i1	2.12775	1.11361	11.3894	0.00073865	0.0165345
c32430_g1_i1	2.12658	1.97368	12.9695	0.000316605	0.00862986
c30168_g2_i1	2.12541	2.50761	40.5454	1.92096e-10	6.59336e-08
c30896_g6_i3	2.12342	4.55837	10.1718	0.00142606	0.0271342
c31539_g4_i1	2.12283	0.839873	15.2456	9.43975e-05	0.00336754
c16422_g1_i2	2.11373	2.71606	9.80119	0.00174399	0.0313768
c49544_g1_i1	2.11128	1.2686	22.4254	2.18469e-06	0.00016024
c83871_g1_i1	2.11117	5.95832	24.0384	9.44352e-07	8.0254e-05
c28758_g1_i5	2.10805	3.65529	29.43	5.79738e-08	7.70507e-06
c28664_g1_i2	2.10714	1.72172	14.0731	0.000175837	0.00551095
c23641_g1_i1	2.10641	1.74259	16.6285	4.54629e-05	0.00189088
c23742_g1_i2	2.10427	1.60605	16.0063	6.31328e-05	0.00244462
c7515_g1_i1	2.10417	1.37603	10.6193	0.00111911	0.0227118
c30913_g1_i3	2.10376	7.51738	26.4614	2.6886e-07	2.78739e-05
c25914_g1_i3	2.09866	1.64168	10.0589	0.00151611	0.0282545
c67657_g1_i1	2.09369	2.75365	31.5373	1.95647e-08	3.16968e-06
c30059_g2_i4	2.09355	3.02432	82.7492	9.31523e-20	3.65913e-16
c19357_g2_i1	2.09317	1.75886	18.8989	1.37829e-05	0.000717625
c30168_g2_i2	2.09199	5.55127	91.8687	9.26222e-22	9.86424e-18
c31094_g15_i1	2.087	5.8215	34.4826	4.30073e-09	8.94431e-07
c29477_g1_i4	2.08691	3.08607	13.8708	0.000195813	0.00600398
c29638_g1_i1	2.08389	1.39658	10.1516	0.00144173	0.0272855
c29555_g1_i3	2.08108	7.00968	71.1535	3.30492e-17	7.78925e-14
c21133_g1_i2	2.07735	4.41741	18.2286	1.95915e-05	0.000946198
c2837_g1_i2	2.07353	1.74592	20.4082	6.25603e-06	0.000382646
c48240_g1_i1	2.07181	3.89005	9.46122	0.00209862	0.0359808
c58942_g1_i1	2.06768	3.13973	30.8179	2.83414e-08	4.25451e-06
c14246_g1_i1	2.06619	8.01464	27.6981	1.41801e-07	1.63293e-05
c3874_g1_i2	2.06392	3.10282	9.05273	0.00262303	0.0428516
c10446_g1_i1	2.06301	4.05082	13.8957	0.000193237	0.00594044
c81865_g1_i1	2.06166	2.3223	12.7655	0.000353068	0.00937087
c26434_g1_i2	2.04983	5.46825	30.1864	3.92456e-08	5.57209e-06
c35324_g1_i1	2.04561	3.79289	26.7042	2.37106e-07	2.48736e-05
c22130_g1_i3	2.04498	4.21623	22.5968	1.99813e-06	0.000150618
c26673_g1_i2	2.04309	3.45838	9.69276	0.00184995	0.032832
c81702_g1_i1	2.04229	2.27307	10.5582	0.00115674	0.0232882
c27142_g1_i7	2.04195	1.06749	10.5032	0.00119166	0.0236945
c22553_g1_i1	2.03656	4.48195	36.4272	1.58477e-09	4.13566e-07
c14648_g1_i2	2.03421	5.47319	20.6552	5.49878e-06	0.000344678
c51132_g1_i1	2.03118	3.93362	30.8138	2.84011e-08	4.25451e-06
c14648_g1_i1	2.02835	5.02189	24.3004	8.24208e-07	7.12426e-05
c31259_g4_i1	2.02816	2.38777	17.0939	3.55757e-05	0.00156897
c9315_g1_i2	2.02587	2.53365	11.9101	0.000558317	0.0133366
c8377_g1_i1	2.02286	4.40954	9.26909	0.00233053	0.0391037
c6414_g1_i1	2.01848	3.86041	74.177	7.14172e-18	2.29528e-14
c12275_g1_i1	2.0157	4.96484	28.0858	1.16052e-07	1.38228e-05
c30808_g5_i1	2.01461	4.05663	10.1441	0.00144763	0.0273534
c31276_g5_i18	2.01284	2.81194	15.7455	7.24584e-05	0.00273386
c28037_g1_i5	2.00918	2.18027	19.1037	1.23806e-05	0.000659174
c14052_g1_i1	2.00794	3.54743	18.7907	1.4588e-05	0.00074852
c31022_g3_i4	2.00705	3.17655	35.9936	1.97966e-09	5.03504e-07
c29979_g1_i1	2.00651	1.15397	32.7677	1.03854e-08	1.88724e-06
c49319_g1_i1	2.00555	4.09132	16.6302	4.54208e-05	0.00189088
c82923_g1_i1	2.0048	1.53132	10.8767	0.000973829	0.0204927
c29529_g2_i2	1.99371	3.2309	15.5239	8.14692e-05	0.00300645
c80913_g1_i1	1.99325	4.78553	40.7372	1.74139e-10	6.09539e-08
c28406_g1_i1	1.98866	4.20932	24.3584	7.99757e-07	6.96399e-05
c66383_g1_i1	1.98843	3.32903	19.1747	1.19284e-05	0.000640888
c80433_g1_i1	1.98718	3.81243	16.9797	3.77809e-05	0.00163886
c27932_g1_i4	1.98562	0.803372	8.72198	0.00314397	0.0488137
c21489_g1_i1	1.98285	3.4375	22.021	2.69685e-06	0.0001897
c20130_g1_i1	1.98251	2.11873	9.16455	0.00246748	0.0408968
c24439_g1_i1	1.98196	3.14914	41.4393	1.21589e-10	4.54183e-08
c30849_g3_i1	1.98168	1.23704	17.5273	2.83205e-05	0.00128361
c27504_g1_i1	1.98053	1.4314	9.34454	0.00223651	0.0378494
c20585_g1_i1	1.9801	2.48202	18.7172	1.51605e-05	0.000770072
c88061_g1_i1	1.97811	3.43927	27.4277	1.63075e-07	1.83604e-05
c21363_g1_i1	1.97687	1.97033	12.8157	0.000343724	0.00918494
c9361_g1_i1	1.97552	2.96454	16.7608	4.23992e-05	0.00179085
c22771_g1_i2	1.97408	1.57027	9.67744	0.00186544	0.033024
c29555_g1_i6	1.97238	5.18309	83.3455	6.88969e-20	3.04464e-16
c30689_g4_i1	1.97031	1.19702	10.6373	0.0011083	0.022564
c26359_g2_i2	1.97001	2.56055	23.4003	1.31558e-06	0.000105704
c48589_g1_i1	1.96921	5.90682	23.244	1.42696e-06	0.000112858
c25647_g1_i1	1.96909	3.4212	13.0234	0.000307624	0.00845023
c5600_g1_i1	1.9661	3.13788	12.3305	0.000445628	0.011205
c28932_g1_i3	1.96558	3.3801	13.4728	0.00024204	0.00705416
c1465_g2_i1	1.96374	5.52612	19.7473	8.8387e-06	0.000501564
c51436_g1_i1	1.96219	3.80626	16.1565	5.83192e-05	0.00228323
c13685_g1_i1	1.9596	3.78216	29.6351	5.21514e-08	7.06402e-06
c32185_g1_i1	1.95613	4.57619	27.2999	1.7422e-07	1.94296e-05
c27946_g1_i1	1.95544	4.90361	19.0258	1.28964e-05	0.000679879
c28071_g2_i3	1.95454	3.85369	20.7955	5.11032e-06	0.000324354
c28825_g1_i1	1.95197	3.04205	29.9469	4.4403e-08	6.13195e-06
c30701_g3_i2	1.95115	4.00342	19.6499	9.30101e-06	0.000522764
c11423_g1_i1	1.95015	2.18361	22.3542	2.26714e-06	0.000164918
c31276_g5_i20	1.94923	3.52784	20.5	5.96306e-06	0.000367268
c66271_g1_i1	1.94778	1.32362	8.66379	0.00324595	0.04998
c22367_g1_i1	1.9476	2.49972	19.0722	1.25863e-05	0.000669119
c28996_g1_i2	1.94538	4.84238	47.4217	5.7245e-12	3.6139e-09
c20046_g1_i4	1.94255	3.33902	29.2158	6.47489e-08	8.35426e-06
c28674_g1_i2	1.93945	8.13035	35.5047	2.54442e-09	5.99686e-07
c81963_g1_i1	1.93817	3.52077	18.7577	1.48421e-05	0.000758257
c7747_g1_i1	1.93373	2.3977	15.6333	7.68893e-05	0.00286133
c8096_g1_i1	1.93229	7.07931	21.6156	3.3314e-06	0.000227365
c15482_g1_i3	1.93059	3.85941	24.3014	8.23795e-07	7.12426e-05
c80296_g1_i1	1.92829	2.88108	13.2316	0.000275271	0.00779779
c15138_g1_i2	1.92684	3.1001	14.7825	0.000120652	0.00410135
c28212_g2_i3	1.92648	5.17924	20.7657	5.1903e-06	0.000327665
c87673_g1_i1	1.92641	1.15586	11.3614	0.000749868	0.0167362
c16884_g1_i1	1.92583	6.96383	44.0323	3.23004e-11	1.60833e-08
c25690_g1_i2	1.92503	1.15275	10.4067	0.00125557	0.0247279
c69970_g1_i1	1.92388	2.12087	10.2737	0.00134943	0.0259854
c27535_g1_i4	1.92169	6.10246	17.858	2.38021e-05	0.00110866
c29349_g1_i2	1.91955	3.76175	21.225	4.08402e-06	0.00026937
c28571_g1_i9	1.91794	1.75677	24.4074	7.797e-07	6.80611e-05
c7469_g1_i1	1.91716	2.43205	11.265	0.000789805	0.0174403
c28212_g2_i1	1.91715	5.23749	26.8277	2.2243e-07	2.34903e-05
c69303_g1_i1	1.90688	6.35541	27.0821	1.94995e-07	2.13426e-05
c49934_g1_i1	1.90659	2.07168	16.1762	5.77132e-05	0.00226452
c29555_g1_i2	1.90213	5.02172	73.6511	9.32187e-18	2.7463e-14
c28194_g1_i2	1.9016	4.17339	24.7586	6.49784e-07	5.81565e-05
c49295_g1_i1	1.89796	2.28076	16.6332	4.53499e-05	0.00189088
c22060_g1_i1	1.89765	8.52391	31.5538	1.93991e-08	3.16968e-06
c66262_g1_i1	1.89708	1.47671	24.6913	6.72878e-07	5.96197e-05
c29366_g1_i2	1.8963	2.30805	16.0769	6.08228e-05	0.00236553
c30333_g1_i2	1.89566	7.52051	54.2239	1.78897e-13	1.75681e-10
c13130_g1_i1	1.89407	2.14059	16.4478	5.00089e-05	0.00204625
c16884_g1_i2	1.89241	6.97902	55.9661	7.37307e-14	8.68868e-11
c22771_g1_i1	1.89203	1.88145	10.7436	0.0010464	0.0215957
c22261_g2_i1	1.89201	1.54081	8.97661	0.00273457	0.0441909
c18679_g1_i3	1.8878	0.924802	29.5527	5.44158e-08	7.31468e-06
c70594_g1_i1	1.88659	0.795297	10.1344	0.00145531	0.0274544
c70605_g1_i1	1.88464	6.75607	25.8492	3.69155e-07	3.58536e-05
c20046_g1_i1	1.88329	2.99404	21.6847	3.21345e-06	0.000219739
c25651_g1_i3	1.88186	3.79191	12.198	0.000478418	0.0118525
c29335_g1_i2	1.88131	6.72822	34.0522	5.36531e-09	1.07164e-06
c30333_g1_i4	1.88046	6.77981	43.0678	5.28741e-11	2.36615e-08
c30879_g4_i2	1.87955	3.85877	30.4793	3.37454e-08	4.92975e-06
c10674_g1_i2	1.8749	4.38749	16.6346	4.53167e-05	0.00189088
c9315_g1_i1	1.87328	3.02088	14.8531	0.000116217	0.00397352
c27017_g1_i5	1.87226	2.46844	19.8768	8.25982e-06	0.000476361
c14222_g1_i1	1.87101	1.68218	22.32	2.30786e-06	0.000167535
c22156_g1_i1	1.86619	4.292	27.9008	1.27699e-07	1.49985e-05
c31391_g4_i1	1.86149	0.80029	13.1881	0.000281733	0.00792153
c27535_g1_i2	1.85958	5.51739	26.1781	3.11335e-07	3.13579e-05
c27671_g1_i8	1.85648	2.14599	12.6186	0.000381918	0.00997638
c32567_g1_i1	1.85113	3.36554	12.5578	0.000394565	0.0101967
c22156_g1_i2	1.85032	3.68634	21.1556	4.23472e-06	0.000276644
c68767_g1_i1	1.84733	3.97355	13.5763	0.000229056	0.00675945
c30548_g3_i10	1.84688	4.90453	32.7179	1.06553e-08	1.92193e-06
c29349_g1_i4	1.84468	2.9769	12.0302	0.000523443	0.0127602
c29349_g1_i3	1.84451	4.29994	23.3701	1.33637e-06	0.00010713
c27033_g2_i1	1.84334	2.58943	35.0095	3.28107e-09	7.24972e-07
c1537_g1_i2	1.84328	4.90983	35.6101	2.41035e-09	5.83651e-07
c18763_g1_i1	1.84308	4.73114	32.1782	1.40663e-08	2.42578e-06
c29555_g1_i8	1.84259	6.77393	59.6364	1.14106e-14	1.49407e-11
c39956_g1_i1	1.84189	1.25313	12.7686	0.000352489	0.00936641
c25868_g1_i5	1.84067	1.36701	26.255	2.99176e-07	3.04951e-05
c64671_g1_i1	1.84041	3.33813	21.9937	2.73546e-06	0.000191296
c10533_g1_i1	1.83822	0.964285	14.0644	0.000176652	0.00552669
c25736_g1_i1	1.83797	2.48797	12.6098	0.000383726	0.0100117
c30431_g1_i4	1.83772	4.47942	8.93728	0.00279408	0.0448181
c29297_g1_i3	1.83543	2.70504	16.9231	3.89257e-05	0.00168027
c22156_g1_i3	1.83361	3.87474	25.669	4.05289e-07	3.90414e-05
c30181_g1_i3	1.83339	3.64869	15.1546	9.90559e-05	0.0035097
c30674_g4_i11	1.83285	1.48589	20.0658	7.48215e-06	0.000440127
c30119_g1_i3	1.83031	4.811	30.1585	3.98138e-08	5.60771e-06
c27607_g1_i1	1.82885	3.10805	9.38547	0.00218711	0.0372094
c28674_g1_i1	1.8269	5.18918	36.5583	1.48167e-09	3.90907e-07
c19382_g1_i2	1.82615	3.08273	26.8462	2.20304e-07	2.3459e-05
c29529_g4_i1	1.82537	5.71086	25.0164	5.68456e-07	5.19293e-05
c31276_g5_i10	1.82371	2.80145	13.6468	0.000220619	0.00658189
c29297_g1_i2	1.82325	2.95388	22.8078	1.79042e-06	0.000137303
c49365_g1_i1	1.82288	4.7582	55.2355	1.0692e-13	1.19037e-10
c17458_g2_i1	1.82279	3.97788	9.29873	0.00229313	0.0386227
c19181_g1_i1	1.82245	3.92887	30.8578	2.77641e-08	4.2308e-06
c81179_g1_i1	1.82191	3.53605	8.78051	0.00304466	0.0476747
c30405_g6_i2	1.82091	5.60511	16.105	5.99263e-05	0.0023358
c30333_g1_i1	1.82017	6.70484	44.1554	3.03307e-11	1.55685e-08
c30059_g2_i2	1.81927	2.76042	68.2093	1.4703e-16	2.84203e-13
c30204_g1_i1	1.81902	5.1289	49.0592	2.48349e-12	1.79182e-09
c23942_g2_i3	1.81707	1.08999	8.79514	0.00302034	0.0474569
c30431_g1_i2	1.81558	6.58394	18.1848	2.00467e-05	0.000961618
c59614_g1_i1	1.81443	2.91634	13.7801	0.000205498	0.00624138
c11527_g1_i2	1.81401	3.38875	44.55	2.47948e-11	1.39138e-08
c30405_g6_i1	1.81286	5.56983	13.4652	0.00024303	0.00707148
c27035_g1_i1	1.81253	6.86495	18.6832	1.54335e-05	0.000780575
c70838_g1_i1	1.8113	3.90378	40.0034	2.53521e-10	8.53593e-08
c85210_g1_i1	1.81018	3.74782	28.0846	1.16125e-07	1.38228e-05
c26658_g1_i2	1.80343	4.69734	16.6296	4.54353e-05	0.00189088
c30073_g1_i1	1.7996	2.12305	11.4174	0.000727605	0.0163321
c31276_g5_i17	1.79934	3.72322	20.3528	6.43991e-06	0.000391186
c69506_g1_i1	1.79716	3.41977	19.5526	9.78669e-06	0.000544007
c25760_g1_i1	1.79698	1.00405	12.4208	0.000424569	0.0107984
c29555_g1_i5	1.79683	5.07473	66.3447	3.78572e-16	6.08348e-13
c30333_g1_i3	1.7943	6.88653	44.2868	2.83629e-11	1.53745e-08
c27607_g1_i2	1.79155	2.74692	10.902	0.000960584	0.0202502
c31311_g7_i1	1.79126	4.14092	26.4198	2.7471e-07	2.83143e-05
c8825_g1_i2	1.79015	1.8746	11.3564	0.000751875	0.0167492
c26728_g2_i1	1.78984	1.26223	11.0825	0.000871465	0.0188549
c30119_g1_i4	1.78858	6.21755	36.9338	1.22211e-09	3.27312e-07
c33475_g1_i1	1.78847	5.13647	30.8778	2.74802e-08	4.2308e-06
c9347_g1_i1	1.78577	1.95142	25.8966	3.60205e-07	3.51579e-05
c80403_g1_i1	1.78446	3.72804	13.9128	0.000191485	0.00590803
c32273_g1_i1	1.7816	4.03379	39.8953	2.67943e-10	8.93642e-08
c29555_g1_i1	1.78115	6.79667	43.3126	4.66572e-11	2.11471e-08
c30919_g3_i1	1.77851	3.81865	14.7323	0.000123907	0.00417973
c19274_g1_i2	1.77773	5.48796	19.9723	7.85738e-06	0.000458386
c20900_g1_i1	1.77757	2.14089	20.228	6.87407e-06	0.000411897
c24439_g1_i5	1.77546	3.90342	41.3208	1.29184e-10	4.75734e-08
c2837_g1_i1	1.77374	1.7956	12.9234	0.000324507	0.00880163
c22230_g1_i2	1.77338	2.36479	14.8927	0.000113805	0.00391378
c27919_g1_i2	1.77194	3.20451	32.0507	1.50198e-08	2.55286e-06
c28577_g1_i1	1.77127	3.91827	37.9742	7.16862e-10	2.07731e-07
c30548_g3_i1	1.77031	5.29707	36.9454	1.21482e-09	3.27312e-07
c52326_g1_i1	1.76622	3.73582	14.2331	0.000161502	0.0051764
c14246_g1_i2	1.76186	8.72866	19.6935	9.09086e-06	0.000514222
c57636_g1_i1	1.76038	1.56211	8.70111	0.00318017	0.0492675
c22816_g1_i2	1.75867	5.72089	34.8434	3.5731e-09	7.70243e-07
c30181_g1_i1	1.75821	4.26132	32.7632	1.04096e-08	1.88724e-06
c30849_g4_i1	1.75728	3.07004	22.6019	1.99285e-06	0.000150541
c29653_g3_i1	1.75553	5.66544	25.9344	3.53226e-07	3.46878e-05
c31805_g1_i1	1.7549	2.03719	34.9943	3.30677e-09	7.26114e-07
c24876_g1_i3	1.75485	2.91264	29.6083	5.28792e-08	7.13527e-06
c31075_g2_i3	1.75444	3.71437	26.5795	2.52915e-07	2.6298e-05
c30119_g1_i1	1.7539	3.83229	21.0309	4.51924e-06	0.000291018
c14245_g1_i1	1.75356	2.47001	27.0688	1.96342e-07	2.14237e-05
c25543_g1_i1	1.75339	1.3612	10.5793	0.00114362	0.0231033
c18534_g1_i1	1.75183	3.62027	22.4627	2.14267e-06	0.000157812
c27463_g1_i1	1.75177	6.98946	61.0238	5.63891e-15	7.97409e-12
c31225_g3_i1	1.75143	2.69987	18.7459	1.49344e-05	0.00076077
c19274_g1_i1	1.74649	5.74244	17.8823	2.34999e-05	0.00109893
c29979_g1_i2	1.74521	2.75412	38.0258	6.9814e-10	2.03978e-07
c30849_g3_i3	1.74437	2.19364	19.8064	8.56933e-06	0.000489421
c29626_g1_i1	1.74409	3.35281	47.8352	4.63593e-12	3.03507e-09
c63450_g1_i1	1.74256	4.76819	21.0522	4.4695e-06	0.000288867
c16972_g1_i2	1.74175	1.62922	12.1958	0.000478976	0.0118572
c6205_g1_i1	1.74117	2.37318	16.2893	5.437e-05	0.00216702
c30645_g1_i15	1.74006	2.86131	23.9906	9.6806e-07	8.15346e-05
c30431_g1_i6	1.73808	5.63233	12.5342	0.000399564	0.0102883
c28709_g1_i2	1.73797	7.80788	25.0241	5.66192e-07	5.18564e-05
c29979_g1_i3	1.73764	1.94245	30.1783	3.94094e-08	5.57296e-06
c28898_g1_i1	1.73753	6.92841	16.3452	5.27896e-05	0.00213447
c63554_g1_i1	1.73462	4.41144	32.1169	1.45169e-08	2.48939e-06
c27946_g1_i2	1.7344	4.86763	15.2462	9.43686e-05	0.00336754
c15098_g1_i2	1.73311	1.98112	20.3262	6.53008e-06	0.000395983
c21738_g1_i1	1.73227	2.30193	18.3228	1.86458e-05	0.000907967
c29127_g1_i3	1.73005	4.63616	14.2845	0.00015715	0.00506578
c6551_g1_i1	1.72828	4.89998	34.2422	4.86628e-09	9.77486e-07
c86394_g1_i1	1.72807	2.84398	14.1173	0.000171761	0.00543138
c81272_g1_i1	1.7278	5.20725	34.6833	3.87941e-09	8.26197e-07
c64344_g1_i1	1.72766	5.86406	19.1564	1.20436e-05	0.000646094
c24439_g1_i2	1.72743	2.76055	29.2338	6.41513e-08	8.33802e-06
c29728_g1_i1	1.7251	1.58888	24.101	9.14111e-07	7.78713e-05
c30879_g4_i1	1.72477	3.13133	23.7655	1.08816e-06	9.02389e-05
c49179_g1_i1	1.72372	3.02392	11.14	0.000844878	0.0183583
c30168_g2_i4	1.72354	5.99224	35.3372	2.77287e-09	6.28392e-07
c27918_g1_i2	1.7224	1.10333	10.9935	0.000914338	0.019561
c28499_g1_i3	1.7139	2.52741	9.62794	0.00191639	0.0337234
c64887_g1_i1	1.71312	1.86372	17.4032	3.0232e-05	0.00136325
c24410_g1_i3	1.71239	6.86391	10.2618	0.00135817	0.0261291
c25857_g1_i1	1.71136	0.745119	8.8078	0.00299945	0.0471916
c30913_g1_i14	1.71098	7.47417	22.1728	2.49178e-06	0.000177963
c310_g1_i1	1.70961	7.02414	17.3374	3.12974e-05	0.00140058
c33060_g1_i1	1.70932	4.75456	16.4266	5.05712e-05	0.00206449
c86229_g1_i1	1.70925	1.87724	19.2653	1.13755e-05	0.000616809
c27035_g1_i5	1.70899	8.71124	12.3886	0.000431968	0.0109237
c22632_g1_i1	1.70868	3.29273	12.2489	0.000465526	0.0115818
c25217_g1_i1	1.70701	2.14022	13.2249	0.000276249	0.00781924
c25934_g2_i1	1.70637	2.44316	40.6593	1.81225e-10	6.28124e-08
c26658_g1_i4	1.7054	4.91381	14.033	0.000179631	0.00560009
c30674_g1_i3	1.70416	5.37504	30.9235	2.68405e-08	4.16182e-06
c65613_g1_i1	1.70407	2.4178	10.6671	0.00109056	0.0222769
c19279_g1_i2	1.7039	1.95816	25.55	4.31061e-07	4.1299e-05
c5953_g1_i1	1.70381	3.30038	15.2757	9.29048e-05	0.0033311
c31022_g7_i1	1.70153	3.88951	25.3322	4.82578e-07	4.54949e-05
c20024_g1_i3	1.6976	3.88347	12.6867	0.000368267	0.00969782
c30019_g2_i4	1.69743	2.75058	15.8939	6.6993e-05	0.00256321
c30206_g1_i2	1.69505	4.15534	20.7622	5.20004e-06	0.000327695
c19778_g1_i1	1.69274	1.61691	10.5458	0.00116455	0.0233923
c30675_g4_i4	1.69245	5.11685	23.906	1.01156e-06	8.4945e-05
c30168_g2_i5	1.69057	6.43051	32.4047	1.25183e-08	2.20178e-06
c30548_g3_i13	1.68971	7.18561	34.4705	4.32756e-09	8.94692e-07
c27890_g2_i5	1.68709	6.40059	22.8596	1.74276e-06	0.000133939
c80487_g1_i1	1.68608	3.95679	14.7349	0.000123736	0.00417973
c35911_g1_i1	1.686	0.639576	10.3939	0.00126431	0.0248181
c29429_g1_i1	1.68577	5.22566	8.84135	0.00294482	0.0466643
c18115_g2_i1	1.68508	2.71459	11.6769	0.000632809	0.0147376
c68723_g1_i1	1.68508	0.955731	13.355	0.000257729	0.00740169
c30024_g1_i1	1.68431	3.15085	13.5673	0.000230161	0.00678074
c84546_g1_i1	1.67751	4.27394	22.864	1.73875e-06	0.000133922
c29570_g1_i1	1.67676	7.51426	44.2531	2.88549e-11	1.53745e-08
c19638_g1_i3	1.67621	3.4506	11.0068	0.0009078	0.0194573
c19606_g1_i1	1.67597	3.34687	36.4196	1.59095e-09	4.13566e-07
c21424_g1_i1	1.67503	2.28225	11.8094	0.000589334	0.0139456
c29297_g1_i1	1.67445	3.76264	21.2794	3.96985e-06	0.00026282
c27573_g1_i2	1.67322	4.6938	14.1598	0.000167916	0.00532885
c29570_g1_i2	1.67307	7.09069	47.1679	6.5159e-12	4.04134e-09
c26974_g1_i3	1.67237	2.83458	31.8824	1.63792e-08	2.73528e-06
c9523_g1_i1	1.67206	4.77809	16.3057	5.39024e-05	0.00215826
c30024_g1_i2	1.67025	1.79757	15.7992	7.04324e-05	0.0026803
c27919_g1_i1	1.66826	2.85957	22.5601	2.03671e-06	0.000152228
c71129_g1_i1	1.66774	2.64393	9.42454	0.002141	0.0365303
c7997_g1_i1	1.6616	5.79081	9.47756	0.00208001	0.0357658
c24410_g1_i1	1.66027	6.82803	9.86321	0.00168616	0.0305854
c28194_g1_i3	1.65842	2.92236	11.8811	0.000567068	0.0135365
c21852_g1_i2	1.65782	1.70194	15.3053	9.1459e-05	0.00329262
c29716_g1_i3	1.65741	4.14397	28.4024	9.85428e-08	1.2013e-05
c23025_g2_i1	1.65724	4.48445	18.5895	1.62108e-05	0.000808322
c24870_g2_i2	1.65661	1.52306	10.1372	0.00145308	0.0274269
c25155_g2_i1	1.65527	4.3658	29.1648	6.64775e-08	8.5461e-06
c30444_g6_i1	1.65424	8.46858	30.9513	2.6458e-08	4.12057e-06
c28774_g2_i1	1.65203	4.65195	25.2858	4.94327e-07	4.64786e-05
c20046_g1_i3	1.65145	3.40355	20.5253	5.88498e-06	0.000363726
c71624_g1_i1	1.65145	4.16575	27.1415	1.89093e-07	2.08906e-05
c17466_g2_i1	1.64993	3.06208	16.486	4.90113e-05	0.00201227
c35288_g1_i1	1.64981	3.44265	11.5867	0.000664255	0.0152611
c26622_g2_i1	1.64967	4.87393	21.3601	3.80603e-06	0.000254838
c30503_g5_i6	1.64944	5.4686	35.426	2.64932e-09	6.11515e-07
c64549_g1_i1	1.64798	2.454	12.1674	0.000486308	0.0119975
c28280_g1_i1	1.64798	5.25491	26.2541	2.99318e-07	3.04951e-05
c29026_g1_i3	1.64727	3.65866	14.77	0.000121454	0.00412069
c28674_g2_i1	1.64682	7.07888	23.7179	1.11541e-06	9.21334e-05
c87783_g1_i1	1.64607	4.21583	20.4313	6.18111e-06	0.000379376
c19706_g1_i1	1.64524	2.39207	10.872	0.000976293	0.0205201
c6440_g1_i2	1.64319	3.49178	10.3885	0.00126803	0.0248358
c6841_g2_i1	1.64211	0.92343	14.8926	0.000113806	0.00391378
c28559_g1_i1	1.64135	5.34256	31.3034	2.20695e-08	3.49875e-06
c18640_g1_i1	1.64056	2.94801	23.7969	1.07053e-06	8.90509e-05
c81831_g1_i1	1.64054	2.56221	13.0107	0.000309718	0.00850113
c2854_g1_i1	1.63586	4.54753	44.1513	3.03956e-11	1.55685e-08
c28782_g1_i1	1.63532	0.775399	9.05839	0.00261492	0.0427591
c28580_g1_i1	1.63529	7.18499	18.8678	1.40099e-05	0.000725931
c50360_g1_i1	1.63482	2.93221	14.9697	0.000109252	0.00379487
c25934_g2_i3	1.63189	2.01513	29.3493	6.04377e-08	7.91946e-06
c28580_g1_i3	1.63174	7.46815	18.2154	1.97278e-05	0.000950187
c24744_g2_i1	1.62769	6.84617	43.3147	4.66075e-11	2.11471e-08
c47543_g1_i1	1.62681	5.52419	35.9613	2.01274e-09	5.0826e-07
c6838_g1_i1	1.62636	9.15714	36.025	1.94805e-09	5.02696e-07
c36375_g1_i1	1.62539	2.6193	8.91553	0.00282756	0.0451911
c28897_g2_i2	1.62515	6.61786	25.0542	5.57403e-07	5.11841e-05
c22230_g1_i1	1.62363	2.44673	14.2091	0.000163575	0.00522392
c27406_g3_i1	1.62311	0.610782	10.6291	0.00111324	0.0226316
c22281_g1_i2	1.62067	1.82825	19.1178	1.22896e-05	0.000656303
c30645_g1_i6	1.61672	2.80976	11.7392	0.000611957	0.0143465
c29570_g1_i3	1.6167	8.7641	43.5132	4.21101e-11	2.01178e-08
c28280_g1_i2	1.61648	3.4283	22.4673	2.13749e-06	0.000157812
c9891_g1_i1	1.61503	0.826049	9.45704	0.0021034	0.0360391
c30669_g1_i1	1.61443	2.98221	13.4406	0.00024624	0.00713552
c6973_g1_i1	1.61418	2.54588	17.6171	2.70145e-05	0.0012355
c28758_g1_i7	1.61372	5.78781	33.0058	9.18851e-09	1.70969e-06
c28898_g2_i1	1.60881	5.43502	11.575	0.000668436	0.0153251
c30222_g4_i1	1.60792	0.815941	9.34299	0.0022384	0.0378633
c83360_g1_i1	1.60711	3.25758	16.9834	3.77077e-05	0.00163769
c28376_g2_i1	1.60703	2.14129	9.55419	0.00199493	0.0347152
c25776_g2_i1	1.60663	0.959142	17.0593	3.62304e-05	0.00158718
c26974_g1_i1	1.60603	3.12092	27.4874	1.58125e-07	1.79649e-05
c71692_g1_i1	1.60029	5.14309	27.4822	1.58546e-07	1.79649e-05
c23741_g1_i1	1.59983	1.79498	21.875	2.90998e-06	0.000201719
c33435_g1_i1	1.5997	3.5476	19.2386	1.15356e-05	0.000623573
c19606_g1_i2	1.59836	3.22106	30.7074	3.00022e-08	4.45658e-06
c26149_g1_i5	1.597	1.56744	35.7482	2.24534e-09	5.5901e-07
c11527_g1_i1	1.59584	3.18451	28.31	1.03363e-07	1.24716e-05
c83948_g1_i1	1.59412	4.52664	33.7972	6.1168e-09	1.18168e-06
c29349_g1_i7	1.59282	3.93583	13.9129	0.000191484	0.00590803
c27918_g2_i3	1.59162	2.00929	18.2029	1.9858e-05	0.000955155
c31152_g7_i1	1.59132	1.47683	10.9929	0.000914615	0.019561
c67197_g1_i1	1.59125	6.74089	22.9772	1.63936e-06	0.000127097
c47850_g1_i1	1.59122	1.70886	11.5327	0.000683811	0.0156067
c14444_g1_i1	1.58979	2.87372	15.1078	0.000101542	0.00357769
c24876_g1_i1	1.58972	3.43737	30.1021	4.09889e-08	5.72759e-06
c24428_g1_i2	1.58731	1.79947	16.2975	5.41353e-05	0.0021601
c1537_g1_i1	1.58416	4.07903	18.7683	1.47598e-05	0.000756237
c17300_g1_i1	1.58353	2.33771	12.7948	0.000347581	0.00927399
c23005_g1_i2	1.58136	0.803398	12.0003	0.000531918	0.0129154
c27517_g2_i1	1.57652	3.70762	64.7617	8.4527e-16	1.25472e-12
c26176_g1_i2	1.57629	1.66637	10.0123	0.00155502	0.028843
c38677_g1_i1	1.57622	1.66547	9.851	0.0016974	0.0307418
c6551_g1_i2	1.57588	3.99301	18.7471	1.49252e-05	0.00076077
c29349_g1_i1	1.56709	4.29992	16.8117	4.12787e-05	0.00175906
c31539_g6_i1	1.56639	1.97736	14.0182	0.000181052	0.0056347
c30019_g2_i5	1.56537	2.01149	12.8605	0.000335586	0.00902891
c26606_g2_i1	1.56535	2.73663	10.0133	0.00155417	0.0288423
c19638_g1_i2	1.56535	4.93228	15.6359	7.67838e-05	0.00286042
c30701_g3_i3	1.56275	4.68763	18.5597	1.64666e-05	0.000818418
c15098_g1_i1	1.56248	1.64815	14.897	0.000113542	0.00391378
c63562_g1_i1	1.56118	2.30741	11.4509	0.000714575	0.0161365
c29529_g2_i4	1.55932	6.00062	25.9813	3.44736e-07	3.39484e-05
c66408_g1_i1	1.55911	5.72074	23.2706	1.40733e-06	0.000111555
c31276_g5_i7	1.55846	2.82557	17.0947	3.55612e-05	0.00156897
c29498_g2_i6	1.5573	1.01905	10.0712	0.00150602	0.0281705
c6838_g1_i2	1.55702	8.34559	34.0144	5.47044e-09	1.0865e-06
c22816_g1_i3	1.55612	4.56127	27.7129	1.40721e-07	1.62579e-05
c28719_g5_i2	1.55608	1.28552	20.1742	7.06994e-06	0.00042149
c29366_g1_i6	1.55504	2.64483	13.3374	0.000260161	0.00745744
c29906_g2_i1	1.5535	2.63091	15.2104	9.6171e-05	0.00342046
c91571_g1_i1	1.55147	2.27502	9.85867	0.00169033	0.0306453
c24876_g1_i2	1.54949	3.02107	28.2368	1.07344e-07	1.29079e-05
c19181_g1_i2	1.54948	3.8277	22.7621	1.83348e-06	0.000139998
c31397_g10_i1	1.5485	2.637	15.4426	8.50513e-05	0.00311588
c28001_g1_i1	1.54637	3.62693	22.6228	1.97131e-06	0.000149233
c47716_g1_i1	1.54542	4.65748	21.8284	2.98153e-06	0.000205871
c6295_g1_i2	1.54463	1.7713	20.6297	5.57239e-06	0.000348366
c31156_g1_i9	1.5444	3.29206	9.32696	0.00225807	0.0381412
c80263_g1_i1	1.54429	5.67466	15.2377	9.47921e-05	0.00337481
c30881_g4_i1	1.5437	4.56036	18.6939	1.5347e-05	0.000777312
c310_g1_i2	1.54365	6.01402	12.1028	0.000503456	0.0123431
c40196_g1_i1	1.54275	2.43881	10.3392	0.00130233	0.0253391
c16740_g1_i2	1.54258	1.07395	10.7838	0.00102392	0.0213059
c31022_g3_i1	1.5422	2.63097	24.5597	7.2041e-07	6.31977e-05
c85178_g1_i1	1.53651	0.290598	18.8403	1.42131e-05	0.000734613
c31416_g6_i2	1.53611	3.05783	22.8011	1.79666e-06	0.000137484
c26149_g1_i4	1.53487	1.87243	33.853	5.94364e-09	1.15482e-06
c67057_g1_i1	1.53477	3.23814	18.5829	1.62674e-05	0.000810003
c22816_g1_i1	1.53402	6.08611	26.8307	2.22083e-07	2.34903e-05
c30503_g5_i1	1.53398	7.02587	31.2753	2.23915e-08	3.53396e-06
c30431_g1_i7	1.53281	6.8922	13.4858	0.000240374	0.0070115
c35253_g1_i1	1.53112	1.14814	11.4987	0.000696437	0.0158234
c9108_g1_i2	1.53051	3.39368	16.5127	4.83252e-05	0.00198887
c35771_g1_i1	1.53025	2.87611	18.9767	1.32325e-05	0.000694077
c26658_g1_i1	1.52786	4.77716	12.8867	0.000330929	0.00893078
c30674_g4_i10	1.52752	1.61613	10.4309	0.00123925	0.0244708
c19279_g1_i3	1.52724	1.6914	17.1122	3.52346e-05	0.00156096
c47794_g1_i1	1.52688	3.47665	19.3254	1.10228e-05	0.000601371
c4118_g2_i1	1.52162	2.32109	10.0335	0.00153716	0.0285867
c23507_g1_i2	1.52121	6.27746	13.4897	0.000239879	0.00700753
c31276_g5_i14	1.51959	2.96498	11.1627	0.000834604	0.0181686
c28758_g1_i2	1.51912	4.24928	21.7336	3.13258e-06	0.000214624
c33424_g1_i1	1.51687	0.985185	11.256	0.000793673	0.017493
c25934_g2_i2	1.51536	1.30048	19.8519	8.36795e-06	0.000481028
c30548_g3_i7	1.51503	5.01503	32.9154	9.62597e-09	1.77774e-06
c31412_g1_i26	1.51469	1.22501	24.9043	6.02469e-07	5.41962e-05
c10674_g1_i1	1.51394	3.72728	10.5525	0.0011603	0.0233252
c28212_g2_i2	1.51362	5.17166	14.9596	0.000109836	0.00380315
c25314_g3_i1	1.5126	2.05783	13.5419	0.000233293	0.00685586
c29714_g1_i4	1.51199	2.81962	14.6756	0.000127688	0.00426669
c22130_g1_i1	1.50703	4.51158	14.8272	0.000117826	0.00402076
c30684_g1_i9	1.50463	4.32959	21.5232	3.4957e-06	0.000237205
c18448_g1_i1	1.50426	2.58951	15.4821	8.32901e-05	0.00305769
c29716_g1_i1	1.50397	4.9287	22.4085	2.204e-06	0.000161033
c31416_g3_i16	1.50184	1.32051	10.9772	0.000922376	0.0197018
c20709_g1_i3	1.5005	5.18062	29.142	6.72636e-08	8.61584e-06
c81984_g1_i1	1.50041	3.82743	31.0883	2.46553e-08	3.8568e-06
c29498_g2_i7	1.5001	0.836857	12.5598	0.000394127	0.0101928
c82164_g1_i1	1.50008	2.58846	14.1658	0.000167385	0.00531887
c82288_g1_i1	1.49852	1.69613	8.97634	0.00273498	0.0441909
c28758_g1_i1	1.49804	4.14113	21.9062	2.86309e-06	0.000198858
c20767_g1_i1	1.4969	4.12283	11.1453	0.000842451	0.0183168
c30849_g4_i2	1.49671	1.4181	8.82733	0.00296752	0.046898
c23507_g1_i5	1.49606	6.41697	12.6701	0.000371555	0.00976624
c63744_g1_i1	1.49427	2.51026	9.79817	0.00174686	0.0314095
c18643_g1_i2	1.49291	1.14337	11.0699	0.00087739	0.0189367
c27499_g2_i1	1.49245	2.83589	8.95797	0.00276262	0.0444748
c25868_g1_i6	1.49212	1.64752	16.7327	4.30318e-05	0.00181107
c28280_g1_i6	1.4915	3.7827	22.5224	2.07704e-06	0.000154589
c19256_g1_i1	1.49141	1.90479	15.3545	8.91096e-05	0.00324772
c30919_g1_i2	1.49086	3.02059	15.5555	8.01177e-05	0.00296587
c80952_g1_i1	1.49051	6.2687	21.3249	3.87653e-06	0.000258579
c30881_g3_i1	1.48956	5.53473	28.9171	7.55434e-08	9.53816e-06
c29349_g1_i6	1.48879	3.12721	8.99313	0.00270997	0.0439404
c30919_g1_i1	1.48841	4.17356	26.9177	2.12311e-07	2.27449e-05
c66940_g1_i1	1.48697	2.59154	16.8085	4.1348e-05	0.00175906
c20046_g1_i2	1.48659	3.9634	21.427	3.67558e-06	0.000247982
c30864_g1_i1	1.48639	4.26715	43.4115	4.43578e-11	2.09091e-08
c14256_g1_i1	1.48587	3.37755	13.4884	0.00024004	0.00700753
c36334_g1_i1	1.48566	1.27082	12.7915	0.000348192	0.00928328
c28037_g1_i1	1.48557	2.7673	15.1067	0.000101604	0.00357769
c31156_g4_i1	1.48466	1.7726	8.97815	0.00273227	0.0441909
c30180_g3_i4	1.48463	4.56377	18.1482	2.04361e-05	0.000978965
c25155_g2_i2	1.48191	3.92825	25.151	5.30119e-07	4.91898e-05
c30844_g2_i3	1.48132	3.87111	12.41	0.00042705	0.0108481
c29546_g2_i8	1.48087	4.99261	29.5007	5.5896e-08	7.4852e-06
c29429_g1_i2	1.47855	5.45467	15.321	9.07014e-05	0.00328205
c31279_g8_i1	1.4785	5.27064	26.2141	3.05588e-07	3.10444e-05
c31149_g2_i1	1.47421	0.925805	10.0661	0.0015102	0.0281807
c4244_g1_i1	1.47141	2.08883	11.9505	0.000546329	0.0131749
c25512_g1_i1	1.47087	4.78349	43.5848	4.05982e-11	1.96612e-08
c30309_g1_i2	1.46971	0.963293	10.2614	0.00135845	0.0261291
c30746_g2_i3	1.46945	3.73897	25.3697	4.73285e-07	4.47381e-05
c29546_g2_i5	1.46929	3.98997	13.8572	0.000197238	0.00603308
c30503_g5_i8	1.46926	7.29064	35.4153	2.6638e-09	6.11515e-07
c84704_g1_i1	1.46668	4.83656	35.8694	2.10998e-09	5.29036e-07
c30548_g3_i8	1.46621	3.19629	27.8329	1.3226e-07	1.54316e-05
c26999_g1_i2	1.46603	3.68825	13.5166	0.000236457	0.00692009
c27078_g2_i1	1.4652	6.40213	18.084	2.11374e-05	0.0010071
c10894_g1_i1	1.46024	3.33107	16.0902	6.0396e-05	0.00235152
c30993_g2_i4	1.45947	0.768089	11.6931	0.000627327	0.0146582
c30548_g3_i11	1.45829	3.41	35.1534	3.04723e-09	6.8617e-07
c31225_g1_i4	1.45507	4.66113	23.0739	1.55892e-06	0.000121425
c17438_g1_i1	1.45417	6.05221	52.1307	5.1928e-13	4.65889e-10
c31228_g2_i1	1.45186	3.20961	24.3356	8.09312e-07	7.02988e-05
c24554_g1_i1	1.4516	2.62343	16.8991	3.94205e-05	0.00169336
c21973_g2_i1	1.4508	1.40396	12.7091	0.00036389	0.00961479
c6857_g1_i1	1.45059	3.41782	15.0038	0.000107294	0.00374447
c11491_g1_i2	1.44664	2.92048	21.3808	3.76533e-06	0.000253071
c48428_g1_i1	1.44634	5.38315	17.0222	3.69453e-05	0.0016125
c30231_g8_i1	1.44508	1.23346	12.2583	0.000463196	0.0115422
c28605_g1_i1	1.44343	4.11977	22.314	2.31516e-06	0.000167721
c14059_g1_i1	1.44202	7.17307	44.5012	2.54204e-11	1.4042e-08
c8603_g1_i1	1.44039	5.90255	32.2923	1.32637e-08	2.32134e-06
c28280_g1_i5	1.43889	3.57595	17.8066	2.44539e-05	0.00113454
c30674_g1_i7	1.43808	3.78887	16.9924	3.75291e-05	0.00163194
c63593_g1_i1	1.43661	1.49103	12.5104	0.000404694	0.010375
c30548_g3_i4	1.43648	2.94479	32.2532	1.35331e-08	2.35683e-06
c22903_g1_i1	1.43606	2.39532	9.13953	0.00250145	0.0413049
c30544_g1_i1	1.4356	7.01019	26.9069	2.13498e-07	2.2803e-05
c80251_g1_i1	1.43482	3.82598	15.0836	0.000102855	0.00361097
c26927_g1_i6	1.43473	2.71146	10.7469	0.00104452	0.0215822
c53430_g1_i1	1.43373	2.92962	11.2234	0.000807705	0.0177249
c30746_g2_i11	1.43337	0.921578	9.95014	0.00160837	0.0295381
c65320_g1_i1	1.4331	1.69334	26.9921	2.04292e-07	2.20867e-05
c24428_g1_i1	1.43306	2.22996	19.8263	8.48087e-06	0.000485939
c30913_g1_i5	1.43127	7.50327	19.3486	1.08901e-05	0.000595052
c53174_g1_i1	1.42824	3.4748	20.5673	5.75712e-06	0.000357265
c26503_g1_i2	1.42584	0.691458	9.18289	0.00244288	0.0406033
c24744_g2_i2	1.42497	4.67065	34.3245	4.66475e-09	9.44147e-07
c29127_g1_i4	1.42298	4.27111	10.3152	0.00131938	0.0255864
c2854_g1_i2	1.42284	4.6188	31.3074	2.20242e-08	3.49875e-06
c28425_g2_i1	1.42237	3.46869	17.7494	2.52001e-05	0.00116228
c25868_g1_i7	1.42209	1.88293	21.7658	3.08047e-06	0.000211875
c30074_g6_i1	1.41886	2.72755	14.8214	0.000118186	0.00402526
c8861_g1_i1	1.41674	2.45416	14.4756	0.00014199	0.00463936
c27142_g1_i5	1.41657	1.95962	9.31622	0.00227134	0.0383287
c67740_g1_i1	1.4163	6.88184	10.9751	0.000923426	0.0197018
c19866_g1_i3	1.41596	2.5275	14.5439	0.000136929	0.00451992
c28499_g1_i6	1.41519	5.50284	21.9615	2.78177e-06	0.000193591
c38635_g1_i1	1.4132	1.14379	9.81432	0.00173158	0.0312012
c30548_g3_i14	1.41261	2.6038	35.6352	2.37944e-09	5.8014e-07
c31242_g9_i1	1.41229	4.36658	20.1291	7.23851e-06	0.000427931
c22180_g1_i7	1.41053	1.19065	11.2445	0.000798606	0.0175747
c13148_g1_i1	1.40923	2.06328	32.1917	1.3969e-08	2.42081e-06
c30470_g2_i1	1.40882	2.16231	11.3499	0.000754518	0.016787
c80438_g1_i1	1.40756	1.4828	21.1573	4.23092e-06	0.000276644
c48133_g1_i1	1.4075	1.50033	10.3906	0.00126658	0.0248291
c16984_g1_i1	1.40532	4.50348	18.0376	2.16587e-05	0.00102917
c24428_g1_i3	1.40327	1.986	15.4581	8.43561e-05	0.00309361
c27099_g1_i1	1.40196	6.95194	15.0915	0.000102426	0.00360303
c30548_g3_i3	1.40156	3.12403	25.0592	5.55969e-07	5.11841e-05
c8603_g1_i2	1.40152	6.24856	28.608	8.86148e-08	1.08778e-05
c30544_g1_i2	1.40092	6.87915	25.496	4.43291e-07	4.22417e-05
c28780_g2_i2	1.40075	2.72855	13.6124	0.000224699	0.00665308
c50650_g1_i1	1.40017	1.8777	9.35778	0.00222041	0.0376489
c30896_g2_i7	1.39902	3.65805	13.2038	0.000279389	0.00787658
c28631_g1_i3	1.39836	2.07579	12.324	0.000447182	0.0112361
c10533_g1_i2	1.39774	1.37667	12.842	0.000338918	0.00908398
c38330_g1_i1	1.39634	3.24948	20.9242	4.7782e-06	0.000304367
c29665_g2_i3	1.39573	4.05768	12.5209	0.000402425	0.0103393
c13583_g1_i1	1.39506	4.03087	55.2203	1.07747e-13	1.19037e-10
c28280_g1_i3	1.39399	4.35462	17.0365	3.66674e-05	0.00160235
c31222_g1_i1	1.39357	5.57584	33.1059	8.72755e-09	1.6412e-06
c12148_g1_i1	1.39336	3.34626	11.2427	0.000799381	0.0175749
c22602_g1_i3	1.39333	5.47507	33.5461	6.95948e-09	1.33717e-06
c30746_g2_i25	1.39126	2.41258	9.95061	0.00160796	0.0295381
c27890_g2_i4	1.38929	5.3333	15.4134	8.63734e-05	0.00316103
c6543_g2_i1	1.38738	3.57832	9.36931	0.00220649	0.0374669
c25868_g1_i3	1.38722	2.06473	22.3871	2.2287e-06	0.000162456
c63462_g1_i1	1.38614	3.98236	27.4909	1.57837e-07	1.79649e-05
c28857_g2_i1	1.38299	5.45514	13.613	0.000224627	0.00665308
c30503_g5_i4	1.38162	8.45284	26.3599	2.83369e-07	2.90375e-05
c29290_g2_i2	1.38085	1.49417	19.4491	1.03318e-05	0.000568939
c35820_g1_i1	1.38042	1.02996	38.251	6.22054e-10	1.86272e-07
c14451_g1_i1	1.3801	3.70468	12.3805	0.00043385	0.0109582
c30881_g2_i1	1.37899	7.4748	14.8446	0.000116743	0.00398765
c48454_g1_i1	1.37652	1.7351	14.1355	0.000170102	0.00539339
c27895_g2_i4	1.37598	1.96956	24.1529	8.89812e-07	7.59844e-05
c12260_g1_i1	1.37511	4.14529	9.92334	0.00163196	0.0298318
c30669_g1_i10	1.37442	2.93219	9.97107	0.00159019	0.0293107
c27932_g1_i3	1.37432	1.97779	8.98031	0.00272905	0.0441758
c29348_g1_i2	1.37315	3.43236	16.7789	4.19969e-05	0.00177765
c28425_g2_i2	1.37308	4.22075	24.2614	8.41078e-07	7.25235e-05
c30548_g5_i6	1.37259	1.91045	10.9494	0.000936357	0.0199627
c17461_g1_i1	1.37013	2.91023	17.4955	2.87984e-05	0.0013036
c21295_g1_i1	1.36983	5.03557	32.8093	1.01659e-08	1.86215e-06
c31516_g1_i5	1.36726	3.07793	16.2381	5.58583e-05	0.00221634
c29716_g1_i6	1.36724	4.51981	17.5999	2.72605e-05	0.00124194
c28605_g1_i2	1.36611	4.54103	24.9341	5.93231e-07	5.37756e-05
c9689_g1_i1	1.36584	4.48773	43.5886	4.05193e-11	1.96612e-08
c29722_g1_i4	1.36463	1.81798	12.6558	0.000374396	0.00981173
c18969_g1_i2	1.3634	1.70451	10.114	0.0014715	0.0277007
c84933_g1_i1	1.36146	1.36538	14.7043	0.000125761	0.00421825
c65663_g1_i1	1.3613	1.51332	9.62492	0.00191955	0.0337423
c63618_g1_i1	1.35956	2.90331	15.2984	9.17947e-05	0.00330134
c28037_g1_i3	1.35865	2.73278	11.9606	0.000543379	0.0131208
c29529_g2_i3	1.3576	5.90399	15.346	8.95113e-05	0.00325565
c69557_g1_i1	1.35545	4.40048	9.98272	0.00158016	0.0291868
c22111_g1_i3	1.35516	2.8787	9.2241	0.0023885	0.0399247
c30191_g3_i8	1.35306	0.94093	11.4356	0.00072052	0.0162039
c29348_g1_i3	1.35209	3.71715	19.4576	1.02858e-05	0.000567833
c18185_g1_i2	1.35206	6.2635	21.337	3.8522e-06	0.000257442
c24670_g1_i4	1.35114	1.63475	12.7477	0.000356455	0.00943951
c17107_g1_i1	1.35112	2.3736	23.3482	1.35167e-06	0.000108033
c26590_g1_i2	1.35045	3.46553	24.5877	7.10025e-07	6.24416e-05
c66702_g1_i1	1.34936	3.46995	20.5731	5.73969e-06	0.000357245
c19706_g1_i2	1.3492	2.642	9.56726	0.00198078	0.034547
c30408_g1_i1	1.34908	4.76024	22.1331	2.54382e-06	0.000180291
c17438_g1_i2	1.34883	6.00116	40.0925	2.42212e-10	8.23357e-08
c31242_g3_i5	1.34621	2.77438	17.7481	2.52163e-05	0.00116228
c26166_g1_i1	1.34491	0.962714	9.67128	0.00187171	0.0331184
c2051_g1_i1	1.34453	2.56744	13.006	0.000310493	0.00850698
c29598_g1_i1	1.34122	1.38466	9.49401	0.00206144	0.035533
c19018_g1_i1	1.3397	4.81203	14.6076	0.000132382	0.00439143
c13926_g1_i1	1.33917	1.22062	9.48496	0.00207163	0.0356912
c30291_g1_i2	1.3389	4.18911	26.0253	3.36978e-07	3.3464e-05
c31279_g8_i3	1.3382	4.84723	22.1324	2.54478e-06	0.000180291
c27288_g1_i3	1.33796	6.75667	21.4499	3.63193e-06	0.000245506
c45214_g1_i1	1.33726	4.14396	10.5782	0.00114428	0.0231033
c31276_g5_i8	1.33458	4.52518	13.7443	0.000209456	0.00630186
c30019_g2_i2	1.33403	3.47217	13.6846	0.000216221	0.00647801
c22736_g1_i3	1.33297	2.74189	17.9247	2.29815e-05	0.00107897
c26356_g1_i2	1.33271	1.40556	14.8536	0.000116188	0.00397352
c30887_g2_i8	1.33268	2.05381	14.3857	0.000148932	0.00484825
c28664_g1_i5	1.33257	1.37201	8.8492	0.00293217	0.0465474
c6611_g1_i1	1.33181	3.17067	11.1029	0.000861945	0.0186718
c32141_g1_i1	1.32975	3.97634	23.8612	1.03538e-06	8.65336e-05
c29728_g1_i3	1.32974	2.39122	24.2084	8.64562e-07	7.4367e-05
c27266_g1_i2	1.32888	2.51073	13.9014	0.000192651	0.00593275
c20709_g1_i2	1.32689	5.89065	23.5551	1.2139e-06	9.79797e-05
c83085_g1_i1	1.32679	1.98265	9.68919	0.00185355	0.0328794
c31075_g2_i6	1.32249	3.81573	14.7159	0.000124988	0.00420278
c67687_g1_i1	1.32227	1.84726	18.0049	2.20342e-05	0.00104141
c47845_g1_i1	1.3214	4.73956	17.0664	3.6096e-05	0.00158325
c30074_g3_i2	1.32109	3.0473	10.8836	0.000970177	0.0204402
c25278_g1_i1	1.32091	3.48125	12.057	0.000515972	0.0126324
c18185_g1_i1	1.32047	6.15227	19.6332	9.38248e-06	0.00052484
c28605_g1_i3	1.31975	3.55108	24.1942	8.7093e-07	7.4733e-05
c10156_g1_i2	1.31878	4.98707	23.6615	1.14857e-06	9.42117e-05
c31094_g12_i1	1.31862	8.66501	12.5732	0.000391312	0.0101434
c28499_g1_i1	1.31713	5.27821	19.1349	1.21799e-05	0.000651432
c24670_g1_i2	1.31618	1.55001	10.5043	0.00119095	0.0236945
c29348_g1_i5	1.31559	3.50324	16.3479	5.27143e-05	0.00213447
c34870_g1_i1	1.31533	1.22341	18.6558	1.56569e-05	0.000790741
c67209_g1_i1	1.31494	6.91341	15.8131	6.9918e-05	0.00266359
c6295_g1_i1	1.31396	1.98451	18.2333	1.95435e-05	0.000945173
c30275_g4_i3	1.31256	2.97189	8.99209	0.00271151	0.0439404
c81277_g1_i1	1.31188	3.40224	32.9095	9.65479e-09	1.77774e-06
c30449_g2_i3	1.31156	3.00149	11.209	0.000814015	0.0177971
c65415_g1_i1	1.31144	3.08713	10.4697	0.00121351	0.0240477
c20585_g1_i2	1.31114	2.69246	12.1929	0.000479708	0.0118595
c28897_g1_i1	1.31051	5.28961	14.9678	0.000109359	0.00379487
c30792_g3_i3	1.31049	1.54147	18.6181	1.59701e-05	0.000800837
c16972_g1_i1	1.30853	2.1327	8.9727	0.00274043	0.0442473
c19505_g1_i1	1.30846	1.55528	8.85781	0.00291838	0.0463909
c10011_g1_i2	1.30639	3.26066	13.0618	0.000301377	0.00831091
c28859_g1_i2	1.30546	6.5116	11.6455	0.000643594	0.01492
c21295_g1_i2	1.30532	5.11367	29.9709	4.38587e-08	6.08053e-06
c28631_g1_i5	1.30506	2.12479	9.5122	0.0020411	0.0352857
c6516_g1_i2	1.3041	3.15901	20.3064	6.59797e-06	0.000398732
c532_g1_i1	1.30393	5.39874	19.9928	7.77351e-06	0.000454243
c27305_g2_i1	1.30323	2.26505	9.99359	0.00157086	0.0290605
c23176_g1_i2	1.30193	3.41968	17.201	3.36252e-05	0.00149341
c31210_g8_i1	1.30138	3.15511	20.164	7.10793e-06	0.000422331
c28921_g3_i2	1.29993	1.04863	10.7021	0.00107013	0.0219699
c23132_g2_i2	1.2994	2.56988	19.2606	1.14036e-05	0.000617382
c25217_g1_i3	1.29659	2.37987	10.4055	0.00125638	0.0247279
c28605_g2_i2	1.29377	6.7823	24.9208	5.97335e-07	5.40092e-05
c14706_g1_i1	1.29329	4.4869	10.5718	0.00114823	0.0231566
c30206_g1_i1	1.29272	4.65072	13.7148	0.000212775	0.00639103
c48897_g1_i1	1.2923	3.76976	22.5734	2.02262e-06	0.00015214
c20602_g1_i1	1.29087	2.76501	12.8679	0.000334261	0.0090001
c6308_g1_i2	1.28899	8.41492	17.8646	2.37187e-05	0.00110705
c30509_g1_i1	1.28895	1.11269	10.1625	0.00143324	0.0272122
c29832_g1_i12	1.28846	1.01413	10.2421	0.00137269	0.0263314
c2117_g2_i1	1.28798	3.77871	12.3078	0.000451059	0.0113174
c17461_g1_i2	1.28788	2.92506	15.5762	7.92439e-05	0.00293967
c32434_g1_i1	1.28773	2.50579	9.70091	0.00184177	0.0327368
c30645_g1_i18	1.28704	3.42492	19.1844	1.18682e-05	0.000638625
c28921_g3_i4	1.2867	1.17077	10.1457	0.0014464	0.0273447
c54684_g1_i1	1.28603	2.28145	13.0587	0.000301886	0.00831845
c6308_g1_i1	1.28586	7.91721	15.6926	7.4514e-05	0.00279352
c21055_g1_i2	1.28574	5.02217	19.814	8.53532e-06	0.000488267
c26110_g2_i2	1.28509	5.72914	12.278	0.000458318	0.0114417
c30487_g2_i2	1.28367	2.92976	8.82934	0.00296425	0.046875
c30291_g1_i11	1.28333	2.71296	16.6201	4.56655e-05	0.00189708
c22111_g1_i2	1.28307	4.52911	14.2711	0.000158275	0.00509278
c89714_g1_i1	1.28155	3.18695	11.4427	0.000717767	0.0161706
c26969_g4_i1	1.28028	3.98035	22.064	2.63715e-06	0.00018609
c83387_g1_i1	1.27896	2.64361	18.2901	1.89693e-05	0.000919919
c27288_g1_i4	1.27575	5.87996	16.9319	3.87452e-05	0.00167657
c29740_g2_i1	1.27475	2.34522	10.9244	0.000949052	0.020115
c27131_g1_i1	1.26915	7.61498	22.2916	2.34229e-06	0.000168994
c27560_g1_i1	1.26846	3.00677	27.4396	1.6208e-07	1.83068e-05
c30206_g2_i3	1.26652	4.31198	16.1779	5.76639e-05	0.00226452
c47736_g1_i1	1.26521	2.97741	10.6843	0.00108046	0.0221306
c30548_g3_i12	1.26362	2.37966	24.744	6.54722e-07	5.84505e-05
c26110_g2_i1	1.26273	5.35028	12.0092	0.000529386	0.0128716
c30162_g1_i1	1.26238	5.05413	10.5793	0.00114363	0.0231033
c48717_g1_i1	1.26024	1.83138	10.1819	0.00141822	0.027058
c29985_g2_i1	1.25994	2.2942	10.3972	0.00126209	0.0247882
c11012_g1_i1	1.25965	3.29705	17.8855	2.34605e-05	0.00109854
c6973_g1_i2	1.25867	2.69977	10.4474	0.00122825	0.0242718
c30435_g3_i1	1.25803	4.76811	19.4996	1.00619e-05	0.000557552
c29546_g2_i3	1.25767	4.40788	23.3209	1.37103e-06	0.000109167
c19159_g1_i2	1.25733	4.12012	18.192	1.99715e-05	0.00095931
c40816_g1_i1	1.25648	2.85816	16.3061	5.38892e-05	0.00215826
c20660_g1_i1	1.25613	5.13909	23.1085	1.5311e-06	0.000120287
c22602_g1_i1	1.25457	3.36046	12.541	0.000398117	0.0102692
c30725_g2_i6	1.25457	1.82956	17.6698	2.62759e-05	0.00120614
c29546_g2_i1	1.25304	4.45316	19.1962	1.1795e-05	0.000635655
c30790_g5_i2	1.25266	5.58097	27.9872	1.22124e-07	1.43914e-05
c9658_g1_i1	1.25217	1.1513	13.6987	0.000214608	0.00644061
c36758_g1_i1	1.25211	1.46176	18.5578	1.64827e-05	0.000818418
c28608_g1_i3	1.25154	1.42509	15.2421	9.45721e-05	0.00337037
c24594_g1_i3	1.25145	1.97241	33.2277	8.1974e-09	1.5665e-06
c33558_g1_i1	1.25107	2.49065	11.2409	0.000800122	0.0175803
c50777_g1_i2	1.25064	5.08937	18.7972	1.45383e-05	0.000748142
c50117_g1_i1	1.24906	2.04302	12.7678	0.000352635	0.00936641
c30291_g1_i5	1.24649	3.66748	17.9403	2.27942e-05	0.00107289
c29546_g2_i4	1.24374	6.13571	24.7602	6.49247e-07	5.81565e-05
c80526_g1_i1	1.24247	3.40059	18.7928	1.45718e-05	0.00074852
c30852_g3_i7	1.24206	4.90685	13.7557	0.00020819	0.00628785
c28859_g1_i4	1.24163	6.27563	10.7757	0.00102843	0.0213745
c19159_g1_i1	1.24075	2.32598	9.11236	0.00253888	0.0417669
c30180_g5_i1	1.2405	4.07849	9.78841	0.00175615	0.0314994
c29647_g2_i1	1.24025	0.820672	8.94109	0.00278826	0.0447451
c22587_g1_i2	1.24013	6.31657	23.2868	1.39558e-06	0.000110872
c24439_g1_i3	1.23971	1.5834	10.2152	0.00139291	0.0266469
c29221_g1_i1	1.23948	1.50725	20.2962	6.63308e-06	0.000399488
c25870_g1_i2	1.23536	2.67801	15.0634	0.000103961	0.00363893
c30881_g2_i16	1.23101	7.42524	14.8943	0.000113704	0.00391378
c30714_g3_i3	1.23012	8.16323	11.4626	0.000710096	0.0160923
c28580_g1_i2	1.22815	6.26016	9.34788	0.00223243	0.0377985
c29060_g1_i3	1.22771	2.6884	10.1781	0.00142121	0.0270645
c64315_g1_i1	1.22549	4.52516	28.8689	7.74455e-08	9.74353e-06
c30548_g3_i15	1.2235	4.20166	42.773	6.14737e-11	2.65968e-08
c31629_g1_i1	1.22183	2.54438	9.66596	0.00187714	0.0331978
c23015_g1_i1	1.22092	5.33848	12.5704	0.000391908	0.0101503
c29736_g1_i9	1.2208	3.0837	13.8569	0.000197274	0.00603308
c30449_g2_i4	1.21831	2.91039	11.1867	0.000823848	0.0179898
c28608_g1_i6	1.21788	1.67009	16.3034	5.39671e-05	0.00215826
c27336_g1_i1	1.2175	2.52919	10.7387	0.00104916	0.0216389
c16546_g1_i2	1.21665	2.25171	9.39798	0.00217225	0.0369921
c23357_g1_i2	1.21654	3.84817	17.9747	2.23859e-05	0.00105662
c24554_g1_i2	1.21446	2.63813	11.671	0.000634829	0.0147555
c31276_g5_i9	1.21441	3.29584	18.0565	2.1445e-05	0.00102038
c22291_g1_i2	1.2139	2.47724	9.46928	0.00208942	0.0358752
c26149_g1_i2	1.21386	1.00411	10.8374	0.000994707	0.02087
c26999_g1_i1	1.21097	6.07949	12.4296	0.000422584	0.0107634
c22602_g1_i2	1.21034	3.5483	12.228	0.000470779	0.0116796
c23811_g3_i1	1.20994	7.04173	33.9907	5.53774e-09	1.09372e-06
c81405_g1_i1	1.20961	4.30452	15.6885	7.46759e-05	0.00279663
c30548_g3_i2	1.2081	3.45517	26.1997	3.07874e-07	3.1187e-05
c11491_g1_i1	1.20773	4.09541	20.7255	5.30068e-06	0.000332851
c25278_g1_i4	1.2066	3.44919	9.96113	0.0015988	0.0294387
c49581_g1_i1	1.20644	3.37231	12.38	0.000433951	0.0109582
c84728_g1_i1	1.20554	3.96075	12.4036	0.000428497	0.010867
c29013_g1_i4	1.20354	4.07436	22.1465	2.52611e-06	0.00017969
c31075_g5_i1	1.20315	2.55404	15.5942	7.84946e-05	0.00291494
c28172_g1_i1	1.2011	4.77963	22.2298	2.41896e-06	0.000173112
c31156_g2_i1	1.20038	8.01734	13.5168	0.000236437	0.00692009
c30180_g3_i1	1.20005	5.18537	21.1345	4.28152e-06	0.000277927
c39213_g1_i1	1.19899	3.47196	16.4681	4.94745e-05	0.00202673
c25857_g2_i1	1.19741	4.11734	13.4627	0.000243358	0.00707519
c19505_g1_i2	1.19735	1.89597	10.8236	0.00100215	0.020964
c30193_g3_i1	1.19378	2.77422	10.004	0.00156197	0.0289112
c27895_g1_i2	1.19336	3.94655	12.0493	0.00051813	0.0126677
c29219_g1_i6	1.19294	2.39502	8.85059	0.00292993	0.0465328
c28631_g1_i7	1.1927	2.23318	9.71902	0.0018237	0.0324803
c20660_g1_i2	1.19268	4.81287	19.7704	8.73243e-06	0.00049713
c30162_g1_i7	1.19254	4.59856	13.376	0.00025487	0.00733746
c31238_g4_i2	1.19078	1.77131	9.1476	0.00249044	0.0411424
c30548_g3_i9	1.19039	3.31417	42.7662	6.16903e-11	2.65968e-08
c28631_g1_i6	1.18962	2.19146	10.6985	0.00107222	0.0220001
c31210_g2_i21	1.18942	4.32081	13.2844	0.000267617	0.00762376
c19231_g1_i1	1.18852	5.56564	31.4731	2.02221e-08	3.24959e-06
c65002_g1_i1	1.18768	1.1155	11.9793	0.000537952	0.0130173
c28758_g1_i3	1.18725	4.21817	14.1722	0.000166817	0.00530827
c24268_g1_i6	1.18715	2.43431	26.074	3.28579e-07	3.28143e-05
c20790_g2_i1	1.18669	3.80414	19.2288	1.15953e-05	0.000625847
c35081_g1_i1	1.18646	2.74961	10.2848	0.00134132	0.0259124
c31412_g1_i25	1.18635	2.88453	16.1114	5.97227e-05	0.00233044
c31152_g1_i1	1.18503	3.68472	14.5844	0.00013402	0.0044405
c50777_g1_i1	1.18432	4.92504	18.3095	1.87765e-05	0.000913073
c48572_g1_i1	1.18316	1.61241	13.1031	0.000294815	0.0082043
c27099_g1_i2	1.18284	7.45927	11.9219	0.00055479	0.0133063
c48127_g1_i1	1.18172	2.75113	27.3389	1.7074e-07	1.91625e-05
c85667_g1_i1	1.18108	4.18292	18.736	1.50122e-05	0.000763633
c48137_g1_i1	1.17893	2.98625	15.3221	9.06493e-05	0.00328205
c31225_g1_i8	1.17863	3.36792	14.1239	0.000171151	0.00541693
c29716_g1_i9	1.17839	5.64042	14.7148	0.000125062	0.00420278
c29028_g1_i1	1.17816	2.53829	10.2897	0.00133772	0.0258569
c29736_g1_i5	1.17748	1.80128	10.6709	0.00108832	0.022253
c25868_g1_i1	1.17747	3.59599	24.7012	6.69417e-07	5.96118e-05
c31225_g1_i1	1.17719	6.10834	14.9795	0.000108686	0.0037856
c23015_g1_i2	1.17682	4.96537	8.88755	0.00287122	0.0457442
c25237_g1_i5	1.17569	1.3219	8.77255	0.00305798	0.047855
c10011_g1_i1	1.17543	3.54407	12.8441	0.000338539	0.00908398
c31608_g1_i1	1.17541	2.65215	19.9562	7.92366e-06	0.000460732
c49592_g1_i1	1.17338	2.39213	20.5089	5.93533e-06	0.000366199
c28108_g1_i1	1.1731	5.03059	19.312	1.11006e-05	0.000603753
c25868_g1_i8	1.17145	2.64383	19.3206	1.10508e-05	0.00060197
c28859_g1_i3	1.1706	6.67391	9.6508	0.00189269	0.0333894
c30206_g2_i4	1.16861	4.52972	15.9795	6.40332e-05	0.00246609
c51567_g1_i1	1.16767	2.84093	9.94252	0.00161505	0.0296299
c30714_g3_i2	1.1673	7.51417	11.4487	0.000715456	0.0161414
c25036_g1_i4	1.16712	2.32393	13.0945	0.000296167	0.0082236
c56633_g1_i1	1.16651	2.06727	14.1651	0.000167451	0.00531887
c31516_g1_i1	1.16617	2.70754	13.3217	0.000262347	0.00749976
c27336_g1_i2	1.16528	2.21238	9.35819	0.00221991	0.0376489
c30790_g7_i5	1.16517	4.45318	10.3461	0.00129749	0.0252589
c15881_g1_i1	1.16505	3.60456	11.9302	0.000552307	0.0132738
c30419_g5_i1	1.16361	3.41207	14.0392	0.000179038	0.00558654
c48917_g1_i1	1.16279	3.04637	14.2907	0.000156638	0.00505718
c10156_g1_i1	1.16143	4.99173	18.3816	1.80797e-05	0.000881615
c81990_g1_i1	1.16115	2.66422	24.9499	5.88388e-07	5.34738e-05
c30746_g2_i10	1.16074	3.28984	19.3927	1.06414e-05	0.000582748
c30849_g4_i4	1.16037	2.9127	10.9349	0.000943687	0.020084
c37213_g1_i1	1.15897	1.59482	9.63073	0.00191349	0.0337058
c18969_g1_i1	1.15848	2.14247	9.3753	0.00219929	0.0373626
c31222_g1_i4	1.15712	5.41794	22.4647	2.14043e-06	0.000157812
c31225_g1_i2	1.15546	5.72512	13.1897	0.000281488	0.00792153
c29829_g2_i1	1.15365	8.61704	16.2748	5.47869e-05	0.00218117
c16984_g1_i3	1.15282	4.79463	11.9336	0.000551311	0.0132679
c13103_g1_i1	1.15259	2.215	18.643	1.57625e-05	0.000793804
c30289_g12_i2	1.15257	2.40515	18.2237	1.96424e-05	0.000947365
c30407_g3_i1	1.15139	5.55616	38.3676	5.85976e-10	1.78586e-07
c17107_g1_i2	1.15129	2.81128	15.7922	7.06919e-05	0.00268545
c31381_g6_i1	1.15087	1.48692	15.7822	7.10671e-05	0.00269575
c31156_g2_i2	1.14912	8.90967	12.7568	0.000354711	0.00940743
c30746_g2_i1	1.14886	4.46209	18.4867	1.71097e-05	0.000843623
c81185_g1_i1	1.14825	4.61648	34.9602	3.36509e-09	7.29853e-07
c26359_g2_i1	1.1481	3.59685	13.3364	0.000260303	0.00745744
c30790_g5_i1	1.14735	5.2363	23.5644	1.20804e-06	9.77297e-05
c28897_g2_i1	1.1473	4.31713	17.1169	3.51485e-05	0.0015591
c29716_g1_i4	1.14583	6.31725	15.393	8.73092e-05	0.00319198
c18564_g2_i1	1.14523	5.62102	20.5663	5.76022e-06	0.000357265
c30291_g1_i9	1.14506	3.65259	13.9582	0.000186921	0.00580176
c10894_g1_i2	1.1443	3.04736	10.5139	0.00118481	0.0236548
c30275_g4_i10	1.14429	5.11003	13.7483	0.000209014	0.00629905
c28605_g2_i1	1.14405	6.76747	19.578	9.65769e-06	0.000537682
c25036_g1_i3	1.14399	4.26041	18.034	2.17e-05	0.00102975
c30407_g3_i5	1.14383	5.57324	42.9576	5.59398e-11	2.47205e-08
c31035_g4_i2	1.14072	3.51565	27.7757	1.36223e-07	1.58155e-05
c11012_g1_i2	1.14012	1.91652	9.35448	0.00222441	0.0376987
c15154_g1_i3	1.13784	3.67549	19.0647	1.26359e-05	0.000670494
c30147_g2_i12	1.1377	3.02824	30.8739	2.75353e-08	4.2308e-06
c52390_g1_i1	1.13678	2.52693	15.5636	7.97755e-05	0.00295629
c30546_g1_i5	1.13646	2.33389	12.6649	0.000372584	0.009786
c53768_g1_i1	1.13587	2.04846	9.29485	0.00229799	0.0386861
c20869_g1_i2	1.13567	6.70586	13.1747	0.000283752	0.0079615
c31276_g5_i12	1.1342	2.31258	17.1023	3.54199e-05	0.00156721
c30548_g5_i3	1.13349	3.27575	14.7914	0.000120083	0.00408596
c29829_g3_i1	1.13209	8.04708	19.0626	1.26501e-05	0.000670494
c31071_g3_i1	1.13129	1.44797	22.1634	2.50404e-06	0.000178478
c30416_g1_i1	1.13088	2.36201	13.4713	0.000242235	0.00705416
c80337_g1_i1	1.12977	1.02752	11.7887	0.000595923	0.0140357
c31929_g1_i1	1.12915	3.8965	23.0734	1.55932e-06	0.000121425
c27919_g1_i3	1.12872	2.81621	14.7305	0.000124022	0.00417973
c30039_g2_i12	1.12866	3.6092	8.99611	0.00270555	0.0439404
c35293_g1_i1	1.12828	2.1572	13.8086	0.000202403	0.00616327
c26037_g1_i1	1.12789	6.22708	15.3649	8.8621e-05	0.0032344
c30714_g3_i1	1.12681	7.61635	10.5345	0.00117165	0.0235082
c80481_g1_i1	1.12637	4.8402	24.17	8.81948e-07	7.54952e-05
c29569_g1_i1	1.12633	3.08372	10.2736	0.00134951	0.0259854
c6693_g1_i1	1.12588	4.94035	16.8367	4.07389e-05	0.00174363
c88416_g1_i1	1.12586	2.74232	11.7027	0.000624108	0.0146017
c19572_g1_i1	1.12578	2.60744	9.58343	0.00196341	0.0343287
c33316_g1_i1	1.12526	7.20294	50.0714	1.48249e-12	1.19114e-09
c13148_g1_i2	1.12493	2.97023	21.4562	3.62005e-06	0.000245172
c16546_g1_i1	1.1221	2.42216	10.085	0.0014948	0.0280348
c26876_g2_i1	1.12135	2.72943	19.6811	9.15032e-06	0.000516759
c28859_g1_i1	1.12065	7.79188	9.0432	0.00263674	0.0430363
c66866_g1_i1	1.11992	1.6363	9.74758	0.00179559	0.0320922
c31225_g1_i7	1.11973	4.94423	15.5162	8.18031e-05	0.00301563
c23407_g1_i3	1.1192	3.28144	14.0976	0.000173566	0.005464
c30761_g1_i2	1.11919	3.55558	16.4872	4.89794e-05	0.00201227
c30746_g2_i26	1.11915	4.42912	16.2284	5.61467e-05	0.00222279
c28425_g1_i5	1.11905	3.01072	11.3531	0.000753241	0.0167691
c36390_g1_i1	1.11888	5.16702	29.382	5.94278e-08	7.86873e-06
c30407_g3_i3	1.11803	6.56965	26.7819	2.27757e-07	2.39639e-05
c28577_g2_i2	1.11741	4.98573	29.2247	6.4451e-08	8.34628e-06
c29645_g1_i1	1.11597	1.72806	16.34	5.29335e-05	0.00213598
c29954_g1_i6	1.11417	3.32514	14.9474	0.000110552	0.00382049
c26835_g1_i2	1.11333	2.51052	18.8942	1.3817e-05	0.000718344
c48024_g1_i1	1.11278	4.23954	10.7701	0.00103152	0.0214011
c30746_g3_i1	1.11269	3.65558	11.624	0.000651076	0.0150441
c29546_g2_i6	1.11265	4.85572	17.8632	2.37362e-05	0.00110705
c84300_g1_i1	1.11154	4.85202	11.8713	0.000570044	0.01358
c9010_g1_i1	1.10884	3.53274	11.5843	0.000665097	0.0152683
c32307_g1_i1	1.10843	3.73304	17.7273	2.54941e-05	0.00117356
c30435_g7_i1	1.10835	7.56506	15.9589	6.47327e-05	0.0024902
c31531_g1_i3	1.10805	4.33869	16.1822	5.75319e-05	0.00226243
c30435_g7_i3	1.10784	8.60272	15.3471	8.94578e-05	0.00325565
c1926_g1_i1	1.10776	3.50046	12.3996	0.000429436	0.0108744
c31412_g1_i15	1.10617	1.7098	21.2162	4.10292e-06	0.000270112
c81147_g1_i1	1.10578	3.99572	20.797	5.10626e-06	0.000324354
c29221_g1_i2	1.10489	2.09043	23.1153	1.52575e-06	0.000120133
c51478_g1_i1	1.10489	1.76126	12.4489	0.000418229	0.0106756
c30435_g7_i2	1.10472	8.02167	16.7845	4.18744e-05	0.00177717
c31276_g5_i5	1.10406	3.28983	14.5056	0.000139741	0.0045828
c30407_g3_i6	1.10122	6.17892	25.9915	3.42926e-07	3.39064e-05
c28108_g1_i2	1.10039	4.04383	20.087	7.39983e-06	0.000436364
c31238_g6_i3	1.10031	4.57396	22.4079	2.20462e-06	0.000161033
c31412_g1_i19	1.09981	5.64668	46.2313	1.05083e-11	6.19168e-09
c20961_g1_i2	1.09888	3.49354	15.1524	9.91746e-05	0.0035097
c22306_g1_i2	1.09819	4.23347	21.0339	4.51221e-06	0.000291018
c31516_g1_i10	1.09733	2.31908	10.5202	0.00118074	0.0236162
c23741_g1_i3	1.09721	1.49488	9.90121	0.0016517	0.0300683
c15379_g1_i1	1.09646	1.98555	8.68176	0.0032141	0.049641
c30024_g1_i5	1.09512	4.55753	11.3871	0.000739562	0.0165375
c83203_g1_i1	1.09365	1.39007	22.4303	2.17913e-06	0.000160164
c22306_g1_i1	1.09215	5.68167	29.8448	4.6804e-08	6.38865e-06
c31058_g1_i5	1.09194	2.20441	12.656	0.000374364	0.00981173
c25509_g1_i1	1.09168	4.15689	14.2841	0.00015719	0.00506578
c27612_g2_i3	1.09073	3.46714	12.686	0.000368404	0.00969782
c28108_g1_i3	1.08992	3.8314	16.5146	4.82781e-05	0.00198887
c25229_g1_i4	1.08972	3.18362	14.6183	0.000131632	0.00437366
c85239_g1_i1	1.08972	2.36562	16.3438	5.28291e-05	0.00213447
c18664_g1_i3	1.08901	3.0584	12.3153	0.000449258	0.0112803
c47594_g1_i1	1.08849	4.05713	17.093	3.55929e-05	0.00156897
c31210_g2_i16	1.08788	5.04868	11.4743	0.000705669	0.0160125
c19486_g1_i2	1.08674	1.09729	9.11786	0.00253125	0.0416996
c9304_g1_i1	1.08602	1.26194	10.3349	0.00130539	0.0253708
c26226_g1_i5	1.08577	2.26395	15.1173	0.000101032	0.00356467
c33053_g1_i1	1.08406	1.91131	19.7803	8.68731e-06	0.000495359
c6693_g1_i2	1.08404	5.31719	14.3821	0.000149211	0.00485286
c6549_g1_i1	1.08355	1.75365	11.6346	0.000647376	0.0149782
c27890_g2_i7	1.08345	4.24266	8.8728	0.0028945	0.0460735
c28212_g1_i7	1.08344	6.18642	11.0411	0.000891148	0.0191518
c30792_g3_i4	1.08287	1.31232	9.04157	0.00263909	0.0430548
c48584_g1_i1	1.08237	3.95003	23.6039	1.18345e-06	9.61808e-05
c77496_g1_i1	1.08158	4.36619	13.1871	0.000281879	0.00792153
c31238_g6_i2	1.07887	5.68092	24.5889	7.09596e-07	6.24416e-05
c30746_g2_i15	1.07815	3.86915	17.9554	2.26146e-05	0.00106599
c27016_g2_i2	1.07808	2.67737	9.55381	0.00199534	0.0347152
c30091_g1_i1	1.07717	1.72004	10.568	0.00115064	0.0231918
c28871_g1_i1	1.07668	1.42873	10.8222	0.00100291	0.0209674
c25229_g1_i3	1.07611	4.00207	18.8658	1.40246e-05	0.000725931
c28413_g1_i4	1.07237	4.31085	43.3146	4.66083e-11	2.11471e-08
c15619_g1_i2	1.07078	3.58789	13.8785	0.000195013	0.00598462
c25760_g1_i3	1.07001	2.07829	9.19265	0.00242988	0.0404633
c49068_g1_i1	1.06981	3.02216	19.8582	8.34021e-06	0.000480214
c22631_g1_i3	1.06963	3.9877	9.54253	0.00200765	0.0348778
c30435_g5_i4	1.06931	5.00585	14.7802	0.000120798	0.00410237
c31454_g1_i7	1.06905	6.54769	36.8169	1.29764e-09	3.44927e-07
c25278_g1_i2	1.0682	3.49199	9.75141	0.00179185	0.032073
c8850_g1_i1	1.06779	1.69527	16.331	5.31877e-05	0.00213919
c25741_g1_i2	1.06691	2.13922	20.7742	5.16739e-06	0.000326803
c31276_g5_i3	1.06654	2.5601	9.39024	0.00218143	0.0371305
c23213_g1_i6	1.06574	1.60566	20.2411	6.8269e-06	0.000410461
c28035_g3_i5	1.06571	4.21635	21.2941	3.93937e-06	0.000261457
c22423_g1_i1	1.06455	4.85523	14.7279	0.000124192	0.00418148
c30645_g1_i8	1.06385	3.54359	18.4267	1.76568e-05	0.000864572
c22423_g1_i2	1.06234	3.84702	16.8045	4.14339e-05	0.00176059
c7791_g1_i1	1.0603	2.05002	10.3745	0.00127766	0.0249692
c30751_g1_i4	1.06017	2.45805	23.104	1.53475e-06	0.000120306
c21495_g1_i2	1.05907	5.36777	16.7771	4.20365e-05	0.00177765
c30407_g3_i7	1.05898	6.52703	19.9258	8.05076e-06	0.000465824
c28035_g3_i2	1.05841	4.52505	25.3935	4.67497e-07	4.43095e-05
c8963_g1_i2	1.05793	1.08881	12.9322	0.000322975	0.00878318
c65525_g1_i1	1.05752	4.09173	20.3593	6.41797e-06	0.000390524
c28897_g1_i2	1.05537	3.71313	15.9413	6.5339e-05	0.00251079
c68217_g1_i1	1.0551	7.89755	12.4093	0.000427192	0.0108481
c47985_g1_i1	1.05411	5.75616	22.561	2.03573e-06	0.000152228
c26356_g1_i1	1.05401	2.79727	18.9503	1.34167e-05	0.00070062
c27051_g1_i4	1.05365	2.52396	16.3509	5.263e-05	0.00213447
c65307_g1_i1	1.05352	2.72451	18.5332	1.66974e-05	0.00082762
c29342_g1_i3	1.05339	1.81573	15.1451	9.95575e-05	0.00351966
c29851_g4_i5	1.05285	5.72099	12.819	0.000343117	0.00917566
c22736_g1_i1	1.05236	2.98141	9.9179	0.00163679	0.0298891
c29060_g2_i4	1.05188	4.53115	26.6925	2.38548e-07	2.49509e-05
c68443_g1_i1	1.05057	4.01533	21.838	2.96672e-06	0.000205249
c9689_g1_i2	1.0502	4.55211	25.6739	4.04262e-07	3.90414e-05
c29929_g3_i2	1.04974	1.85956	10.6657	0.00109138	0.0222769
c23132_g2_i3	1.048	2.48061	13.0718	0.000299777	0.00827971
c53810_g1_i1	1.04486	2.76138	10.068	0.0015087	0.0281807
c22190_g1_i1	1.04462	4.51537	9.67852	0.00186435	0.033024
c30206_g2_i2	1.04148	5.14384	11.803	0.000591349	0.0139559
c29366_g1_i1	1.04103	4.09441	9.66411	0.00187903	0.0332075
c71610_g1_i1	1.04046	2.7185	10.066	0.00151029	0.0281807
c23273_g1_i4	1.04032	3.73501	12.0462	0.000518989	0.0126712
c27612_g2_i2	1.0389	3.38509	10.3039	0.00132751	0.0257022
c28413_g1_i1	1.03801	3.74552	34.4825	4.301e-09	8.94431e-07
c30805_g2_i1	1.03733	1.99877	10.8475	0.000989313	0.0207691
c23213_g1_i2	1.03594	1.23904	15.7749	7.13423e-05	0.00270328
c31435_g7_i2	1.03562	4.46487	12.1563	0.000489214	0.0120524
c13686_g1_i1	1.03331	3.71426	18.4206	1.77129e-05	0.000866119
c28096_g1_i6	1.02906	3.0309	15.3412	8.97394e-05	0.00325725
c65826_g1_i1	1.02887	5.49534	10.9299	0.000946252	0.0201039
c408_g1_i1	1.02862	1.63597	9.30549	0.00228468	0.0385171
c22623_g1_i2	1.02675	5.44853	12.6575	0.00037406	0.00981173
c30996_g1_i6	1.02553	4.67376	11.7627	0.000604281	0.0141948
c30746_g2_i6	1.02465	2.92301	10.3237	0.00131336	0.0254976
c19231_g1_i2	1.0246	6.41091	21.138	4.27366e-06	0.000277927
c83016_g1_i1	1.0241	5.50302	18.4135	1.77793e-05	0.000868164
c31279_g8_i2	1.0238	4.80994	13.0044	0.000310761	0.00850698
c30881_g1_i1	1.02327	10.2067	14.1988	0.000164477	0.00524325
c30746_g2_i2	1.02277	3.20574	12.6706	0.000371455	0.00976624
c49601_g1_i1	1.02139	1.5573	9.20118	0.00241859	0.0403322
c25509_g1_i2	1.02052	4.46476	15.9837	6.38891e-05	0.0024658
c31420_g2_i5	1.02004	2.78712	11.2254	0.000806835	0.0177168
c13550_g1_i1	1.01946	2.96581	19.9437	7.97569e-06	0.000462549
c29013_g1_i7	1.01908	4.81063	20.0294	7.6262e-06	0.000447855
c53348_g1_i1	1.01877	1.8243	10.7198	0.00105994	0.0217988
c30661_g1_i2	1.01683	4.69055	13.9436	0.000188382	0.00583177
c67139_g1_i1	1.01683	3.5563	17.3854	3.05168e-05	0.00137085
c26881_g1_i2	1.01661	1.90884	15.2555	9.39016e-05	0.00335663
c25822_g3_i3	1.01609	2.74197	18.4703	1.72569e-05	0.000849699
c30162_g1_i9	1.01537	4.48433	9.01939	0.0026713	0.0435401
c30585_g4_i1	1.01493	2.35082	9.05191	0.00262421	0.0428516
c31035_g4_i1	1.0143	3.99919	23.7624	1.08992e-06	9.02389e-05
c30725_g1_i9	1.01378	4.45632	18.9863	1.31658e-05	0.000692636
c80375_g1_i1	1.01361	4.49616	22.2449	2.39994e-06	0.000172449
c50396_g1_i1	1.01319	2.64748	16.3722	5.20431e-05	0.0021148
c67688_g1_i1	1.01285	2.66298	12.3026	0.000452323	0.0113263
c30881_g1_i6	1.01284	10.5707	14.0505	0.000177964	0.00556284
c28098_g1_i5	1.01249	2.28896	10.6367	0.00110864	0.022564
c25870_g1_i4	1.01166	2.94745	8.89244	0.00286355	0.045663
c31454_g1_i1	1.01139	5.48749	30.8335	2.81142e-08	4.25451e-06
c15379_g1_i2	1.01122	2.12611	8.7704	0.00306158	0.0478709
c63552_g1_i1	1.01116	5.12481	12.7192	0.000361925	0.00957004
c22231_g1_i3	1.01059	3.14195	22.2866	2.34845e-06	0.000169093
c28035_g3_i3	1.00917	2.01845	9.26172	0.00233993	0.0392241
c25070_g1_i1	1.00697	5.19925	8.8294	0.00296416	0.046875
c29013_g1_i1	1.00595	4.29497	14.9647	0.000109544	0.00379678
c25870_g1_i5	1.0059	2.83275	10.3484	0.00129585	0.0252409
c26881_g1_i4	1.00585	3.25975	26.9761	2.05982e-07	2.22015e-05
c77220_g1_i1	1.00502	2.53146	8.72287	0.00314244	0.0488113
c29219_g1_i4	1.0046	3.57402	8.76213	0.0030755	0.0480036
c31261_g7_i1	1.00444	5.0354	21.7689	3.07553e-06	0.000211875
c28839_g1_i7	1.00424	2.64112	11.869	0.000570755	0.0135878
c83210_g1_i1	1.00311	6.33266	13.2847	0.000267586	0.00762376
c30435_g5_i1	1.0018	4.05294	12.5251	0.000401512	0.0103234
c48647_g1_i1	1.00135	4.60465	15.7644	7.17405e-05	0.00270966
c49454_g1_i1	1.00071	3.49243	9.17767	0.00244986	0.0406619
c31466_g1_i4	-1.00078	1.92459	12.1988	0.000478211	0.0118525
c30555_g14_i2	-1.00798	7.68014	14.5692	0.000135105	0.00447135
c30401_g1_i1	-1.00945	2.41177	27.3129	1.73053e-07	1.93605e-05
c29984_g1_i8	-1.01028	2.79679	29.0151	7.1815e-08	9.13265e-06
c30555_g14_i1	-1.0167	6.95188	17.0548	3.63169e-05	0.001589
c30401_g1_i4	-1.02027	3.00962	31.7727	1.73311e-08	2.86311e-06
c30585_g3_i8	-1.02236	4.64092	30.4254	3.4695e-08	5.00642e-06
c29984_g1_i10	-1.03378	3.18157	33.0549	8.9592e-09	1.67584e-06
c30465_g1_i1	-1.0427	1.57973	10.3599	0.00128783	0.0251262
c73252_g1_i1	-1.04629	1.12749	11.9843	0.000536513	0.0129913
c30095_g1_i4	-1.0469	2.00399	13.8606	0.000196886	0.00603163
c29984_g1_i7	-1.04802	3.45043	34.5614	4.13019e-09	8.74339e-07
c30861_g1_i19	-1.05325	2.91333	15.6603	7.57988e-05	0.00283459
c30597_g2_i3	-1.05569	1.5936	12.774	0.000351462	0.00934931
c29931_g2_i1	-1.05764	2.8389	13.5536	0.000231845	0.00681898
c74597_g1_i1	-1.06505	2.57063	15.7299	7.30597e-05	0.00275067
c16590_g1_i3	-1.06621	1.62913	13.0879	0.00029721	0.00823564
c29984_g1_i3	-1.06941	2.22786	20.2227	6.8929e-06	0.000412326
c30010_g1_i8	-1.06946	1.10097	10.0794	0.00149934	0.0280696
c30757_g3_i1	-1.0726	1.57984	9.24873	0.00235659	0.039466
c36857_g1_i1	-1.08069	2.50623	15.2652	9.34201e-05	0.0033428
c30142_g1_i1	-1.08483	3.37444	21.4208	3.68747e-06	0.000248311
c30010_g1_i13	-1.11516	1.36916	12.2555	0.000463884	0.0115491
c31466_g1_i6	-1.11676	1.9491	14.7311	0.000123984	0.00417973
c81320_g1_i1	-1.13326	1.44119	16.1923	5.72248e-05	0.00225537
c47649_g1_i1	-1.1529	3.67341	38.2355	6.27e-10	1.86272e-07
c30585_g3_i2	-1.16953	5.15101	11.213	0.000812277	0.0177811
c26132_g1_i2	-1.18049	1.84304	18.2676	1.91939e-05	0.000929539
c31527_g8_i1	-1.18363	1.09714	10.6589	0.00109542	0.0223335
c30831_g1_i3	-1.1853	2.31894	17.8071	2.44467e-05	0.00113454
c30462_g1_i1	-1.19663	3.58178	9.58906	0.0019574	0.0342574
c30669_g2_i4	-1.19923	1.73812	28.6453	8.69269e-08	1.07452e-05
c1613_g1_i1	-1.22147	2.63474	21.9919	2.73797e-06	0.000191296
c81294_g1_i1	-1.25228	1.66553	10.6158	0.00112123	0.0227417
c82659_g1_i1	-1.25854	2.60592	21.1526	4.24125e-06	0.000276644
c30555_g13_i1	-1.27629	6.57454	14.8677	0.000115319	0.00395303
c33173_g1_i1	-1.27922	1.39328	10.1865	0.00141471	0.02702
c1613_g1_i2	-1.32213	2.52432	25.1843	5.21044e-07	4.84749e-05
c30403_g1_i2	-1.36105	3.06963	24.0206	9.53123e-07	8.08051e-05
c80483_g1_i1	-1.38523	2.32733	17.938	2.28216e-05	0.00107289
c26930_g1_i1	-1.42795	2.60734	11.1885	0.000823056	0.0179836
c22682_g1_i3	-1.4372	2.64579	14.6071	0.000132415	0.00439143
c30010_g1_i15	-1.46051	1.26594	16.8587	4.02688e-05	0.00172669
c25732_g5_i1	-1.46283	0.962733	9.8197	0.00172653	0.0311418
c30585_g3_i6	-1.49049	4.0172	22.7156	1.87834e-06	0.000143114
c10758_g1_i1	-1.50588	2.0343	15.0196	0.000106402	0.00372071
c24255_g2_i1	-1.56712	3.0304	25.7198	3.94754e-07	3.82349e-05
c24255_g2_i2	-1.68335	3.1496	29.3426	6.0647e-08	7.91946e-06
c55569_g1_i1	-1.69251	2.75056	24.9155	5.99004e-07	5.40219e-05
c6546_g1_i1	-2.01212	1.72067	11.0135	0.000904494	0.019415
c30095_g1_i3	-2.16944	2.82467	45.5579	1.48195e-11	8.4502e-09
c28414_g1_i2	-2.3826	3.38471	33.9132	5.76255e-09	1.1318e-06
c28414_g1_i1	-2.46582	3.3138	28.6131	8.83827e-08	1.08778e-05
c28985_g2_i2	-2.48504	1.38026	28.344	1.01561e-07	1.22962e-05
c28414_g1_i3	-2.52618	3.15047	37.6232	8.58198e-10	2.42719e-07
c28985_g2_i3	-3.10923	0.831269	42.1999	8.2404e-11	3.31049e-08
c20230_g1_i1	-3.17342	0.953447	19.6594	9.25463e-06	0.000521816
c54085_g1_i1	-4.73458	1.81508	14.1293	0.000170666	0.00540641

## Sheet: sahara.treatment-z2vz1.interact
	logFC	logCPM	LR	PValue	FDR
c4038_g1_i1	9.9928	2.90417	74.7523	5.33631e-18	3.03645e-17
c18551_g1_i1	9.27866	3.94263	51.6618	6.59338e-13	2.20547e-12
c63826_g1_i1	9.21076	1.99489	108.973	1.64518e-25	2.01461e-24
c23220_g1_i2	9.15852	0.882815	53.2588	2.92376e-13	1.01586e-12
c51627_g1_i1	8.9042	2.3081	161.564	5.15133e-37	2.10781e-35
c18823_g1_i3	8.66466	2.0387	102.29	4.79504e-24	5.03771e-23
c81970_g1_i1	8.65478	0.957546	114.341	1.09694e-26	1.50252e-25
c2409_g1_i1	8.6477	0.875212	73.9331	8.08097e-18	4.50112e-17
c30757_g5_i5	8.5516	1.83113	115.024	7.77421e-27	1.0812e-25
c3524_g1_i1	8.46382	2.64239	53.3068	2.85318e-13	9.92312e-13
c49436_g1_i1	8.46059	3.05907	27.4041	1.65079e-07	3.33626e-07
c11492_g1_i1	8.41456	1.1004	105.674	8.69027e-25	9.8914e-24
c18823_g1_i2	8.35736	1.78426	88.387	5.38237e-21	4.17562e-20
c28319_g3_i4	8.2822	4.61043	71.8082	2.37168e-17	1.258e-16
c30532_g1_i2	8.27494	1.09339	112.012	3.55099e-26	4.62729e-25
c39927_g1_i1	8.1672	0.753619	114.537	9.93907e-27	1.36882e-25
c32938_g1_i1	8.13618	4.89761	138.001	7.28319e-32	1.69508e-30
c70872_g1_i1	8.07888	1.08595	78.2135	9.24865e-19	5.69828e-18
c28566_g1_i1	7.9449	1.95904	156.162	7.80155e-36	2.82301e-34
c36931_g1_i1	7.91975	0.203606	60.9993	5.70943e-15	2.35856e-14
c18823_g1_i1	7.82404	1.45536	77.9445	1.05977e-18	6.47756e-18
c91643_g1_i1	7.81043	0.904456	70.2895	5.12083e-17	2.61879e-16
c23440_g1_i3	7.70325	4.15565	105.482	9.57734e-25	1.08313e-23
c15205_g1_i2	7.68901	0.799797	70.7776	3.9985e-17	2.07089e-16
c65864_g1_i1	7.64933	1.08776	108.081	2.57994e-25	3.08346e-24
c30092_g2_i2	7.63189	1.77881	102.26	4.86978e-24	5.11016e-23
c71373_g1_i1	7.62042	1.77969	35.4224	2.65414e-09	6.20293e-09
c26127_g1_i6	7.60802	2.39415	89.2743	3.43693e-21	2.70735e-20
c54884_g1_i1	7.59338	0.480417	56.1194	6.82001e-14	2.53025e-13
c17458_g1_i1	7.56717	3.19623	64.1066	1.17867e-15	5.24145e-15
c29127_g1_i2	7.54246	1.47474	42.9106	5.72982e-11	1.57199e-10
c40743_g1_i1	7.4563	0.365698	47.0083	7.06863e-12	2.12444e-11
c28566_g1_i2	7.45323	3.5433	113.077	2.07544e-26	2.76879e-25
c23440_g1_i2	7.4179	3.7553	77.9344	1.06518e-18	6.50836e-18
c28765_g1_i1	7.41204	0.3375	63.3344	1.7443e-15	7.61122e-15
c65373_g1_i1	7.37397	4.86693	102.235	4.93116e-24	5.1715e-23
c9895_g1_i2	7.36771	3.57557	144.149	3.29703e-33	8.87063e-32
c23205_g1_i1	7.31886	2.37645	146.76	8.85389e-34	2.5352e-32
c17075_g1_i1	7.31279	0.699456	50.7961	1.02476e-12	3.3604e-12
c13474_g1_i2	7.28125	1.33656	87.1876	9.87006e-21	7.44794e-20
c30440_g3_i6	7.26251	0.850131	64.0912	1.18789e-15	5.28113e-15
c22350_g2_i1	7.23345	1.04009	37.8949	7.46584e-10	1.83565e-09
c18646_g1_i1	7.22608	4.62396	236.329	2.48389e-53	6.05608e-51
c83395_g1_i1	7.21918	3.74331	151.943	6.51922e-35	2.11638e-33
c47735_g1_i1	7.21144	1.85634	102.046	5.42339e-24	5.65919e-23
c34112_g1_i1	7.20461	1.09572	31.9368	1.59268e-08	3.4789e-08
c13385_g1_i1	7.20108	1.0342	66.3717	3.73434e-16	1.74722e-15
c28673_g1_i1	7.19581	3.98375	91.2646	1.25688e-21	1.03892e-20
c26127_g1_i1	7.19231	2.0561	80.9292	2.33956e-19	1.528e-18
c16992_g1_i3	7.15961	1.55687	98.7725	2.8324e-23	2.74867e-22
c25797_g1_i1	7.15762	2.05498	137.075	1.16144e-31	2.6559e-30
c28273_g1_i5	7.14099	2.82302	298.418	7.28553e-67	1.17075e-63
c29634_g4_i2	7.13951	0.665559	49.0818	2.4551e-12	7.71926e-12
c21412_g1_i1	7.11181	4.31639	133.447	7.21687e-31	1.51417e-29
c28689_g1_i2	7.11095	5.27774	89.3777	3.26198e-21	2.577e-20
c30930_g12_i3	7.09979	3.26707	37.1007	1.12186e-09	2.7089e-09
c82408_g1_i1	7.0963	1.20167	47.7358	4.87697e-12	1.48917e-11
c28273_g1_i2	7.09198	1.118	142.909	6.15357e-33	1.60197e-31
c27402_g1_i4	7.07793	0.648057	47.8835	4.52322e-12	1.3857e-11
c54666_g1_i1	7.0561	1.44228	99.0855	2.41828e-23	2.35974e-22
c17201_g1_i1	7.04883	3.31333	254.532	2.67028e-57	1.07275e-54
c73327_g1_i1	7.0324	1.24535	83.6582	5.88158e-20	4.10202e-19
c31094_g13_i1	7.01895	3.57052	61.7544	3.89075e-15	1.63925e-14
c6799_g1_i2	7.00484	2.97187	158.865	2.00319e-36	7.80621e-35
c29192_g1_i5	6.97746	3.46996	65.8232	4.93251e-16	2.27619e-15
c28282_g1_i1	6.96264	0.845338	35.8591	2.12119e-09	4.99902e-09
c52070_g1_i1	6.949	1.66113	130.265	3.58618e-30	6.92043e-29
c67998_g1_i1	6.91544	4.1213	74.3091	6.67948e-18	3.75839e-17
c30852_g7_i1	6.91	0.859293	93.4607	4.14337e-22	3.60168e-21
c29165_g1_i1	6.90927	0.764684	33.0848	8.82275e-09	1.9705e-08
c21412_g1_i2	6.89233	3.83467	147.884	5.02874e-34	1.47781e-32
c68450_g1_i1	6.88709	0.791369	61.704	3.99177e-15	1.67941e-14
c68965_g1_i1	6.88468	6.53028	141.181	1.46876e-32	3.69837e-31
c27537_g3_i1	6.87791	1.77018	117.157	2.65279e-27	3.87217e-26
c29314_g1_i4	6.86449	4.64025	263.817	2.52616e-59	1.41757e-56
c75299_g1_i1	6.85796	0.364061	45.8534	1.27445e-11	3.72576e-11
c8214_g1_i1	6.84234	3.56747	264.168	2.11832e-59	1.20789e-56
c2409_g1_i2	6.84208	0.716352	58.8112	1.73549e-14	6.8263e-14
c858_g1_i1	6.83357	0.41972	51.0765	8.88362e-13	2.93051e-12
c31094_g17_i1	6.82143	4.29871	121.76	2.60529e-28	4.16199e-27
c28689_g1_i1	6.81989	5.35202	85.2862	2.58161e-20	1.86834e-19
c30187_g4_i1	6.81465	1.65951	83.8615	5.30681e-20	3.72615e-19
c64646_g1_i1	6.80939	3.94402	105.889	7.79724e-25	8.92957e-24
c4492_g1_i2	6.80349	1.2954	89.7042	2.76561e-21	2.20407e-20
c65997_g1_i1	6.79489	1.22076	60.5476	7.18219e-15	2.93676e-14
c29165_g1_i9	6.78632	0.665884	29.6605	5.14743e-08	1.08133e-07
c18559_g1_i1	6.77915	3.34638	241.98	1.45571e-54	4.18404e-52
c22486_g1_i1	6.76746	2.38199	156.824	5.59191e-36	2.05714e-34
c49609_g1_i1	6.75802	3.23386	68.8446	1.06535e-16	5.27719e-16
c54085_g1_i1	6.74187	1.81508	39.8901	2.68656e-10	6.90447e-10
c30228_g2_i1	6.73854	0.367325	40.6299	1.83975e-10	4.80039e-10
c17881_g1_i2	6.72292	3.68613	215.405	9.09518e-49	1.26591e-46
c58135_g1_i1	6.72217	2.51713	133.328	7.66354e-31	1.60124e-29
c29314_g1_i1	6.70603	5.42643	232.498	1.70072e-52	3.8542e-50
c33790_g1_i1	6.69609	3.98609	147.467	6.20475e-34	1.798e-32
c16357_g1_i1	6.69549	1.76497	172.469	2.13747e-39	1.11619e-37
c54916_g1_i1	6.69454	1.52807	82.4914	1.0613e-19	7.17815e-19
c29165_g1_i5	6.67804	0.664543	30.4895	3.35681e-08	7.15288e-08
c91965_g1_i1	6.67429	3.89103	127.062	1.80023e-29	3.23722e-28
c7997_g1_i2	6.66052	5.48778	308.984	3.63516e-69	8.03211e-66
c26127_g1_i4	6.64109	3.66531	99.1075	2.39166e-23	2.33505e-22
c28251_g1_i1	6.63986	3.49012	49.1511	2.36991e-12	7.46533e-12
c32246_g1_i1	6.63839	4.14986	97.8192	4.5837e-23	4.37139e-22
c54821_g1_i1	6.62537	2.09006	75.6963	3.30822e-18	1.9271e-17
c2766_g1_i1	6.60429	6.28104	403.515	9.45837e-90	3.34382e-85
c49548_g1_i1	6.59762	2.71403	190.625	2.32234e-43	1.85331e-41
c30358_g1_i2	6.59519	1.39076	113.035	2.11967e-26	2.82501e-25
c18823_g1_i4	6.59467	2.39817	100.26	1.33652e-23	1.33437e-22
c87841_g1_i1	6.59267	1.91105	56.0496	7.06654e-14	2.61705e-13
c18716_g1_i2	6.59181	3.24347	163.335	2.1132e-37	9.02269e-36
c8214_g1_i2	6.56631	3.79866	256.888	8.18231e-58	3.61586e-55
c27818_g1_i4	6.53107	3.60437	60.6461	6.83168e-15	2.80154e-14
c30757_g5_i4	6.52119	1.59333	85.6324	2.16694e-20	1.58117e-19
c25966_g2_i1	6.51768	5.03592	110.967	6.0149e-26	7.6546e-25
c31341_g11_i1	6.51182	3.4133	163.075	2.40876e-37	1.02106e-35
c17385_g1_i1	6.50406	1.06102	23.2159	1.44794e-06	2.70398e-06
c30440_g3_i2	6.49517	0.594876	42.0858	8.73534e-11	2.35256e-10
c69050_g1_i1	6.4947	1.19682	97.0321	6.82137e-23	6.38316e-22
c7997_g1_i1	6.49441	5.79081	296.306	2.10226e-66	2.97285e-63
c22285_g2_i1	6.48237	1.30632	90.4738	1.87438e-21	1.51706e-20
c29429_g1_i4	6.48078	4.09501	105.421	9.87763e-25	1.11462e-23
c27135_g2_i1	6.48036	4.12949	211.909	5.26489e-48	6.94513e-46
c26838_g1_i2	6.46121	1.30234	32.0051	1.53771e-08	3.36216e-08
c30923_g17_i3	6.45815	1.70316	136.819	1.32096e-31	3.00708e-30
c28485_g3_i1	6.45347	2.69308	201.914	7.98302e-46	8.44981e-44
c27135_g1_i1	6.45065	0.747866	69.7935	6.5849e-17	3.32919e-16
c27402_g1_i5	6.43226	1.28009	61.8969	3.61924e-15	1.52942e-14
c27918_g3_i1	6.43072	1.85974	153.598	2.83496e-35	9.66485e-34
c30791_g1_i4	6.42502	2.73767	44.1705	3.0099e-11	8.49031e-11
c29596_g1_i1	6.4229	1.32355	130.012	4.07324e-30	7.82127e-29
c22074_g2_i1	6.42163	4.41306	229.946	6.1259e-52	1.26649e-49
c18646_g1_i2	6.41944	3.59594	179.182	7.31284e-41	4.36708e-39
c48410_g1_i1	6.41878	0.483058	34.4922	4.27969e-09	9.8234e-09
c21438_g1_i3	6.41873	1.26508	140.496	2.07335e-32	5.15103e-31
c65208_g1_i1	6.41408	0.914132	59.4072	1.28197e-14	5.10149e-14
c30791_g1_i5	6.41224	3.17425	42.1156	8.60361e-11	2.31849e-10
c9892_g1_i1	6.40372	3.70999	219.209	1.34566e-49	2.105e-47
c67594_g1_i1	6.39029	1.6641	80.2117	3.36375e-19	2.17282e-18
c19591_g1_i1	6.37199	1.11697	67.4293	2.18379e-16	1.0474e-15
c28121_g2_i1	6.36758	3.70303	150.635	1.25925e-34	3.93004e-33
c49864_g1_i1	6.36588	3.86208	131.726	1.71771e-30	3.45428e-29
c26464_g1_i3	6.3567	1.1795	132.614	1.09795e-30	2.25411e-29
c30532_g1_i1	6.35592	1.01542	101.762	6.2605e-24	6.49435e-23
c39759_g1_i1	6.35182	3.43407	157.405	4.17541e-36	1.55875e-34
c29192_g1_i6	6.34113	3.53642	74.8136	5.17309e-18	2.94642e-17
c7994_g1_i1	6.33644	1.05752	67.2836	2.35126e-16	1.1239e-15
c31403_g1_i2	6.3314	6.05132	103.615	2.45745e-24	2.66335e-23
c25966_g2_i2	6.32933	5.06579	108.575	2.01094e-25	2.43886e-24
c29314_g1_i3	6.32283	5.20055	200.844	1.36674e-45	1.40053e-43
c16357_g1_i3	6.3142	1.62477	181.702	2.05963e-41	1.30961e-39
c30228_g2_i2	6.30528	3.56244	104.651	1.45678e-24	1.61802e-23
c81144_g1_i1	6.28954	2.27993	165.791	6.14642e-38	2.7787e-36
c6799_g1_i1	6.28738	3.34593	130.667	2.928e-30	5.69381e-29
c31403_g1_i1	6.28397	7.16587	75.4123	3.82009e-18	2.20889e-17
c30609_g1_i2	6.27914	3.72349	84.4012	4.03902e-20	2.87191e-19
c2389_g1_i1	6.27762	2.48449	32.0598	1.49495e-08	3.27292e-08
c23440_g1_i4	6.27042	4.59921	74.2174	6.9972e-18	3.92778e-17
c83616_g1_i1	6.26772	0.827765	28.6608	8.62302e-08	1.78254e-07
c81094_g1_i1	6.26692	1.60997	79.821	4.09918e-19	2.62888e-18
c26631_g1_i1	6.25995	4.6082	135.788	2.22066e-31	4.89445e-30
c30930_g12_i5	6.24666	5.14463	39.5672	3.16956e-10	8.08817e-10
c26695_g1_i1	6.24626	6.20571	151.114	9.89747e-35	3.12415e-33
c31142_g2_i3	6.24344	2.9811	197.416	7.65204e-45	7.15668e-43
c27818_g1_i5	6.23679	3.45354	59.8312	1.03351e-14	4.14872e-14
c67577_g1_i1	6.23479	3.0065	136.579	1.49087e-31	3.36999e-30
c36734_g1_i1	6.23353	1.05872	90.54	1.81271e-21	1.4705e-20
c65464_g1_i1	6.23053	1.43457	69.2046	8.87597e-17	4.43147e-16
c23501_g1_i1	6.23006	3.28153	93.5	4.06208e-22	3.53363e-21
c28071_g2_i4	6.22866	3.99443	259.07	2.73715e-58	1.27324e-55
c23501_g1_i2	6.22488	3.78698	91.2138	1.28959e-21	1.06397e-20
c22033_g2_i1	6.22056	0.654608	30.2477	3.80242e-08	8.06787e-08
c1109_g1_i1	6.21829	0.971241	92.5809	6.46268e-22	5.51606e-21
c32156_g1_i1	6.20868	3.41172	73.4321	1.0416e-17	5.73223e-17
c29101_g1_i7	6.20107	1.18863	126.947	1.90849e-29	3.41797e-28
c18530_g1_i1	6.20007	0.527766	91.2477	1.26768e-21	1.04711e-20
c49803_g1_i1	6.19783	2.08908	72.2719	1.87494e-17	1.00584e-16
c29192_g1_i4	6.19401	6.36327	111.82	3.91311e-26	5.07857e-25
c29798_g1_i1	6.18298	4.08539	131.72	1.72246e-30	3.46187e-29
c83827_g1_i1	6.18069	4.83973	227.952	1.66682e-51	3.29202e-49
c24410_g1_i3	6.18021	6.86391	108.946	1.66805e-25	2.04121e-24
c27402_g1_i1	6.17713	3.68277	107.889	2.84211e-25	3.38649e-24
c48054_g1_i1	6.17272	3.19481	155.907	8.87197e-36	3.18427e-34
c27239_g1_i3	6.17046	2.27337	132.87	9.65471e-31	1.99604e-29
c27035_g1_i4	6.16887	6.38387	236.524	2.25246e-53	5.52995e-51
c29192_g1_i3	6.16869	5.66532	112.97	2.19021e-26	2.91201e-25
c9873_g1_i1	6.16423	0.894721	32.6212	1.11984e-08	2.48103e-08
c41510_g1_i1	6.15383	3.88384	28.5196	9.27554e-08	1.91128e-07
c17130_g1_i1	6.15195	1.28954	104.254	1.77998e-24	1.95692e-23
c30930_g12_i2	6.14927	4.505	35.2345	2.92299e-09	6.81236e-09
c14986_g1_i2	6.14479	3.09244	182.534	1.3555e-41	8.7288e-40
c27035_g1_i1	6.13931	6.86495	222.954	2.05104e-50	3.52442e-48
c50132_g1_i1	6.13866	0.846889	23.8743	1.02836e-06	1.94716e-06
c17695_g1_i1	6.13607	5.55035	160.493	8.83101e-37	3.55179e-35
c18203_g1_i2	6.13166	3.79785	145.657	1.54254e-33	4.29736e-32
c51384_g1_i1	6.12752	0.975512	120.244	5.59399e-28	8.6853e-27
c27035_g1_i2	6.12425	7.22962	144.384	2.92913e-33	7.923e-32
c21723_g1_i1	6.12345	5.36164	162.083	3.96857e-37	1.64287e-35
c25797_g1_i3	6.11971	2.06528	136.913	1.2601e-31	2.87037e-30
c81642_g1_i1	6.11925	4.34517	88.009	6.5158e-21	5.00659e-20
c11805_g1_i2	6.10557	2.00235	83.6019	6.05134e-20	4.21045e-19
c22486_g1_i4	6.10505	1.80865	119.85	6.82296e-28	1.05333e-26
c30791_g1_i6	6.10368	4.30853	52.7683	3.75305e-13	1.2893e-12
c17881_g1_i1	6.10326	3.635	201.99	7.68274e-46	8.18096e-44
c30923_g17_i4	6.09962	2.33238	143.851	3.83045e-33	1.02279e-31
c87504_g1_i1	6.09152	1.91603	156.51	6.55028e-36	2.39475e-34
c4024_g1_i2	6.08237	1.32591	124.031	8.29345e-29	1.39818e-27
c16357_g1_i4	6.07847	1.9472	184.176	5.93815e-42	3.96845e-40
c28711_g1_i5	6.0781	0.678881	80.2977	3.22041e-19	2.08442e-18
c25797_g1_i5	6.07689	2.26907	152.451	5.04868e-35	1.67122e-33
c30856_g1_i1	6.06734	5.5347	93.3913	4.29139e-22	3.72029e-21
c4459_g1_i2	6.06045	1.13715	129.742	4.66742e-30	8.90007e-29
c28711_g1_i6	6.04517	1.7995	166.36	4.61549e-38	2.11362e-36
c27818_g1_i6	6.04432	3.40045	48.8759	2.72683e-12	8.53792e-12
c29559_g2_i3	6.03722	5.28484	19.3103	1.11106e-05	1.92038e-05
c31368_g4_i1	6.02692	3.45875	67.64	1.96242e-16	9.45972e-16
c63886_g1_i1	6.02302	2.55751	182.577	1.32701e-41	8.56093e-40
c69715_g1_i1	6.01889	1.61366	123.993	8.45299e-29	1.4244e-27
c7880_g1_i1	6.01875	1.21495	18.4821	1.71508e-05	2.91941e-05
c30609_g1_i4	6.01839	4.07064	101.115	8.68076e-24	8.83393e-23
c47761_g1_i1	6.015	3.42944	152.434	5.09414e-35	1.68469e-33
c27035_g1_i5	6.00821	8.71124	117.251	2.52938e-27	3.70427e-26
c26807_g1_i2	6.00665	0.985356	83.1749	7.51072e-20	5.17192e-19
c21438_g1_i2	6.004	1.43363	144.814	2.35885e-33	6.45452e-32
c51863_g1_i1	6.00352	2.5013	84.3454	4.15467e-20	2.94821e-19
c23507_g1_i4	6.00139	1.24501	55.9432	7.45969e-14	2.75716e-13
c21438_g1_i1	5.99823	1.71453	135.567	2.48118e-31	5.43477e-30
c30930_g12_i1	5.99565	5.90733	36.2101	1.77146e-09	4.2065e-09
c348_g1_i2	5.98534	2.38114	113.603	1.59196e-26	2.14483e-25
c87006_g1_i1	5.97913	1.5928	200.083	2.00305e-45	2.02325e-43
c29314_g1_i2	5.97201	4.11238	206.298	8.8212e-47	1.0328e-44
c91209_g1_i1	5.96882	2.02331	41.7724	1.0254e-10	2.7411e-10
c16178_g1_i3	5.96063	2.47536	150.082	1.66315e-34	5.11281e-33
c89882_g1_i1	5.95859	0.460367	68.8144	1.08182e-16	5.35576e-16
c26464_g1_i1	5.95681	1.2183	97.473	5.45947e-23	5.15377e-22
c72427_g1_i1	5.95606	3.67438	21.4991	3.54001e-06	6.39564e-06
c72671_g1_i1	5.95318	0.872775	67.1189	2.5561e-16	1.21705e-15
c5797_g1_i1	5.95144	1.69343	114.76	8.88206e-27	1.22996e-25
c29254_g1_i9	5.95127	1.48585	183.282	9.30924e-42	6.11728e-40
c10256_g1_i1	5.93494	4.59573	101.527	7.05041e-24	7.27746e-23
c46194_g1_i1	5.93168	0.274087	38.7157	4.90248e-10	1.22938e-09
c27035_g1_i6	5.92699	6.90978	265.476	1.0988e-59	6.4743e-57
c21093_g1_i1	5.92676	3.90032	130.941	2.55022e-30	5.00877e-29
c22907_g1_i2	5.92167	1.06994	62.5	2.66446e-15	1.14171e-14
c49419_g1_i1	5.92134	2.23889	139.991	2.67478e-32	6.56222e-31
c9892_g1_i2	5.91519	3.47104	191.019	1.90548e-43	1.53101e-41
c9803_g1_i1	5.90624	3.6068	116.764	3.23369e-27	4.67378e-26
c16357_g1_i2	5.90452	1.6066	158.863	2.00493e-36	7.80621e-35
c29127_g1_i1	5.89863	2.33076	36.0113	1.96176e-09	4.63968e-09
c70776_g1_i1	5.89647	1.49415	138.516	5.61963e-32	1.32183e-30
c80873_g1_i1	5.89341	3.04689	118.306	1.48608e-27	2.22616e-26
c18716_g1_i1	5.88943	3.12078	142.701	6.83398e-33	1.76868e-31
c24410_g1_i1	5.88632	6.82803	100.009	1.51704e-23	1.50863e-22
c14648_g1_i2	5.88393	5.47319	163.862	1.62144e-37	6.97358e-36
c28273_g1_i4	5.88275	1.34357	134.561	4.11884e-31	8.8465e-30
c30923_g17_i2	5.87984	1.08923	85.3337	2.52031e-20	1.82583e-19
c28673_g1_i2	5.87936	3.34729	66.1297	4.22213e-16	1.96298e-15
c30302_g2_i1	5.87302	1.94913	124.872	5.42967e-29	9.30466e-28
c36375_g1_i1	5.87158	2.6193	308.733	4.1225e-69	8.5731e-66
c11879_g1_i1	5.86754	2.48049	137.439	9.66556e-32	2.23192e-30
c17331_g1_i2	5.86463	0.482207	75.4803	3.69063e-18	2.13718e-17
c14536_g1_i1	5.8638	6.68803	159.284	1.6224e-36	6.37295e-35
c10446_g1_i1	5.86193	4.05082	383.384	2.28189e-85	4.03358e-81
c29990_g2_i1	5.85308	4.65354	147.63	5.71377e-34	1.66528e-32
c19193_g1_i1	5.84076	0.99924	38.4696	5.56124e-10	1.38664e-09
c13776_g1_i1	5.83747	2.52056	152.642	4.58637e-35	1.52389e-33
c30532_g1_i4	5.83347	1.95199	145.615	1.5758e-33	4.38655e-32
c34582_g1_i1	5.83029	4.02158	255.66	1.51587e-57	6.30477e-55
c30302_g2_i4	5.82375	1.65229	113.339	1.81869e-26	2.43915e-25
c30856_g1_i2	5.8231	1.34221	72.3121	1.83717e-17	9.86775e-17
c49426_g1_i1	5.81857	3.26631	217.088	3.90381e-49	5.65621e-47
c25966_g2_i3	5.81525	5.47699	113.419	1.74656e-26	2.34508e-25
c41544_g1_i1	5.81406	0.963433	82.6887	9.60466e-20	6.53742e-19
c9330_g1_i1	5.80437	0.98476	85.4261	2.40523e-20	1.7464e-19
c29314_g1_i5	5.80133	5.21266	188.314	7.41836e-43	5.45242e-41
c14342_g1_i2	5.80126	3.45081	169.627	8.92604e-39	4.35258e-37
c21934_g2_i1	5.80035	0.428832	80.1812	3.41595e-19	2.20534e-18
c26741_g2_i1	5.79634	2.40903	183.127	1.00649e-41	6.54087e-40
c31023_g5_i2	5.79472	6.0662	170.981	4.5174e-39	2.27175e-37
c28210_g3_i1	5.79247	4.01961	166.714	3.86275e-38	1.78277e-36
c30896_g9_i1	5.7924	2.97362	120.541	4.81598e-28	7.51696e-27
c30856_g1_i4	5.79037	5.98367	93.4471	4.17201e-22	3.62391e-21
c30609_g3_i2	5.78924	3.65753	107.011	4.42789e-25	5.17484e-24
c30930_g12_i4	5.78806	4.53267	34.1585	5.08001e-09	1.15822e-08
c31327_g8_i2	5.78599	1.09754	106.95	4.56576e-25	5.32366e-24
c33716_g1_i1	5.78467	4.28623	205.859	1.09974e-46	1.27472e-44
c23205_g1_i2	5.78336	0.427637	49.7628	1.73505e-12	5.55057e-12
c29798_g1_i3	5.78133	4.00099	86.2605	1.57728e-20	1.1634e-19
c6308_g1_i1	5.78105	7.91721	263.382	3.1435e-59	1.68382e-56
c30757_g5_i3	5.77428	1.55442	82.5014	1.05595e-19	7.14609e-19
c12550_g1_i1	5.77385	1.72068	58.5309	2.00125e-14	7.81855e-14
c28121_g1_i1	5.76747	4.64585	169.965	7.53126e-39	3.7031e-37
c561_g1_i1	5.75892	3.23083	97.535	5.2913e-23	5.00532e-22
c29559_g1_i1	5.7545	4.68561	25.5624	4.28303e-07	8.35502e-07
c28944_g1_i3	5.74969	2.72679	135.635	2.39772e-31	5.26175e-30
c9895_g1_i1	5.7495	4.39458	138.307	6.24395e-32	1.46187e-30
c80257_g1_i1	5.74937	5.05487	69.2828	8.53099e-17	4.26706e-16
c21723_g1_i2	5.7492	4.09925	117.619	2.10128e-27	3.09956e-26
c1758_g1_i1	5.74676	3.36523	247.926	7.35545e-56	2.43025e-53
c27818_g1_i7	5.74598	3.76113	42.9718	5.55357e-11	1.526e-10
c70810_g1_i1	5.74557	1.86387	242.516	1.11202e-54	3.24904e-52
c21093_g1_i2	5.74147	4.49319	86.4435	1.43784e-20	1.06745e-19
c31094_g12_i1	5.73612	8.66501	175.209	5.38972e-40	3.00541e-38
c17246_g1_i3	5.73597	1.80878	105.258	1.07239e-24	1.20663e-23
c29477_g1_i5	5.73228	1.6493	148.11	4.48767e-34	1.32431e-32
c82037_g1_i1	5.73093	2.51208	79.507	4.80521e-19	3.05977e-18
c31831_g1_i1	5.72752	1.48048	29.1176	6.81144e-08	1.4175e-07
c29722_g1_i19	5.72718	2.34859	134.412	4.43866e-31	9.47583e-30
c6308_g1_i2	5.72259	8.41492	281.609	3.34894e-63	3.19986e-60
c20767_g1_i1	5.72167	4.12283	378.911	2.14853e-84	2.5319e-80
c14648_g1_i1	5.71656	5.02189	215.475	8.77923e-49	1.22677e-46
c69450_g1_i1	5.71373	1.56295	92.1287	8.12205e-22	6.86279e-21
c23507_g1_i1	5.71177	5.44002	76.2715	2.47226e-18	1.45573e-17
c27402_g1_i2	5.71042	2.20156	79.6299	4.51549e-19	2.88048e-18
c73647_g1_i1	5.70858	1.18305	56.8635	4.67131e-14	1.75873e-13
c8967_g1_i1	5.70766	0.557835	54.9006	1.26781e-13	4.58055e-13
c27402_g1_i3	5.70587	1.45817	61.9104	3.5944e-15	1.51947e-14
c29798_g1_i2	5.70586	4.31485	114.423	1.05253e-26	1.44505e-25
c11756_g1_i1	5.70536	2.92725	192.908	7.37341e-44	6.16246e-42
c64_g1_i1	5.70239	1.78364	81.9633	1.38638e-19	9.26165e-19
c30791_g1_i1	5.69402	2.4174	54.2646	1.75227e-13	6.23141e-13
c30498_g6_i1	5.69207	6.06431	126.242	2.72201e-29	4.82363e-28
c22706_g1_i1	5.69196	2.9256	72.4297	1.73093e-17	9.31693e-17
c27272_g1_i2	5.69018	3.38324	188.78	5.87049e-43	4.4346e-41
c27239_g1_i6	5.68888	3.51563	96.0658	1.1113e-22	1.01914e-21
c17611_g1_i1	5.68609	0.264846	23.5835	1.19609e-06	2.25029e-06
c30609_g2_i1	5.68558	3.63928	74.5809	5.82035e-18	3.30019e-17
c22074_g2_i2	5.68405	4.52691	201.626	9.2244e-46	9.61977e-44
c31023_g5_i1	5.68333	6.23561	164.909	9.57699e-38	4.2428e-36
c28043_g1_i4	5.68206	0.512488	75.2432	4.16157e-18	2.39694e-17
c22074_g1_i1	5.68131	3.49847	160.091	1.08096e-36	4.30353e-35
c31023_g5_i3	5.67885	6.65339	164.949	9.38606e-38	4.16866e-36
c16992_g1_i1	5.67848	1.96937	102.598	4.10462e-24	4.33943e-23
c21007_g1_i3	5.67728	3.02711	182.843	1.1609e-41	7.53049e-40
c9786_g1_i2	5.67366	1.5104	112.138	3.33354e-26	4.35355e-25
c29078_g2_i1	5.67323	3.72797	261.315	8.86918e-59	4.46098e-56
c43516_g1_i1	5.67297	1.49428	130.839	2.68494e-30	5.25294e-29
c13721_g1_i1	5.67149	2.03773	136.996	1.2083e-31	2.75773e-30
c19443_g1_i1	5.66373	2.68133	143.282	5.09897e-33	1.34025e-31
c36898_g1_i1	5.66215	3.60548	29.7778	4.84505e-08	1.02023e-07
c9714_g1_i1	5.66115	1.67383	85.1838	2.71874e-20	1.96275e-19
c28210_g3_i2	5.66062	1.53439	151.722	7.28851e-35	2.34459e-33
c92835_g1_i1	5.6603	1.35484	158.613	2.27409e-36	8.80569e-35
c1465_g2_i1	5.65931	5.52612	226.069	4.29191e-51	7.9859e-49
c16178_g1_i2	5.65797	3.20458	164.282	1.31248e-37	5.70026e-36
c8377_g1_i1	5.65484	4.40954	100.935	9.50371e-24	9.64364e-23
c27272_g1_i1	5.65457	4.13693	139.006	4.39061e-32	1.05092e-30
c38980_g1_i1	5.65116	4.96211	306.003	1.62192e-68	3.01788e-65
c38247_g1_i1	5.64582	2.47999	193.446	5.62567e-44	4.76941e-42
c11756_g1_i2	5.64377	2.39476	222.471	2.61437e-50	4.44356e-48
c22486_g1_i2	5.64045	2.02874	117.27	2.50534e-27	3.67058e-26
c28319_g4_i1	5.63801	3.58743	329.06	1.53979e-73	5.44361e-70
c25466_g3_i2	5.638	2.24977	70.4711	4.67065e-17	2.39932e-16
c28319_g4_i2	5.63701	3.08496	278.008	2.04039e-62	1.71747e-59
c55968_g1_i1	5.63426	1.12205	60.4496	7.54854e-15	3.07908e-14
c29798_g1_i4	5.63177	3.37483	90.3719	1.97346e-21	1.5936e-20
c28944_g1_i2	5.62869	3.72541	89.5553	2.98179e-21	2.36729e-20
c9467_g1_i2	5.62679	0.620103	21.6337	3.30007e-06	5.97712e-06
c1421_g1_i1	5.62453	4.80534	85.1134	2.81731e-20	2.02976e-19
c18320_g1_i1	5.61926	3.48177	173.827	1.07983e-39	5.80173e-38
c64178_g1_i1	5.61779	1.28038	56.062	7.02217e-14	2.60143e-13
c18320_g1_i3	5.61639	3.55342	164.669	1.08055e-37	4.73956e-36
c15138_g1_i1	5.61446	1.88364	153.426	3.09105e-35	1.04873e-33
c89599_g1_i1	5.6144	1.09472	169.317	1.0433e-38	5.05951e-37
c25144_g1_i1	5.61351	5.11429	67.715	1.8892e-16	9.12668e-16
c30609_g6_i1	5.60756	3.2133	96.7678	7.79543e-23	7.25815e-22
c30631_g1_i1	5.60713	0.499641	55.2657	1.05291e-13	3.83509e-13
c9583_g1_i2	5.60305	6.49074	81.8141	1.49507e-19	9.9633e-19
c34079_g1_i1	5.60261	5.44088	167.299	2.87754e-38	1.34031e-36
c23507_g1_i5	5.60238	6.41697	155.157	1.29374e-35	4.57375e-34
c27239_g1_i7	5.60201	1.56644	97.0253	6.84481e-23	6.4034e-22
c32220_g1_i1	5.59683	3.06894	89.5532	2.98502e-21	2.36932e-20
c8377_g1_i2	5.59157	4.66041	95.2135	1.70923e-22	1.54031e-21
c26934_g1_i4	5.59138	4.72089	63.4698	1.62844e-15	7.12238e-15
c561_g1_i2	5.59014	3.86028	84.3807	4.08109e-20	2.89833e-19
c26451_g1_i3	5.58868	1.30614	130.965	2.51984e-30	4.95736e-29
c24410_g1_i2	5.58476	5.08689	122.207	2.07968e-28	3.34803e-27
c15205_g1_i1	5.57928	0.775839	61.115	5.38373e-15	2.23184e-14
c3524_g1_i2	5.57747	2.66061	41.2064	1.36974e-10	3.61753e-10
c80425_g1_i1	5.57513	3.58077	110.943	6.09115e-26	7.7377e-25
c25797_g1_i4	5.5723	3.03356	144.196	3.21901e-33	8.6673e-32
c29740_g1_i1	5.56887	1.49294	146.544	9.87275e-34	2.80797e-32
c41093_g1_i1	5.56025	0.826536	18.9126	1.36848e-05	2.34751e-05
c26631_g1_i2	5.55977	1.80776	91.0772	1.38171e-21	1.13415e-20
c27272_g2_i1	5.55757	4.9557	141.115	1.5186e-32	3.81842e-31
c29559_g2_i2	5.55373	4.65814	21.3729	3.78079e-06	6.81081e-06
c27744_g2_i1	5.55137	0.849834	47.1253	6.65908e-12	2.00681e-11
c25915_g1_i1	5.55118	2.2445	222.791	2.22685e-50	3.80318e-48
c28889_g4_i2	5.54723	1.21751	43.1675	5.02495e-11	1.38538e-10
c26987_g1_i6	5.5461	0.558573	49.2721	2.2281e-12	7.03808e-12
c25506_g1_i2	5.54483	1.58983	171.186	4.07468e-39	2.05789e-37
c83937_g1_i1	5.54476	0.791916	44.316	2.79424e-11	7.90277e-11
c31001_g2_i7	5.54138	0.558458	44.0942	3.12942e-11	8.8134e-11
c30358_g5_i1	5.53725	5.52311	59.8358	1.03109e-14	4.14041e-14
c30465_g2_i1	5.53271	2.76896	92.3106	7.40883e-22	6.28568e-21
c18648_g1_i3	5.53193	0.669355	52.0616	5.37875e-13	1.81706e-12
c28273_g1_i3	5.53025	1.4546	152.293	5.46831e-35	1.79666e-33
c22833_g1_i3	5.52968	1.81746	88.0788	6.28992e-21	4.84039e-20
c26528_g3_i1	5.52917	6.1441	46.8381	7.71016e-12	2.30962e-11
c30757_g5_i2	5.5216	1.52537	88.4711	5.15841e-21	4.00979e-20
c25111_g1_i1	5.52096	0.779193	27.1497	1.88294e-07	3.78697e-07
c27818_g1_i3	5.51955	5.25062	38.4936	5.49327e-10	1.37062e-09
c6510_g1_i2	5.51776	4.80699	69.1316	9.21058e-17	4.5901e-16
c15066_g1_i2	5.51366	2.48352	51.4294	7.42174e-13	2.4697e-12
c22130_g1_i1	5.51355	4.51158	356.283	1.81568e-79	1.2838e-75
c18320_g1_i2	5.51311	3.703	155.327	1.18801e-35	4.22107e-34
c26673_g1_i4	5.51159	3.36871	203.824	3.05776e-46	3.38875e-44
c82491_g1_i1	5.51006	2.77338	238.935	6.71358e-54	1.75811e-51
c49413_g1_i1	5.50547	1.18209	88.0793	6.28828e-21	4.84018e-20
c21438_g1_i4	5.50383	1.02111	111.729	4.09734e-26	5.30793e-25
c17188_g1_i2	5.50174	0.442868	19.5729	9.68316e-06	1.6811e-05
c13266_g1_i2	5.50103	1.18805	98.3782	3.45641e-23	3.33053e-22
c83385_g1_i1	5.5008	2.04625	93.3366	4.41167e-22	3.81894e-21
c36572_g1_i1	5.49836	2.52479	185.615	2.88125e-42	2.00909e-40
c29498_g2_i2	5.49812	1.68078	89.3056	3.38298e-21	2.66664e-20
c27239_g1_i4	5.49678	2.16896	116.258	4.17412e-27	5.96956e-26
c25345_g1_i3	5.49159	1.18149	192.535	8.89349e-44	7.32894e-42
c28347_g1_i1	5.49149	1.19435	100.593	1.12962e-23	1.13647e-22
c14342_g1_i1	5.49106	3.45092	157.473	4.03427e-36	1.51245e-34
c24207_g2_i1	5.48994	0.621643	66.0462	4.40466e-16	2.04381e-15
c30230_g2_i2	5.4899	2.88361	126.022	3.04137e-29	5.34668e-28
c29529_g1_i1	5.48951	0.886853	105.514	9.4231e-25	1.06706e-23
c26528_g1_i1	5.48823	3.52029	99.3333	2.13394e-23	2.09559e-22
c31976_g1_i1	5.48736	0.918072	99.2843	2.18739e-23	2.1445e-22
c23428_g1_i4	5.48728	2.2642	148.074	4.57023e-34	1.34755e-32
c24416_g1_i1	5.48644	1.74628	166.2	5.00305e-38	2.27929e-36
c29389_g2_i2	5.48428	0.856779	52.4706	4.3674e-13	1.49179e-12
c29665_g2_i2	5.48305	2.7328	261.295	8.95907e-59	4.46098e-56
c29703_g1_i4	5.481	1.31226	107.572	3.33499e-25	3.93662e-24
c26086_g2_i1	5.47744	1.50991	60.3349	8.00159e-15	3.25561e-14
c29477_g1_i3	5.47673	2.76718	201.655	9.09274e-46	9.51052e-44
c30104_g1_i1	5.47342	2.76157	167.568	2.51346e-38	1.17849e-36
c29331_g1_i1	5.473	4.69198	58.7078	1.82913e-14	7.17147e-14
c29101_g1_i3	5.47266	1.00139	104.424	1.63327e-24	1.8061e-23
c25651_g1_i1	5.46913	3.138	256.177	1.16935e-57	5.04145e-55
c84644_g1_i1	5.46355	2.65793	53.2175	2.98588e-13	1.03632e-12
c26688_g1_i1	5.4628	0.720662	40.3836	2.0868e-10	5.42143e-10
c28387_g4_i1	5.46239	0.917927	103.902	2.12579e-24	2.31382e-23
c42799_g1_i1	5.46164	0.373183	90.5383	1.81428e-21	1.47144e-20
c20767_g1_i2	5.46112	3.62676	349.825	4.62571e-78	2.33618e-74
c64188_g1_i1	5.46074	3.71254	93.23	4.65563e-22	4.02127e-21
c30892_g5_i2	5.46063	1.72735	97.2385	6.1459e-23	5.77401e-22
c11492_g1_i2	5.45963	1.28359	82.2513	1.19836e-19	8.04972e-19
c56134_g1_i1	5.45773	4.1345	167.764	2.27847e-38	1.06973e-36
c30862_g1_i2	5.45586	1.55808	122.743	1.58734e-28	2.59442e-27
c49988_g1_i1	5.45327	3.95869	342.133	2.18973e-76	9.67668e-73
c16178_g1_i1	5.45209	2.32618	121.044	3.73794e-28	5.8863e-27
c27156_g2_i1	5.4463	5.69653	61.796	3.80949e-15	1.60597e-14
c67152_g1_i1	5.44586	3.12587	58.9823	1.59101e-14	6.28105e-14
c9583_g1_i1	5.44509	6.27154	79.0671	6.0037e-19	3.77881e-18
c29165_g1_i7	5.44494	0.738535	29.1898	6.56241e-08	1.36745e-07
c30808_g5_i2	5.44301	4.94777	41.4902	1.18465e-10	3.14563e-10
c30808_g5_i1	5.43781	4.05663	96.0722	1.10767e-22	1.01607e-21
c27818_g1_i2	5.43751	3.42863	40.3503	2.12277e-10	5.51081e-10
c65933_g1_i1	5.43693	5.03831	29.0062	7.21481e-08	1.49853e-07
c51596_g1_i1	5.42858	1.28354	145.974	1.31563e-33	3.7002e-32
c48428_g1_i1	5.42425	5.38315	247.281	1.01682e-55	3.26798e-53
c30631_g1_i4	5.42213	0.286881	49.2471	2.25664e-12	7.12568e-12
c30170_g1_i1	5.4213	1.50235	31.3838	2.1174e-08	4.5851e-08
c65607_g1_i1	5.41985	3.86407	268.699	2.18033e-60	1.3523e-57
c27918_g1_i4	5.41605	3.22717	127.272	1.6196e-29	2.93178e-28
c30024_g1_i4	5.41409	3.89564	333.576	1.5997e-74	6.28382e-71
c81179_g1_i1	5.41287	3.53605	174.303	8.4997e-40	4.63004e-38
c80743_g1_i1	5.41271	3.69603	170.133	6.9202e-39	3.4169e-37
c31430_g2_i1	5.40961	2.20205	196.39	1.28126e-44	1.16743e-42
c2268_g1_i1	5.40952	2.77764	26.5846	2.52243e-07	5.01606e-07
c14416_g1_i2	5.4091	1.45641	125.691	3.5922e-29	6.26209e-28
c44830_g1_i1	5.40905	3.72812	24.5244	7.33729e-07	1.40472e-06
c31291_g6_i1	5.40845	6.22433	47.0253	7.00758e-12	2.10752e-11
c33692_g1_i1	5.40733	4.9568	118.551	1.31361e-27	1.97701e-26
c27535_g1_i3	5.4051	5.99844	201.905	8.01926e-46	8.46283e-44
c26451_g1_i5	5.40366	1.21304	154.239	2.05351e-35	7.1035e-34
c6034_g1_i1	5.4012	2.87485	81.3833	1.85927e-19	1.22723e-18
c29098_g2_i1	5.39676	1.23654	37.4128	9.5595e-10	2.32337e-09
c30609_g1_i1	5.3946	1.08736	75.3809	3.88124e-18	2.24242e-17
c50866_g1_i1	5.39446	5.63126	49.1104	2.41954e-12	7.61218e-12
c23025_g1_i1	5.39428	1.11461	139.06	4.27391e-32	1.02438e-30
c29192_g1_i2	5.39018	0.398649	22.128	2.5506e-06	4.65978e-06
c29165_g1_i6	5.38941	0.729826	29.5985	5.31456e-08	1.11538e-07
c29192_g2_i3	5.3888	6.56468	185.953	2.43047e-42	1.70485e-40
c18208_g1_i1	5.38784	3.1368	101.323	7.81444e-24	8.00301e-23
c23025_g1_i2	5.38681	1.41628	166.019	5.47788e-38	2.4892e-36
c18049_g1_i2	5.38435	0.405016	44.4985	2.5455e-11	7.23051e-11
c29335_g1_i2	5.38093	6.72822	259.262	2.48517e-58	1.17144e-55
c47787_g1_i1	5.37937	1.20915	89.5447	2.99792e-21	2.37742e-20
c23507_g1_i2	5.37709	6.27746	151.212	9.41836e-35	2.99604e-33
c26934_g1_i1	5.37666	3.17462	73.6636	9.26292e-18	5.13279e-17
c17357_g1_i1	5.37418	1.06217	63.2534	1.81758e-15	7.91732e-15
c30055_g2_i1	5.37391	0.917622	19.8848	8.22515e-06	1.43654e-05
c25629_g1_i1	5.37336	3.08485	186.905	1.50658e-42	1.07818e-40
c26673_g1_i2	5.36963	3.45838	199.926	2.16788e-45	2.17113e-43
c18203_g1_i1	5.36928	3.81853	82.7084	9.50948e-20	6.47638e-19
c19136_g1_i2	5.36799	1.5522	111.437	4.74702e-26	6.10037e-25
c7075_g1_i2	5.36594	1.81436	89.042	3.86512e-21	3.02979e-20
c29192_g2_i4	5.3645	6.16745	217.213	3.66712e-49	5.3794e-47
c26370_g2_i1	5.36293	2.36623	105	1.22106e-24	1.36912e-23
c86499_g1_i1	5.36203	0.592621	62.8896	2.18626e-15	9.44297e-15
c10569_g1_i1	5.36156	0.528699	49.5203	1.96331e-12	6.24125e-12
c23507_g1_i3	5.36145	1.38908	51.0713	8.907e-13	2.93767e-12
c29703_g1_i3	5.36115	5.19577	79.3605	5.17507e-19	3.28523e-18
c29101_g1_i4	5.35957	1.50215	155.583	1.04411e-35	3.72854e-34
c2839_g1_i2	5.35512	1.1562	98.3782	3.45649e-23	3.33053e-22
c6440_g1_i2	5.35436	3.49178	217.203	3.68495e-49	5.38322e-47
c13874_g1_i1	5.35268	0.97707	113.694	1.52034e-26	2.04991e-25
c29634_g4_i4	5.3517	2.39427	71.0214	3.53362e-17	1.84145e-16
c29707_g1_i1	5.35021	1.92377	119.416	8.49196e-28	1.30076e-26
c22486_g1_i3	5.34617	0.828804	61.1267	5.35162e-15	2.22009e-14
c29254_g1_i5	5.34563	1.34185	172.852	1.76296e-39	9.27469e-38
c28566_g2_i1	5.34561	1.68467	106.938	4.59306e-25	5.35373e-24
c6510_g1_i1	5.34427	5.00851	86.2818	1.56036e-20	1.15236e-19
c21007_g1_i1	5.34346	1.73094	128.11	1.06188e-29	1.95626e-28
c27573_g1_i2	5.3421	4.6938	224.73	8.40689e-51	1.49351e-48
c29703_g1_i5	5.3411	4.58123	78.6734	7.32765e-19	4.5568e-18
c30609_g5_i1	5.34041	4.56524	63.7881	1.38551e-15	6.11206e-15
c80952_g1_i1	5.33636	6.2687	285.012	6.072e-64	6.50495e-61
c28749_g1_i5	5.33622	0.84674	61.6371	4.12968e-15	1.73383e-14
c22229_g1_i1	5.33497	0.443024	18.3899	1.8001e-05	3.05928e-05
c29331_g1_i3	5.33399	5.44208	67.988	1.64491e-16	8.01219e-16
c30224_g1_i1	5.33341	2.18725	58.1615	2.41458e-14	9.35173e-14
c31010_g10_i2	5.33274	1.26222	88.5179	5.03768e-21	3.91767e-20
c22529_g1_i2	5.33165	4.88779	218.663	1.76997e-49	2.7206e-47
c25797_g1_i2	5.32721	2.20042	107.709	3.11285e-25	3.68672e-24
c34290_g1_i1	5.32674	2.09409	81.334	1.90622e-19	1.25729e-18
c82120_g1_i1	5.32478	3.29747	191.945	1.19593e-43	9.75794e-42
c28857_g2_i1	5.32469	5.45514	257.391	6.35543e-58	2.8441e-55
c28674_g2_i1	5.31869	7.07888	198.956	3.52881e-45	3.46539e-43
c63991_g1_i1	5.31439	4.85659	214.709	1.28965e-48	1.76034e-46
c30218_g9_i2	5.31394	3.17635	125.915	3.2087e-29	5.62963e-28
c29498_g4_i2	5.31319	3.77263	51.1849	8.40643e-13	2.78088e-12
c30609_g4_i1	5.3131	1.79966	100.647	1.09951e-23	1.10902e-22
c30463_g2_i3	5.31221	1.30969	123.044	1.36378e-28	2.24668e-27
c27744_g1_i1	5.30827	1.12789	63.4745	1.62456e-15	7.10628e-15
c29331_g1_i5	5.30816	3.47438	82.0096	1.35428e-19	9.05233e-19
c30609_g1_i3	5.30365	2.88019	88.3543	5.47192e-21	4.23858e-20
c80627_g1_i1	5.30201	0.997705	19.2145	1.16821e-05	2.01512e-05
c14767_g1_i1	5.30041	0.52096	39.9179	2.6487e-10	6.81115e-10
c65458_g1_i1	5.29837	0.897793	94.7393	2.17179e-22	1.93936e-21
c25651_g1_i5	5.29808	3.18668	230.476	4.69472e-52	9.82085e-50
c26451_g1_i2	5.29727	0.880884	101.481	7.21377e-24	7.43307e-23
c22130_g1_i4	5.29632	4.18204	298.167	8.26296e-67	1.27009e-63
c29634_g4_i3	5.2937	3.03494	84.5947	3.66241e-20	2.61517e-19
c25506_g1_i1	5.29015	2.13662	211.586	6.19126e-48	8.07674e-46
c14986_g1_i1	5.2876	3.53114	143.626	4.28846e-33	1.13993e-31
c30903_g2_i5	5.2855	1.67682	121.687	2.70346e-28	4.30714e-27
c28932_g1_i2	5.28481	4.08154	268.711	2.16701e-60	1.3523e-57
c83320_g1_i1	5.28402	2.09456	91.9975	8.6788e-22	7.30354e-21
c30039_g2_i4	5.28395	4.01908	237.208	1.59756e-53	4.03419e-51
c22130_g1_i3	5.28264	4.21623	314.762	2.00431e-70	5.45065e-67
c69303_g1_i1	5.28252	6.35541	256.494	9.97047e-58	4.35168e-55
c30293_g2_i11	5.28082	1.92111	163.28	2.17278e-37	9.26592e-36
c83930_g1_i1	5.28018	5.38721	62.3903	2.81709e-15	1.20281e-14
c31147_g1_i1	5.27727	3.49221	53.0877	3.18985e-13	1.10506e-12
c25345_g1_i4	5.27568	0.565582	129.487	5.30512e-30	1.0051e-28
c17031_g1_i2	5.2728	3.76022	236.607	2.16087e-53	5.37982e-51
c29192_g2_i1	5.27199	6.6293	205.76	1.15618e-46	1.33141e-44
c17913_g1_i2	5.27049	1.77817	132.872	9.64222e-31	1.99462e-29
c51408_g1_i1	5.26938	0.673381	161.473	5.39416e-37	2.20208e-35
c83029_g1_i1	5.26741	1.50688	143.381	4.85148e-33	1.28091e-31
c22833_g1_i4	5.26736	1.84294	90.5177	1.83334e-21	1.48575e-20
c30501_g1_i1	5.2672	6.71061	36.9289	1.22517e-09	2.94829e-09
c22529_g1_i1	5.26585	6.4709	190.484	2.49323e-43	1.97189e-41
c80938_g1_i1	5.26532	5.67777	67.8957	1.7238e-16	8.3665e-16
c13266_g1_i1	5.26352	1.68604	165.339	7.71539e-38	3.45706e-36
c30896_g6_i4	5.26266	3.97576	71.9889	2.1641e-17	1.15274e-16
c21939_g2_i1	5.25996	3.1862	72.2893	1.85853e-17	9.97941e-17
c32258_g1_i1	5.25896	5.87581	91.3008	1.23408e-21	1.0215e-20
c26934_g1_i2	5.25848	4.93167	56.2672	6.32623e-14	2.35348e-13
c17246_g1_i4	5.25678	3.14847	117.619	2.10156e-27	3.09956e-26
c29634_g4_i6	5.25621	2.89181	88.1413	6.09419e-21	4.69692e-20
c31291_g4_i11	5.25216	9.16193	143.306	5.03915e-33	1.3265e-31
c83589_g1_i1	5.25016	2.89083	89.7538	2.69723e-21	2.15443e-20
c22130_g1_i2	5.24846	4.54739	280.494	5.86073e-63	5.17986e-60
c32513_g1_i1	5.24769	2.93845	130.207	3.69205e-30	7.10921e-29
c30609_g3_i1	5.244	4.29123	55.3325	1.01773e-13	3.71194e-13
c3874_g1_i2	5.24262	3.10282	260.662	1.23084e-58	5.9608e-56
c86377_g1_i1	5.23992	2.37783	105.809	8.11771e-25	9.28455e-24
c35320_g1_i1	5.23813	1.43048	101.551	6.96517e-24	7.19789e-23
c22701_g1_i1	5.23701	1.52392	91.1472	1.33372e-21	1.09756e-20
c6440_g1_i1	5.2362	3.91436	193.393	5.7786e-44	4.88734e-42
c27097_g1_i2	5.23579	1.43176	93.1729	4.79203e-22	4.13302e-21
c25506_g1_i3	5.23351	1.68841	197.675	6.71818e-45	6.35048e-43
c21939_g1_i2	5.22878	3.62389	57.9906	2.63377e-14	1.01584e-13
c24207_g1_i2	5.22787	3.74908	82.822	8.97869e-20	6.13616e-19
c19136_g1_i1	5.22701	2.25284	110.645	7.07851e-26	8.95656e-25
c12_g1_i2	5.22698	1.02637	37.6586	8.42747e-10	2.06099e-09
c17208_g1_i2	5.2259	6.01724	134.807	3.6388e-31	7.86323e-30
c19272_g1_i1	5.22117	1.6867	108.46	2.13104e-25	2.5748e-24
c33252_g1_i1	5.22081	1.07746	128.48	8.81417e-30	1.63918e-28
c29665_g2_i3	5.22041	4.05768	325.093	1.12582e-72	3.61827e-69
c28563_g2_i1	5.21622	2.31263	111.846	3.86228e-26	5.01444e-25
c47683_g1_i1	5.21582	0.697139	118.304	1.48767e-27	2.2276e-26
c83192_g1_i1	5.2142	1.12589	111.642	4.27982e-26	5.5261e-25
c35209_g1_i1	5.21018	1.08245	77.3823	1.40873e-18	8.49008e-18
c15066_g1_i1	5.20874	3.83404	59.9901	9.53348e-15	3.84263e-14
c17913_g2_i2	5.2063	3.15902	109.405	1.32292e-25	1.6313e-24
c40278_g1_i1	5.20603	1.05864	83.6713	5.84268e-20	4.0761e-19
c24170_g1_i2	5.20594	1.78087	150.617	1.27102e-34	3.96248e-33
c82114_g1_i1	5.20411	2.77813	231.233	3.20933e-52	6.79398e-50
c30039_g2_i6	5.20384	3.76121	221.584	4.08287e-50	6.7766e-48
c80675_g1_i1	5.20354	1.60379	165.918	5.76483e-38	2.60953e-36
c30896_g6_i3	5.20259	4.55837	63.842	1.3481e-15	5.95443e-15
c28749_g1_i3	5.20216	0.966963	71.0353	3.50898e-17	1.82969e-16
c31285_g3_i5	5.19977	1.00199	113.418	1.74733e-26	2.34524e-25
c26500_g1_i3	5.19813	3.05415	114.049	1.27157e-26	1.72568e-25
c25651_g1_i2	5.19354	2.07085	130.182	3.73911e-30	7.19199e-29
c24207_g1_i3	5.18911	4.33208	73.4995	1.00661e-17	5.55346e-17
c23205_g1_i3	5.18826	3.23062	143.395	4.81832e-33	1.27311e-31
c31363_g1_i20	5.18732	0.823417	82.2865	1.17723e-19	7.92133e-19
c28709_g1_i2	5.18499	7.80788	184.249	5.72427e-42	3.84734e-40
c26468_g2_i2	5.1843	1.11654	93.852	3.40019e-22	2.97925e-21
c27156_g1_i1	5.18363	3.92945	129.264	5.93726e-30	1.11887e-28
c26500_g1_i5	5.1811	4.08882	105.895	7.77576e-25	8.91074e-24
c31327_g1_i23	5.18065	1.17118	88.0437	6.40236e-21	4.92156e-20
c1421_g1_i2	5.17925	5.01172	82.2904	1.1749e-19	7.90714e-19
c28944_g1_i4	5.17585	5.49505	66.5282	3.44923e-16	1.61983e-15
c41778_g1_i1	5.17061	5.69759	37.5569	8.87837e-10	2.16661e-09
c31291_g4_i8	5.1685	8.72387	144.069	3.4312e-33	9.21758e-32
c64404_g1_i1	5.16728	9.70247	139.859	2.85851e-32	6.9984e-31
c30306_g1_i5	5.16704	2.89819	108.42	2.17502e-25	2.62435e-24
c35622_g1_i1	5.16414	0.424513	40.2332	2.25381e-10	5.83595e-10
c15267_g1_i1	5.16404	5.82233	84.8392	3.23641e-20	2.31895e-19
c28857_g1_i1	5.16306	5.33677	199.825	2.28061e-45	2.27758e-43
c50066_g1_i1	5.15929	2.72206	38.3829	5.81404e-10	1.44739e-09
c11326_g1_i1	5.15742	2.96635	34.7793	3.69273e-09	8.52649e-09
c16505_g1_i1	5.15531	1.18315	64.9778	7.57468e-16	3.43318e-15
c28711_g1_i2	5.15492	0.940547	79.6034	4.57649e-19	2.91781e-18
c29559_g2_i4	5.15482	1.78578	17.1017	3.54307e-05	5.86882e-05
c53972_g1_i1	5.1542	0.96124	102.194	5.03379e-24	5.26975e-23
c28944_g1_i1	5.15309	5.0066	69.4229	7.94613e-17	3.98524e-16
c23670_g1_i2	5.15136	0.960655	63.7582	1.40665e-15	6.19913e-15
c26494_g1_i2	5.14872	0.602496	69.8973	6.24738e-17	3.16424e-16
c29331_g1_i4	5.14803	3.83578	46.6422	8.52038e-12	2.54109e-11
c31133_g10_i2	5.14562	1.99973	141.834	1.05699e-32	2.68833e-31
c15267_g1_i3	5.14506	4.39645	99.2388	2.23814e-23	2.19183e-22
c30104_g1_i3	5.14437	1.56347	136.251	1.75863e-31	3.93747e-30
c30701_g3_i2	5.14412	4.00342	275.602	6.82308e-62	5.48219e-59
c25651_g1_i3	5.14375	3.79191	295.763	2.75984e-66	3.75264e-63
c22906_g2_i2	5.14258	2.19233	138.856	4.73508e-32	1.12727e-30
c30896_g6_i1	5.14248	5.14642	40.5594	1.90724e-10	4.97211e-10
c22363_g1_i1	5.14197	2.14878	151.974	6.42071e-35	2.08632e-33
c30726_g2_i3	5.14174	0.89356	120.136	5.9062e-28	9.162e-27
c18392_g1_i1	5.13932	2.35362	73.8952	8.23748e-18	4.58469e-17
c30431_g1_i6	5.13622	5.63233	108.5	2.08833e-25	2.52751e-24
c30609_g3_i3	5.13439	2.54058	98.1358	3.90654e-23	3.74682e-22
c18716_g1_i3	5.13323	1.37036	117.913	1.8116e-27	2.68647e-26
c25651_g1_i4	5.13307	1.94159	119.593	7.76712e-28	1.19543e-26
c25915_g1_i2	5.13274	1.81171	162.075	3.98406e-37	1.64735e-35
c14107_g1_i1	5.13256	4.48252	65.6892	5.27943e-16	2.42899e-15
c8096_g2_i1	5.13231	7.06845	194.421	3.44581e-44	3.00048e-42
c29098_g2_i2	5.13224	0.933526	31.1227	2.42216e-08	5.22011e-08
c31291_g4_i14	5.13013	7.90016	162.306	3.54701e-37	1.47526e-35
c28859_g1_i7	5.12504	4.78596	117.284	2.48757e-27	3.64757e-26
c19463_g1_i2	5.11898	0.801207	45.2855	1.70307e-11	4.91779e-11
c32853_g1_i1	5.11886	1.29872	152.768	4.30588e-35	1.43339e-33
c11805_g1_i1	5.11757	2.52502	87.493	8.4578e-21	6.43029e-20
c17654_g1_i1	5.11649	1.84131	29.2891	6.23448e-08	1.30172e-07
c52274_g1_i1	5.11489	2.10223	139.585	3.28096e-32	7.97193e-31
c29477_g1_i1	5.11479	3.16002	201.921	7.95409e-46	8.44447e-44
c25915_g1_i3	5.11436	1.61123	177.696	1.54345e-40	9.06404e-39
c28580_g1_i2	5.1117	6.26016	143.629	4.28236e-33	1.13916e-31
c49594_g1_i1	5.11138	1.29186	95.9501	1.17814e-22	1.0768e-21
c36496_g1_i1	5.11067	1.64799	127.413	1.50901e-29	2.73861e-28
c29731_g1_i1	5.10947	1.44464	28.8486	7.82617e-08	1.62161e-07
c30431_g1_i7	5.10863	6.8922	127.125	1.74453e-29	3.14185e-28
c24698_g1_i2	5.10719	1.22924	130.009	4.08021e-30	7.82678e-29
c31102_g6_i1	5.1071	3.38976	153.816	2.54116e-35	8.72209e-34
c27239_g1_i1	5.10656	1.44279	86.3961	1.47277e-20	1.09132e-19
c29477_g1_i2	5.10542	4.10571	164.455	1.20353e-37	5.25939e-36
c29665_g3_i2	5.10398	1.71268	183.214	9.63085e-42	6.31687e-40
c14246_g1_i2	5.10293	8.72866	129.152	6.28051e-30	1.17853e-28
c31090_g1_i7	5.10258	0.993637	103.434	2.69176e-24	2.90744e-23
c28932_g1_i3	5.10258	3.3801	283.332	1.41091e-63	1.46705e-60
c81662_g1_i1	5.10249	3.51355	128.24	9.94407e-30	1.83963e-28
c27818_g1_i1	5.10186	3.51823	44.7042	2.29166e-11	6.54101e-11
c28563_g1_i1	5.10165	2.57947	115.417	6.37811e-27	8.95494e-26
c24132_g1_i2	5.09865	1.06544	27.1997	1.8349e-07	3.69458e-07
c15995_g1_i2	5.09786	4.45387	64.1741	1.13895e-15	5.07247e-15
c22196_g1_i1	5.09764	3.11294	94.0119	3.13639e-22	2.7596e-21
c30078_g2_i3	5.09753	0.800774	26.545	2.57472e-07	5.11516e-07
c49913_g1_i1	5.09642	2.1602	109.238	1.4391e-25	1.77146e-24
c7994_g1_i2	5.09404	1.99535	78.366	8.56114e-19	5.29037e-18
c29331_g1_i2	5.09287	3.84365	83.5267	6.28614e-20	4.36523e-19
c17913_g2_i1	5.09234	2.65311	109.418	1.31405e-25	1.62149e-24
c37719_g1_i1	5.09197	1.14843	110.182	8.94107e-26	1.1205e-24
c21836_g1_i1	5.08619	0.464579	46.9136	7.41874e-12	2.22493e-11
c4024_g1_i1	5.08466	1.2139	115.312	6.72291e-27	9.41287e-26
c30887_g8_i1	5.08322	2.34433	166.323	4.70247e-38	2.15066e-36
c36769_g1_i1	5.08231	1.34257	93.1752	4.78643e-22	4.1292e-21
c26305_g1_i4	5.08162	0.994641	148.934	2.96527e-34	8.91421e-33
c17458_g2_i1	5.08089	3.97788	188.413	7.05796e-43	5.22008e-41
c24296_g1_i2	5.07841	6.23746	126.981	1.87568e-29	3.36604e-28
c15995_g1_i1	5.07778	3.36797	85.1006	2.83558e-20	2.04251e-19
c34171_g1_i1	5.07674	4.77243	40.2915	2.18758e-10	5.67114e-10
c69536_g1_i1	5.0763	1.89434	23.0122	1.60973e-06	2.99095e-06
c25040_g1_i4	5.07558	2.9969	112.535	2.72744e-26	3.59654e-25
c59991_g1_i1	5.07524	2.00699	282.226	2.45735e-63	2.48213e-60
c18392_g1_i2	5.07109	1.07495	72.1606	1.98373e-17	1.0604e-16
c28273_g1_i1	5.07093	1.998	139.004	4.39574e-32	1.05144e-30
c58687_g1_i1	5.07059	1.71027	97.0516	6.75425e-23	6.32203e-22
c49300_g1_i1	5.06899	3.49248	87.3091	9.2819e-21	7.0176e-20
c69684_g1_i1	5.06601	0.777719	58.0045	2.6152e-14	1.00879e-13
c55115_g1_i1	5.06342	1.21117	42.0781	8.77016e-11	2.36104e-10
c31363_g1_i10	5.06289	0.685787	79.2472	5.48059e-19	3.46735e-18
c29192_g1_i1	5.06019	5.20187	82.2599	1.19317e-19	8.01943e-19
c16505_g2_i1	5.05827	0.760443	68.3446	1.37277e-16	6.73863e-16
c27099_g1_i1	5.05603	6.95194	159.215	1.67971e-36	6.58346e-35
c26673_g1_i1	5.04678	3.60502	173.352	1.3713e-39	7.30112e-38
c9523_g1_i1	5.04342	4.77809	236.232	2.60788e-53	6.31482e-51
c31133_g10_i1	5.04265	2.34645	143.916	3.70717e-33	9.91375e-32
c83871_g1_i1	5.04032	5.95832	129.341	5.71133e-30	1.07744e-28
c29703_g1_i1	5.04018	2.8869	133.794	6.06089e-31	1.27999e-29
c29982_g1_i7	5.03843	0.856925	80.166	3.44247e-19	2.22083e-18
c53005_g1_i1	5.03772	2.79382	192.935	7.27445e-44	6.09416e-42
c14246_g1_i1	5.03673	8.01464	137.261	1.05738e-31	2.43212e-30
c49619_g1_i1	5.03637	0.752564	58.9679	1.60264e-14	6.32347e-14
c28711_g1_i1	5.03375	0.925915	86.9436	1.11659e-20	8.38285e-20
c29947_g1_i1	5.03109	0.786761	64.1402	1.15874e-15	5.15607e-15
c48589_g1_i1	5.03044	5.90682	144.304	3.0485e-33	8.23327e-32
c25915_g1_i4	5.02979	1.56694	154.371	1.92135e-35	6.6659e-34
c64195_g1_i1	5.02485	6.58843	106.39	6.05568e-25	6.96896e-24
c31023_g11_i1	5.0232	1.76286	66.7503	3.08175e-16	1.45557e-15
c30487_g2_i1	5.02318	5.63623	217.798	2.73344e-49	4.06031e-47
c43948_g1_i1	5.01814	2.96272	124.632	6.12796e-29	1.04658e-27
c33452_g1_i1	5.01687	1.5508	77.3637	1.42203e-18	8.56847e-18
c21133_g1_i1	5.01499	5.60367	191.907	1.21937e-43	9.90996e-42
c9786_g1_i1	5.01476	0.872948	72.6317	1.56249e-17	8.44499e-17
c69930_g1_i1	5.0137	1.61835	127.41	1.51099e-29	2.7408e-28
c28813_g1_i1	5.01262	2.81064	267.119	4.81658e-60	2.88611e-57
c66408_g1_i1	5.01157	5.72074	290.319	4.23646e-65	4.83134e-62
c29192_g2_i2	5.01003	7.0337	164.495	1.17928e-37	5.15978e-36
c30431_g1_i2	5.00847	6.58394	125.293	4.38987e-29	7.57788e-28
c29665_g2_i1	5.00448	3.55175	253.033	5.66679e-57	2.10882e-54
c30701_g3_i3	5.00282	4.68763	254.24	3.09109e-57	1.20087e-54
c84806_g1_i1	5.00013	2.34548	98.4823	3.27936e-23	3.16763e-22
c29898_g1_i1	4.99849	0.554251	64.957	7.65504e-16	3.46826e-15
c29529_g2_i3	4.99586	5.90399	188.847	5.67449e-43	4.3142e-41
c30903_g2_i2	4.99504	5.84964	108.707	1.88093e-25	2.28746e-24
c22906_g2_i1	4.99478	2.04249	101.609	6.76475e-24	7.001e-23
c15193_g1_i1	4.99352	1.93497	164.982	9.23183e-38	4.11049e-36
c29529_g2_i1	4.99321	2.88607	206.298	8.82258e-47	1.0328e-44
c49314_g1_i1	4.99128	0.845606	126.228	2.7414e-29	4.85311e-28
c21256_g1_i1	4.99074	1.93819	196.853	1.01527e-44	9.396e-43
c17031_g1_i1	4.9889	3.43619	222.424	2.67669e-50	4.52771e-48
c36343_g1_i1	4.98736	2.36235	102.056	5.39836e-24	5.63639e-23
c17246_g1_i1	4.98675	1.96649	107.841	2.91239e-25	3.46206e-24
c16178_g1_i4	4.98604	2.5407	111.285	5.12491e-26	6.56452e-25
c28580_g1_i1	4.98328	7.18499	158.837	2.03118e-36	7.89972e-35
c26500_g1_i6	4.98282	3.43543	107.899	2.82898e-25	3.37311e-24
c51134_g1_i1	4.9815	4.92973	91.9465	8.90527e-22	7.48343e-21
c12_g1_i1	4.98129	0.736073	35.1301	3.08396e-09	7.17096e-09
c27535_g1_i4	4.98098	6.10246	103.549	2.53981e-24	2.75008e-23
c3079_g1_i1	4.98098	2.83987	61.0062	5.68947e-15	2.35103e-14
c29498_g4_i1	4.9777	1.36647	46.409	9.59745e-12	2.84718e-11
c40289_g1_i1	4.97683	2.18965	155.263	1.22689e-35	4.35049e-34
c29477_g1_i4	4.97559	3.08607	180.503	3.76337e-41	2.32193e-39
c30431_g1_i1	4.97153	2.15099	76.5704	2.12506e-18	1.25989e-17
c24306_g1_i1	4.97141	0.513134	52.7764	3.73768e-13	1.28439e-12
c85265_g1_i1	4.97119	1.01254	78.8387	6.73951e-19	4.21628e-18
c3055_g2_i1	4.97111	1.84921	270.214	1.01902e-60	7.06381e-58
c12554_g1_i1	4.96985	0.583167	77.7408	1.17487e-18	7.15016e-18
c64715_g1_i1	4.96864	1.2691	84.0795	4.75268e-20	3.35506e-19
c30609_g7_i1	4.96863	1.57903	61.6114	4.18389e-15	1.75564e-14
c15696_g1_i1	4.96727	5.91072	163.242	2.21515e-37	9.42386e-36
c30090_g1_i3	4.96311	3.85653	154.422	1.87286e-35	6.51045e-34
c58300_g1_i1	4.96165	3.7112	94.3709	2.61611e-22	2.31972e-21
c29722_g1_i15	4.96008	2.06716	98.4993	3.25145e-23	3.14239e-22
c27735_g1_i1	4.95931	1.43739	73.6832	9.17174e-18	5.08386e-17
c30701_g3_i1	4.9582	2.77233	193.732	4.87219e-44	4.17062e-42
c1465_g1_i1	4.95745	5.59204	150.282	1.50415e-34	4.65232e-33
c17886_g1_i1	4.95578	0.727122	65.5258	5.7358e-16	2.62904e-15
c27245_g1_i1	4.95491	2.15966	121.521	2.93927e-28	4.66183e-27
c3327_g1_i1	4.95407	1.33928	62.346	2.8811e-15	1.22851e-14
c28387_g2_i1	4.95304	2.5403	251.012	1.56282e-56	5.63779e-54
c23694_g1_i2	4.9527	1.10184	103.192	3.0413e-24	3.2631e-23
c29738_g1_i2	4.95241	1.35824	71.7165	2.48452e-17	1.3149e-16
c28580_g1_i3	4.95042	7.46815	145.417	1.74055e-33	4.83375e-32
c31093_g1_i3	4.94925	2.60555	105.597	9.03829e-25	1.02578e-23
c26673_g1_i3	4.9459	3.27084	176.517	2.79216e-40	1.60768e-38
c49309_g1_i1	4.94443	6.29251	73.1948	1.17463e-17	6.42627e-17
c30896_g6_i5	4.94442	6.46279	34.8875	3.49308e-09	8.08292e-09
c30765_g1_i1	4.94415	1.54844	115.422	6.35987e-27	8.93447e-26
c30431_g1_i3	4.94402	1.8046	68.2908	1.41076e-16	6.91168e-16
c46221_g1_i1	4.94253	3.0118	158.049	3.01955e-36	1.15157e-34
c29529_g2_i2	4.94178	3.2309	194.759	2.90848e-44	2.54514e-42
c33273_g1_i1	4.94019	3.91188	243.407	7.11099e-55	2.13046e-52
c20440_g1_i1	4.93961	1.25794	69.3023	8.44721e-17	4.22875e-16
c24207_g1_i1	4.93901	2.14081	69.5131	7.59105e-17	3.81419e-16
c14822_g1_i1	4.93819	2.578	168.91	1.27989e-38	6.1562e-37
c30191_g4_i2	4.93689	0.364747	20.3959	6.29636e-06	1.11103e-05
c54030_g1_i1	4.93426	1.10477	66.2078	4.05804e-16	1.88967e-15
c28711_g1_i3	4.93386	1.12428	92.1107	8.19592e-22	6.92189e-21
c30881_g4_i1	4.93196	4.56036	221.013	5.43891e-50	8.90193e-48
c92971_g1_i1	4.9297	2.1387	226.661	3.18758e-51	6.15795e-49
c82878_g1_i1	4.92783	3.36643	76.564	2.13188e-18	1.26351e-17
c5823_g1_i1	4.92722	0.920173	88.8621	4.23318e-21	3.3117e-20
c55559_g1_i1	4.92429	1.14716	62.651	2.46777e-15	1.06058e-14
c17208_g1_i1	4.92099	6.25194	107.979	2.71577e-25	3.24167e-24
c27535_g1_i2	4.92085	5.51739	187.617	1.05299e-42	7.62837e-41
c30548_g8_i2	4.92026	0.851925	109.617	1.1886e-25	1.47286e-24
c28859_g1_i6	4.91789	4.84729	100.354	1.27449e-23	1.27532e-22
c27078_g2_i1	4.91276	6.40213	184.557	4.90375e-42	3.32111e-40
c84176_g1_i1	4.91194	4.64351	231.587	2.68664e-52	5.82704e-50
c23744_g1_i4	4.91039	2.13383	70.581	4.41744e-17	2.27653e-16
c49013_g1_i1	4.91018	5.08921	127.473	1.46368e-29	2.66454e-28
c25586_g1_i1	4.90775	0.960876	50.4168	1.24325e-12	4.03606e-12
c24296_g1_i1	4.90263	5.32265	101.503	7.13601e-24	7.35508e-23
c184_g1_i2	4.90156	0.910874	84.9679	3.03253e-20	2.17772e-19
c9737_g1_i2	4.90039	1.26673	48.7733	2.87319e-12	8.97156e-12
c29638_g2_i2	4.89987	6.68453	165.163	8.42808e-38	3.77162e-36
c32022_g1_i1	4.89677	5.07761	129.426	5.47194e-30	1.03504e-28
c30923_g17_i1	4.89201	1.72792	100.617	1.11614e-23	1.12386e-22
c30791_g1_i2	4.89153	3.46971	48.0451	4.16532e-12	1.27971e-11
c33649_g1_i1	4.88925	4.78181	240.617	2.88547e-54	7.93349e-52
c17246_g1_i2	4.88903	1.68495	115.49	6.14809e-27	8.6595e-26
c29638_g2_i1	4.88586	7.65988	160.063	1.09621e-36	4.35443e-35
c6838_g1_i1	4.8847	9.15714	260.936	1.07294e-58	5.26828e-56
c14636_g1_i1	4.88213	2.53638	157.515	3.95057e-36	1.48579e-34
c23775_g1_i3	4.88055	2.65549	168.444	1.6184e-38	7.72139e-37
c30090_g1_i6	4.88015	4.20214	177.258	1.924e-40	1.12243e-38
c87783_g1_i1	4.87891	4.21583	254.278	3.03233e-57	1.19113e-54
c11005_g1_i1	4.87884	2.69312	169.299	1.05281e-38	5.09863e-37
c66922_g1_i1	4.87576	1.85133	179.34	6.75378e-41	4.04004e-39
c19077_g1_i1	4.87428	0.982469	56.0089	7.21429e-14	2.66981e-13
c55603_g1_i1	4.8732	2.45709	127.044	1.81691e-29	3.26554e-28
c28252_g1_i5	4.87113	5.00382	255.238	1.87342e-57	7.70128e-55
c82728_g1_i1	4.8702	2.56646	135.919	2.0783e-31	4.59787e-30
c2098_g1_i1	4.86734	3.48908	24.8701	6.13261e-07	1.18196e-06
c18003_g1_i3	4.86729	0.628095	53.4492	2.65367e-13	9.26111e-13
c26658_g1_i1	4.8667	4.77716	145.261	1.88353e-33	5.20629e-32
c15482_g1_i2	4.86577	4.20404	313.736	3.35326e-70	8.46769e-67
c26658_g1_i2	4.86486	4.69734	143.494	4.58446e-33	1.21404e-31
c30844_g2_i4	4.86439	3.39756	249.886	2.75014e-56	9.4394e-54
c28334_g2_i1	4.86286	1.75075	90.7232	1.65244e-21	1.34512e-20
c30222_g2_i1	4.86266	1.40315	93.3197	4.44935e-22	3.84779e-21
c54893_g1_i1	4.8621	4.21331	185.252	3.45852e-42	2.38491e-40
c4459_g1_i1	4.8594	0.853645	80.0422	3.66503e-19	2.36139e-18
c29494_g1_i6	4.85903	2.46796	75.1332	4.40015e-18	2.52859e-17
c24698_g1_i1	4.85692	2.76758	108.526	2.06176e-25	2.49793e-24
c74297_g1_i1	4.85506	1.66975	178.201	1.1974e-40	7.07886e-39
c30024_g1_i6	4.85436	5.39015	272.745	2.86249e-61	2.15314e-58
c80296_g1_i1	4.85303	2.88108	212.432	4.04766e-48	5.39988e-46
c11326_g1_i2	4.85198	2.78558	39.0153	4.20507e-10	1.06058e-09
c23428_g1_i5	4.85059	2.52598	133.128	8.4767e-31	1.76488e-29
c28749_g1_i2	4.85016	0.946042	55.5561	9.08276e-14	3.32852e-13
c31165_g1_i6	4.84933	2.02711	106.982	4.4919e-25	5.24445e-24
c3874_g1_i1	4.84927	3.87247	240.196	3.56339e-54	9.69051e-52
c69550_g1_i1	4.84679	3.08766	199.086	3.30573e-45	3.26445e-43
c5628_g1_i1	4.8453	1.20519	95.7959	1.27362e-22	1.15927e-21
c17889_g1_i1	4.84307	1.1882	143.114	5.54942e-33	1.4511e-31
c87098_g1_i1	4.84261	1.11011	101.131	8.60962e-24	8.76406e-23
c30934_g1_i1	4.84054	1.09557	52.9805	3.36871e-13	1.16394e-12
c31361_g2_i1	4.84029	0.706182	86.1986	1.62745e-20	1.1989e-19
c83571_g1_i1	4.83445	1.47905	101.637	6.66748e-24	6.90843e-23
c50408_g1_i1	4.83286	2.30026	122.522	1.77443e-28	2.88023e-27
c28908_g1_i2	4.83096	7.48344	81.1306	2.11281e-19	1.38656e-18
c63450_g1_i1	4.83065	4.76819	184.961	4.00193e-42	2.74186e-40
c10674_g1_i3	4.82873	0.657598	77.4004	1.39588e-18	8.41549e-18
c19340_g1_i2	4.82831	1.3706	198.304	4.89778e-45	4.69245e-43
c30090_g1_i8	4.82172	4.13032	198.315	4.87139e-45	4.67984e-43
c31225_g3_i2	4.81783	3.4767	373.851	2.71454e-83	2.39918e-79
c34861_g1_i1	4.81654	3.66008	225.051	7.15506e-51	1.29058e-48
c17467_g1_i2	4.81286	5.22692	146.624	9.48083e-34	2.7074e-32
c65609_g1_i1	4.81156	1.70455	68.2959	1.40713e-16	6.89485e-16
c87012_g1_i1	4.81031	3.45574	145.001	2.14621e-33	5.8955e-32
c28225_g1_i5	4.80995	2.15822	207.067	5.99601e-47	7.28443e-45
c443_g1_i1	4.80856	2.78047	261.307	8.90354e-59	4.46098e-56
c18208_g1_i2	4.80686	2.4795	83.1044	7.78315e-20	5.35118e-19
c87809_g1_i1	4.80632	2.03147	157.704	3.59266e-36	1.35551e-34
c30913_g1_i3	4.80614	7.51738	117.853	1.86697e-27	2.76626e-26
c71600_g1_i1	4.80468	2.55443	78.8722	6.62608e-19	4.14972e-18
c30104_g1_i2	4.80411	1.23528	81.6698	1.60834e-19	1.06719e-18
c27239_g1_i5	4.8029	1.86587	80.8131	2.4811e-19	1.61865e-18
c46761_g1_i1	4.80211	4.33799	228.556	1.2308e-51	2.45834e-49
c25217_g1_i2	4.8017	1.66074	233.698	9.30819e-53	2.16495e-50
c23428_g1_i2	4.80032	2.50909	140.565	2.00318e-32	4.98371e-31
c28252_g1_i4	4.79375	3.93843	264.416	1.87027e-59	1.08393e-56
c27620_g1_i1	4.7937	1.71677	147.525	6.02401e-34	1.7485e-32
c26086_g3_i1	4.79238	3.65474	132.402	1.22212e-30	2.50322e-29
c23742_g1_i1	4.79126	3.28513	281.188	4.13648e-63	3.84834e-60
c68681_g1_i1	4.79041	1.87855	137.332	1.02024e-31	2.35126e-30
c43491_g1_i1	4.7879	3.43885	100.899	9.67811e-24	9.81217e-23
c6337_g1_i1	4.78755	3.28899	128.152	1.03966e-29	1.91833e-28
c23428_g1_i3	4.78656	3.88785	157.62	3.74606e-36	1.41038e-34
c31427_g6_i2	4.77981	5.09625	125.108	4.82014e-29	8.29631e-28
c31355_g1_i13	4.77959	2.61271	88.6766	4.64922e-21	3.62275e-20
c26998_g1_i1	4.77888	1.82981	142.963	5.98761e-33	1.56221e-31
c31156_g3_i3	4.77605	0.929788	129.997	4.10475e-30	7.86958e-29
c30844_g2_i3	4.77588	3.87111	257.94	4.82614e-58	2.18742e-55
c6838_g1_i2	4.77541	8.34559	269.261	1.64402e-60	1.05674e-57
c29529_g2_i4	4.77493	6.00062	234.906	5.07437e-53	1.19596e-50
c14770_g1_i1	4.77372	2.08241	111.809	3.93544e-26	5.10568e-25
c5600_g1_i1	4.7723	3.13788	146.329	1.09981e-33	3.11801e-32
c25468_g2_i1	4.76936	1.98775	155.245	1.2381e-35	4.38584e-34
c1170_g1_i2	4.76913	2.69669	239.994	3.94533e-54	1.06473e-51
c25462_g1_i1	4.7667	3.51194	123.862	9.03274e-29	1.51272e-27
c30532_g1_i3	4.76576	2.09477	87.0096	1.07993e-20	8.12144e-20
c31363_g1_i14	4.76544	0.620797	67.5134	2.09264e-16	1.00712e-15
c3579_g1_i1	4.76285	2.20041	58.4393	2.09659e-14	8.16849e-14
c23775_g1_i4	4.76133	2.21256	148.187	4.31752e-34	1.27623e-32
c24698_g1_i3	4.76123	2.24048	115.619	5.76085e-27	8.14653e-26
c19018_g1_i1	4.76081	4.81203	209.278	1.97397e-47	2.44006e-45
c67203_g1_i1	4.75722	0.85194	69.3362	8.3033e-17	4.15847e-16
c29127_g1_i6	4.75684	1.79623	28.3297	1.02315e-07	2.10165e-07
c30790_g7_i10	4.75648	3.89343	157.765	3.48354e-36	1.31574e-34
c29703_g1_i2	4.75574	3.13958	108.27	2.34513e-25	2.81423e-24
c69283_g1_i1	4.75548	2.02485	86.6907	1.26893e-20	9.48628e-20
c182_g1_i2	4.75387	6.08215	168.115	1.90895e-38	9.04651e-37
c21487_g3_i1	4.75351	1.82581	125.544	3.86922e-29	6.69875e-28
c29060_g1_i4	4.75079	2.12021	237.703	1.24614e-53	3.19238e-51
c22632_g1_i1	4.75025	3.29273	217.976	2.49922e-49	3.72806e-47
c27909_g1_i1	4.75022	1.49647	158.793	2.07622e-36	8.06599e-35
c29101_g1_i8	4.74939	1.26741	104.376	1.6737e-24	1.84802e-23
c30625_g9_i6	4.74772	3.19608	183.195	9.72308e-42	6.36556e-40
c81854_g1_i1	4.74564	3.10959	134.428	4.40311e-31	9.41132e-30
c31710_g1_i1	4.74554	3.85049	269.702	1.31795e-60	8.79121e-58
c443_g1_i2	4.74313	2.96541	244.138	4.92463e-55	1.48804e-52
c30358_g1_i7	4.74199	2.85525	147.335	6.62832e-34	1.91604e-32
c20451_g1_i1	4.741	0.726515	23.9291	9.99483e-07	1.89503e-06
c19638_g1_i1	4.74075	3.46681	188.467	6.86913e-43	5.10177e-41
c80960_g1_i1	4.73845	0.860325	125.729	3.52496e-29	6.157e-28
c31175_g2_i1	4.73493	6.52046	95.4862	1.48925e-22	1.34791e-21
c1920_g1_i2	4.73468	4.6977	136.646	1.44113e-31	3.26173e-30
c33608_g1_i1	4.73401	0.523142	123.332	1.1799e-28	1.95745e-27
c8927_g1_i1	4.73283	2.30302	188.341	7.31748e-43	5.40073e-41
c29498_g2_i5	4.73251	2.06834	81.0924	2.15406e-19	1.4118e-18
c28406_g2_i1	4.73091	3.78532	162.817	2.743e-37	1.15582e-35
c30896_g6_i2	4.7301	4.99629	73.4502	1.03207e-17	5.68063e-17
c19463_g1_i1	4.72602	3.73725	126.437	2.46744e-29	4.39011e-28
c25647_g1_i1	4.72601	3.4212	98.1103	3.95717e-23	3.7923e-22
c30919_g3_i1	4.72284	3.81865	140.119	2.50691e-32	6.17179e-31
c28204_g1_i1	4.72176	0.563007	63.1405	1.92477e-15	8.35846e-15
c13210_g1_i1	4.72036	2.60314	104.235	1.79682e-24	1.97337e-23
c67740_g1_i1	4.71995	6.88184	99.6249	1.84177e-23	1.81675e-22
c12260_g1_i1	4.71863	4.14529	156.531	6.48066e-36	2.37175e-34
c33060_g1_i1	4.71768	4.75456	130.011	4.07512e-30	7.82127e-29
c30631_g1_i2	4.71765	0.686806	60.208	8.5344e-15	3.45847e-14
c29349_g1_i5	4.7173	2.41846	146.134	1.21331e-33	3.42331e-32
c29272_g1_i9	4.71715	4.42354	85.2457	2.63502e-20	1.90425e-19
c28211_g3_i2	4.71674	2.11913	71.9692	2.1858e-17	1.16377e-16
c26688_g1_i2	4.71536	0.355753	28.1068	1.14801e-07	2.34993e-07
c28749_g1_i4	4.71421	1.36395	81.6549	1.62051e-19	1.07506e-18
c73798_g1_i1	4.71242	3.64602	214.292	1.59033e-48	2.14591e-46
c19638_g1_i2	4.71022	4.93228	162.344	3.47986e-37	1.44904e-35
c26500_g1_i2	4.70778	3.72748	107.276	3.87349e-25	4.55099e-24
c48973_g1_i1	4.70408	5.36824	22.5663	2.03017e-06	3.73621e-06
c30903_g2_i3	4.70356	4.87146	309.728	2.50314e-69	5.89957e-66
c30078_g2_i7	4.70226	2.65959	35.5112	2.53583e-09	5.93742e-09
c25468_g2_i2	4.69997	1.5649	115.563	5.92535e-27	8.36577e-26
c5628_g1_i2	4.69611	1.68397	131.192	2.2473e-30	4.46091e-29
c28859_g1_i4	4.69575	6.27563	153.378	3.16719e-35	1.07148e-33
c26500_g1_i1	4.69506	3.44791	89.6873	2.78942e-21	2.22204e-20
c30881_g2_i1	4.69504	7.4748	136.432	1.60492e-31	3.61163e-30
c15138_g1_i2	4.6936	3.1001	192.205	1.04984e-43	8.59143e-42
c28908_g1_i1	4.69307	3.32533	79.1228	5.8368e-19	3.67954e-18
c30674_g1_i3	4.69093	5.37504	250.506	2.01437e-56	7.1214e-54
c48564_g1_i1	4.6907	5.10098	185.469	3.10053e-42	2.1528e-40
c64344_g1_i1	4.68891	5.86406	131.082	2.37601e-30	4.69006e-29
c21256_g1_i2	4.68856	1.95525	151.879	6.73276e-35	2.17373e-33
c6296_g1_i1	4.68823	2.84877	117.663	2.05545e-27	3.03535e-26
c80263_g1_i1	4.68647	5.67466	122.501	1.79327e-28	2.90681e-27
c31833_g1_i1	4.68563	1.87167	106.925	4.62277e-25	5.3848e-24
c50587_g1_i1	4.6851	3.49969	132.239	1.3263e-30	2.69012e-29
c22517_g1_i3	4.685	1.26878	83.5317	6.27027e-20	4.35507e-19
c26086_g1_i1	4.68384	2.49477	295.631	2.94916e-66	3.86154e-63
c25228_g1_i2	4.68265	0.966101	74.9065	4.93549e-18	2.8179e-17
c27535_g1_i1	4.68215	4.82097	253.967	3.54522e-57	1.36233e-54
c13210_g2_i1	4.68027	3.49926	136.563	1.50251e-31	3.39414e-30
c28402_g1_i2	4.67949	1.43196	154.753	1.58514e-35	5.55394e-34
c51645_g1_i1	4.67924	2.33865	76.1561	2.62108e-18	1.5413e-17
c39441_g1_i1	4.67616	1.99343	161.509	5.29629e-37	2.16462e-35
c7469_g1_i1	4.67565	2.43205	211.49	6.4974e-48	8.39244e-46
c70254_g1_i1	4.67475	2.81518	96.1507	1.06461e-22	9.79119e-22
c14451_g1_i1	4.67473	3.70468	216.647	4.87248e-49	7.0023e-47
c29716_g1_i8	4.67284	2.94852	235.57	3.63724e-53	8.68833e-51
c12353_g1_i1	4.67261	2.49223	117.044	2.80801e-27	4.08189e-26
c29772_g2_i2	4.6722	1.71651	115.776	5.32022e-27	7.54153e-26
c23025_g2_i1	4.67151	4.48445	221.664	3.92102e-50	6.53866e-48
c3223_g1_i1	4.67145	0.645939	67.4745	2.13434e-16	1.02563e-15
c30143_g1_i15	4.6703	0.590867	39.5827	3.1445e-10	8.02943e-10
c28750_g1_i2	4.67028	4.01755	192.895	7.41896e-44	6.18591e-42
c6551_g1_i2	4.67008	3.99301	215.202	1.00708e-48	1.3962e-46
c30904_g2_i2	4.66889	1.49271	82.191	1.2355e-19	8.29245e-19
c31931_g1_i1	4.66601	3.3801	183.19	9.75058e-42	6.36971e-40
c29596_g2_i3	4.66388	5.14061	224.98	7.41481e-51	1.33064e-48
c22632_g1_i2	4.66201	3.59349	196.169	1.43198e-44	1.29807e-42
c22771_g1_i2	4.66061	1.57027	134.152	5.06102e-31	1.07396e-29
c3079_g1_i2	4.66007	2.37261	54.377	1.65492e-13	5.90557e-13
c63493_g1_i1	4.65988	5.24459	280.851	4.89924e-63	4.44109e-60
c28071_g2_i3	4.65896	3.85369	206.435	8.23603e-47	9.71069e-45
c33475_g1_i1	4.65816	5.13647	211.165	7.64908e-48	9.79775e-46
c9315_g1_i2	4.65802	2.53365	241.328	2.01869e-54	5.70935e-52
c19638_g1_i3	4.65539	3.4506	174.973	6.06774e-40	3.36227e-38
c30903_g2_i4	4.65398	3.80973	279.563	9.35111e-63	8.06317e-60
c21691_g2_i1	4.65331	2.65943	59.7463	1.0791e-14	4.32045e-14
c26927_g1_i1	4.65208	2.49445	170.424	5.97846e-39	2.96433e-37
c14416_g1_i1	4.65196	1.17744	113.326	1.83103e-26	2.45478e-25
c82118_g1_i1	4.65143	4.49675	186.244	2.09961e-42	1.48455e-40
c19303_g2_i1	4.65125	3.37572	38.7959	4.70503e-10	1.18179e-09
c31156_g4_i1	4.65038	1.7726	270.244	1.00414e-60	7.06381e-58
c28859_g1_i5	4.65031	6.56491	138.225	6.50664e-32	1.52136e-30
c71129_g1_i1	4.64864	2.64393	194.043	4.16824e-44	3.59414e-42
c29529_g4_i1	4.64832	5.71086	151.179	9.57966e-35	3.03467e-33
c30293_g2_i4	4.64725	0.982083	103.738	2.30943e-24	2.50677e-23
c26621_g1_i1	4.64613	0.468244	26.5673	2.54522e-07	5.05967e-07
c28211_g3_i1	4.64555	1.88554	61.2338	5.06847e-15	2.10658e-14
c29738_g1_i1	4.64444	2.2032	75.2625	4.12113e-18	2.37481e-17
c9651_g1_i2	4.64405	0.599627	58.7937	1.75105e-14	6.88137e-14
c30431_g1_i4	4.64211	4.47942	60.1238	8.90757e-15	3.6002e-14
c27606_g5_i1	4.63729	1.29142	139.804	2.93795e-32	7.16808e-31
c14052_g1_i2	4.63723	4.29488	185.221	3.51174e-42	2.41538e-40
c30386_g1_i3	4.63614	0.712881	63.8958	1.31178e-15	5.8049e-15
c17467_g1_i1	4.63194	4.55983	142.078	9.34935e-33	2.38648e-31
c32556_g1_i1	4.63162	2.26239	124.558	6.35905e-29	1.08343e-27
c21939_g1_i1	4.63112	4.79177	39.3302	3.57859e-10	9.08686e-10
c29425_g2_i1	4.63104	1.06722	102.011	5.52035e-24	5.75527e-23
c2668_g1_i2	4.63078	2.68461	144.656	2.55363e-33	6.97131e-32
c13762_g1_i1	4.63041	2.63568	92.5991	6.40376e-22	5.46973e-21
c52966_g1_i1	4.62862	2.73887	216.327	5.72282e-49	8.12526e-47
c30727_g1_i3	4.62736	1.90806	200.95	1.29606e-45	1.33585e-43
c17747_g1_i2	4.62627	5.09716	89.6382	2.85956e-21	2.27484e-20
c5456_g1_i1	4.62596	0.590964	53.7363	2.29288e-13	8.05689e-13
c85695_g1_i1	4.62587	0.550594	82.9291	8.50509e-20	5.82489e-19
c49196_g1_i1	4.62122	1.12806	81.5098	1.7439e-19	1.15389e-18
c9051_g1_i1	4.61984	4.81429	85.3847	2.45615e-20	1.7819e-19
c16992_g1_i2	4.61858	1.52836	63.2084	1.85957e-15	8.09324e-15
c30881_g2_i16	4.61749	7.42524	167.267	2.92474e-38	1.35872e-36
c27606_g4_i1	4.61651	1.67578	229.901	6.2652e-52	1.28775e-49
c31175_g2_i8	4.61488	6.26261	86.4624	1.42419e-20	1.05843e-19
c20803_g1_i1	4.61263	1.65255	123.199	1.26126e-28	2.08849e-27
c28859_g1_i2	4.61168	6.5116	137.208	1.08598e-31	2.49464e-30
c23694_g1_i1	4.60971	0.439141	62.3461	2.88103e-15	1.22851e-14
c7469_g1_i2	4.60769	2.46589	198.939	3.56002e-45	3.48635e-43
c23624_g1_i1	4.60512	3.41718	153.649	2.76316e-35	9.45652e-34
c67532_g1_i1	4.60245	3.28722	159.249	1.65066e-36	6.47678e-35
c30293_g2_i5	4.60074	1.12271	109.653	1.1676e-25	1.44937e-24
c27604_g2_i1	4.59996	3.23756	153.091	3.65914e-35	1.22967e-33
c5577_g1_i1	4.59907	3.06558	197.363	7.8563e-45	7.32833e-43
c15533_g1_i1	4.59791	2.16236	59.2203	1.40972e-14	5.58844e-14
c29963_g1_i2	4.5977	5.2934	156.361	7.05965e-36	2.57034e-34
c64778_g1_i1	4.59694	1.76019	147.748	5.38568e-34	1.57616e-32
c31010_g10_i1	4.59656	1.22649	79.0906	5.93255e-19	3.7359e-18
c29101_g1_i2	4.59215	1.13377	108.75	1.84137e-25	2.24399e-24
c28252_g1_i2	4.58769	3.60204	198.602	4.21715e-45	4.10713e-43
c15482_g1_i3	4.58635	3.85941	210.089	1.31355e-47	1.63514e-45
c27691_g2_i1	4.58589	1.16861	56.8166	4.78408e-14	1.79851e-13
c21133_g1_i2	4.5842	4.41741	160.399	9.25668e-37	3.71877e-35
c25330_g1_i1	4.5842	5.28519	40.7158	1.7606e-10	4.60409e-10
c48349_g1_i1	4.58335	1.93332	122.95	1.42996e-28	2.35023e-27
c26658_g1_i4	4.58147	4.91381	102.752	3.79797e-24	4.02849e-23
c30181_g1_i3	4.58084	3.64869	296.464	1.94136e-66	2.8597e-63
c49955_g1_i1	4.57922	2.83892	126.098	2.92715e-29	5.1587e-28
c182_g1_i1	4.57861	5.01899	159.033	1.84054e-36	7.19785e-35
c9361_g1_i1	4.57854	2.96454	145.955	1.3278e-33	3.73146e-32
c30913_g1_i14	4.57699	7.47417	132.919	9.41899e-31	1.95187e-29
c25605_g1_i2	4.57657	4.39709	156.05	8.25402e-36	2.97153e-34
c82012_g1_i1	4.57401	0.811972	30.2834	3.73303e-08	7.9273e-08
c27504_g3_i3	4.57388	1.40245	98.3107	3.5763e-23	3.4441e-22
c1920_g1_i1	4.57345	3.98596	136.797	1.33593e-31	3.0353e-30
c21225_g1_i2	4.57331	1.02472	84.9568	3.04951e-20	2.18947e-19
c30209_g1_i1	4.57308	1.57023	116.652	3.42125e-27	4.92474e-26
c19295_g1_i1	4.57254	2.13174	124.435	6.76616e-29	1.15057e-27
c29716_g1_i2	4.57245	4.17466	250.271	2.26611e-56	7.93205e-54
c27144_g1_i4	4.57219	1.61806	115.487	6.15575e-27	8.66683e-26
c7012_g1_i2	4.57012	0.666343	60.5966	7.00536e-15	2.86877e-14
c29366_g1_i3	4.56868	3.38068	298.75	6.16775e-67	1.09024e-63
c31135_g1_i7	4.56794	5.87887	246.666	1.38451e-55	4.37023e-53
c5302_g1_i2	4.56668	0.877474	84.95	3.05999e-20	2.1961e-19
c5464_g1_i2	4.56598	4.69907	159.296	1.61209e-36	6.33951e-35
c28334_g1_i1	4.56589	3.29661	78.4821	8.07267e-19	5.00076e-18
c14089_g1_i1	4.56302	0.768604	74.4247	6.29969e-18	3.55772e-17
c30090_g1_i4	4.56133	4.19708	177.747	1.50449e-40	8.84998e-39
c30725_g2_i15	4.56112	0.483499	23.1127	1.52782e-06	2.84638e-06
c20024_g1_i3	4.56038	3.88347	152.304	5.43613e-35	1.78775e-33
c20088_g1_i1	4.56002	4.89049	170.783	4.99043e-39	2.48839e-37
c28499_g1_i3	4.56001	2.52741	162.57	3.10506e-37	1.30217e-35
c69970_g1_i1	4.55893	2.12087	97.9877	4.2099e-23	4.02686e-22
c93331_g1_i1	4.55776	0.798178	95.1379	1.77577e-22	1.59783e-21
c28859_g1_i3	4.55767	6.67391	132.824	9.87862e-31	2.03757e-29
c31625_g1_i1	4.55719	0.946385	97.8202	4.58147e-23	4.37045e-22
c28212_g3_i2	4.55605	1.16735	58.0669	2.53355e-14	9.78891e-14
c30431_g1_i5	4.55399	2.64233	65.31	6.39956e-16	2.9204e-15
c28859_g1_i1	4.55191	7.79188	122.855	1.50058e-28	2.45715e-27
c30852_g3_i8	4.55168	3.24834	135.535	2.52196e-31	5.51726e-30
c15420_g1_i2	4.55101	1.13	53.9969	2.00803e-13	7.10324e-13
c29867_g1_i2	4.55051	1.03348	89.7275	2.73326e-21	2.1805e-20
c18049_g1_i1	4.54963	0.373385	43.2372	4.84897e-11	1.33989e-10
c84315_g1_i1	4.54456	0.207213	13.5061	0.000237786	0.000366661
c29414_g2_i1	4.54378	2.01014	113.408	1.75683e-26	2.35709e-25
c22596_g1_i1	4.54298	2.42826	117.078	2.75983e-27	4.01915e-26
c27144_g1_i3	4.54196	3.24272	175.499	4.65836e-40	2.61823e-38
c27543_g1_i4	4.54127	0.805759	56.0173	7.18368e-14	2.65904e-13
c30852_g3_i5	4.53893	3.63287	179.463	6.34709e-41	3.80966e-39
c18516_g1_i3	4.53861	1.78353	164.441	1.21187e-37	5.28928e-36
c18516_g1_i1	4.53775	1.17599	126.208	2.76843e-29	4.89361e-28
c17913_g1_i1	4.53746	1.87556	131.464	1.95979e-30	3.90996e-29
c26305_g1_i3	4.53511	1.38041	202.341	6.44013e-46	6.9414e-44
c64936_g1_i1	4.53392	0.49463	40.4941	1.97208e-10	5.13584e-10
c29396_g1_i2	4.52953	5.69402	106.779	4.97576e-25	5.78075e-24
c9456_g1_i1	4.52909	1.19156	64.8644	8.02356e-16	3.62594e-15
c51096_g1_i1	4.52849	1.48753	94.4255	2.54498e-22	2.26028e-21
c29716_g1_i4	4.52787	6.31725	220.668	6.46579e-50	1.04377e-47
c30585_g3_i2	4.52786	5.15101	139.627	3.21214e-32	7.81548e-31
c11470_g1_i2	4.52686	5.33448	164.741	1.04197e-37	4.58741e-36
c16375_g1_i1	4.52682	3.33986	95.7518	1.30226e-22	1.18383e-21
c11720_g1_i1	4.52473	0.88228	39.9939	2.54763e-10	6.56364e-10
c5823_g2_i1	4.52202	5.1184	135.825	2.17893e-31	4.80847e-30
c29716_g1_i9	4.52064	5.64042	218.558	1.86612e-49	2.85597e-47
c30106_g5_i1	4.51879	2.01552	127.959	1.14611e-29	2.10485e-28
c9184_g1_i1	4.51812	1.34193	109.047	1.58522e-25	1.94254e-24
c23775_g1_i2	4.51499	2.59153	156.462	6.71109e-36	2.451e-34
c51952_g1_i1	4.51357	3.56077	60.6892	6.68359e-15	2.74367e-14
c23775_g1_i1	4.51352	2.36621	152.541	4.82655e-35	1.60068e-33
c64532_g1_i1	4.5113	2.87665	198.575	4.27469e-45	4.15173e-43
c86394_g1_i1	4.50808	2.84398	188.679	6.17486e-43	4.6315e-41
c4879_g1_i1	4.50798	1.18839	81.8209	1.48998e-19	9.93496e-19
c10674_g1_i1	4.5074	3.72728	92.5871	6.4426e-22	5.50158e-21
c49441_g1_i1	4.50675	1.6095	123.907	8.82653e-29	1.4824e-27
c80646_g1_i1	4.5006	6.44846	152.544	4.8195e-35	1.59985e-33
c30230_g2_i1	4.50048	1.86957	62.5083	2.65324e-15	1.13724e-14
c12934_g1_i1	4.49799	1.98727	58.1177	2.46897e-14	9.5509e-14
c14052_g1_i1	4.49771	3.54743	156.342	7.12741e-36	2.59234e-34
c8493_g1_i1	4.49668	3.49878	95.7555	1.29985e-22	1.18194e-21
c29254_g1_i2	4.49393	0.777155	83.5206	6.30547e-20	4.37693e-19
c30674_g1_i7	4.49387	3.78887	273.934	1.57608e-61	1.2382e-58
c29335_g2_i2	4.48923	2.08776	93.5322	3.99648e-22	3.47914e-21
c20130_g1_i1	4.48919	2.11873	150.698	1.21984e-34	3.813e-33
c63703_g1_i1	4.48604	3.52152	232.872	1.4097e-52	3.2153e-50
c28640_g3_i1	4.4842	1.3023	159.357	1.56388e-36	6.15677e-35
c30852_g3_i7	4.47985	4.90685	197.417	7.64673e-45	7.15668e-43
c28252_g1_i6	4.47941	3.00802	162.016	4.10347e-37	1.69474e-35
c24170_g1_i3	4.47771	3.46816	229.106	9.33979e-52	1.89764e-49
c3430_g1_i1	4.47621	2.72908	108.438	2.15446e-25	2.60043e-24
c9473_g1_i2	4.47601	3.78199	231.474	2.84401e-52	6.13076e-50
c30090_g1_i5	4.47538	3.95808	151.208	9.43693e-35	2.99604e-33
c29349_g1_i7	4.47418	3.93583	190.268	2.77856e-43	2.1829e-41
c28251_g2_i1	4.47395	5.10213	189.626	3.83754e-43	2.99489e-41
c13548_g1_i1	4.47282	1.75542	94.6349	2.28944e-22	2.03927e-21
c42552_g1_i1	4.47176	1.85304	58.9101	1.65041e-14	6.50177e-14
c9844_g1_i2	4.46991	1.02826	57.6526	3.12752e-14	1.1967e-13
c30293_g2_i8	4.4695	0.887535	66.2852	3.90187e-16	1.82127e-15
c27499_g3_i1	4.4688	4.53979	177.684	1.55307e-40	9.1054e-39
c37373_g1_i1	4.46879	1.48516	106.349	6.18218e-25	7.10991e-24
c19077_g1_i3	4.46827	1.01849	44.0247	3.24252e-11	9.12244e-11
c19340_g1_i1	4.46826	1.61112	149.792	1.92462e-34	5.8961e-33
c82794_g1_i1	4.46776	1.68724	140.38	2.19889e-32	5.44379e-31
c24203_g1_i2	4.46534	2.1743	134.699	3.84132e-31	8.27053e-30
c15267_g1_i2	4.46517	4.20601	76.471	2.23466e-18	1.32265e-17
c35962_g1_i1	4.4651	2.34295	153.483	3.0037e-35	1.02106e-33
c66127_g1_i1	4.46465	1.86525	78.5387	7.84471e-19	4.86466e-18
c9752_g1_i1	4.46447	2.73712	142.726	6.7478e-33	1.74766e-31
c25293_g1_i2	4.46347	2.01206	32.2658	1.34456e-08	2.95574e-08
c11636_g1_i2	4.46146	1.86605	86.4018	1.46854e-20	1.08864e-19
c22771_g1_i1	4.46132	1.88145	114.096	1.24181e-26	1.68853e-25
c29254_g1_i4	4.46111	1.29132	129.765	4.61375e-30	8.80247e-29
c29596_g2_i2	4.46103	4.72484	232.457	1.73568e-52	3.90839e-50
c23496_g3_i1	4.45781	4.3282	176.141	3.37354e-40	1.92053e-38
c50260_g1_i1	4.45714	2.02184	217.524	3.13711e-49	4.63173e-47
c72435_g1_i1	4.45538	4.15853	145.267	1.87725e-33	5.19298e-32
c29873_g1_i1	4.45213	1.38109	111.674	4.21076e-26	5.445e-25
c12851_g1_i1	4.45113	3.07308	170.446	5.91102e-39	2.935e-37
c31331_g11_i1	4.44993	0.858894	77.5912	1.26737e-18	7.68001e-18
c20130_g1_i2	4.44903	2.45964	142.864	6.29439e-33	1.63501e-31
c29349_g1_i6	4.44776	3.12721	194.946	2.64733e-44	2.32236e-42
c82653_g1_i1	4.44719	1.264	89.2109	3.54889e-21	2.79057e-20
c52475_g1_i1	4.44291	0.933532	83.3541	6.85953e-20	4.73827e-19
c22791_g1_i3	4.4415	0.923235	39.9911	2.55125e-10	6.57248e-10
c28499_g1_i6	4.44094	5.50284	225.542	5.59185e-51	1.02963e-48
c33097_g1_i1	4.44021	1.03946	114.531	9.97148e-27	1.37275e-25
c24142_g1_i3	4.43978	0.914826	32.5666	1.15174e-08	2.54819e-08
c25332_g2_i2	4.4384	1.31787	164.117	1.42648e-37	6.18017e-36
c25040_g1_i3	4.43794	2.1789	82.1335	1.27201e-19	8.52178e-19
c23428_g1_i1	4.43687	3.57667	104.017	2.0057e-24	2.19053e-23
c1428_g1_i1	4.43495	0.847393	53.1793	3.04444e-13	1.05603e-12
c26998_g1_i2	4.42995	3.18964	190.617	2.33129e-43	1.85626e-41
c25330_g1_i3	4.42849	4.93576	37.9616	7.21518e-10	1.77693e-09
c28334_g3_i6	4.42793	4.4794	130.741	2.82096e-30	5.50687e-29
c45619_g1_i1	4.42714	4.39678	165.381	7.55332e-38	3.38874e-36
c30444_g10_i1	4.42457	3.96501	108.765	1.82747e-25	2.22781e-24
c6881_g1_i1	4.42409	1.46587	73.2467	1.14415e-17	6.26926e-17
c31276_g5_i21	4.42329	3.10846	148.401	3.87651e-34	1.15456e-32
c52227_g1_i1	4.42188	1.59463	86.99	1.0907e-20	8.19894e-20
c14808_g1_i2	4.42134	0.520913	63.0823	1.98246e-15	8.59842e-15
c310_g1_i2	4.42128	6.01402	88.0529	6.37284e-21	4.90207e-20
c5464_g1_i1	4.41869	4.55203	231.166	3.31918e-52	6.98471e-50
c29127_g1_i3	4.41655	4.63616	158.899	1.96904e-36	7.68338e-35
c31135_g1_i8	4.41416	5.64465	281.937	2.84125e-63	2.79019e-60
c30686_g9_i6	4.41235	1.5626	11.7772	0.0005996	0.000893738
c63953_g1_i1	4.41148	3.52991	129.306	5.81429e-30	1.09628e-28
c27156_g3_i1	4.4112	1.66568	115.362	6.55545e-27	9.19297e-26
c31276_g5_i2	4.4097	2.86733	131.704	1.7371e-30	3.4893e-29
c23528_g1_i2	4.40665	3.3072	188.725	6.03452e-43	4.53911e-41
c21009_g1_i2	4.40628	2.07608	245.974	1.95977e-55	6.1313e-53
c51132_g1_i1	4.40507	3.93362	226.336	3.75273e-51	7.17136e-49
c26819_g1_i2	4.40326	1.62198	117.987	1.74493e-27	2.59086e-26
c23245_g1_i1	4.40285	1.86428	55.1561	1.11327e-13	4.04455e-13
c28898_g1_i1	4.40254	6.92841	86.3214	1.52945e-20	1.13071e-19
c30548_g5_i4	4.40148	4.52118	243.246	7.70946e-55	2.29036e-52
c41248_g1_i1	4.39796	1.71826	236.664	2.09935e-53	5.26372e-51
c31135_g1_i1	4.39421	3.61583	247.617	8.5913e-56	2.7865e-53
c69402_g1_i1	4.3941	2.26861	145.379	1.77486e-33	4.92516e-32
c23003_g1_i2	4.39392	1.48221	87.4492	8.64711e-21	6.55448e-20
c49952_g1_i1	4.39287	2.57237	135.298	2.84134e-31	6.18154e-30
c29366_g1_i1	4.39239	4.09441	260.205	1.54815e-58	7.39616e-56
c31043_g4_i12	4.39156	4.2509	137.05	1.17589e-31	2.68721e-30
c28252_g1_i3	4.39141	3.31693	180.584	3.61322e-41	2.23709e-39
c28709_g1_i1	4.38974	5.91321	239.007	6.47523e-54	1.70835e-51
c88903_g1_i1	4.38958	1.86929	73.8631	8.37264e-18	4.65918e-17
c48609_g1_i1	4.38917	2.75258	76.327	2.4037e-18	1.41748e-17
c27946_g1_i2	4.38885	4.86763	87.6544	7.795e-21	5.94556e-20
c30405_g6_i1	4.38726	5.56983	79.8158	4.10998e-19	2.63511e-18
c28674_g1_i1	4.38687	5.18918	217.995	2.4757e-49	3.70861e-47
c64358_g1_i1	4.38678	0.839039	38.8173	4.65373e-10	1.16932e-09
c80251_g1_i1	4.38671	3.82598	183.948	6.66071e-42	4.43458e-40
c32567_g1_i1	4.38302	3.36554	74.2306	6.95062e-18	3.90412e-17
c28212_g1_i7	4.38229	6.18642	161.86	4.43877e-37	1.82682e-35
c65613_g1_i1	4.38059	2.4178	176.915	2.28576e-40	1.33128e-38
c49179_g1_i1	4.37929	3.02392	124.355	7.04529e-29	1.19631e-27
c64571_g1_i1	4.37903	2.69053	155.739	9.65407e-36	3.45796e-34
c29396_g1_i3	4.37902	5.71968	119.681	7.42827e-28	1.14528e-26
c8096_g1_i1	4.37892	7.07931	95.788	1.2787e-22	1.1636e-21
c31311_g6_i1	4.3787	3.13995	167.158	3.0891e-38	1.43131e-36
c30405_g6_i2	4.37573	5.60511	98.2844	3.62404e-23	3.48628e-22
c22833_g1_i2	4.37299	1.4626	63.0707	1.99422e-15	8.64626e-15
c30284_g1_i7	4.37143	1.51629	52.6165	4.05466e-13	1.38792e-12
c64152_g1_i1	4.36938	1.0969	111.268	5.16821e-26	6.6152e-25
c29665_g1_i1	4.36784	2.71176	230.19	5.41808e-52	1.12674e-49
c85278_g1_i1	4.36537	4.41539	65.3433	6.29227e-16	2.8733e-15
c29060_g1_i1	4.36509	3.70228	273.705	1.76799e-61	1.35878e-58
c9315_g1_i1	4.36475	3.02088	176.793	2.43019e-40	1.41075e-38
c30692_g1_i8	4.36234	3.94581	103.23	2.98457e-24	3.20418e-23
c18763_g1_i2	4.36231	4.14298	170.835	4.86193e-39	2.42774e-37
c30548_g1_i13	4.36226	1.65515	179.618	5.87344e-41	3.54947e-39
c31010_g11_i3	4.3614	1.54173	140.488	2.08174e-32	5.16825e-31
c66952_g1_i1	4.36099	2.17325	130.292	3.5365e-30	6.82829e-29
c23003_g1_i1	4.3598	1.47664	95.6631	1.36194e-22	1.23617e-21
c27946_g1_i1	4.35914	4.90361	86.8314	1.18177e-20	8.85901e-20
c26971_g1_i1	4.35878	2.88455	134.718	3.8053e-31	8.20798e-30
c22517_g1_i4	4.35802	1.83599	127.224	1.6597e-29	3.0013e-28
c25193_g1_i2	4.3531	0.860548	37.0444	1.15467e-09	2.78433e-09
c48229_g1_i1	4.35258	1.70344	157.273	4.46182e-36	1.65692e-34
c14770_g1_i2	4.35148	2.2117	127.438	1.49005e-29	2.70976e-28
c22833_g1_i5	4.35114	2.06017	70.4621	4.69193e-17	2.40991e-16
c29026_g1_i3	4.35045	3.65866	117.587	2.13563e-27	3.14587e-26
c86729_g1_i1	4.35014	2.40551	72.0022	2.14954e-17	1.14533e-16
c32615_g1_i1	4.34903	1.88447	132.762	1.01907e-30	2.09826e-29
c36424_g1_i1	4.34772	1.86137	145.135	2.00641e-33	5.52864e-32
c31135_g1_i4	4.34668	3.97524	277.139	3.15566e-62	2.59447e-59
c6611_g1_i2	4.34627	2.52232	162.379	3.41929e-37	1.42718e-35
c28709_g3_i1	4.34545	6.16431	195.855	1.67628e-44	1.50087e-42
c28692_g1_i3	4.34368	3.67203	203.918	2.91674e-46	3.25286e-44
c30162_g1_i1	4.34252	5.05413	121.603	2.81943e-28	4.47979e-27
c28252_g1_i1	4.34231	3.27253	189.376	4.34952e-43	3.37953e-41
c27097_g2_i3	4.34164	0.232588	17.1066	3.53397e-05	5.85402e-05
c26_g1_i1	4.34128	3.07002	45.0031	1.9672e-11	5.64439e-11
c3908_g1_i1	4.34114	0.455854	25.8754	3.64179e-07	7.14673e-07
c31279_g8_i1	4.3405	5.27064	237.235	1.57587e-53	4.00805e-51
c24862_g1_i2	4.34021	1.14892	77.0665	1.65294e-18	9.90277e-18
c30503_g5_i1	4.33934	7.02587	216.21	6.07042e-49	8.5843e-47
c31435_g7_i3	4.33834	5.01681	211.115	7.84663e-48	1.00145e-45
c26314_g1_i1	4.33807	4.39899	138.632	5.30006e-32	1.24999e-30
c28742_g2_i4	4.33765	6.04109	98.3091	3.57921e-23	3.44596e-22
c2839_g1_i1	4.33754	0.901108	69.2107	8.84859e-17	4.41842e-16
c55160_g1_i1	4.33555	0.62969	66.7796	3.03626e-16	1.43446e-15
c81702_g1_i1	4.33442	2.27307	194.194	3.86338e-44	3.3476e-42
c29414_g1_i2	4.3341	1.12305	86.7012	1.26219e-20	9.44188e-20
c26606_g2_i1	4.33078	2.73663	158.034	3.04207e-36	1.1589e-34
c30024_g1_i5	4.33069	4.55753	180.1	4.60777e-41	2.8232e-39
c24584_g2_i1	4.33052	1.62279	86.4037	1.46711e-20	1.08781e-19
c18763_g1_i1	4.32951	4.73114	231.373	2.99171e-52	6.41006e-50
c13305_g1_i1	4.32865	1.42282	171.244	3.9578e-39	2.00746e-37
c30078_g2_i8	4.32793	1.14942	23.1948	1.4639e-06	2.7322e-06
c12148_g1_i1	4.32738	3.34626	147.926	4.92387e-34	1.45061e-32
c35288_g1_i1	4.32706	3.44265	140.061	2.58208e-32	6.3436e-31
c39959_g1_i1	4.32701	2.41495	223.014	1.99103e-50	3.45044e-48
c30896_g2_i10	4.3256	2.07532	192.465	9.21154e-44	7.57339e-42
c25736_g1_i1	4.32394	2.48797	117.104	2.72457e-27	3.97203e-26
c4837_g1_i1	4.32384	1.97634	97.3821	5.716e-23	5.3787e-22
c29596_g2_i1	4.32344	4.61948	214.348	1.54656e-48	2.09485e-46
c19077_g1_i2	4.32296	1.35704	48.9446	2.633e-12	8.25655e-12
c9752_g1_i2	4.32199	4.41459	107.133	4.16271e-25	4.87945e-24
c23133_g2_i1	4.32038	1.92607	111.673	4.21413e-26	5.44725e-25
c34448_g1_i1	4.31984	2.16323	153.145	3.56193e-35	1.19814e-33
c68630_g1_i1	4.31959	1.0254	87.0965	1.03351e-20	7.78227e-20
c6384_g1_i1	4.31914	2.79177	148.895	3.02363e-34	9.07422e-33
c31276_g5_i17	4.31912	3.72322	174.776	6.70137e-40	3.69024e-38
c66436_g1_i1	4.31867	1.43553	136.942	1.2417e-31	2.8303e-30
c29951_g7_i1	4.31755	1.4757	76.5129	2.18784e-18	1.29559e-17
c30444_g6_i1	4.31653	8.46858	174.936	6.1816e-40	3.41466e-38
c28499_g1_i1	4.31296	5.27821	216.528	5.17284e-49	7.40387e-47
c3857_g1_i2	4.31267	1.49362	108.447	2.14519e-25	2.59102e-24
c64097_g1_i1	4.31092	1.77347	100.609	1.12057e-23	1.12801e-22
c29818_g6_i1	4.31079	1.65449	114.834	8.55506e-27	1.18653e-25
c7620_g1_i1	4.3105	1.54219	71.2178	3.19882e-17	1.67574e-16
c66400_g1_i1	4.3089	2.09837	70.8901	3.7768e-17	1.96009e-16
c31276_g5_i14	4.3088	2.96498	165.537	6.98355e-38	3.14509e-36
c2668_g1_i1	4.30744	2.92372	118.405	1.41375e-27	2.12051e-26
c30548_g5_i5	4.30676	5.14366	291.033	2.96135e-65	3.48976e-62
c65741_g1_i1	4.30647	0.720526	60.302	8.1365e-15	3.3067e-14
c51946_g1_i1	4.30592	2.53484	195.512	1.99193e-44	1.76937e-42
c90235_g1_i1	4.30576	0.781695	87.2126	9.74604e-21	7.35593e-20
c70205_g1_i1	4.30548	1.11967	69.2116	8.84455e-17	4.41703e-16
c30204_g1_i1	4.3051	5.1289	353.562	7.10511e-79	4.18645e-75
c6551_g1_i1	4.30495	4.89998	242.246	1.27357e-54	3.69055e-52
c36479_g1_i1	4.30473	1.68143	178.464	1.04896e-40	6.2221e-39
c28212_g2_i1	4.30379	5.23749	161.739	4.71656e-37	1.93664e-35
c31327_g8_i3	4.30371	5.08286	162.81	2.75225e-37	1.15834e-35
c48775_g1_i1	4.30279	0.955077	111.516	4.56035e-26	5.86902e-25
c30090_g1_i1	4.29997	3.56327	145.852	1.39826e-33	3.91081e-32
c31276_g5_i18	4.29913	2.81194	132.517	1.15306e-30	2.36313e-29
c32829_g1_i1	4.29797	0.697809	70.2151	5.31774e-17	2.71399e-16
c33435_g1_i1	4.29559	3.5476	263.465	3.01495e-59	1.63981e-56
c19706_g1_i1	4.29525	2.39207	192.662	8.34208e-44	6.89059e-42
c23566_g1_i2	4.29503	2.49676	92.5227	6.65562e-22	5.67389e-21
c66767_g1_i1	4.29187	1.57519	141.194	1.45934e-32	3.6799e-31
c81210_g1_i1	4.29135	1.59664	106.123	6.92995e-25	7.95695e-24
c30976_g1_i1	4.29112	2.93548	11.5998	0.000659606	0.000979258
c22517_g1_i2	4.2892	1.43571	83.6247	5.982e-20	4.16549e-19
c24170_g1_i1	4.28909	3.07231	220.264	7.92211e-50	1.27305e-47
c28774_g2_i1	4.28858	4.65195	196.187	1.41862e-44	1.28927e-42
c31259_g4_i1	4.2862	2.38777	210.622	1.00494e-47	1.26884e-45
c31279_g8_i2	4.28587	4.80994	250.858	1.68808e-56	6.02816e-54
c25330_g1_i2	4.28495	4.40981	36.5032	1.52417e-09	3.63738e-09
c31715_g1_i1	4.28411	3.29552	156.617	6.20697e-36	2.2763e-34
c25921_g1_i2	4.28267	0.833211	48.5564	3.20924e-12	9.97243e-12
c81865_g1_i1	4.28235	2.3223	148.518	3.65508e-34	1.09045e-32
c19274_g1_i1	4.28126	5.74244	92.9277	5.42406e-22	4.65768e-21
c64570_g1_i1	4.28037	1.63225	168.268	1.76783e-38	8.41159e-37
c29982_g1_i3	4.27773	0.537016	58.085	2.51028e-14	9.70536e-14
c30548_g1_i15	4.27743	2.65741	226.241	3.93733e-51	7.38964e-49
c67580_g1_i1	4.27641	1.01166	105.563	9.19139e-25	1.04249e-23
c31225_g1_i9	4.27513	4.20636	288.879	8.72763e-65	9.64212e-62
c40070_g1_i1	4.26883	1.77772	128.332	9.49324e-30	1.75991e-28
c36954_g1_i1	4.26736	1.19441	195.268	2.25165e-44	1.98017e-42
c30585_g3_i6	4.26725	4.0172	174.615	7.26433e-40	3.98164e-38
c5458_g1_i1	4.26492	1.47304	188.923	5.46315e-43	4.17146e-41
c31276_g5_i20	4.26401	3.52784	144.395	2.91191e-33	7.88245e-32
c27604_g2_i3	4.26326	3.39076	147.512	6.06497e-34	1.75894e-32
c28334_g3_i5	4.26108	3.51558	100.965	9.36163e-24	9.50969e-23
c32061_g1_i1	4.26016	0.760907	55.1526	1.11526e-13	4.05051e-13
c31291_g5_i1	4.25992	6.39691	169.503	9.49974e-39	4.61325e-37
c11636_g1_i1	4.2595	1.42513	90.6293	1.73274e-21	1.40757e-20
c10674_g1_i2	4.25772	4.38749	81.9362	1.40548e-19	9.38215e-19
c30487_g2_i2	4.25585	2.92976	153.768	2.60265e-35	8.92449e-34
c21023_g1_i1	4.25539	3.63177	132.937	9.33235e-31	1.93505e-29
c29127_g1_i4	4.25407	4.27111	163.878	1.60837e-37	6.93422e-36
c30078_g2_i2	4.25393	0.61652	23.075	1.558e-06	2.89955e-06
c8485_g1_i2	4.25286	1.43869	100.434	1.22424e-23	1.22956e-22
c30162_g1_i7	4.25242	4.59856	192.393	9.54885e-44	7.83249e-42
c83059_g1_i1	4.25186	2.4168	95.5926	1.41131e-22	1.27967e-21
c19274_g1_i2	4.25149	5.48796	101.305	7.88518e-24	8.07078e-23
c26359_g2_i1	4.24928	3.59685	238.793	7.20792e-54	1.87369e-51
c26677_g2_i2	4.24802	0.80519	63.0208	2.04539e-15	8.85834e-15
c30055_g1_i1	4.24595	2.89907	18.1522	2.03932e-05	3.45007e-05
c31164_g2_i1	4.24552	0.884442	51.4268	7.43179e-13	2.47281e-12
c14256_g1_i1	4.2439	3.37755	233.851	8.62079e-53	2.01835e-50
c29349_g1_i4	4.2438	2.9769	167.954	2.07033e-38	9.74599e-37
c29829_g2_i1	4.24327	8.61704	176.725	2.51539e-40	1.45542e-38
c87721_g1_i1	4.24312	0.866865	70.7749	4.00393e-17	2.0734e-16
c6881_g1_i2	4.24305	1.2329	67.4829	2.12519e-16	1.02165e-15
c22517_g1_i1	4.23958	1.3228	67.6973	1.9062e-16	9.20501e-16
c8485_g1_i1	4.23823	1.0037	91.1295	1.34573e-21	1.10641e-20
c30674_g3_i5	4.23607	3.58439	78.5733	7.70858e-19	4.78276e-18
c30913_g1_i5	4.23582	7.50327	142.763	6.62155e-33	1.71747e-31
c11470_g1_i1	4.23552	5.19027	143.6	4.34655e-33	1.15339e-31
c31276_g5_i23	4.23522	2.16008	205.293	1.46134e-46	1.67061e-44
c30503_g5_i6	4.2342	5.4686	240.61	2.89486e-54	7.93349e-52
c2117_g2_i1	4.23147	3.77871	179.913	5.06253e-41	3.09111e-39
c54467_g1_i1	4.23007	2.08309	121.3	3.28542e-28	5.2015e-27
c47785_g1_i1	4.22746	2.51161	133.439	7.24817e-31	1.51984e-29
c28194_g1_i3	4.22742	2.92236	121.522	2.93754e-28	4.66117e-27
c23942_g2_i2	4.22672	0.83652	47.9886	4.28713e-12	1.31634e-11
c22060_g1_i1	4.22482	8.52391	130.769	2.78162e-30	5.43307e-29
c32632_g1_i1	4.22352	0.881106	90.4881	1.86094e-21	1.50721e-20
c7414_g2_i1	4.22257	0.990212	34.1304	5.15386e-09	1.1743e-08
c28499_g1_i4	4.22177	2.37326	225.081	7.04948e-51	1.27805e-48
c29478_g1_i1	4.22102	4.23638	125.547	3.86405e-29	6.69308e-28
c29755_g2_i2	4.22015	0.452546	60.2642	8.29431e-15	3.36696e-14
c28742_g2_i3	4.21921	6.89564	96.6967	8.08045e-23	7.51165e-22
c30228_g2_i7	4.21877	0.701421	27.4053	1.64979e-07	3.33456e-07
c20709_g1_i2	4.21785	5.89065	218.074	2.38011e-49	3.5959e-47
c47716_g1_i1	4.21686	4.65748	195.304	2.21104e-44	1.95245e-42
c81428_g1_i1	4.21626	4.44795	131.754	1.69323e-30	3.40699e-29
c27144_g1_i5	4.21562	4.14094	174.157	9.14542e-40	4.9437e-38
c64014_g1_i1	4.21523	6.69766	170.217	6.6356e-39	3.28096e-37
c67547_g1_i1	4.21476	2.43483	152.325	5.37948e-35	1.77242e-33
c23413_g2_i1	4.21448	1.22227	83.5004	6.37018e-20	4.42099e-19
c29478_g1_i4	4.21362	4.04285	134.362	4.55321e-31	9.70282e-30
c30790_g7_i5	4.21348	4.45318	136.616	1.4632e-31	3.30957e-30
c28376_g2_i1	4.21306	2.14129	146.561	9.78758e-34	2.78878e-32
c51922_g1_i1	4.21298	6.13676	193.803	4.70116e-44	4.03398e-42
c70605_g1_i1	4.2101	6.75607	111.3	5.08644e-26	6.51998e-25
c29716_g1_i5	4.20832	5.46228	183.417	8.69587e-42	5.73352e-40
c19706_g1_i2	4.20827	2.642	211.187	7.56772e-48	9.72879e-46
c1170_g1_i1	4.20796	2.70366	201.317	1.07747e-45	1.11706e-43
c31427_g6_i1	4.20752	3.37054	117.512	2.21749e-27	3.26238e-26
c27504_g1_i2	4.2068	1.30629	114.094	1.24278e-26	1.68919e-25
c48015_g1_i1	4.20535	3.8202	141.533	1.22998e-32	3.11485e-31
c63744_g1_i1	4.20497	2.51026	165.577	6.84244e-38	3.08547e-36
c30135_g1_i1	4.20199	1.27534	110.318	8.34674e-26	1.04862e-24
c36517_g1_i1	4.19748	0.487843	63.8822	1.32085e-15	5.84139e-15
c9844_g1_i1	4.19735	1.80955	71.0497	3.48337e-17	1.81687e-16
c30128_g1_i2	4.1967	2.40755	28.143	1.12676e-07	2.3071e-07
c27144_g1_i2	4.19433	4.05265	168.668	1.44558e-38	6.92486e-37
c30181_g1_i2	4.19396	2.4794	163.242	2.215e-37	9.42386e-36
c28212_g2_i3	4.1913	5.17924	105.526	9.3653e-25	1.06085e-23
c31075_g2_i6	4.18974	3.81573	179.598	5.93115e-41	3.57822e-39
c96249_g1_i1	4.18741	3.13899	131.166	2.27686e-30	4.51199e-29
c31225_g3_i1	4.18582	2.69987	176.286	3.13598e-40	1.79395e-38
c86544_g1_i1	4.18413	1.61808	152.146	5.88692e-35	1.92526e-33
c30128_g1_i1	4.18371	4.31914	36.7809	1.32179e-09	3.17239e-09
c49378_g1_i1	4.18341	1.67078	136.318	1.70046e-31	3.81206e-30
c22046_g1_i1	4.18167	2.86697	142.491	7.59462e-33	1.95125e-31
c31327_g8_i1	4.18156	0.829808	81.6997	1.58418e-19	1.05214e-18
c31022_g7_i2	4.18122	4.7703	220.721	6.29608e-50	1.02103e-47
c24584_g2_i2	4.18104	1.98918	77.7704	1.15739e-18	7.05226e-18
c29101_g1_i5	4.18074	1.16269	94.375	2.61073e-22	2.31669e-21
c23528_g1_i1	4.17683	2.8925	135.593	2.4488e-31	5.37049e-30
c30468_g4_i1	4.17662	3.45368	170.609	5.44685e-39	2.71215e-37
c17496_g1_i2	4.17599	1.52338	94.3535	2.63922e-22	2.33963e-21
c10256_g1_i2	4.17575	1.05885	85.9259	1.86803e-20	1.36843e-19
c29454_g1_i2	4.17542	1.268	65.3721	6.20095e-16	2.83343e-15
c33303_g1_i1	4.17389	2.47092	245.943	1.99041e-55	6.17253e-53
c29851_g4_i3	4.17388	5.74321	206.868	6.62362e-47	7.96479e-45
c29851_g4_i2	4.17301	5.73853	198.435	4.58632e-45	4.41799e-43
c28334_g3_i2	4.17252	2.89123	115.031	7.74578e-27	1.07767e-25
c36986_g1_i1	4.17249	0.66948	59.3697	1.30667e-14	5.19391e-14
c310_g1_i1	4.17061	7.02414	89.3626	3.28684e-21	2.5949e-20
c31094_g15_i1	4.17051	5.8215	138.75	4.99622e-32	1.18306e-30
c3052_g1_i1	4.16975	8.40434	116.996	2.87696e-27	4.17525e-26
c31279_g8_i3	4.16778	4.84723	245.039	3.1328e-55	9.54773e-53
c27144_g1_i6	4.16751	3.56864	166.462	4.38483e-38	2.01321e-36
c25330_g1_i4	4.1668	5.17821	31.6517	1.84454e-08	4.00997e-08
c26805_g1_i4	4.1659	2.3121	118.642	1.25472e-27	1.89322e-26
c13340_g1_i1	4.16446	1.77337	91.9484	8.8968e-22	7.47809e-21
c28334_g3_i3	4.16436	5.68057	215.477	8.7701e-49	1.22677e-46
c24072_g2_i1	4.16433	2.88416	149.743	1.97322e-34	6.03455e-33
c30435_g6_i2	4.16137	7.39497	203.907	2.9333e-46	3.26103e-44
c30503_g5_i4	4.16084	8.45284	196.954	9.65069e-45	8.95487e-43
c53778_g1_i1	4.1608	0.866095	57.5475	3.2992e-14	1.26039e-13
c26_g1_i2	4.15726	2.78339	33.3491	7.7015e-09	1.72824e-08
c48347_g1_i1	4.15706	2.17237	73.3636	1.07839e-17	5.92821e-17
c32161_g1_i1	4.15619	4.39188	126.323	2.61353e-29	4.64069e-28
c20440_g1_i2	4.15573	1.15548	72.6199	1.57182e-17	8.49284e-17
c81963_g1_i1	4.15337	3.52077	149.516	2.21205e-34	6.72422e-33
c23528_g1_i3	4.15091	3.22037	160.995	6.85837e-37	2.77419e-35
c25070_g1_i2	4.15047	5.76669	143.943	3.65566e-33	9.78339e-32
c30111_g1_i1	4.15014	1.26769	123.125	1.30913e-28	2.16169e-27
c3430_g1_i2	4.15006	2.9609	115.45	6.27142e-27	8.81916e-26
c28898_g2_i1	4.14717	5.43502	65.9856	4.54234e-16	2.10521e-15
c81150_g1_i1	4.14661	0.979685	124.044	8.23905e-29	1.38967e-27
c29569_g1_i2	4.14619	1.50597	127.699	1.30593e-29	2.38474e-28
c18744_g2_i1	4.14529	1.52458	114.37	1.08139e-26	1.48179e-25
c25228_g1_i1	4.1449	1.08459	65.0276	7.3858e-16	3.35216e-15
c18856_g2_i2	4.14187	1.29327	138.005	7.27012e-32	1.69427e-30
c69088_g1_i1	4.14114	0.868267	81.116	2.1285e-19	1.39634e-18
c12677_g1_i1	4.1391	2.23638	151.209	9.43548e-35	2.99604e-33
c28071_g4_i1	4.137	4.24439	109.16	1.49715e-25	1.83908e-24
c28334_g3_i4	4.13661	4.32344	248.487	5.54922e-56	1.8684e-53
c32185_g1_i1	4.13524	4.57619	188.228	7.74611e-43	5.66973e-41
c50360_g1_i1	4.13308	2.93221	214.739	1.27089e-48	1.74146e-46
c21191_g1_i2	4.13226	8.66615	69.619	7.19407e-17	3.62348e-16
c28212_g2_i2	4.13054	5.17166	115.189	7.15304e-27	9.99531e-26
c21957_g1_i1	4.12977	0.858471	38.3209	6.00175e-10	1.49178e-09
c89486_g1_i1	4.12838	3.39213	102.195	5.0312e-24	5.2686e-23
c70003_g1_i1	4.1274	1.92218	73.6081	9.52742e-18	5.27027e-17
c7819_g1_i2	4.12686	1.03847	118.227	1.54653e-27	2.30792e-26
c26971_g2_i1	4.12656	2.33931	149.193	2.60245e-34	7.87036e-33
c7238_g1_i2	4.12564	0.948575	58.0082	2.6103e-14	1.00712e-13
c21009_g1_i3	4.12524	1.81994	228.398	1.33284e-51	2.64718e-49
c12061_g1_i1	4.1251	2.42032	129.692	4.78466e-30	9.1089e-29
c28334_g3_i1	4.12159	6.30129	255.7	1.48575e-57	6.25306e-55
c80403_g1_i1	4.1214	3.72804	131.119	2.33189e-30	4.61327e-29
c13436_g1_i1	4.1209	1.95042	148.943	2.95179e-34	8.88881e-33
c30435_g6_i1	4.12017	7.13012	196.696	1.09852e-44	1.00873e-42
c83360_g1_i1	4.1184	3.25758	169.709	8.56684e-39	4.19479e-37
c88061_g1_i1	4.11821	3.43927	199.043	3.37861e-45	3.32714e-43
c23176_g1_i1	4.11816	4.03915	247.867	7.57485e-56	2.47957e-53
c29716_g1_i6	4.11767	4.51981	175.893	3.82094e-40	2.16477e-38
c25605_g1_i1	4.11572	1.02522	103.998	2.02542e-24	2.21138e-23
c27142_g1_i2	4.1154	1.58147	191.493	1.50135e-43	1.21458e-41
c30042_g3_i1	4.11511	2.84172	154.978	1.41575e-35	4.98515e-34
c22111_g1_i3	4.11457	2.8787	125.723	3.53535e-29	6.16907e-28
c22903_g1_i1	4.11393	2.39532	137.372	9.99631e-32	2.30528e-30
c29507_g1_i2	4.1133	8.72328	184.131	6.07321e-42	4.05106e-40
c25217_g1_i1	4.11266	2.14022	212.2	4.54834e-48	6.04501e-46
c63868_g1_i1	4.11182	3.29856	188.061	8.42398e-43	6.15316e-41
c27723_g2_i1	4.11083	3.71561	48.4095	3.45889e-12	1.07115e-11
c29349_g1_i1	4.1102	4.29992	158.015	3.07175e-36	1.16769e-34
c25006_g1_i2	4.10708	2.49732	63.1942	1.87296e-15	8.14849e-15
c30074_g3_i2	4.10622	3.0473	179.681	5.68845e-41	3.45539e-39
c31276_g5_i10	4.1018	2.80145	112.851	2.32617e-26	3.08582e-25
c26805_g1_i6	4.10083	1.56202	98.1929	3.79547e-23	3.64389e-22
c7747_g1_i1	4.09981	2.3977	148.573	3.55615e-34	1.06362e-32
c31225_g1_i7	4.0997	4.94423	204.13	2.62133e-46	2.95134e-44
c22261_g2_i1	4.09859	1.54081	66.4091	3.66414e-16	1.71551e-15
c25217_g1_i4	4.09732	1.67819	154.414	1.87998e-35	6.52877e-34
c30110_g1_i4	4.09642	2.12177	197.465	7.46697e-45	7.02073e-43
c31435_g7_i5	4.0963	5.68661	198.211	5.1312e-45	4.89896e-43
c49041_g1_i1	4.09579	3.58482	171.152	4.14536e-39	2.0906e-37
c56755_g1_i1	4.09504	0.86784	91.9378	8.94442e-22	7.51455e-21
c31435_g7_i2	4.09362	4.46487	198.207	5.14105e-45	4.89896e-43
c19157_g1_i1	4.09341	2.38119	143.165	5.41004e-33	1.41675e-31
c31435_g7_i4	4.09291	5.58279	194.293	3.67473e-44	3.19196e-42
c34198_g1_i1	4.09284	2.82551	98.4696	3.30046e-23	3.18627e-22
c81505_g1_i1	4.09078	0.631923	31.4127	2.08615e-08	4.51882e-08
c21191_g1_i1	4.08993	6.61636	83.2845	7.10559e-20	4.90221e-19
c28499_g1_i5	4.08845	2.65947	186.862	1.53931e-42	1.09716e-40
c25921_g1_i1	4.08773	2.54014	83.6908	5.78552e-20	4.03821e-19
c9651_g1_i1	4.08682	0.413347	49.3453	2.14646e-12	6.79839e-12
c22170_g1_i1	4.08659	3.73924	84.0814	4.74819e-20	3.35256e-19
c39200_g1_i1	4.08597	3.59248	77.9893	1.03602e-18	6.34224e-18
c23641_g1_i2	4.08581	2.08969	163.201	2.26078e-37	9.60642e-36
c23674_g1_i3	4.08172	1.78948	72.1924	1.95204e-17	1.04478e-16
c31022_g7_i1	4.08171	3.88951	233.114	1.24826e-52	2.86557e-50
c30746_g2_i25	4.08162	2.41258	156.134	7.91483e-36	2.85815e-34
c69506_g1_i1	4.08127	3.41977	119.586	7.79553e-28	1.19928e-26
c29101_g1_i9	4.08057	1.29937	99.531	1.93113e-23	1.9033e-22
c30815_g5_i7	4.08024	0.746869	123.921	8.76794e-29	1.47396e-27
c48377_g1_i1	4.08023	0.76553	74.8612	5.05009e-18	2.87961e-17
c69557_g1_i1	4.07942	4.40048	84.7435	3.39697e-20	2.42956e-19
c61016_g1_i1	4.07887	1.57312	52.4997	4.30315e-13	1.47041e-12
c22046_g1_i2	4.07741	2.63665	163.532	1.91448e-37	8.18412e-36
c25040_g1_i2	4.07688	2.1985	62.1869	3.12359e-15	1.3271e-14
c30024_g1_i3	4.07555	4.70874	179.992	4.86536e-41	2.97586e-39
c29867_g1_i1	4.07554	2.78298	156.909	5.35878e-36	1.97548e-34
c26091_g1_i2	4.07532	0.789106	45.1987	1.78021e-11	5.12883e-11
c56_g1_i1	4.0738	2.17282	69.1339	9.20015e-17	4.58555e-16
c30095_g2_i1	4.07301	3.74172	205.289	1.46491e-46	1.67061e-44
c28251_g2_i2	4.07282	5.53978	164.058	1.4691e-37	6.3493e-36
c27099_g1_i2	4.07187	7.45927	116.638	3.44504e-27	4.95495e-26
c30815_g5_i6	4.07187	1.19919	144.004	3.54495e-33	9.49428e-32
c29349_g1_i3	4.07001	4.29994	173.664	1.17216e-39	6.25974e-38
c29851_g4_i5	4.06871	5.72099	188.824	5.74147e-43	4.35576e-41
c4228_g1_i1	4.06745	1.45436	66.2341	4.00433e-16	1.86614e-15
c19159_g1_i1	4.06743	2.32598	218.699	1.73887e-49	2.68447e-47
c10569_g1_i2	4.06616	0.196859	27.3947	1.65886e-07	3.35214e-07
c27604_g2_i7	4.06596	3.34903	118.517	1.33603e-27	2.00819e-26
c28859_g2_i1	4.06568	1.04848	17.7897	2.46709e-05	4.14322e-05
c27144_g1_i1	4.06412	2.99175	157.453	4.07567e-36	1.52473e-34
c27626_g2_i1	4.06118	1.78052	71.3257	3.02861e-17	1.58976e-16
c52474_g1_i1	4.05982	2.7816	176.512	2.79928e-40	1.60915e-38
c50413_g1_i1	4.05755	1.23013	127.511	1.43619e-29	2.61584e-28
c31311_g6_i2	4.05656	3.18069	174.415	8.03492e-40	4.3904e-38
c31135_g1_i3	4.05551	3.55059	258.531	3.58663e-58	1.64673e-55
c67134_g1_i1	4.05543	0.920174	64.2908	1.07348e-15	4.79237e-15
c69275_g1_i1	4.05516	1.26954	59.8227	1.038e-14	4.1658e-14
c29349_g1_i8	4.05507	4.51297	179.521	6.16551e-41	3.71327e-39
c27909_g1_i2	4.05295	0.939399	96.6613	8.22605e-23	7.64097e-22
c22190_g1_i1	4.05145	4.51537	156.255	7.4467e-36	2.70291e-34
c25070_g1_i1	4.05048	5.19925	135.498	2.56941e-31	5.61412e-30
c38677_g1_i1	4.04824	1.66547	219.561	1.12783e-49	1.78799e-47
c14830_g1_i1	4.04751	1.21944	81.789	1.51417e-19	1.00811e-18
c32434_g1_i1	4.04698	2.50579	225.204	6.62736e-51	1.21397e-48
c89714_g1_i1	4.04488	3.18695	206.817	6.79624e-47	8.14466e-45
c25380_g1_i1	4.04482	3.88633	47.3626	5.89964e-12	1.78708e-11
c31225_g1_i10	4.04356	1.93623	292.357	1.52401e-65	1.85787e-62
c37665_g1_i1	4.04336	7.98867	148.761	3.23426e-34	9.6899e-33
c31002_g2_i2	4.04333	2.82247	190.074	3.06247e-43	2.40061e-41
c31391_g2_i1	4.043	4.46109	152.491	4.94777e-35	1.63935e-33
c29507_g1_i1	4.04167	5.66253	159.574	1.40196e-36	5.54403e-35
c12899_g1_i1	4.0415	3.30411	205.848	1.10608e-46	1.27788e-44
c28758_g1_i3	4.04138	4.21817	223.156	1.85356e-50	3.22803e-48
c2235_g1_i1	4.04107	1.70952	172.058	2.62875e-39	1.36068e-37
c86858_g1_i1	4.04047	2.92915	83.2188	7.34567e-20	5.0632e-19
c35324_g1_i1	4.03816	3.79289	186.15	2.20119e-42	1.55326e-40
c30110_g1_i1	4.03647	1.98795	173.161	1.50977e-39	8.01427e-38
c54314_g1_i1	4.03577	2.81774	55.8393	7.86429e-14	2.90155e-13
c67824_g1_i1	4.03571	2.07067	109.628	1.18197e-25	1.46515e-24
c23176_g1_i3	4.0357	3.25388	219.12	1.40697e-49	2.18161e-47
c22111_g1_i2	4.03555	4.52911	146.125	1.21873e-33	3.43587e-32
c19159_g1_i2	4.03256	4.12012	249.965	2.64323e-56	9.16139e-54
c18448_g1_i1	4.03216	2.58951	213.968	1.87179e-48	2.5161e-46
c26927_g1_i2	4.03189	2.60235	181.529	2.2467e-41	1.42343e-39
c28194_g1_i2	4.03117	4.17339	137.962	7.4276e-32	1.72642e-30
c26110_g2_i1	4.03094	5.35028	115.79	5.28341e-27	7.49235e-26
c54079_g1_i1	4.02779	2.51142	34.7631	3.72356e-09	8.59431e-09
c3359_g1_i1	4.02717	1.18391	91.551	1.08753e-21	9.05282e-21
c9061_g1_i2	4.02478	0.262119	12.3944	0.000430633	0.000650078
c31381_g2_i2	4.02412	2.39384	135.981	2.01405e-31	4.47253e-30
c55352_g1_i1	4.0237	0.919799	66.0635	4.36616e-16	2.02728e-15
c27504_g1_i1	4.02323	1.4314	130.72	2.85066e-30	5.55564e-29
c67856_g1_i1	4.01995	1.63107	170.926	4.64354e-39	2.32526e-37
c30162_g1_i9	4.01878	4.48433	146.942	8.08189e-34	2.32292e-32
c30503_g5_i8	4.01837	7.29064	231.638	2.61953e-52	5.71656e-50
c53946_g1_i1	4.01831	2.45098	15.7964	7.0535e-05	0.000113869
c86647_g1_i1	4.01816	1.64481	143.32	5.00311e-33	1.318e-31
c19129_g1_i4	4.01752	1.69873	66.6411	3.25723e-16	1.53455e-15
c31135_g1_i5	4.01744	3.73729	249.36	3.57979e-56	1.21689e-53
c31397_g10_i1	4.0159	2.637	235.642	3.50715e-53	8.43459e-51
c24945_g1_i2	4.01453	2.79651	162.477	3.25525e-37	1.36032e-35
c28840_g6_i1	4.0143	3.83788	214.532	1.4099e-48	1.91709e-46
c31311_g6_i3	4.01391	2.15554	138.884	4.66873e-32	1.11297e-30
c7777_g1_i1	4.01353	3.24316	138.048	7.11412e-32	1.65901e-30
c47845_g1_i1	4.01193	4.73956	165.124	8.59545e-38	3.84166e-36
c29818_g6_i2	4.01028	1.68462	82.4798	1.06758e-19	7.21783e-19
c23624_g1_i2	4.00927	3.09869	168.087	1.93684e-38	9.16642e-37
c29335_g2_i1	4.00916	1.06525	49.1528	2.36779e-12	7.45931e-12
c29728_g1_i2	4.00883	2.5257	211.014	8.25354e-48	1.0496e-45
c9044_g1_i2	4.00713	1.21361	102.106	5.26241e-24	5.49932e-23
c30887_g6_i2	4.00694	1.05107	78.1771	9.42024e-19	5.79693e-18
c22969_g1_i2	4.00575	0.387446	35.9362	2.03889e-09	4.81277e-09
c31075_g2_i3	4.00571	3.71437	193.388	5.79302e-44	4.88785e-42
c24302_g1_i1	4.00349	1.44761	88.1939	5.93428e-21	4.57967e-20
c17300_g1_i2	4.00112	2.61989	151.917	6.60537e-35	2.13739e-33
c83_g1_i1	4.0004	3.1312	99.5017	1.95997e-23	1.92903e-22
c29716_g1_i1	3.99965	4.9287	161.94	4.26293e-37	1.7565e-35
c19706_g1_i3	3.99928	2.37922	171.796	2.99887e-39	1.54098e-37
c29219_g1_i3	3.99925	1.75993	158.382	2.55419e-36	9.8257e-35
c64098_g1_i1	3.99713	0.934505	66.6884	3.18002e-16	1.49978e-15
c16972_g1_i1	3.99686	2.1327	218.252	2.17581e-49	3.31558e-47
c22631_g1_i1	3.99632	3.09879	144.467	2.80818e-33	7.63673e-32
c48771_g1_i1	3.99552	3.10915	144.232	3.16177e-33	8.51966e-32
c8862_g1_i2	3.99503	1.76248	87.2393	9.61539e-21	7.26352e-20
c5495_g1_i1	3.99472	3.46577	247.146	1.08808e-55	3.46547e-53
c80487_g1_i1	3.99391	3.95679	85.4164	2.41712e-20	1.75467e-19
c24945_g1_i3	3.99261	2.76529	137.817	7.99231e-32	1.85523e-30
c30408_g1_i1	3.9918	4.76024	227.843	1.76139e-51	3.45947e-49
c27604_g2_i4	3.99148	0.947041	44.227	2.92421e-11	8.25585e-11
c20803_g1_i4	3.99101	2.65403	112.625	2.6067e-26	3.44761e-25
c29471_g2_i1	3.99049	3.95653	122.532	1.76577e-28	2.86749e-27
c22833_g1_i1	3.98893	1.81554	67.8871	1.73126e-16	8.39696e-16
c17385_g1_i2	3.98789	0.832193	14.504	0.000139861	0.000220324
c24072_g2_i4	3.98786	2.77214	132.276	1.30177e-30	2.64643e-29
c1089_g1_i1	3.98693	0.26529	43.8499	3.54556e-11	9.9347e-11
c30815_g5_i3	3.98527	1.06401	147.334	6.63471e-34	1.91631e-32
c30039_g2_i12	3.98434	3.6092	164.719	1.05349e-37	4.63234e-36
c9559_g1_i1	3.98216	4.14733	108.413	2.18241e-25	2.63147e-24
c29471_g2_i3	3.9818	4.54355	81.2858	1.95323e-19	1.28638e-18
c30440_g3_i4	3.98108	2.34237	150.976	1.06087e-34	3.33376e-33
c28280_g1_i3	3.97373	4.35462	167.272	2.91702e-38	1.35691e-36
c30684_g1_i9	3.97353	4.32959	202.122	7.19177e-46	7.68129e-44
c23566_g1_i4	3.97351	2.10567	70.6103	4.35239e-17	2.24497e-16
c30063_g2_i1	3.97337	1.67031	74.7385	5.37369e-18	3.05625e-17
c22553_g1_i3	3.97227	4.36319	169.172	1.12212e-38	5.41943e-37
c26110_g2_i2	3.97144	5.72914	107.187	4.04993e-25	4.75156e-24
c64671_g1_i1	3.97138	3.33813	154.511	1.79077e-35	6.2435e-34
c1023_g1_i1	3.96946	1.95832	48.3067	3.64499e-12	1.12592e-11
c28711_g1_i4	3.96614	1.29471	89.3679	3.27813e-21	2.5886e-20
c24945_g1_i1	3.96583	3.71242	206.121	9.64493e-47	1.12534e-44
c22553_g1_i1	3.96409	4.48195	203.054	4.50186e-46	4.92738e-44
c72205_g1_i1	3.96283	1.60281	67.6646	1.93814e-16	9.35156e-16
c31481_g8_i1	3.96199	2.1908	71.598	2.63829e-17	1.39336e-16
c31043_g4_i19	3.96185	4.52912	135.572	2.47484e-31	5.42424e-30
c41072_g1_i1	3.96124	1.04913	74.5869	5.80257e-18	3.29116e-17
c84673_g1_i1	3.96029	1.71212	179.695	5.6506e-41	3.43831e-39
c88111_g1_i1	3.96028	3.86689	39.2184	3.78954e-10	9.60921e-10
c34615_g1_i1	3.95958	2.40169	108.501	2.08784e-25	2.52751e-24
c28194_g1_i4	3.9579	2.86109	116.921	2.98795e-27	4.3288e-26
c28674_g1_i2	3.95732	8.13035	127.27	1.62107e-29	2.93294e-28
c30078_g2_i5	3.95496	2.02201	28.084	1.16163e-07	2.37656e-07
c64868_g1_i1	3.95448	2.51538	90.712	1.6618e-21	1.35212e-20
c1537_g1_i2	3.95264	4.90983	253.208	5.18845e-57	1.95135e-54
c30896_g2_i7	3.95233	3.65805	123.178	1.27465e-28	2.10672e-27
c26359_g2_i2	3.95157	2.56055	192.952	7.21053e-44	6.05496e-42
c68887_g1_i1	3.95023	1.63299	115.057	7.64861e-27	1.06541e-25
c20602_g1_i2	3.95023	3.07575	174.675	7.0488e-40	3.8695e-38
c35194_g1_i1	3.94966	6.46816	142.9	6.18126e-33	1.60799e-31
c23044_g2_i1	3.94804	0.911558	37.7898	7.87923e-10	1.93253e-09
c38575_g1_i1	3.94721	0.78081	60.1947	8.59239e-15	3.47934e-14
c29774_g1_i1	3.94697	1.34094	99.9796	1.53976e-23	1.5308e-22
c27142_g1_i5	3.94589	1.95962	211.59	6.18065e-48	8.07674e-46
c34808_g1_i1	3.94562	1.99077	60.8071	6.29505e-15	2.58989e-14
c25006_g1_i1	3.94537	2.48561	49.1767	2.33907e-12	7.37345e-12
c83813_g1_i1	3.94035	1.16362	99.7725	1.70943e-23	1.69282e-22
c47701_g1_i1	3.93959	3.93105	125.797	3.40634e-29	5.96161e-28
c18419_g1_i2	3.93935	0.849306	63.9707	1.26281e-15	5.59733e-15
c25217_g1_i3	3.93231	2.37987	226.626	3.24533e-51	6.23544e-49
c67314_g1_i1	3.93211	0.915114	107.439	3.56677e-25	4.1976e-24
c17466_g2_i1	3.93195	3.06208	218.018	2.44797e-49	3.68269e-47
c31435_g7_i1	3.93171	7.23769	155.217	1.25532e-35	4.44239e-34
c28024_g1_i4	3.93138	1.44176	111.935	3.69299e-26	4.8017e-25
c22074_g3_i1	3.92978	4.76294	150.168	1.59329e-34	4.91087e-33
c31276_g5_i8	3.92885	4.52518	118.402	1.41563e-27	2.12243e-26
c69593_g1_i1	3.92811	1.16082	73.4526	1.03083e-17	5.6747e-17
c63562_g1_i1	3.92764	2.30741	152.225	5.65768e-35	1.85543e-33
c26176_g1_i2	3.92507	1.66637	169.557	9.24613e-39	4.49626e-37
c22170_g2_i1	3.9246	2.98056	51.9471	5.70164e-13	1.92026e-12
c25293_g1_i1	3.92459	0.814498	21.5193	3.50277e-06	6.33128e-06
c29060_g1_i3	3.9245	2.6884	203.433	3.72054e-46	4.09758e-44
c29471_g2_i2	3.92375	4.23179	84.8132	3.27926e-20	2.34822e-19
c27607_g1_i4	3.92308	2.53994	51.0745	8.89264e-13	2.93321e-12
c64290_g1_i1	3.92209	1.38965	58.8828	1.67348e-14	6.589e-14
c29906_g2_i1	3.92195	2.63091	231.332	3.05368e-52	6.50343e-50
c29716_g3_i1	3.92178	2.03985	143.301	5.05137e-33	1.32873e-31
c7064_g1_i1	3.92141	6.89598	113.785	1.45222e-26	1.96255e-25
c31225_g1_i8	3.92114	3.36792	267.969	3.14412e-60	1.91645e-57
c31225_g1_i4	3.9208	4.66113	184.737	4.47899e-42	3.03927e-40
c30887_g6_i3	3.9198	0.9616	83.4866	6.41488e-20	4.45026e-19
c30746_g2_i26	3.91966	4.42912	227.646	1.94431e-51	3.79764e-49
c1498_g1_i2	3.91919	1.77736	51.7024	6.45838e-13	2.16215e-12
c30180_g5_i1	3.91885	4.07849	113.524	1.6565e-26	2.22924e-25
c5302_g1_i1	3.91878	0.730012	68.4875	1.27687e-16	6.28007e-16
c8862_g1_i1	3.9157	1.2412	77.7361	1.17769e-18	7.16358e-18
c28399_g1_i1	3.91563	5.43837	201.18	1.15431e-45	1.19322e-43
c8174_g1_i1	3.91532	3.00434	91.6394	1.04003e-21	8.67585e-21
c9044_g1_i1	3.91451	1.1557	90.8712	1.53337e-21	1.25166e-20
c26819_g1_i4	3.91366	1.72538	120.119	5.95655e-28	9.23604e-27
c30908_g1_i1	3.91353	5.37371	27.1599	1.87307e-07	3.76777e-07
c30440_g3_i3	3.91276	3.8943	224.912	7.6743e-51	1.37025e-48
c30746_g2_i18	3.9122	2.51287	198.927	3.58105e-45	3.49726e-43
c30791_g3_i4	3.91217	1.6409	99.2045	2.27731e-23	2.22957e-22
c29471_g2_i6	3.91132	4.17729	72.5428	1.63447e-17	8.81517e-17
c27543_g1_i1	3.90945	1.18569	61.8723	3.66474e-15	1.54753e-14
c28021_g2_i1	3.90831	0.718962	68.3591	1.36277e-16	6.69324e-16
c24170_g1_i4	3.90419	1.52237	81.289	1.95006e-19	1.28477e-18
c26927_g1_i3	3.90404	2.50943	164.142	1.40844e-37	6.10952e-36
c81477_g1_i1	3.90386	2.38778	269.401	1.53268e-60	1.00342e-57
c12669_g1_i1	3.90367	4.186	86.4998	1.3975e-20	1.04013e-19
c1703_g1_i1	3.90336	1.97706	131.87	1.59772e-30	3.22399e-29
c47543_g1_i1	3.9024	5.52419	214.772	1.24999e-48	1.71949e-46
c6543_g2_i1	3.9023	3.57832	121.042	3.74119e-28	5.8888e-27
c31164_g2_i6	3.89998	1.4687	53.7068	2.32751e-13	8.16963e-13
c28932_g1_i4	3.89945	3.68935	239.729	4.50526e-54	1.20663e-51
c37379_g1_i1	3.89902	0.830226	33.4349	7.36913e-09	1.65779e-08
c6611_g1_i1	3.89867	3.17067	157.393	4.20011e-36	1.56466e-34
c31165_g1_i1	3.89863	1.70482	58.3016	2.2486e-14	8.73376e-14
c29559_g2_i1	3.89457	4.40856	23.3406	1.35704e-06	2.54148e-06
c1192_g1_i2	3.89453	1.81047	114.445	1.04127e-26	1.4307e-25
c18561_g1_i1	3.89371	1.46881	58.8229	1.72521e-14	6.78736e-14
c31225_g1_i2	3.89339	5.72512	132.366	1.24401e-30	2.54217e-29
c29614_g2_i5	3.89132	4.00451	190.611	2.33882e-43	1.85807e-41
c22553_g1_i2	3.89105	4.32935	138.589	5.41841e-32	1.27535e-30
c27993_g1_i1	3.89052	0.539962	21.2106	4.11489e-06	7.38633e-06
c31023_g1_i12	3.88998	1.67638	162.231	3.6823e-37	1.52794e-35
c29716_g1_i7	3.8896	4.31256	131.131	2.31776e-30	4.58788e-29
c31381_g2_i1	3.88745	2.09394	142.985	5.92263e-33	1.5464e-31
c29405_g1_i1	3.88543	3.04641	154.578	1.73163e-35	6.04326e-34
c28758_g1_i5	3.88378	3.65529	184.971	3.98231e-42	2.73372e-40
c29349_g1_i2	3.88362	3.76175	138.762	4.96483e-32	1.17721e-30
c26999_g1_i1	3.88344	6.07949	109.354	1.35772e-25	1.67362e-24
c27017_g1_i1	3.8834	2.99637	129.667	4.84724e-30	9.22305e-29
c30180_g5_i3	3.88312	3.87204	104.254	1.77964e-24	1.95692e-23
c5495_g1_i2	3.88181	2.0699	136.228	1.77917e-31	3.98096e-30
c48647_g1_i1	3.88145	4.60465	262.22	5.63024e-59	2.92715e-56
c9467_g1_i1	3.88142	0.77907	20.4671	6.06647e-06	1.07223e-05
c32571_g1_i1	3.88136	3.34887	114.466	1.03011e-26	1.41592e-25
c24072_g2_i3	3.88014	2.80695	138.854	4.74143e-32	1.12802e-30
c63658_g1_i1	3.88004	7.5145	53.3817	2.7465e-13	9.56621e-13
c51354_g1_i1	3.87979	4.04451	190.956	1.96628e-43	1.57628e-41
c48120_g1_i1	3.87947	7.09921	86.3346	1.51928e-20	1.1239e-19
c26855_g1_i1	3.87934	3.2239	75.444	3.75921e-18	2.17511e-17
c19129_g1_i3	3.87925	1.66328	63.9766	1.25906e-15	5.58417e-15
c91765_g1_i1	3.87747	0.958704	70.3912	4.86355e-17	2.49335e-16
c87673_g1_i1	3.87571	1.15586	91.1998	1.29876e-21	1.07078e-20
c57636_g1_i1	3.87484	1.56211	114.833	8.56303e-27	1.18717e-25
c26083_g3_i1	3.87475	3.37975	130.222	3.66388e-30	7.06267e-29
c25690_g1_i3	3.87322	3.0667	100.739	1.04942e-23	1.06001e-22
c19117_g1_i1	3.87316	1.76253	101.287	7.95924e-24	8.14423e-23
c22367_g1_i3	3.87272	1.40583	144.419	2.87678e-33	7.7993e-32
c29471_g2_i4	3.87168	5.67239	98.2056	3.77126e-23	3.62396e-22
c1537_g1_i1	3.8705	4.07903	183.443	8.58271e-42	5.67149e-40
c1192_g1_i1	3.87039	2.51373	140.553	2.01545e-32	5.0107e-31
c30544_g3_i1	3.86923	5.58604	111.287	5.11952e-26	6.56e-25
c81272_g1_i1	3.8686	5.20725	187.728	9.96133e-43	7.23127e-41
c17300_g1_i1	3.8682	2.33771	151	1.04825e-34	3.29704e-33
c25165_g1_i3	3.8675	0.862359	98.7011	2.93645e-23	2.84651e-22
c30440_g3_i7	3.86721	2.40273	151.276	9.12306e-35	2.90827e-33
c31394_g9_i1	3.86699	0.87108	83.0698	7.9208e-20	5.44053e-19
c30333_g1_i1	3.86618	6.70484	182.244	1.56817e-41	1.00616e-39
c27671_g1_i6	3.8657	2.0777	124.455	6.69819e-29	1.13956e-27
c30746_g2_i27	3.86563	3.29966	220.815	6.00785e-50	9.78781e-48
c30209_g1_i3	3.86482	0.78292	74.0131	7.76001e-18	4.32986e-17
c28225_g1_i3	3.86464	4.90796	163.05	2.43961e-37	1.0329e-35
c31782_g1_i1	3.86425	2.65186	92.0554	8.42819e-22	7.10278e-21
c26805_g1_i3	3.86417	2.35624	128.439	8.99865e-30	1.6726e-28
c85389_g1_i1	3.86295	2.2411	144.095	3.38775e-33	9.10775e-32
c8174_g1_i2	3.86235	2.46227	102.677	3.94505e-24	4.17698e-23
c30285_g1_i1	3.86122	2.168	173.874	1.0545e-39	5.67423e-38
c30333_g1_i3	3.86088	6.88653	185.532	3.00435e-42	2.0908e-40
c28758_g1_i2	3.86073	4.24928	188.943	5.40772e-43	4.13808e-41
c7064_g1_i2	3.85978	6.37711	98.7054	2.92996e-23	2.841e-22
c30714_g3_i1	3.85947	7.61635	102.654	3.99045e-24	4.22252e-23
c17747_g1_i1	3.85885	2.04165	41.9465	9.38048e-11	2.5171e-10
c21147_g1_i1	3.8583	3.90117	91.6348	1.04241e-21	8.69365e-21
c30284_g1_i2	3.85796	1.11445	39.8951	2.6798e-10	6.88859e-10
c10758_g1_i1	3.85786	2.0343	109.807	1.08014e-25	1.34601e-24
c18534_g1_i1	3.8577	3.62027	187.153	1.32951e-42	9.55328e-41
c25155_g2_i1	3.8567	4.3658	212.003	5.02101e-48	6.64823e-46
c31579_g1_i1	3.85613	2.76883	202.985	4.66083e-46	5.08562e-44
c30333_g1_i4	3.85423	6.77981	164.62	1.10753e-37	4.85188e-36
c3857_g1_i1	3.85166	1.64106	87.4578	8.60972e-21	6.53175e-20
c3750_g1_i1	3.85151	2.48731	158.248	2.73119e-36	1.04611e-34
c30674_g3_i6	3.85087	3.24992	66.8742	2.89396e-16	1.3698e-15
c23227_g1_i1	3.85082	1.72085	108.412	2.18332e-25	2.63168e-24
c31225_g1_i1	3.85078	6.10834	139.814	2.92371e-32	7.1432e-31
c54441_g1_i1	3.85028	1.0933	102.977	3.39013e-24	3.61542e-23
c67338_g1_i1	3.84889	1.73284	134.137	5.09876e-31	1.08067e-29
c20709_g1_i3	3.84882	5.18062	194.121	4.00768e-44	3.46414e-42
c5378_g1_i1	3.84653	1.21395	50.7029	1.07463e-12	3.51478e-12
c29221_g2_i2	3.8465	3.89287	185.466	3.10562e-42	2.1528e-40
c18564_g1_i1	3.84376	3.99031	316.272	9.39427e-71	2.76763e-67
c48780_g1_i1	3.84311	1.10036	74.0088	7.77678e-18	4.33853e-17
c28664_g1_i2	3.8406	1.72172	139.433	3.54216e-32	8.56538e-31
c26434_g1_i3	3.83943	6.49772	96.0391	1.12637e-22	1.03242e-21
c31023_g1_i10	3.83925	1.65778	148.398	3.88312e-34	1.15555e-32
c27214_g1_i3	3.83893	0.122546	14.6887	0.000126807	0.000200475
c30714_g3_i2	3.83846	7.51417	103.421	2.71022e-24	2.92563e-23
c13130_g1_i1	3.83773	2.14059	170.939	4.61353e-39	2.31351e-37
c26097_g1_i1	3.83749	4.84034	254.719	2.43033e-57	9.87582e-55
c28692_g1_i4	3.8354	2.6586	116.674	3.38323e-27	4.87596e-26
c38922_g1_i1	3.83506	1.28151	83.5632	6.17101e-20	4.29118e-19
c28758_g1_i1	3.83503	4.14113	195.975	1.57805e-44	1.42318e-42
c49303_g1_i1	3.83476	0.794365	74.5131	6.02364e-18	3.40999e-17
c70150_g1_i1	3.83463	5.65921	173.227	1.45988e-39	7.76108e-38
c48024_g1_i1	3.83316	4.23954	142.433	7.81831e-33	2.00581e-31
c26434_g1_i5	3.82955	6.97319	85.9738	1.82337e-20	1.33655e-19
c29936_g1_i7	3.82736	1.35992	140.712	1.85998e-32	4.63723e-31
c83948_g1_i1	3.82689	4.52664	248.065	6.85791e-56	2.28724e-53
c9010_g1_i2	3.82606	3.90906	151.192	9.51315e-35	3.01631e-33
c30115_g5_i1	3.82572	3.53084	253.328	4.88462e-57	1.85684e-54
c30358_g1_i1	3.82535	2.38437	126.751	2.10619e-29	3.76062e-28
c24554_g1_i2	3.82438	2.63813	233.253	1.16394e-52	2.68945e-50
c29772_g2_i1	3.82437	0.466896	51.3258	7.82412e-13	2.597e-12
c31210_g2_i16	3.8233	5.04868	134.688	3.86379e-31	8.31385e-30
c29366_g1_i5	3.82287	2.15059	189.075	5.06039e-43	3.8807e-41
c30674_g1_i2	3.82247	3.73129	171.399	3.66124e-39	1.85971e-37
c27206_g1_i2	3.82181	0.912163	51.8763	5.91094e-13	1.98583e-12
c68551_g1_i1	3.82084	1.51418	85.8396	1.95137e-20	1.42741e-19
c26927_g1_i5	3.82048	2.56203	140.235	2.36473e-32	5.84209e-31
c32986_g1_i1	3.82009	0.741196	63.9366	1.28487e-15	5.69152e-15
c70059_g1_i1	3.81989	0.956262	50.1263	1.44161e-12	4.64798e-12
c30135_g1_i9	3.81984	0.735788	65.8625	4.83506e-16	2.23414e-15
c14829_g2_i1	3.81751	4.32067	128.893	7.1585e-30	1.3376e-28
c30668_g1_i4	3.817	3.82996	157.488	4.00502e-36	1.50467e-34
c27499_g2_i1	3.81425	2.83589	110.061	9.50096e-26	1.18814e-24
c23227_g1_i2	3.81422	2.43764	44.554	2.4744e-11	7.04043e-11
c31225_g1_i6	3.81421	3.99177	206.91	6.48583e-47	7.82571e-45
c22367_g1_i1	3.81338	2.49972	149.224	2.56225e-34	7.75543e-33
c64288_g1_i1	3.81248	2.377	117.242	2.54126e-27	3.71706e-26
c30135_g1_i10	3.81204	1.23239	126.704	2.15697e-29	3.84739e-28
c39413_g1_i1	3.81044	5.31705	157.051	4.98817e-36	1.84656e-34
c30333_g1_i2	3.81033	7.52051	196.809	1.0381e-44	9.5573e-43
c532_g1_i1	3.80865	5.39874	164.792	1.01556e-37	4.4823e-36
c28996_g1_i2	3.80825	4.84238	191.052	1.87414e-43	1.50926e-41
c18480_g1_i2	3.80733	2.31201	121.211	3.43498e-28	5.42856e-27
c24082_g2_i1	3.8071	1.64977	163.777	1.69264e-37	7.27095e-36
c30904_g1_i2	3.80685	0.942115	87.4878	8.47993e-21	6.44435e-20
c47840_g1_i1	3.8065	2.61627	72.8402	1.40581e-17	7.63316e-17
c6879_g1_i1	3.80572	0.819534	67.2187	2.42996e-16	1.16011e-15
c81645_g1_i1	3.80343	1.09129	93.9714	3.20123e-22	2.81315e-21
c26819_g1_i5	3.80322	1.44658	106.676	5.24282e-25	6.07344e-24
c29026_g1_i2	3.80297	0.7028	30.9056	2.7089e-08	5.8122e-08
c30714_g3_i3	3.80266	8.16323	91.2424	1.27105e-21	1.04965e-20
c9524_g1_i1	3.80143	0.999929	32.3858	1.26409e-08	2.78576e-08
c18480_g1_i1	3.80123	2.55904	126.219	2.75392e-29	4.87284e-28
c29948_g1_i2	3.79962	0.900548	84.4477	3.94511e-20	2.8074e-19
c30514_g1_i10	3.7989	1.84094	141.29	1.39065e-32	3.51421e-31
c30669_g1_i10	3.79793	2.93219	192.767	7.914e-44	6.56769e-42
c66789_g1_i1	3.79679	1.03189	120.612	4.64732e-28	7.26013e-27
c26805_g1_i1	3.79622	1.50504	93.4423	4.18212e-22	3.6318e-21
c31221_g2_i4	3.79612	4.16328	153.878	2.462e-35	8.46683e-34
c63916_g1_i1	3.7951	1.00165	38.1777	6.45858e-10	1.59985e-09
c17889_g1_i2	3.79416	2.05192	125.396	4.16961e-29	7.2047e-28
c25921_g1_i3	3.79414	0.984193	43.8941	3.46625e-11	9.72097e-11
c1999_g1_i1	3.794	2.19805	62.3173	2.92343e-15	1.24566e-14
c27920_g1_i2	3.79353	6.4416	254.455	2.77451e-57	1.1021e-54
c28499_g1_i2	3.79352	2.41572	145.505	1.66515e-33	4.62798e-32
c65643_g1_i1	3.79223	1.08062	89.1743	3.61508e-21	2.84199e-20
c20046_g1_i1	3.79214	2.99404	138.899	4.63459e-32	1.10558e-30
c23264_g1_i1	3.79128	1.60314	94.8137	2.09173e-22	1.86929e-21
c30896_g2_i12	3.7912	2.09789	114.179	1.19085e-26	1.62236e-25
c1692_g1_i1	3.79101	2.76763	162.868	2.67362e-37	1.12793e-35
c3298_g1_i1	3.79098	2.8723	42.407	7.41228e-11	2.01033e-10
c28280_g1_i1	3.78998	5.25491	142.314	8.30312e-33	2.1271e-31
c49379_g1_i1	3.78965	3.6947	134.194	4.95528e-31	1.05342e-29
c31311_g7_i1	3.78638	4.14092	139.276	3.83205e-32	9.23481e-31
c26434_g1_i2	3.78434	5.46825	96.7268	7.95864e-23	7.40476e-22
c69396_g1_i1	3.78163	3.59656	20.2479	6.80285e-06	1.19611e-05
c31210_g2_i21	3.78069	4.32081	142.572	7.29089e-33	1.87731e-31
c28280_g1_i5	3.77938	3.57595	195.301	2.21461e-44	1.95245e-42
c30548_g5_i1	3.77922	1.71282	154.902	1.47133e-35	5.16545e-34
c9407_g1_i1	3.77821	0.810633	76.9748	1.7315e-18	1.03524e-17
c28758_g1_i7	3.77737	5.78781	181.224	2.6186e-41	1.64487e-39
c29714_g1_i4	3.77704	2.81962	181.785	1.97595e-41	1.26093e-39
c83102_g1_i1	3.77699	0.947957	88.2854	5.66608e-21	4.37842e-20
c26434_g1_i4	3.77624	6.62207	99.0341	2.48186e-23	2.42044e-22
c49624_g1_i1	3.77487	2.69365	64.1667	1.14327e-15	5.09041e-15
c30668_g1_i7	3.77468	4.65058	166.218	4.95852e-38	2.26192e-36
c68192_g1_i1	3.77429	0.86918	52.6981	3.88975e-13	1.33341e-12
c49714_g1_i1	3.77161	2.38034	78.8079	6.84542e-19	4.27724e-18
c29348_g1_i2	3.77107	3.43236	216.969	4.14496e-49	5.98109e-47
c28671_g1_i1	3.77005	3.18939	14.4087	0.000147119	0.000231252
c31311_g3_i1	3.77005	2.78056	187.037	1.40977e-42	1.01095e-40
c23015_g1_i1	3.76955	5.33848	122.363	1.92259e-28	3.10788e-27
c24870_g1_i2	3.76906	0.44028	23.8587	1.03671e-06	1.96213e-06
c26819_g1_i1	3.76892	2.71416	128.16	1.03555e-29	1.91174e-28
c29348_g1_i4	3.76885	3.46671	231.674	2.57182e-52	5.66012e-50
c16422_g1_i1	3.76868	2.81906	35.837	2.14535e-09	5.05394e-09
c84546_g1_i1	3.76807	4.27394	124.755	5.75837e-29	9.85839e-28
c30110_g1_i2	3.7672	2.35921	164.973	9.27222e-38	4.12328e-36
c31043_g4_i14	3.76579	1.57439	80.0922	3.57337e-19	2.3036e-18
c39863_g1_i1	3.76455	0.529995	60.6193	6.92518e-15	2.83691e-14
c32364_g1_i1	3.76454	2.31346	82.022	1.34582e-19	8.99921e-19
c75760_g1_i1	3.76198	2.01754	110.461	7.7641e-26	9.78205e-25
c40196_g1_i1	3.76119	2.43881	92.2946	7.46866e-22	6.3334e-21
c68050_g1_i1	3.76068	0.214251	13.4659	0.000242935	0.000374258
c18561_g1_i2	3.76043	1.72711	64.4772	9.76569e-16	4.38019e-15
c24945_g1_i5	3.76021	3.46128	169.649	8.82763e-39	4.31054e-37
c81707_g1_i1	3.75933	3.07133	143.008	5.85305e-33	1.52936e-31
c29618_g1_i3	3.7593	2.04588	104.676	1.43845e-24	1.60017e-23
c27130_g1_i1	3.75786	2.63448	182.61	1.30518e-41	8.45094e-40
c30255_g3_i1	3.75722	2.35181	111.151	5.48447e-26	7.00226e-25
c21065_g3_i1	3.75714	5.09591	134.396	4.47524e-31	9.54817e-30
c16972_g1_i2	3.75688	1.62922	171.502	3.47653e-39	1.77353e-37
c56204_g1_i1	3.75448	1.15525	96.1835	1.04715e-22	9.63813e-22
c54684_g1_i1	3.75384	2.28145	193.624	5.14427e-44	4.3823e-42
c30462_g1_i2	3.75316	4.0219	293.472	8.71171e-66	1.09995e-62
c84516_g1_i1	3.75087	1.76209	53.8135	2.20454e-13	7.76421e-13
c18115_g2_i1	3.75087	2.71459	106.533	5.6346e-25	6.50981e-24
c69604_g1_i1	3.74939	0.885687	46.2658	1.03249e-11	3.05046e-11
c2098_g1_i2	3.74889	3.54511	22.3196	2.30843e-06	4.23047e-06
c30791_g5_i1	3.74854	5.23078	79.7942	4.15515e-19	2.66214e-18
c67103_g1_i1	3.74824	1.18178	43.5624	4.10649e-11	1.14249e-10
c6962_g1_i1	3.74794	0.997049	109.913	1.02375e-25	1.27709e-24
c31391_g2_i2	3.74726	4.24669	151.743	7.21254e-35	2.32227e-33
c28631_g1_i5	3.74677	2.12479	183.414	8.70902e-42	5.73352e-40
c20869_g1_i1	3.74601	0.670176	94.1087	2.98662e-22	2.63372e-21
c32410_g1_i1	3.74479	2.60159	145.564	1.6164e-33	4.49604e-32
c21957_g1_i2	3.7418	0.441688	47.909	4.46461e-12	1.36847e-11
c29569_g1_i3	3.74127	2.0218	108.658	1.92837e-25	2.34194e-24
c16901_g1_i1	3.74108	5.5035	223.525	1.54024e-50	2.69564e-48
c8465_g1_i1	3.74097	3.23431	179.149	7.43547e-41	4.43282e-39
c25857_g1_i3	3.74031	1.18849	101.451	7.32651e-24	7.54044e-23
c30275_g4_i3	3.73988	2.97189	140.022	2.63273e-32	6.46352e-31
c16597_g1_i1	3.73921	0.733238	60.0301	9.3419e-15	3.76756e-14
c30739_g11_i1	3.73901	2.52848	131.346	2.08009e-30	4.14062e-29
c33284_g1_i1	3.73835	0.894808	15.0003	0.000107497	0.000170909
c29570_g1_i1	3.73723	7.51426	195.8	1.72382e-44	1.53895e-42
c22791_g1_i2	3.73698	3.41358	43.8397	3.564e-11	9.98241e-11
c27142_g1_i7	3.73613	1.06749	134.252	4.81283e-31	1.02376e-29
c29348_g1_i3	3.73533	3.71715	245.91	2.02408e-55	6.22237e-53
c29478_g1_i2	3.73516	4.03068	131.034	2.43364e-30	4.79846e-29
c30668_g1_i6	3.73428	4.75163	174.112	9.35666e-40	5.04247e-38
c7140_g1_i1	3.73414	5.02879	116.697	3.34442e-27	4.82594e-26
c8329_g1_i2	3.73356	4.07148	228.568	1.22387e-51	2.45834e-49
c28996_g1_i1	3.73223	1.72311	241.282	2.06571e-54	5.79595e-52
c41100_g1_i1	3.73218	1.40829	83.2122	7.3702e-20	5.07912e-19
c26058_g1_i1	3.73194	0.691897	63.3008	1.77434e-15	7.73848e-15
c31242_g9_i1	3.73125	4.36658	150.116	1.63496e-34	5.03053e-33
c86060_g1_i1	3.72805	1.79364	110.631	7.12807e-26	9.01252e-25
c20210_g1_i1	3.72701	1.72187	90.8449	1.55391e-21	1.26784e-20
c26999_g1_i2	3.72598	3.68825	88.5762	4.89141e-21	3.80726e-20
c20869_g1_i2	3.7242	6.70586	120.836	4.15137e-28	6.50835e-27
c29366_g1_i4	3.72384	2.54489	152.803	4.23056e-35	1.4123e-33
c81876_g1_i1	3.72381	3.71436	141.882	1.03187e-32	2.62821e-31
c31002_g2_i1	3.72283	2.69108	124.074	8.114e-29	1.36989e-27
c17203_g1_i2	3.72133	1.68363	108.635	1.95127e-25	2.36893e-24
c5953_g1_i1	3.72101	3.30038	108.466	2.12486e-25	2.56909e-24
c25914_g1_i3	3.72071	1.64168	86.9754	1.0988e-20	8.25626e-20
c92696_g1_i1	3.71986	2.09061	142.254	8.55767e-33	2.18914e-31
c84234_g1_i1	3.71979	1.53665	112.683	2.53122e-26	3.3503e-25
c25505_g1_i4	3.71964	1.68706	103.371	2.77883e-24	2.99512e-23
c26999_g2_i1	3.71943	5.83498	73.8067	8.61539e-18	4.78824e-17
c37791_g1_i1	3.71883	1.81893	78.1249	9.67276e-19	5.94301e-18
c28212_g1_i2	3.71844	4.72388	221.298	4.71251e-50	7.78511e-48
c57913_g1_i1	3.71815	1.61807	154.47	1.82772e-35	6.36603e-34
c48713_g1_i1	3.71754	1.99305	126.166	2.82741e-29	4.99537e-28
c29348_g1_i5	3.71596	3.50324	202.623	5.59188e-46	6.0641e-44
c30668_g1_i1	3.71472	5.0824	145.036	2.10933e-33	5.79869e-32
c23015_g1_i2	3.71447	4.96537	89.0971	3.75898e-21	2.94986e-20
c35711_g1_i1	3.71431	2.4767	71.1209	3.35991e-17	1.75506e-16
c68338_g1_i1	3.71341	3.36543	145.088	2.05487e-33	5.65776e-32
c35615_g1_i1	3.71237	2.84812	221.694	3.86213e-50	6.47099e-48
c23264_g1_i2	3.71208	1.7019	104.542	1.53874e-24	1.70477e-23
c28225_g1_i2	3.71111	5.1655	152.869	4.09192e-35	1.36731e-33
c3075_g1_i2	3.71054	2.50689	95.9274	1.19174e-22	1.08839e-21
c28605_g1_i1	3.71018	4.11977	158.578	2.31361e-36	8.93913e-35
c52840_g1_i1	3.71011	0.670831	68.2411	1.4468e-16	7.08335e-16
c28194_g1_i1	3.7094	2.03897	112.597	2.64429e-26	3.4934e-25
c29290_g1_i4	3.70797	5.47987	154.915	1.46175e-35	5.1369e-34
c27145_g2_i2	3.70576	5.62919	210.633	9.99623e-48	1.26666e-45
c19240_g1_i1	3.70475	3.74147	131.202	2.23681e-30	4.44259e-29
c28001_g1_i1	3.70327	3.62693	156.862	5.48681e-36	2.02057e-34
c16901_g1_i3	3.7028	5.30887	269.809	1.24914e-60	8.49244e-58
c29829_g11_i1	3.70242	4.25399	139.497	3.42959e-32	8.32736e-31
c80343_g1_i1	3.70187	0.384124	11.2112	0.000813063	0.00119753
c49454_g1_i1	3.70131	3.49243	186.263	2.0802e-42	1.47378e-40
c21055_g1_i2	3.70094	5.02217	172.798	1.81174e-39	9.50306e-38
c28280_g1_i4	3.69969	2.73124	148.34	3.9967e-34	1.18835e-32
c27142_g1_i4	3.69895	1.47743	175.198	5.42054e-40	3.01783e-38
c39213_g1_i1	3.69564	3.47196	231.765	2.45661e-52	5.46217e-50
c66351_g1_i1	3.69559	0.403055	23.3632	1.34117e-06	2.51308e-06
c9524_g1_i2	3.69552	0.87603	32.2867	1.33019e-08	2.92543e-08
c30788_g3_i5	3.69539	3.7252	94.3712	2.61566e-22	2.31972e-21
c27895_g1_i2	3.69447	3.94655	131.502	1.9224e-30	3.83752e-29
c75621_g1_i1	3.69444	2.20961	48.8569	2.75342e-12	8.61659e-12
c31341_g6_i2	3.69417	7.20032	180.301	4.16503e-41	2.56081e-39
c29912_g1_i4	3.69293	4.27992	156.661	6.06927e-36	2.22811e-34
c68452_g1_i1	3.6923	1.06013	137.767	8.19415e-32	1.90084e-30
c31341_g6_i3	3.69224	7.10799	162.303	3.55248e-37	1.4758e-35
c26434_g1_i1	3.69142	3.1714	131.901	1.57273e-30	3.17719e-29
c26819_g1_i3	3.69089	2.33741	150.71	1.21263e-34	3.79382e-33
c20046_g1_i2	3.69046	3.9634	158.741	2.13209e-36	8.27394e-35
c27142_g1_i1	3.69012	1.45867	202.56	5.7712e-46	6.23943e-44
c16468_g1_i1	3.6891	3.97393	206.492	8.00346e-47	9.52681e-45
c91571_g1_i1	3.68791	2.27502	91.8439	9.37899e-22	7.8647e-21
c29716_g1_i3	3.68621	4.14397	188.676	6.18354e-43	4.6315e-41
c29512_g1_i1	3.68591	1.18661	27.0583	1.97406e-07	3.96213e-07
c20803_g1_i3	3.68334	1.20309	71.8455	2.32722e-17	1.23516e-16
c30114_g1_i3	3.68269	1.8298	45.5887	1.45882e-11	4.23917e-11
[truncated: 16,640 more rows]

## Sheet: sahara.control-z2vz1.interactio
	logFC	logCPM	LR	PValue	FDR
c32156_g1_i1	11.351	3.41172	170.783	4.99029e-39	1.226e-37
c28071_g2_i4	11.2954	3.99443	322.969	3.26683e-72	1.15492e-69
c29314_g1_i3	10.8102	5.20055	301.33	1.6909e-67	3.88172e-65
c27402_g1_i1	10.6352	3.68277	149.488	2.24368e-34	3.96009e-33
c16178_g1_i1	10.3082	2.32618	170.099	7.03817e-39	1.70659e-37
c65373_g1_i1	9.95545	4.86693	100.979	9.29631e-24	7.81018e-23
c30609_g1_i3	9.88968	2.88019	120.339	5.33134e-28	6.10359e-27
c28671_g1_i1	9.88317	3.18939	53.5926	2.46687e-13	8.56778e-13
c9895_g1_i1	9.88144	4.39458	257.979	4.73152e-58	4.89652e-56
c6799_g1_i1	9.87962	3.34593	182.168	1.62928e-41	4.83221e-40
c69450_g1_i1	9.86135	1.56295	140.502	2.0675e-32	3.21285e-31
c52070_g1_i1	9.81802	1.66113	220.543	6.88396e-50	3.80264e-48
c25797_g1_i3	9.72263	2.06528	161.936	4.2719e-37	8.9842e-36
c17201_g1_i1	9.67253	3.31333	290.395	4.07819e-65	7.43176e-63
c21412_g1_i1	9.60881	4.31639	170.45	5.89943e-39	1.44334e-37
c71600_g1_i1	9.60655	2.55443	122.75	1.58186e-28	1.89379e-27
c25915_g1_i2	9.5973	1.81171	216.123	6.34006e-49	3.2769e-47
c21412_g1_i2	9.56975	3.83467	187.398	1.17561e-42	3.82703e-41
c1758_g1_i1	9.56636	3.36523	361.085	1.63426e-80	1.56151e-77
c6799_g1_i2	9.56264	2.97187	194.549	3.23145e-44	1.15746e-42
c33692_g1_i1	9.53426	4.9568	200.286	1.80908e-45	7.15398e-44
c9892_g1_i1	9.5046	3.70999	258.225	4.18315e-58	4.34962e-56
c23440_g1_i4	9.48796	4.59921	121.651	2.75244e-28	3.23386e-27
c24207_g1_i1	9.47653	2.14081	103.151	3.10592e-24	2.72533e-23
c43516_g1_i1	9.47082	1.49428	159.053	1.82169e-36	3.66238e-35
c65864_g1_i1	9.44874	1.08776	121.142	3.55767e-28	4.14004e-27
c30465_g2_i1	9.44738	2.76896	116.593	3.5239e-27	3.80399e-26
c29634_g4_i4	9.42448	2.39427	118.999	1.04759e-27	1.1735e-26
c29314_g1_i1	9.41712	5.42643	313.706	3.40364e-70	1.01973e-67
c85265_g1_i1	9.41628	1.01254	159.414	1.51937e-36	3.07114e-35
c82653_g1_i1	9.40478	1.264	159.384	1.5424e-36	3.1159e-35
c18646_g1_i1	9.35325	4.62396	249.637	3.11571e-56	2.79568e-54
c11492_g1_i2	9.30597	1.28359	142.164	8.95313e-33	1.43157e-31
c48054_g1_i1	9.30372	3.19481	201.202	1.14146e-45	4.55976e-44
c16992_g1_i3	9.28333	1.55687	124.026	8.3153e-29	1.02002e-27
c63886_g1_i1	9.27018	2.55751	267.651	3.68904e-60	4.57609e-58
c30609_g7_i1	9.26682	1.57903	92.5757	6.47991e-22	4.73217e-21
c23440_g1_i2	9.26291	3.7553	104.496	1.57515e-24	1.41228e-23
c49196_g1_i1	9.18353	1.12806	152.627	4.62275e-35	8.48536e-34
c11636_g1_i1	9.17192	1.42513	152.955	3.91866e-35	7.22672e-34
c11492_g1_i1	9.10875	1.1004	132.496	1.16556e-30	1.61403e-29
c65997_g1_i1	9.09633	1.22076	70.3427	4.98477e-17	2.41837e-16
c73327_g1_i1	9.07632	1.24535	87.9074	6.85924e-21	4.63838e-20
c23440_g1_i3	9.02939	4.15565	131.933	1.5474e-30	2.12531e-29
c9895_g1_i2	9.02672	3.57557	212.748	3.4549e-48	1.69876e-46
c17695_g1_i1	9.02463	5.55035	262.717	4.38731e-59	5.01957e-57
c39927_g1_i1	9.00543	0.753619	98.4318	3.36418e-23	2.70858e-22
c32220_g1_i1	9.00184	3.06894	98.6878	2.9562e-23	2.39319e-22
c38247_g1_i1	8.9765	2.47999	257.581	5.77735e-58	5.95471e-56
c23670_g1_i2	8.96186	0.960655	88.3859	5.38531e-21	3.66834e-20
c11326_g1_i1	8.94397	2.96635	52.2611	4.85899e-13	1.6374e-12
c28273_g1_i2	8.92097	1.118	164.065	1.46438e-37	3.20163e-36
c31010_g11_i3	8.92085	1.54173	168.807	1.34822e-38	3.21399e-37
c28319_g4_i2	8.90443	3.08496	306.311	1.38946e-68	3.55954e-66
c26934_g1_i1	8.90346	3.17462	109.911	1.02509e-25	1.00276e-24
c64097_g1_i1	8.87744	1.77347	163.004	2.49603e-37	5.36426e-36
c27239_g1_i1	8.86492	1.44279	111.612	4.34538e-26	4.37172e-25
c18419_g1_i2	8.85247	0.849306	121.387	3.14446e-28	3.67856e-27
c27245_g1_i1	8.81344	2.15966	179.12	7.54486e-41	2.1203e-39
c4459_g1_i2	8.80234	1.13715	130.36	3.41737e-30	4.59195e-29
c7994_g1_i2	8.79798	1.99535	101.303	7.89483e-24	6.66601e-23
c13874_g1_i1	8.79093	0.97707	138.942	4.53523e-32	6.91691e-31
c32938_g1_i1	8.78587	4.89761	124.144	7.8332e-29	9.63896e-28
c25651_g1_i5	8.77379	3.18668	286.232	3.29263e-64	5.6507e-62
c30532_g1_i3	8.75408	2.09477	183.666	7.67533e-42	2.33718e-40
c26464_g1_i1	8.75008	1.2183	86.6557	1.2916e-20	8.53261e-20
c21438_g1_i4	8.73582	1.02111	126.581	2.29497e-29	2.92691e-28
c18320_g1_i1	8.72553	3.48177	205.251	1.49319e-46	6.39864e-45
c23025_g1_i1	8.71037	1.11461	156.86	5.49269e-36	1.06929e-34
c29254_g1_i5	8.70483	1.34185	176.566	2.72379e-40	7.40724e-39
c54030_g1_i1	8.69459	1.10477	106.598	5.45172e-25	5.04676e-24
c18320_g1_i3	8.68253	3.55342	192.372	9.65308e-44	3.33267e-42
c52227_g1_i1	8.67603	1.59463	114.303	1.11856e-26	1.1703e-25
c6510_g1_i1	8.67293	5.00851	144.071	3.4287e-33	5.60921e-32
c24207_g2_i1	8.67278	0.621643	80.8774	2.4017e-19	1.42582e-18
c11805_g1_i2	8.65692	2.00235	91.6171	1.05179e-21	7.55771e-21
c26464_g1_i3	8.64095	1.1795	98.9328	2.61212e-23	2.12144e-22
c23501_g1_i2	8.62862	3.78698	127.664	1.32918e-29	1.71686e-28
c31094_g17_i1	8.61832	4.29871	123.796	9.33658e-29	1.14113e-27
c47735_g1_i1	8.61508	1.85634	115.939	4.90264e-27	5.25539e-26
c29498_g2_i2	8.61357	1.68078	101.093	8.77575e-24	7.39216e-23
c37719_g1_i1	8.60404	1.14843	119.498	8.1462e-28	9.1893e-27
c30923_g17_i1	8.5988	1.72792	110.213	8.79941e-26	8.65087e-25
c4459_g1_i1	8.56345	0.853645	99.7934	1.69156e-23	1.39236e-22
c16357_g1_i3	8.56241	1.62477	216.174	6.17831e-49	3.19798e-47
c8214_g1_i2	8.54093	3.79866	305.83	1.76913e-68	4.49957e-66
c28121_g1_i1	8.51485	4.64585	225.154	6.79462e-51	4.08521e-49
c36343_g1_i1	8.51156	2.36235	106.969	4.5219e-25	4.21135e-24
c67998_g1_i1	8.50085	4.1213	93.3653	4.34818e-22	3.20921e-21
c31361_g2_i1	8.48027	0.706182	133.215	8.11305e-31	1.13596e-29
c83320_g1_i1	8.47918	2.09456	100.799	1.01787e-23	8.5252e-23
c27402_g1_i3	8.4699	1.45817	84.877	3.17508e-20	2.03055e-19
c9892_g1_i2	8.4521	3.47104	228.649	1.17502e-51	7.45792e-50
c30934_g1_i1	8.44994	1.09557	102.834	3.64525e-24	3.17181e-23
c80257_g1_i1	8.43037	5.05487	103.035	3.29349e-24	2.88134e-23
c29101_g1_i7	8.42831	1.18863	133.291	7.80936e-31	1.09427e-29
c25966_g2_i1	8.41999	5.03592	132.855	9.7255e-31	1.35418e-29
c29192_g1_i6	8.41872	3.53642	79.4724	4.89012e-19	2.83689e-18
c1109_g1_i1	8.4007	0.971241	99.0087	2.51393e-23	2.04216e-22
c21723_g1_i1	8.38514	5.36164	206.318	8.73377e-47	3.80721e-45
c28711_g1_i3	8.34835	1.12428	100.099	1.44966e-23	1.19715e-22
c35209_g1_i1	8.3372	1.08245	89.9745	2.41254e-21	1.68859e-20
c27402_g1_i5	8.3367	1.28009	75.5441	3.57338e-18	1.91961e-17
c17881_g1_i2	8.32535	3.68613	232.575	1.63623e-52	1.08529e-50
c7997_g1_i2	8.29108	5.48778	356.751	1.43541e-79	1.20824e-76
c29078_g2_i1	8.29068	3.72797	327.419	3.50731e-73	1.36257e-70
c31023_g5_i3	8.2712	6.65339	263.824	2.5171e-59	2.93686e-57
c16178_g1_i2	8.25612	3.20458	214.276	1.60289e-48	8.10688e-47
c31023_g5_i2	8.24533	6.0662	260.064	1.662e-58	1.7805e-56
c28319_g4_i1	8.24289	3.58743	372.274	5.98658e-83	8.14014e-80
c24584_g2_i1	8.23022	1.62279	113.62	1.57848e-26	1.63552e-25
c25144_g1_i1	8.21957	5.11429	103.901	2.12642e-24	1.88978e-23
c30609_g3_i2	8.19216	3.65753	132.064	1.44862e-30	1.99273e-29
c23528_g1_i1	8.18128	2.8925	235.412	3.93761e-53	2.75111e-51
c29101_g1_i5	8.17859	1.16269	121.283	3.31325e-28	3.86451e-27
c30609_g1_i1	8.17392	1.08736	82.8601	8.80722e-20	5.40934e-19
c11756_g1_i2	8.17213	2.39476	208.689	2.65455e-47	1.21248e-45
c72671_g1_i1	8.15689	0.872775	75.0033	4.69921e-18	2.49521e-17
c3223_g1_i1	8.14462	0.645939	86.5694	1.34916e-20	8.89867e-20
c33790_g1_i1	8.14262	3.98609	167.37	2.77778e-38	6.45647e-37
c23501_g1_i1	8.13783	3.28153	122.95	1.4304e-28	1.7212e-27
c65574_g1_i1	8.12122	4.06979	50.3618	1.27857e-12	4.14045e-12
c47761_g1_i1	8.11179	3.42944	171.23	3.98563e-39	9.88801e-38
c31023_g5_i1	8.11068	6.23561	255.024	2.08557e-57	2.05659e-55
c1465_g2_i1	8.09839	5.52612	340.186	5.81202e-76	3.02165e-73
c30532_g1_i1	8.09602	1.01542	82.2651	1.19005e-19	7.23505e-19
c26500_g1_i5	8.08878	4.08882	162.281	3.5925e-37	7.61881e-36
c11636_g1_i2	8.08534	1.86605	145.281	1.86407e-33	3.11144e-32
c31368_g4_i1	8.08253	3.45875	79.7477	4.25397e-19	2.47965e-18
c15205_g1_i1	8.07916	0.775839	77.1336	1.59772e-18	8.88957e-18
c28273_g1_i5	8.0738	2.82302	338.082	1.66932e-75	8.08433e-73
c31142_g2_i3	8.07018	2.9811	229.672	7.02859e-52	4.50148e-50
c54916_g1_i1	8.05835	1.52807	61.73	3.93929e-15	1.61617e-14
c49303_g1_i1	8.04619	0.794365	99.2185	2.26122e-23	1.84536e-22
c18823_g1_i4	8.04223	2.39817	82.1973	1.23156e-19	7.47716e-19
c7997_g1_i1	8.0338	5.79081	344.619	6.29447e-77	3.64801e-74
c29192_g1_i4	8.02342	6.36327	145.41	1.74702e-33	2.92435e-32
c22285_g2_i1	8.02129	1.30632	94.4742	2.48312e-22	1.86739e-21
c63991_g1_i1	8.01537	4.85659	338.181	1.58879e-75	7.80118e-73
c31023_g11_i1	8.01222	1.76286	80.5386	2.85088e-19	1.68287e-18
c27035_g1_i1	8.01112	6.86495	302.648	8.7286e-68	2.04359e-65
c29703_g1_i3	7.99459	5.19577	127.028	1.83125e-29	2.34566e-28
c15205_g1_i2	7.99209	0.799797	78.2026	9.29948e-19	5.28306e-18
c49300_g1_i1	7.99161	3.49248	133.002	9.03015e-31	1.26083e-29
c30757_g5_i5	7.98658	1.83113	90.1479	2.21001e-21	1.55237e-20
c27239_g1_i4	7.97678	2.16896	137.271	1.05225e-31	1.56368e-30
c38980_g1_i1	7.97569	4.96211	395.925	4.24572e-88	9.38119e-85
c30976_g1_i1	7.96599	2.93548	28.7523	8.22505e-08	1.68607e-07
c27272_g1_i2	7.95725	3.38324	225.101	6.97726e-51	4.18789e-49
c25468_g2_i1	7.95606	1.98775	196.757	1.06535e-44	3.96037e-43
c30609_g3_i1	7.9489	4.29123	87.7192	7.54375e-21	5.07892e-20
c30092_g2_i2	7.9481	1.77881	96.0758	1.10567e-22	8.55337e-22
c68965_g1_i1	7.94443	6.53028	157.709	3.58314e-36	7.08075e-35
c8214_g1_i1	7.9316	3.56747	287.329	1.8988e-64	3.30681e-62
c34582_g1_i1	7.9291	4.02158	315.524	1.36725e-70	4.27757e-68
c29254_g1_i2	7.92728	0.777155	94.764	2.14491e-22	1.62131e-21
c46194_g1_i1	7.92724	0.274087	50.5944	1.13567e-12	3.68985e-12
c18646_g1_i2	7.90248	3.59594	168.458	1.60685e-38	3.80489e-37
c29703_g1_i5	7.89554	4.58123	119.996	6.33766e-28	7.22525e-27
c27156_g2_i1	7.88092	5.69653	99.226	2.25267e-23	1.8388e-22
c49594_g1_i1	7.87732	1.29186	141.196	1.45742e-32	2.29609e-31
c15995_g1_i1	7.86245	3.36797	126.393	2.52293e-29	3.2107e-28
c49609_g1_i1	7.86082	3.23386	71.0619	3.46194e-17	1.70389e-16
c23220_g1_i2	7.85391	0.882815	54.8375	1.30916e-13	4.66043e-13
c4038_g1_i1	7.8515	2.90417	44.2691	2.86202e-11	8.14263e-11
c2409_g1_i2	7.84582	0.716352	54.0747	1.93006e-13	6.76113e-13
c17075_g1_i1	7.84114	0.699456	60.4291	7.62778e-15	3.04328e-14
c10446_g1_i1	7.8398	4.05082	454.889	6.22577e-101	5.50249e-97
c31291_g6_i1	7.83896	6.22433	76.94	1.76232e-18	9.76287e-18
c6440_g1_i1	7.82893	3.91436	275.35	7.74195e-62	1.07756e-59
c80938_g1_i1	7.8229	5.67777	112.962	2.19965e-26	2.25927e-25
c2409_g1_i1	7.81944	0.875212	56.3432	6.08646e-14	2.23581e-13
c30923_g17_i4	7.80712	2.33238	147.304	6.73383e-34	1.15788e-32
c29477_g1_i5	7.80154	1.6493	162.366	3.44188e-37	7.32134e-36
c87721_g1_i1	7.78859	0.866865	83.9077	5.18414e-20	3.25013e-19
c27691_g2_i1	7.7679	1.16861	76.6189	2.07349e-18	1.14021e-17
c65464_g1_i1	7.75121	1.43457	61.2782	4.95542e-15	2.0139e-14
c31430_g2_i1	7.74838	2.20205	242.859	9.35906e-55	7.40203e-53
c27135_g2_i1	7.74225	4.12949	246.859	1.25665e-55	1.06283e-53
c28194_g1_i1	7.74148	2.03897	208.726	2.60487e-47	1.19133e-45
c23507_g1_i5	7.73745	6.41697	237.975	1.08686e-53	8.02168e-52
c29331_g1_i1	7.73453	4.69198	86.3812	1.48392e-20	9.7602e-20
c80873_g1_i1	7.72361	3.04689	112.295	3.0791e-26	3.12983e-25
c22529_g1_i1	7.72352	6.4709	298.477	7.07217e-67	1.54335e-64
c49803_g1_i1	7.71277	2.08908	62.8337	2.2492e-15	9.4314e-15
c18208_g1_i1	7.71125	3.1368	129.613	4.98017e-30	6.61645e-29
c17881_g1_i1	7.71014	3.635	222.959	2.04605e-50	1.18386e-48
c28252_g1_i3	7.69127	3.31693	309.356	3.01664e-69	8.33182e-67
c50866_g1_i1	7.68225	5.63126	77.246	1.50935e-18	8.41508e-18
c21093_g1_i1	7.67652	3.90032	152.43	5.10316e-35	9.32844e-34
c31403_g1_i1	7.6752	7.16587	98.6747	2.97576e-23	2.40737e-22
c9714_g1_i1	7.67179	1.67383	101.763	6.25847e-24	5.31098e-23
c36734_g1_i1	7.66993	1.05872	91.4377	1.15163e-21	8.2533e-21
c22229_g1_i1	7.66564	0.443024	47.3925	5.81036e-12	1.76563e-11
c28273_g1_i4	7.66282	1.34357	162.338	3.49031e-37	7.4199e-36
c561_g1_i2	7.66243	3.86028	115.316	6.70908e-27	7.1227e-26
c31291_g4_i14	7.65949	7.90016	279.013	1.23191e-62	1.83763e-60
c24132_g1_i2	7.6523	1.06544	46.1764	1.08069e-11	3.19206e-11
c28563_g2_i1	7.65007	2.31263	131.733	1.71169e-30	2.34639e-29
c13776_g1_i1	7.64699	2.52056	199.12	3.24981e-45	1.25838e-43
c29192_g1_i1	7.64018	5.20187	125.742	3.50225e-29	4.41094e-28
c28566_g1_i1	7.63999	1.95904	140.395	2.18195e-32	3.38475e-31
c7880_g1_i1	7.63912	1.21495	21.8207	2.99356e-06	5.39021e-06
c27272_g2_i1	7.63812	4.9557	196.315	1.33057e-44	4.91019e-43
c30532_g1_i2	7.63428	1.09339	151.365	8.72288e-35	1.57497e-33
c18208_g1_i2	7.6229	2.4795	111.203	5.34013e-26	5.32702e-25
c31094_g13_i1	7.62183	3.57052	42.8565	5.89069e-11	1.62774e-10
c17031_g1_i2	7.61918	3.76022	275.416	7.49199e-62	1.05105e-59
c70810_g1_i1	7.6182	1.86387	255.317	1.79997e-57	1.78748e-55
c29798_g1_i1	7.6158	4.08539	162.147	3.84172e-37	8.12784e-36
c29722_g1_i15	7.60245	2.06716	135.423	2.66772e-31	3.85733e-30
c31291_g4_i8	7.60226	8.72387	246.006	1.92809e-55	1.60764e-53
c27744_g2_i1	7.6015	0.849834	45.7246	1.36103e-11	3.98547e-11
c29331_g1_i3	7.60003	5.44208	104.536	1.54358e-24	1.38433e-23
c80425_g1_i1	7.59602	3.58077	139.254	3.87504e-32	5.93049e-31
c16505_g2_i1	7.59519	0.760443	68.5857	1.21484e-16	5.69983e-16
c26631_g1_i2	7.59124	1.80776	77.4874	1.33573e-18	7.48133e-18
c64188_g1_i1	7.58863	3.71254	120.908	4.00337e-28	4.63732e-27
c51627_g1_i1	7.58367	2.3081	133.118	8.52081e-31	1.1916e-29
c27135_g1_i1	7.58291	0.747866	63.6772	1.46568e-15	6.26255e-15
c36931_g1_i1	7.57353	0.203606	40.6389	1.83128e-10	4.81096e-10
c27402_g1_i4	7.57018	0.648057	57.0849	4.17408e-14	1.55513e-13
c23428_g1_i2	7.56689	2.50909	197.65	6.8039e-45	2.56437e-43
c25651_g1_i2	7.56684	2.07085	155.074	1.34876e-35	2.56083e-34
c14986_g1_i2	7.56678	3.09244	182.85	1.15636e-41	3.45862e-40
c34079_g1_i1	7.5631	5.44088	222.58	2.47497e-50	1.41353e-48
c30609_g6_i1	7.563	3.2133	125.081	4.8858e-29	6.09915e-28
c23507_g1_i2	7.56109	6.27746	238.592	7.97288e-54	5.92154e-52
c87809_g1_i1	7.56047	2.03147	194.614	3.12737e-44	1.1236e-42
c83395_g1_i1	7.558	3.74331	159.868	1.20942e-36	2.46151e-35
c18203_g1_i2	7.55311	3.79785	166.959	3.41498e-38	7.86513e-37
c30431_g1_i6	7.54994	5.63233	180.729	3.35866e-41	9.71676e-40
c82878_g1_i1	7.54148	3.36643	112.959	2.20283e-26	2.26188e-25
c24207_g1_i2	7.5374	3.74908	120.601	4.67298e-28	5.38124e-27
c9803_g1_i1	7.53056	3.6068	135.923	2.07402e-31	3.01741e-30
c25966_g2_i3	7.52893	5.47699	144.414	2.885e-33	4.75273e-32
c19443_g1_i1	7.51872	2.68133	200.177	1.91113e-45	7.53224e-44
c91643_g1_i1	7.51839	0.904456	100.002	1.52232e-23	1.25597e-22
c29314_g1_i4	7.50987	4.64025	284.538	7.70305e-64	1.27853e-61
c30896_g9_i1	7.50778	2.97362	138.893	4.64745e-32	7.08155e-31
c27402_g1_i2	7.50539	2.20156	99.2089	2.27225e-23	1.85265e-22
c87504_g1_i1	7.50488	1.91603	122.122	2.17042e-28	2.57486e-27
c16357_g1_i1	7.50456	1.76497	190.369	2.64084e-43	8.90855e-42
c8377_g1_i2	7.50267	4.66041	129.089	6.48391e-30	8.56598e-29
c26673_g1_i2	7.50183	3.45838	259.95	1.76e-58	1.87979e-56
c27239_g1_i6	7.49872	3.51563	122.702	1.62042e-28	1.93667e-27
c28252_g1_i6	7.49578	3.00802	260.716	1.19805e-58	1.31129e-56
c25797_g1_i1	7.49218	2.05498	135.68	2.34425e-31	3.40215e-30
c49988_g1_i1	7.49209	3.95869	402.422	1.63585e-89	4.44862e-86
c28121_g2_i1	7.48739	3.70303	187.56	1.08355e-42	3.53385e-41
c54884_g1_i1	7.48223	0.480417	52.8317	3.63397e-13	1.24211e-12
c24416_g1_i1	7.47586	1.74628	225.093	7.00547e-51	4.1977e-49
c27035_g1_i5	7.47327	8.71124	156.099	8.0546e-36	1.54674e-34
c23507_g1_i3	7.47043	1.38908	72.2782	1.86896e-17	9.41888e-17
c14822_g1_i1	7.46998	2.578	230.208	5.3706e-52	3.45841e-50
c31403_g1_i2	7.46883	6.05132	128.337	9.47227e-30	1.23752e-28
c81179_g1_i1	7.46271	3.53605	236.166	2.69645e-53	1.92581e-51
c31291_g4_i11	7.45261	9.16193	233.69	9.34708e-53	6.30624e-51
c84806_g1_i1	7.45173	2.34548	113.572	1.61662e-26	1.67406e-25
c27918_g3_i1	7.44779	1.85974	165.878	5.88125e-38	1.32941e-36
c14342_g1_i1	7.43916	3.45092	195.883	1.65342e-44	6.06992e-43
c18444_g1_i1	7.43798	0.65387	49.6781	1.81153e-12	5.78319e-12
c23025_g1_i2	7.43103	1.41628	188.173	7.96346e-43	2.61162e-41
c23624_g1_i1	7.42935	3.41718	270.222	1.01516e-60	1.28175e-58
c13385_g1_i1	7.41878	1.0342	72.268	1.87873e-17	9.46404e-17
c30431_g1_i2	7.41058	6.58394	213.899	1.93787e-48	9.73149e-47
c23428_g1_i3	7.40327	3.88785	242.397	1.18048e-54	9.27415e-53
c25605_g1_i2	7.40318	4.39709	261.722	7.22966e-59	8.03743e-57
c21093_g1_i2	7.40216	4.49319	110.621	7.16374e-26	7.07824e-25
c23205_g1_i1	7.39995	2.37645	77.7882	1.14705e-18	6.46449e-18
c30896_g6_i1	7.39985	5.14642	65.8555	4.85213e-16	2.16642e-15
c27535_g1_i3	7.39665	5.99844	292.292	1.57456e-65	3.00894e-63
c66127_g1_i1	7.39404	1.86525	71.7441	2.44989e-17	1.22022e-16
c19340_g1_i1	7.38648	1.61112	171.046	4.37172e-39	1.07853e-37
c1465_g1_i1	7.38225	5.59204	250.195	2.35441e-56	2.15079e-54
c23507_g1_i1	7.38122	5.44002	107.64	3.22331e-25	3.03795e-24
c58135_g1_i1	7.37135	2.51713	134.462	4.32848e-31	6.17284e-30
c21723_g1_i2	7.36582	4.09925	138.038	7.14881e-32	1.07454e-30
c8377_g1_i1	7.35915	4.40954	129.798	4.53629e-30	6.04491e-29
c1421_g1_i2	7.35307	5.01172	127.066	1.79726e-29	2.30463e-28
c31976_g1_i1	7.34865	0.918072	74.8282	5.13501e-18	2.7156e-17
c26934_g1_i2	7.34514	4.93167	85.6199	2.18067e-20	1.41508e-19
c21939_g2_i1	7.3422	3.1862	86.9756	1.09866e-20	7.29544e-20
c11879_g1_i1	7.33942	2.48049	138.085	6.98253e-32	1.05089e-30
c16992_g1_i1	7.33879	1.96937	137.13	1.1295e-31	1.67427e-30
c30757_g5_i3	7.33795	1.55442	67.3406	2.28426e-16	1.04755e-15
c29494_g1_i6	7.33737	2.46796	99.6323	1.83491e-23	1.50824e-22
c29477_g1_i3	7.33037	2.76718	235.238	4.29577e-53	2.98953e-51
c30757_g5_i4	7.32831	1.59333	65.4049	6.09877e-16	2.69985e-15
c39759_g1_i1	7.32192	3.43407	167.361	2.78971e-38	6.47993e-37
c22969_g1_i2	7.31629	0.387446	52.8921	3.52384e-13	1.20669e-12
c26528_g3_i1	7.31197	6.1441	67.8427	1.77074e-16	8.19278e-16
c29477_g1_i2	7.30766	4.10571	240.809	2.61969e-54	2.02214e-52
c81094_g1_i1	7.3056	1.60997	122.625	1.68432e-28	2.01168e-27
c15138_g1_i1	7.30136	1.88364	210.485	1.07676e-47	5.1028e-46
c21438_g1_i2	7.30123	1.43363	133.907	5.72656e-31	8.10453e-30
c3874_g1_i1	7.3005	3.87247	314.824	1.94292e-70	5.97287e-68
c63493_g1_i1	7.29394	5.24459	448.265	1.7205e-99	1.2165e-95
c31285_g3_i5	7.29258	1.00199	129.316	5.78239e-30	7.65923e-29
c30498_g6_i1	7.2898	6.06431	160.43	9.11351e-37	1.87102e-35
c16357_g1_i2	7.28319	1.6066	185.619	2.87518e-42	9.01918e-41
c14342_g1_i2	7.27605	3.45081	200.168	1.91939e-45	7.55638e-44
c23528_g1_i3	7.27272	3.22037	261.78	7.02196e-59	7.83115e-57
c19706_g1_i3	7.26916	2.37922	284.141	9.40052e-64	1.54575e-61
c46221_g1_i1	7.26563	3.0118	223.718	1.39743e-50	8.15236e-49
c27573_g1_i2	7.26323	4.6938	314.641	2.12924e-70	6.48923e-68
c30903_g2_i4	7.26292	3.80973	380.3	1.07064e-84	1.8024e-81
c24207_g1_i3	7.26049	4.33208	108.629	1.95715e-25	1.87104e-24
c27239_g1_i7	7.25949	1.56644	106.83	4.84991e-25	4.50733e-24
c26500_g1_i2	7.25196	3.72748	164.282	1.31262e-37	2.88588e-36
c22130_g1_i4	7.24795	4.18204	366.897	8.86614e-82	1.04482e-78
c25330_g1_i3	7.24615	4.93576	73.239	1.14864e-17	5.88692e-17
c3055_g2_i1	7.24614	1.84921	351.599	1.90068e-78	1.3439e-75
c32258_g1_i1	7.24559	5.87581	136.702	1.401e-31	2.06288e-30
c30431_g1_i7	7.24482	6.8922	206.104	9.72623e-47	4.21387e-45
c29798_g1_i2	7.2448	4.31485	150.524	1.33165e-34	2.38006e-33
c30903_g2_i2	7.24283	5.84964	177.618	1.60523e-40	4.43012e-39
c49307_g1_i1	7.24038	0.721921	104.595	1.49863e-24	1.34572e-23
c34171_g1_i1	7.23524	4.77243	63.5486	1.56461e-15	6.6651e-15
c64646_g1_i1	7.2255	3.94402	82.0522	1.32536e-19	8.03147e-19
c64404_g1_i1	7.22414	9.70247	224.484	9.5119e-51	5.59524e-49
c54666_g1_i1	7.22282	1.44228	104.72	1.40701e-24	1.2657e-23
c29477_g1_i1	7.22255	3.16002	267.118	4.82082e-60	5.93834e-58
c30431_g1_i1	7.22254	2.15099	113.865	1.39522e-26	1.45031e-25
c25797_g1_i4	7.22243	3.03356	172.951	1.67765e-39	4.26383e-38
c17246_g1_i4	7.22194	3.14847	140.622	1.94629e-32	3.02981e-31
c2389_g1_i1	7.2186	2.48449	26.7448	2.32171e-07	4.5747e-07
c18559_g1_i1	7.21632	3.34638	234.964	4.93034e-53	3.39109e-51
c28210_g3_i2	7.21178	1.53439	165.829	6.02883e-38	1.36103e-36
c28566_g1_i2	7.21167	3.5433	109.488	1.26868e-25	1.22948e-24
c25629_g1_i1	7.20244	3.08485	231.738	2.49035e-52	1.63039e-50
c4024_g1_i2	7.20187	1.32591	98.4494	3.33442e-23	2.68524e-22
c30431_g1_i4	7.20184	4.47942	109.117	1.52967e-25	1.47594e-24
c29335_g1_i2	7.19571	6.72822	376.043	9.04674e-84	1.33262e-80
c27035_g1_i2	7.19336	7.22962	174.747	6.80005e-40	1.79004e-38
c28252_g1_i4	7.19214	3.93843	398.005	1.49714e-88	3.52856e-85
c28566_g2_i1	7.19174	1.68467	114.858	8.45461e-27	8.89836e-26
c21133_g1_i1	7.18781	5.60367	283.539	1.27178e-63	2.07194e-61
c16178_g1_i3	7.18517	2.47536	168.004	2.01914e-38	4.74618e-37
c28252_g1_i5	7.1828	5.00382	402.549	1.53468e-89	4.44862e-86
c29127_g1_i6	7.17202	1.79623	35.6195	2.39878e-09	5.67479e-09
c70254_g1_i1	7.16763	2.81518	152.499	4.92846e-35	9.02309e-34
c29634_g4_i6	7.16398	2.89181	138.786	4.90651e-32	7.45423e-31
c28944_g1_i2	7.15907	3.72541	110.875	6.30125e-26	6.25753e-25
c27272_g1_i1	7.159	4.13693	171.198	4.04995e-39	1.00265e-37
c30896_g6_i5	7.15803	6.46279	58.8276	1.72108e-14	6.64323e-14
c14536_g1_i1	7.1572	6.68803	194.027	4.20148e-44	1.48387e-42
c30913_g1_i3	7.14907	7.51738	206.232	9.11839e-47	3.96998e-45
c26819_g1_i4	7.14884	1.72538	157.683	3.63059e-36	7.17051e-35
c29740_g1_i1	7.14786	1.49294	169.541	9.32216e-39	2.24653e-37
c8096_g2_i1	7.1434	7.06845	298.395	7.37048e-67	1.59858e-64
c12934_g1_i1	7.14317	1.98727	77.1161	1.61196e-18	8.96173e-18
c26631_g1_i1	7.13833	4.6082	135.547	2.50627e-31	3.62834e-30
c30302_g2_i4	7.13738	1.65229	145.198	1.94385e-33	3.24309e-32
c22486_g1_i4	7.13365	1.80865	121.139	3.56245e-28	4.14423e-27
c25797_g1_i5	7.13015	2.26907	161.041	6.70282e-37	1.39064e-35
c27035_g1_i4	7.12805	6.38387	279.017	1.22949e-62	1.83763e-60
c14246_g1_i1	7.12653	8.01464	222.555	2.50711e-50	1.42958e-48
c30896_g6_i3	7.12171	4.55837	93.8159	3.46286e-22	2.5784e-21
c50260_g1_i1	7.12009	2.02184	313.653	3.49479e-70	1.03825e-67
c51645_g1_i1	7.1181	2.33865	104.568	1.51882e-24	1.36316e-23
c29990_g2_i1	7.11382	4.65354	164.478	1.1896e-37	2.63014e-36
c30431_g1_i5	7.11164	2.64233	110.416	7.94327e-26	7.83096e-25
c28273_g1_i1	7.1107	1.998	191.112	1.81772e-43	6.23296e-42
c49309_g1_i1	7.10942	6.29251	120.548	4.79972e-28	5.52359e-27
c8927_g1_i1	7.10225	2.30302	243.775	5.91109e-55	4.76131e-53
c3874_g1_i2	7.09451	3.10282	294.485	5.24002e-66	1.05256e-63
c21487_g3_i1	7.09125	1.82581	122.739	1.59053e-28	1.90353e-27
c29254_g1_i9	7.08563	1.48585	163.647	1.80631e-37	3.92976e-36
c28319_g3_i4	7.08318	4.61043	60.8259	6.2352e-15	2.51149e-14
c29707_g1_i1	7.07963	1.92377	138.448	5.81573e-32	8.79775e-31
c561_g1_i1	7.07707	3.23083	112.133	3.34145e-26	3.38968e-25
c29192_g1_i5	7.07477	3.46996	67.5321	2.0729e-16	9.53091e-16
c27993_g1_i2	7.06582	0.75084	50.756	1.04592e-12	3.41141e-12
c17886_g1_i1	7.06232	0.727122	51.8515	5.98598e-13	2.0004e-12
c28857_g1_i1	7.05991	5.33677	272.855	2.70845e-61	3.64075e-59
c28273_g1_i3	7.05858	1.4546	199.173	3.16427e-45	1.22795e-43
c26468_g2_i2	7.05702	1.11654	55.0028	1.2036e-13	4.30153e-13
c64_g1_i1	7.05587	1.78364	77.869	1.10106e-18	6.21419e-18
c27537_g3_i1	7.04745	1.77018	91.0464	1.40341e-21	9.98286e-21
c31341_g11_i1	7.04594	3.4133	171.152	4.14525e-39	1.0248e-37
c31710_g1_i1	7.04278	3.85049	376.527	7.09851e-84	1.0911e-80
c3524_g1_i1	7.03847	2.64239	34.1813	5.02081e-09	1.14783e-08
c29477_g1_i4	7.03228	3.08607	244.485	4.13872e-55	3.37912e-53
c6034_g1_i1	7.03068	2.87485	102.468	4.38432e-24	3.78416e-23
c4492_g1_i2	7.02934	1.2954	54.3708	1.66011e-13	5.84678e-13
c31133_g10_i1	7.02626	2.34645	182.987	1.0797e-41	3.2403e-40
c25966_g2_i2	7.02101	5.06579	120.285	5.48061e-28	6.26434e-27
c17208_g1_i1	7.02093	6.25194	178.411	1.0774e-40	3.00863e-39
c31094_g12_i1	7.01725	8.66501	230.97	3.66335e-52	2.37634e-50
c27993_g1_i1	7.01423	0.539962	43.4988	4.24212e-11	1.18733e-10
c22130_g1_i2	7.00592	4.54739	353.161	8.68743e-79	6.39847e-76
c23428_g1_i1	7.00166	3.57667	173.516	1.26296e-39	3.24724e-38
c81970_g1_i1	6.99927	0.957546	103.191	3.04278e-24	2.67192e-23
c22350_g2_i1	6.98883	1.04009	34.1604	5.07525e-09	1.15983e-08
c48428_g1_i1	6.98654	5.38315	338.263	1.52494e-75	7.59315e-73
c25040_g1_i4	6.98359	2.9969	166.455	4.4001e-38	1.00554e-36
c6308_g1_i1	6.97909	7.91721	335.567	5.89199e-75	2.6367e-72
c24306_g1_i1	6.97452	0.513134	65.3815	6.17151e-16	2.73e-15
c22529_g1_i2	6.97295	4.88779	276.59	4.15591e-62	5.9969e-60
c26451_g1_i2	6.97184	0.880884	121.772	2.58972e-28	3.04876e-27
c30431_g1_i3	6.97153	1.8046	102.337	4.6838e-24	4.02984e-23
c6308_g1_i2	6.9691	8.41492	365.368	1.9091e-81	2.04522e-78
c16178_g1_i4	6.96804	2.5407	150.38	1.43152e-34	2.55341e-33
c48589_g1_i1	6.96545	5.90682	221.404	4.46897e-50	2.48805e-48
c29559_g1_i1	6.96428	4.68561	28.2476	1.06747e-07	2.16525e-07
c26673_g1_i4	6.96319	3.36871	245.132	2.99122e-55	2.47076e-53
c28252_g1_i2	6.95989	3.60204	304.382	3.65709e-68	8.91648e-66
c26500_g1_i1	6.95213	3.44791	132.971	9.17372e-31	1.27936e-29
c10110_g1_i1	6.95062	0.416209	47.8858	4.51787e-12	1.38815e-11
c26500_g1_i6	6.94675	3.43543	144.873	2.28988e-33	3.79887e-32
c27239_g1_i5	6.94574	1.86587	105.579	9.1181e-25	8.30805e-24
c30808_g5_i1	6.93735	4.05663	121.328	3.23898e-28	3.78538e-27
c30358_g5_i1	6.92989	5.52311	79.9164	3.90597e-19	2.28433e-18
c16357_g1_i4	6.92734	1.9472	198.072	5.50229e-45	2.09164e-43
c30757_g5_i2	6.92599	1.52537	55.7181	8.3643e-14	3.03068e-13
c43491_g1_i1	6.92402	3.43885	139.574	3.29919e-32	5.07335e-31
c28765_g1_i1	6.92317	0.3375	49.9185	1.60268e-12	5.14197e-12
c14107_g1_i1	6.92285	4.48252	92.1242	8.14048e-22	5.89855e-21
c65607_g1_i1	6.9228	3.86407	303.033	7.19612e-68	1.70741e-65
c23528_g1_i2	6.92084	3.3072	276.636	4.0625e-62	5.88612e-60
c33284_g1_i1	6.9205	0.894808	34.1237	5.1717e-09	1.18034e-08
c1089_g1_i1	6.91646	0.26529	51.6848	6.51642e-13	2.16844e-12
c30896_g6_i4	6.91339	3.97576	98.5194	3.21859e-23	2.59728e-22
c25330_g1_i4	6.91049	5.17821	64.3678	1.03231e-15	4.473e-15
c14246_g1_i2	6.9096	8.72866	198.513	4.40938e-45	1.68342e-43
c30609_g1_i4	6.90939	4.07064	112.809	2.37536e-26	2.4355e-25
c15066_g1_i2	6.90217	2.48352	58.6214	1.9113e-14	7.33821e-14
c22074_g2_i2	6.90145	4.52691	239.088	6.21821e-54	4.66735e-52
c26695_g1_i1	6.89522	6.20571	163.162	2.30558e-37	4.96402e-36
c31225_g3_i2	6.89341	3.4767	502.937	2.18197e-111	4.37918e-107
c83385_g1_i1	6.88552	2.04625	112.091	3.41346e-26	3.46074e-25
c31291_g5_i1	6.88521	6.39691	321.51	6.79216e-72	2.37746e-69
c25651_g1_i3	6.88235	3.79191	353.529	7.22226e-79	5.55062e-76
c16422_g1_i1	6.87675	2.81906	82.5448	1.03304e-19	6.31086e-19
c6510_g1_i2	6.8756	4.80699	89.7405	2.71544e-21	1.89235e-20
c49426_g1_i1	6.87457	3.26631	259.26	2.48728e-58	2.63272e-56
c33273_g1_i1	6.87403	3.91188	378.739	2.34096e-84	3.76182e-81
c13721_g1_i1	6.87276	2.03773	153.038	3.75886e-35	6.9429e-34
c31833_g1_i1	6.87186	1.87167	153.017	3.79822e-35	7.01194e-34
c7012_g1_i2	6.87005	0.666343	79.2471	5.48078e-19	3.16812e-18
c44830_g1_i1	6.86752	3.72812	23.722	1.113e-06	2.07652e-06
c5823_g2_i1	6.86508	5.1184	236.475	2.3081e-53	1.66527e-51
c48564_g1_i1	6.85846	5.10098	291.94	1.87907e-65	3.55245e-63
c9361_g1_i1	6.85767	2.96454	234.016	7.93589e-53	5.39534e-51
c36986_g1_i1	6.85654	0.66948	51.5496	6.9812e-13	2.31461e-12
c26528_g1_i1	6.84975	3.52029	117.702	2.01519e-27	2.21114e-26
c67577_g1_i1	6.84826	3.0065	142.884	6.23273e-33	1.00477e-31
c6440_g1_i2	6.84686	3.49178	265.873	9.00185e-60	1.08246e-57
c81144_g1_i1	6.84349	2.27993	134.081	5.24555e-31	7.44165e-30
c15193_g1_i1	6.84128	1.93497	153.881	2.4594e-35	4.60038e-34
c28908_g1_i1	6.83506	3.32533	110.765	6.66125e-26	6.60205e-25
c83827_g1_i1	6.8329	4.83973	253.976	3.52959e-57	3.45656e-55
c30701_g3_i2	6.83146	4.00342	345.555	3.93752e-77	2.35938e-74
c28944_g1_i1	6.82632	5.0066	95.1798	1.73855e-22	1.32264e-21
c22130_g1_i3	6.82115	4.21623	368.843	3.34343e-82	4.07588e-79
c65933_g1_i1	6.81954	5.03831	38.4983	5.48018e-10	1.37835e-09
c15482_g1_i2	6.8181	4.20404	428.941	2.76347e-95	1.22121e-91
c13210_g2_i1	6.81743	3.49926	205.192	1.53798e-46	6.58261e-45
c29101_g1_i9	6.81625	1.29937	129.77	4.60045e-30	6.12579e-29
c30896_g6_i2	6.81504	4.99629	118.453	1.37992e-27	1.53169e-26
c28673_g1_i2	6.81483	3.34729	75.1619	4.33651e-18	2.30956e-17
c30104_g1_i2	6.81446	1.23528	118.242	1.53457e-27	1.69962e-26
c21007_g1_i3	6.81425	3.02711	202.503	5.93815e-46	2.413e-44
c30856_g1_i1	6.81057	5.5347	109.761	1.10567e-25	1.07831e-24
c30765_g1_i1	6.80509	1.54844	140.888	1.7025e-32	2.66675e-31
c25915_g1_i1	6.79491	2.2445	244.427	4.26123e-55	3.47114e-53
c7469_g1_i1	6.79472	2.43205	296.194	2.22377e-66	4.62452e-64
c22486_g1_i1	6.79467	2.38199	137.327	1.02297e-31	1.52146e-30
c83930_g1_i1	6.78621	5.38721	87.5484	8.22437e-21	5.51615e-20
c23624_g1_i2	6.7787	3.09869	312.689	5.66957e-70	1.6565e-67
c23428_g1_i5	6.77449	2.52598	174.535	7.56464e-40	1.98392e-38
c65609_g1_i1	6.7737	1.70455	83.3351	6.92576e-20	4.29856e-19
c15066_g1_i1	6.77002	3.83404	77.1982	1.54632e-18	8.61578e-18
c49864_g1_i1	6.76911	3.86208	135.93	2.06733e-31	3.0089e-30
c69550_g1_i1	6.76361	3.08766	208.276	3.26671e-47	1.47494e-45
c29425_g2_i1	6.76299	1.06722	129.029	6.68241e-30	8.81504e-29
c28932_g1_i2	6.76155	4.08154	304.313	3.785e-68	9.16513e-66
c27097_g2_i3	6.75716	0.232588	31.0438	2.52273e-08	5.39868e-08
c30106_g5_i1	6.75637	2.01552	146.972	7.9576e-34	1.36169e-32
c5456_g1_i1	6.75499	0.590964	102.121	5.22257e-24	4.47163e-23
c29331_g1_i5	6.75355	3.47438	96.5249	8.81267e-23	6.85941e-22
c9737_g1_i2	6.74655	1.26673	76.0322	2.79077e-18	1.51578e-17
c28252_g1_i1	6.73698	3.27253	296.612	1.80232e-66	3.77025e-64
c82118_g1_i1	6.73217	4.49675	290.787	3.35087e-65	6.16996e-63
c9752_g1_i2	6.73088	4.41459	193.741	4.84962e-44	1.70426e-42
c30930_g12_i4	6.73074	4.53267	34.3994	4.48851e-09	1.03127e-08
c29951_g7_i1	6.72961	1.4757	105.282	1.05916e-24	9.60854e-24
c23744_g1_i4	6.72852	2.13383	84.673	3.52019e-20	2.24192e-19
c28225_g1_i5	6.72611	2.15822	212.361	4.1945e-48	2.0567e-46
c54821_g1_i1	6.7257	2.09006	70.822	3.90958e-17	1.91407e-16
c1421_g1_i1	6.72471	4.80534	106.017	7.31085e-25	6.70803e-24
c26451_g1_i5	6.72379	1.21304	186.457	1.88722e-42	6.03792e-41
c83571_g1_i1	6.72379	1.47905	154.488	1.81172e-35	3.41234e-34
c18203_g1_i1	6.72218	3.81853	104.284	1.75309e-24	1.56785e-23
c33252_g1_i1	6.71608	1.07746	117.146	2.66673e-27	2.90351e-26
c84176_g1_i1	6.71137	4.64351	316.855	7.01233e-71	2.27438e-68
c29314_g1_i5	6.71028	5.21266	219.082	1.4343e-49	7.65966e-48
c63450_g1_i1	6.709	4.76819	279.926	7.79193e-63	1.20292e-60
c83871_g1_i1	6.70345	5.95832	186.845	1.55243e-42	4.99847e-41
c30852_g7_i1	6.69851	0.859293	85.6728	2.12315e-20	1.38028e-19
c91965_g1_i1	6.69776	3.89103	125.156	4.70578e-29	5.88272e-28
c20767_g1_i1	6.69358	4.12283	392.541	2.31569e-87	4.30877e-84
c30104_g1_i1	6.69242	2.76157	157.656	3.67913e-36	7.26233e-35
c18320_g1_i2	6.69006	3.703	165.329	7.75384e-38	1.73495e-36
c30726_g2_i3	6.68937	0.89356	103.731	2.31686e-24	2.05386e-23
c28932_g1_i3	6.68891	3.3801	319.019	2.36874e-71	7.97544e-69
c49378_g1_i1	6.68767	1.67078	193.49	5.50228e-44	1.92215e-42
c26934_g1_i4	6.68555	4.72089	78.9455	6.38471e-19	3.67321e-18
c17031_g1_i1	6.68489	3.43619	236.701	2.06059e-53	1.48973e-51
c17208_g1_i2	6.6842	6.01724	192.546	8.84267e-44	3.06185e-42
c29798_g1_i4	6.68412	3.37483	100.533	1.16437e-23	9.69246e-23
c49548_g1_i1	6.6793	2.71403	150.475	1.36505e-34	2.4373e-33
c28709_g1_i2	6.67846	7.80788	260.419	1.39047e-58	1.50789e-56
c66922_g1_i1	6.6764	1.85133	195.917	1.6254e-44	5.97327e-43
c56755_g1_i1	6.66771	0.86784	175.216	5.37111e-40	1.42878e-38
c18049_g1_i1	6.66552	0.373385	48.7397	2.92292e-12	9.13731e-12
c9330_g1_i1	6.66351	0.98476	82.8371	8.90999e-20	5.46866e-19
c30609_g3_i3	6.66101	2.54058	112.51	2.76249e-26	2.82016e-25
c29331_g1_i2	6.65852	3.84365	104.271	1.76437e-24	1.57714e-23
c41544_g1_i1	6.65849	0.963433	80.1148	3.53277e-19	2.0719e-18
c30187_g4_i1	6.65776	1.65951	78.6658	7.35569e-19	4.214e-18
c30631_g1_i2	6.65757	0.686806	49.3086	2.187e-12	6.92122e-12
c29192_g1_i3	6.65413	5.66532	119.775	7.08585e-28	8.03934e-27
c80960_g1_i1	6.65081	0.860325	150.018	1.71805e-34	3.05371e-33
c30725_g2_i15	6.64895	0.483499	38.9874	4.26553e-10	1.08458e-09
c6337_g1_i1	6.64278	3.28899	165.632	6.65788e-38	1.49921e-36
c28857_g2_i1	6.63584	5.45514	327.109	4.09627e-73	1.57408e-70
c74297_g1_i1	6.63417	1.66975	168.504	1.57032e-38	3.72088e-37
c63826_g1_i1	6.63061	1.99489	115.72	5.47488e-27	5.844e-26
c30609_g1_i2	6.62743	3.72349	86.581	1.34129e-20	8.84843e-20
c28282_g1_i1	6.62554	0.845338	30.8909	2.72953e-08	5.82395e-08
c29101_g1_i2	6.62539	1.13377	120.43	5.09261e-28	5.84543e-27
c21934_g2_i1	6.6184	0.428832	42.5643	6.83956e-11	1.87849e-10
c25797_g1_i2	6.61428	2.20042	122.608	1.69935e-28	2.02895e-27
c14770_g1_i2	6.61124	2.2117	222.527	2.5425e-50	1.44743e-48
c14986_g1_i1	6.61086	3.53114	160.846	7.3941e-37	1.52957e-35
c14052_g1_i2	6.60722	4.29488	272.171	3.81669e-61	5.03475e-59
c30856_g1_i2	6.60221	1.34221	85.6227	2.17756e-20	1.41358e-19
c26500_g1_i3	6.6021	3.05415	136.249	1.76036e-31	2.57378e-30
c30913_g1_i14	6.58302	7.47417	224.954	7.51335e-51	4.47171e-49
c10569_g1_i2	6.57508	0.196859	41.0404	1.49115e-10	3.9494e-10
c29331_g1_i4	6.57334	3.83578	60.017	9.40408e-15	3.71757e-14
c26673_g1_i1	6.56521	3.60502	222.302	2.84665e-50	1.61278e-48
c30903_g2_i3	6.56505	4.87146	431.281	8.55401e-96	4.32014e-92
c22130_g1_i1	6.56458	4.51158	394.84	7.31383e-88	1.52097e-84
c27035_g1_i6	6.56335	6.90978	297.889	9.49881e-67	2.03522e-64
c24132_g1_i1	6.56331	0.388188	27.4644	1.6001e-07	3.19649e-07
c29982_g1_i7	6.55904	0.856925	105.149	1.13265e-24	1.02463e-23
c28210_g3_i1	6.55643	4.01961	190.293	2.74377e-43	9.22937e-42
c30548_g1_i15	6.55429	2.65741	298.621	6.58051e-67	1.454e-64
c10569_g1_i1	6.55252	0.528699	45.4606	1.5574e-11	4.5349e-11
c29738_g1_i2	6.55189	1.35824	65.9846	4.54457e-16	2.03604e-15
c27818_g1_i1	6.55095	3.51823	46.8514	7.65775e-12	2.29311e-11
c33097_g1_i1	6.54945	1.03946	159.135	1.74855e-36	3.5203e-35
c26819_g1_i3	6.5481	2.33741	213.028	3.00139e-48	1.47989e-46
c28387_g4_i1	6.54735	0.917927	108.516	2.0712e-25	1.97687e-24
c83616_g1_i1	6.54716	0.827765	31.524	1.96989e-08	4.25837e-08
c29665_g2_i1	6.54542	3.55175	275.676	6.57373e-62	9.259e-60
c17913_g1_i1	6.54287	1.87556	150.591	1.28784e-34	2.3076e-33
c28749_g1_i4	6.54177	1.36395	47.7902	4.7436e-12	1.45422e-11
c70872_g1_i1	6.54047	1.08595	71.8162	2.362e-17	1.17843e-16
c30039_g2_i6	6.53422	3.76121	277.632	2.46414e-62	3.61472e-60
c22632_g1_i1	6.53405	3.29273	294.43	5.386e-66	1.07577e-63
c9523_g1_i1	6.5337	4.77809	303.479	5.75296e-68	1.38357e-65
c26314_g1_i1	6.53223	4.39899	225.56	5.54121e-51	3.37174e-49
c51132_g1_i1	6.52981	3.93362	357.367	1.05394e-79	9.08778e-77
c29665_g1_i1	6.51977	2.71176	288.19	1.23271e-64	2.17901e-62
c28758_g1_i5	6.51972	3.65529	353.224	8.41634e-79	6.3307e-76
c8174_g1_i1	6.51798	3.00434	168.537	1.54459e-38	3.66482e-37
c14648_g1_i2	6.51559	5.47319	176.243	3.20497e-40	8.68864e-39
c28944_g1_i3	6.51268	2.72679	143.29	5.07878e-33	8.22869e-32
c55559_g1_i1	6.51037	1.14716	79.0141	6.16681e-19	3.54958e-18
c27535_g1_i1	6.50837	4.82097	358.128	7.19952e-80	6.36312e-77
c30790_g7_i10	6.50753	3.89343	213.666	2.17804e-48	1.08757e-46
c9315_g1_i2	6.50743	2.53365	291.167	2.76839e-65	5.12413e-63
c24302_g1_i1	6.50573	1.44761	136.603	1.47306e-31	2.16357e-30
c75299_g1_i1	6.50432	0.364061	38.0956	6.73631e-10	1.67965e-09
c2766_g1_i1	6.5006	6.28104	398.675	1.07016e-88	2.70237e-85
c66408_g1_i1	6.4989	5.72074	393.211	1.65526e-87	3.25102e-84
c22363_g1_i1	6.49669	2.14878	102.424	4.482e-24	3.86563e-23
c27504_g1_i1	6.4937	1.4314	221.242	4.84676e-50	2.68991e-48
c27909_g1_i2	6.4934	0.939399	109.628	1.18222e-25	1.14907e-24
c22074_g2_i1	6.49129	4.41306	228.425	1.31452e-51	8.31343e-50
c30170_g1_i1	6.48992	1.50235	49.2533	2.24951e-12	7.11141e-12
c28673_g1_i1	6.48947	3.98375	86.9816	1.09535e-20	7.27483e-20
c23025_g2_i1	6.48689	4.48445	324.808	1.29925e-72	4.78462e-70
c9786_g1_i1	6.48575	0.872948	72.8008	1.43418e-17	7.30376e-17
c52274_g1_i1	6.48368	2.10223	162.569	3.1065e-37	6.62389e-36
c30358_g1_i2	6.4832	1.39076	108.171	2.46519e-25	2.34028e-24
c80675_g1_i1	6.47997	1.60379	168.572	1.51708e-38	3.60438e-37
c30930_g12_i5	6.47951	5.14463	36.0082	1.96487e-09	4.69161e-09
c81865_g1_i1	6.479	2.3223	221.294	4.723e-50	2.62535e-48
c21133_g1_i2	6.47808	4.41741	224.968	7.46005e-51	4.44747e-49
c6195_g1_i1	6.47633	1.76682	163.776	1.6935e-37	3.69569e-36
c36898_g1_i1	6.47446	3.60548	31.7188	1.78193e-08	3.86719e-08
c30501_g1_i1	6.47372	6.71061	49.4819	2.00206e-12	6.36595e-12
c25330_g1_i1	6.46477	5.28519	65.9274	4.67851e-16	2.09313e-15
c30293_g2_i4	6.46175	0.982083	155.82	9.26773e-36	1.77584e-34
c83589_g1_i1	6.45938	2.89083	102.745	3.81223e-24	3.30814e-23
c13210_g1_i1	6.45677	2.60314	131.309	2.119e-30	2.88571e-29
c38922_g1_i1	6.45646	1.28151	127.685	1.31551e-29	1.69983e-28
c29101_g1_i8	6.45466	1.26741	106.042	7.21945e-25	6.63105e-24
c35622_g1_i1	6.45414	0.424513	33.3624	7.64869e-09	1.72013e-08
c11805_g1_i1	6.45303	2.52502	89.3686	3.27703e-21	2.27117e-20
c41778_g1_i1	6.45279	5.69759	51.2626	8.08025e-13	2.66227e-12
c28944_g1_i4	6.4523	5.49505	87.452	8.63492e-21	5.78427e-20
c11756_g1_i1	6.44787	2.92725	175.055	5.8225e-40	1.54537e-38
c87783_g1_i1	6.44618	4.21583	344.907	5.44908e-77	3.21069e-74
c71373_g1_i1	6.43655	1.77969	23.852	1.04033e-06	1.94649e-06
c24410_g1_i3	6.43612	6.86391	110.751	6.7104e-26	6.6489e-25
c36375_g1_i1	6.42894	2.6193	267.756	3.49978e-60	4.35661e-58
c42799_g1_i1	6.42789	0.373183	119.76	7.1396e-28	8.09773e-27
c30609_g5_i1	6.42571	4.56524	80.0256	3.69594e-19	2.16436e-18
c30532_g1_i4	6.42549	1.95199	170.137	6.9069e-39	1.67706e-37
c30078_g2_i2	6.42468	0.61652	30.2612	3.7761e-08	7.9609e-08
c14830_g1_i1	6.42306	1.21944	117.161	2.64629e-27	2.88303e-26
c27535_g1_i4	6.41419	6.10246	146.017	1.28723e-33	2.17162e-32
c30856_g1_i4	6.41373	5.98367	108.112	2.53956e-25	2.407e-24
c5600_g1_i1	6.4119	3.13788	185.768	2.66706e-42	8.40716e-41
c28750_g1_i2	6.4103	4.01755	293.82	7.31449e-66	1.44463e-63
c92835_g1_i1	6.40917	1.35484	117.029	2.82958e-27	3.07325e-26
c15995_g1_i2	6.40748	4.45387	85.3019	2.56111e-20	1.65104e-19
c17458_g2_i1	6.4008	3.97788	206.089	9.79943e-47	4.24038e-45
c29101_g1_i3	6.39899	1.00139	100.274	1.32677e-23	1.09951e-22
c25914_g1_i3	6.3916	1.64168	165.338	7.71597e-38	1.72757e-36
c71129_g1_i1	6.38323	2.64393	257.268	6.76269e-58	6.93574e-56
c82114_g1_i1	6.38047	2.77813	256.038	1.25375e-57	1.25564e-55
c28485_g3_i1	6.37169	2.69308	195.941	1.60591e-44	5.90779e-43
c23507_g1_i4	6.37167	1.24501	62.2718	2.99175e-15	1.24067e-14
c18716_g1_i1	6.37153	3.12078	111.296	5.09535e-26	5.09146e-25
c41248_g1_i1	6.36482	1.71826	345.918	3.28078e-77	2.03483e-74
c31311_g3_i1	6.36288	2.78056	304.744	3.04985e-68	7.59305e-66
c55968_g1_i1	6.3581	1.12205	57.6355	3.1548e-14	1.18916e-13
c28499_g1_i3	6.34884	2.52741	222.503	2.57245e-50	1.46212e-48
c33435_g1_i1	6.34748	3.5476	422.863	5.81145e-94	2.2828e-90
c28640_g3_i1	6.34232	1.3023	170.729	5.12783e-39	1.25717e-37
c33475_g1_i1	6.34109	5.13647	317.523	5.01589e-71	1.65726e-68
c16422_g1_i2	6.34105	2.71606	79.0973	5.91244e-19	3.40594e-18
c30609_g4_i1	6.33968	1.79966	116.641	3.43959e-27	3.71637e-26
c35320_g1_i1	6.33908	1.43048	97.9639	4.26079e-23	3.40565e-22
c32615_g1_i1	6.33524	1.88447	153.053	3.7296e-35	6.89245e-34
c54212_g1_i1	6.33319	1.63499	234.128	7.50207e-53	5.12999e-51
c31010_g10_i2	6.33302	1.26222	82.7953	9.10044e-20	5.57974e-19
c9786_g1_i2	6.33175	1.5104	99.312	2.15697e-23	1.76517e-22
c14052_g1_i1	6.32741	3.54743	223.096	1.91051e-50	1.10725e-48
c49441_g1_i1	6.32233	1.6095	136.591	1.48191e-31	2.17566e-30
c22553_g1_i3	6.32156	4.36319	278.35	1.71838e-62	2.54184e-60
c27504_g3_i3	6.321	1.40245	157.911	3.2372e-36	6.41146e-35
c66997_g1_i1	6.31496	1.10279	167.358	2.79472e-38	6.48731e-37
c4879_g1_i1	6.31422	1.18839	85.5919	2.21179e-20	1.43395e-19
c30609_g2_i1	6.31344	3.63928	80.1125	3.53685e-19	2.07361e-18
c27818_g1_i6	6.313	3.40045	40.1689	2.32926e-10	6.06155e-10
c15482_g1_i3	6.31108	3.85941	294.57	5.02072e-66	1.01427e-63
c18716_g1_i2	6.3083	3.24347	110.627	7.14076e-26	7.06147e-25
c27535_g1_i2	6.30671	5.51739	253.962	3.55482e-57	3.47164e-55
c19136_g1_i1	6.30653	2.25284	123.115	1.3157e-28	1.58859e-27
c30701_g3_i3	6.3031	4.68763	323.132	3.01153e-72	1.07542e-69
c81477_g1_i1	6.30261	2.38778	406.174	2.49474e-90	8.01788e-87
c43948_g1_i1	6.29897	2.96272	149.778	1.93858e-34	3.43189e-33
c29703_g1_i4	6.29872	1.31226	106.643	5.33073e-25	4.9412e-24
c49913_g1_i1	6.29807	2.1602	111.562	4.4554e-26	4.47476e-25
c45619_g1_i1	6.29722	4.39678	249.672	3.06219e-56	2.75465e-54
c11326_g1_i2	6.29526	2.78558	47.4287	5.70403e-12	1.73451e-11
c34861_g1_i1	6.28758	3.66008	312.288	6.93066e-70	2.00836e-67
c29738_g1_i1	6.28687	2.2032	83.3368	6.9199e-20	4.2958e-19
c14648_g1_i1	6.28323	5.02189	220.231	8.05349e-50	4.42792e-48
c30039_g2_i4	6.27771	4.01908	284.258	8.86713e-64	1.46486e-61
c16992_g1_i2	6.27386	1.52836	89.979	2.40701e-21	1.68505e-20
c10256_g1_i1	6.27222	4.59573	106.758	5.0293e-25	4.66791e-24
c25330_g1_i2	6.27122	4.40981	61.9599	3.50528e-15	1.44465e-14
c26451_g1_i3	6.27099	1.30614	142.337	8.20926e-33	1.3156e-31
c18516_g1_i3	6.27068	1.78353	171.47	3.53198e-39	8.80579e-38
c17467_g1_i1	6.26472	4.55983	169.273	1.06637e-38	2.55935e-37
c49314_g1_i1	6.26461	0.845606	151.958	6.4723e-35	1.17643e-33
c27818_g1_i3	6.26445	5.25062	41.8369	9.92111e-11	2.67802e-10
c53972_g1_i1	6.26285	0.96124	95.4434	1.52184e-22	1.16353e-21
c7469_g1_i2	6.26147	2.46589	276.216	5.01329e-62	7.11786e-60
c20130_g1_i1	6.25933	2.11873	186.282	2.06021e-42	6.56761e-41
c80952_g1_i1	6.25763	6.2687	336.743	3.26695e-75	1.48072e-72
c76934_g1_i1	6.25496	2.07309	171.157	4.1349e-39	1.02296e-37
c23694_g1_i1	6.25442	0.439141	34.0395	5.40059e-09	1.2302e-08
c25647_g1_i1	6.25375	3.4212	132.534	1.14329e-30	1.58566e-29
c30230_g2_i2	6.25036	2.88361	122.886	1.47718e-28	1.77508e-27
c26658_g1_i2	6.25023	4.69734	189.83	3.46339e-43	1.1562e-41
c83192_g1_i1	6.24799	1.12589	112.372	2.96225e-26	3.01452e-25
c54085_g1_i1	6.24796	1.81508	93.7751	3.53489e-22	2.62927e-21
c21225_g1_i2	6.24761	1.02472	87.8143	7.18986e-21	4.85082e-20
c31276_g5_i23	6.24464	2.16008	337.708	2.01397e-75	9.62159e-73
c28387_g2_i1	6.24329	2.5403	308.735	4.11845e-69	1.11145e-66
c27946_g1_i1	6.24164	4.90361	144.912	2.24483e-33	3.72764e-32
c29596_g1_i1	6.24024	1.32355	89.1383	3.68151e-21	2.54154e-20
c28376_g2_i1	6.23858	2.14129	231.926	2.26651e-52	1.49214e-50
c21939_g1_i2	6.23775	3.62389	65.4787	5.87448e-16	2.60545e-15
c28071_g2_i3	6.23747	3.85369	267.851	3.33591e-60	4.16729e-58
c32567_g1_i1	6.23605	3.36554	119.34	8.82186e-28	9.93246e-27
c3079_g1_i1	6.23406	2.83987	70.5623	4.45969e-17	2.17287e-16
c31156_g1_i3	6.23013	1.02434	58.9375	1.62764e-14	6.29287e-14
c27239_g1_i3	6.22853	2.27337	128.499	8.73119e-30	1.14408e-28
c15267_g1_i3	6.22498	4.39645	126.63	2.23871e-29	2.8562e-28
c27144_g1_i4	6.22375	1.61806	163.536	1.91028e-37	4.14319e-36
c31276_g5_i20	6.22352	3.52784	226.267	3.88533e-51	2.393e-49
c26086_g2_i1	6.22213	1.50991	34.9079	3.45679e-09	8.03619e-09
c55603_g1_i1	6.22203	2.45709	159.997	1.13304e-36	2.31005e-35
c23428_g1_i4	6.22163	2.2642	156.646	6.11732e-36	1.18242e-34
c21007_g1_i1	6.22066	1.73094	127.374	1.53851e-29	1.98001e-28
c14416_g1_i1	6.20899	1.17744	117.687	2.03019e-27	2.22691e-26
c13266_g1_i1	6.20792	1.68604	151.215	9.40773e-35	1.69517e-33
c30923_g17_i2	6.19877	1.08923	66.5993	3.32696e-16	1.50793e-15
c33716_g1_i1	6.19753	4.28623	232.833	1.43747e-52	9.55245e-51
c24170_g1_i3	6.1971	3.46816	240.769	2.67306e-54	2.05884e-52
c32833_g1_i1	6.19579	3.30717	265.769	9.48741e-60	1.13698e-57
c87006_g1_i1	6.19444	1.5928	154.168	2.12871e-35	3.99662e-34
c17357_g1_i1	6.19367	1.06217	114.86	8.4452e-27	8.89111e-26
c29559_g2_i4	6.19051	1.78578	16.8456	4.05481e-05	6.65598e-05
c29798_g1_i3	6.18924	4.00099	86.5597	1.35584e-20	8.94106e-20
c22486_g1_i2	6.18898	2.02874	103.555	2.53318e-24	2.23889e-23
c29529_g2_i2	6.17468	3.2309	214.103	1.74842e-48	8.8051e-47
c30674_g1_i3	6.17351	5.37504	354.12	5.36953e-79	4.21842e-76
c5302_g1_i1	6.1715	0.730012	105.342	1.02799e-24	9.33056e-24
c40743_g1_i1	6.17069	0.365698	27.7113	1.40839e-07	2.82661e-07
c28840_g6_i1	6.16351	3.83788	328.176	2.39948e-73	9.42541e-71
c29314_g1_i2	6.15923	4.11238	211.324	7.06511e-48	3.38446e-46
c80487_g1_i1	6.15761	3.95679	159.307	1.6035e-36	3.23196e-35
c19018_g1_i1	6.15757	4.81203	289.622	6.0094e-65	1.08949e-62
c25651_g1_i4	6.15334	1.94159	132.371	1.24139e-30	1.715e-29
c36090_g1_i1	6.15279	1.06136	133.376	7.48164e-31	1.05085e-29
c28674_g2_i1	6.15049	7.07888	240.887	2.51923e-54	1.94884e-52
c70776_g1_i1	6.15008	1.49415	154.076	2.22894e-35	4.17813e-34
c51952_g1_i1	6.14663	3.56077	93.1103	4.94585e-22	3.63666e-21
c30302_g2_i1	6.1455	1.94913	105.523	9.37931e-25	8.54165e-24
c29101_g1_i4	6.14264	1.50215	144.216	3.18747e-33	5.23636e-32
c29498_g4_i2	6.13872	3.77263	56.544	5.49536e-14	2.02731e-13
c31225_g1_i10	6.13596	1.93623	392.405	2.47866e-87	4.3814e-84
c7994_g1_i1	6.12985	1.05752	61.3687	4.73279e-15	1.92719e-14
c18530_g1_i1	6.12576	0.527766	101.976	5.62064e-24	4.79513e-23
c29634_g4_i3	6.1207	3.03494	115.889	5.02768e-27	5.38128e-26
c25506_g1_i2	6.11904	1.58983	158.854	2.01363e-36	4.03789e-35
c30181_g1_i3	6.11629	3.64869	346.406	2.56867e-77	1.62161e-74
c28908_g1_i2	6.11629	7.48344	113.897	1.37273e-26	1.42736e-25
c65613_g1_i1	6.11362	2.4178	240.911	2.48909e-54	1.92975e-52
c10674_g1_i2	6.11177	4.38749	136.83	1.31338e-31	1.93789e-30
c21438_g1_i1	6.11091	1.71453	123.796	9.3381e-29	1.14113e-27
c31102_g6_i1	6.11074	3.38976	140.898	1.69334e-32	2.65475e-31
c9315_g1_i1	6.10896	3.02088	240.203	3.55249e-54	2.72432e-52
c36552_g1_i1	6.10838	2.94223	312.987	4.88196e-70	1.43827e-67
c30808_g5_i2	6.10519	4.94777	48.2865	3.68271e-12	1.14136e-11
c30024_g1_i4	6.10227	3.89564	361.456	1.35682e-80	1.33243e-77
c64570_g1_i1	6.10125	1.63225	246.449	1.54387e-55	1.29953e-53
c33060_g1_i1	6.09884	4.75456	179.556	6.05722e-41	1.71313e-39
c30881_g4_i1	6.09623	4.56036	279.226	1.10724e-62	1.66572e-60
c18823_g1_i3	6.09483	2.0387	63.5743	1.54432e-15	6.58342e-15
c29254_g1_i4	6.094	1.29132	129.172	6.22021e-30	8.22375e-29
c29559_g2_i3	6.09196	5.28484	17.8228	2.42464e-05	4.05345e-05
c26086_g3_i1	6.0895	3.65474	161.673	4.87618e-37	1.02065e-35
c17458_g1_i1	6.08782	3.19623	49.6348	1.85196e-12	5.90798e-12
c21836_g1_i1	6.08548	0.464579	31.3087	2.2009e-08	4.73603e-08
c90235_g1_i1	6.07638	0.781695	135.192	2.99796e-31	4.31718e-30
c30923_g17_i3	6.0755	1.70316	100.165	1.40229e-23	1.15938e-22
c89599_g1_i1	6.07104	1.09472	155.759	9.55816e-36	1.82951e-34
c17467_g1_i2	6.06897	5.22692	171.353	3.74612e-39	9.32652e-38
c22196_g1_i1	6.06779	3.11294	114.628	9.49262e-27	9.97304e-26
c6551_g1_i2	6.06593	3.99301	289.452	6.5461e-65	1.17474e-62
c13305_g1_i1	6.06508	1.42282	235.818	3.21085e-53	2.27938e-51
c50413_g1_i1	6.06206	1.23013	133.341	7.61394e-31	1.06773e-29
c34290_g1_i1	6.05673	2.09409	66.223	4.02679e-16	1.81303e-15
c29665_g2_i2	6.05505	2.7328	237.664	1.2707e-53	9.3201e-52
c24410_g1_i1	6.05355	6.82803	100.483	1.19397e-23	9.92956e-23
c30881_g2_i1	6.0519	7.4748	197.965	5.8053e-45	2.20209e-43
c86394_g1_i1	6.04778	2.84398	246.365	1.61032e-55	1.35224e-53
c69283_g1_i1	6.04377	2.02485	108.272	2.34344e-25	2.22709e-24
c17246_g1_i2	6.03972	1.68495	119.647	7.55828e-28	8.53972e-27
c348_g1_i2	6.03953	2.38114	131.946	1.53766e-30	2.11274e-29
c8174_g1_i2	6.03341	2.46227	170.762	5.04342e-39	1.23734e-37
c18551_g1_i1	6.02622	3.94263	34.8585	3.54552e-09	8.2339e-09
c32161_g1_i1	6.02577	4.39188	205.493	1.32206e-46	5.68597e-45
c63916_g1_i1	6.02559	1.00165	52.2196	4.96271e-13	1.67092e-12
c31363_g1_i20	6.02252	0.823417	92.0493	8.45434e-22	6.11594e-21
c30930_g12_i2	6.02218	4.505	30.0691	4.16929e-08	8.75591e-08
c64195_g1_i1	6.01993	6.58843	136.983	1.21593e-31	1.7971e-30
c6296_g1_i1	6.0157	2.84877	149.865	1.85521e-34	3.28759e-33
c14770_g1_i1	6.01535	2.08241	156.92	5.32937e-36	1.03921e-34
c67740_g1_i1	6.01122	6.88184	141.229	1.43372e-32	2.25975e-31
c29559_g2_i2	6.01066	4.65814	21.4609	3.61112e-06	6.46138e-06
c29192_g2_i4	6.00764	6.16745	255.147	1.96088e-57	1.94182e-55
c29722_g1_i19	6.00542	2.34859	137.507	9.34219e-32	1.3918e-30
c30892_g5_i2	6.00416	1.72735	91.6188	1.05091e-21	7.55295e-21
c25651_g1_i1	5.99834	3.138	261.365	8.64915e-59	9.55542e-57
c27946_g1_i2	5.99708	4.86763	137.108	1.142e-31	1.69138e-30
c26658_g1_i1	5.99541	4.77716	184.337	5.47621e-42	1.68348e-40
c48771_g1_i1	5.99467	3.10915	210.436	1.10331e-47	5.22111e-46
c81428_g1_i1	5.99171	4.44795	206.898	6.52681e-47	2.86281e-45
c82408_g1_i1	5.98766	1.20167	50.1842	1.39967e-12	4.51853e-12
c67338_g1_i1	5.98222	1.73284	192.623	8.50659e-44	2.95126e-42
c38575_g1_i1	5.97911	0.78081	95.8462	1.24165e-22	9.56553e-22
c14451_g1_i1	5.97895	3.70468	281.687	3.22097e-63	5.10632e-61
c28406_g2_i1	5.97831	3.78532	193.681	4.99971e-44	1.75352e-42
c28212_g3_i2	5.97768	1.16735	34.6943	3.8576e-09	8.92467e-09
c7515_g1_i1	5.97408	1.37603	164.824	9.99462e-38	2.22087e-36
c31276_g5_i18	5.97299	2.81194	179.844	5.24232e-41	1.49582e-39
c15138_g1_i2	5.97133	3.1001	215.311	9.53515e-49	4.8643e-47
c29529_g4_i1	5.96975	5.71086	211.351	6.96726e-48	3.34211e-46
c28402_g1_i2	5.96776	1.43196	149.714	2.00161e-34	3.53991e-33
c27818_g1_i5	5.96664	3.45354	49.7366	1.75833e-12	5.61892e-12
c24170_g1_i4	5.96447	1.52237	75.0484	4.59324e-18	2.44041e-17
c19706_g1_i1	5.96413	2.39207	260.073	1.65396e-58	1.77728e-56
c21438_g1_i3	5.96392	1.26508	116.717	3.31075e-27	3.58374e-26
c28898_g1_i1	5.96283	6.92841	135.621	2.41496e-31	3.50189e-30
c30913_g1_i5	5.95991	7.50327	237.764	1.20865e-53	8.90193e-52
c31156_g3_i2	5.95631	0.71643	146.309	1.11107e-33	1.88482e-32
c30218_g9_i2	5.95458	3.17635	136.842	1.30546e-31	1.92701e-30
c9583_g1_i1	5.94852	6.27154	87.4293	8.73477e-21	5.84849e-20
c20088_g1_i1	5.94705	4.89049	250.016	2.57553e-56	2.33469e-54
c29716_g1_i4	5.9446	6.31725	325.261	1.03527e-72	3.85262e-70
c27078_g2_i1	5.94204	6.40213	236.308	2.50999e-53	1.79991e-51
c30887_g8_i1	5.9402	2.34433	173.053	1.59402e-39	4.06298e-38
c30669_g1_i1	5.93434	2.98221	283.786	1.12341e-63	1.83871e-61
c29127_g1_i1	5.93295	2.33076	31.5042	1.99005e-08	4.30011e-08
c33649_g1_i1	5.93189	4.78181	302.703	8.48931e-68	2.00082e-65
c310_g1_i2	5.9293	6.01402	134.287	4.72879e-31	6.72203e-30
c31276_g5_i14	5.92833	2.96498	235.176	4.43135e-53	3.06578e-51
c6551_g1_i1	5.92713	4.89998	366.702	9.77646e-82	1.11493e-78
c28499_g1_i6	5.92712	5.50284	333.112	2.01843e-74	8.39501e-72
c29349_g1_i8	5.92693	4.51297	276.179	5.1095e-62	7.22544e-60
c50408_g1_i1	5.92684	2.30026	109.323	1.37895e-25	1.33343e-24
c26658_g1_i4	5.92583	4.91381	143.221	5.25949e-33	8.51368e-32
c30919_g3_i1	5.92516	3.81865	173.905	1.03825e-39	2.69297e-38
c31147_g1_i1	5.92464	3.49221	66.4294	3.62653e-16	1.63992e-15
c30548_g8_i2	5.92162	0.851925	97.1537	6.41483e-23	5.04187e-22
c29349_g1_i4	5.92077	2.9769	218.738	1.70444e-49	9.03406e-48
c20767_g1_i2	5.92028	3.62676	340.276	5.55564e-76	2.97588e-73
c30405_g6_i1	5.91766	5.56983	119.328	8.87471e-28	9.9856e-27
c67594_g1_i1	5.9134	1.6641	66.9628	2.76675e-16	1.2621e-15
c49179_g1_i1	5.91098	3.02392	167.782	2.25733e-38	5.278e-37
c51922_g1_i1	5.90849	6.13676	307.815	6.53552e-69	1.73722e-66
c18823_g1_i2	5.9079	1.78426	56.3247	6.14403e-14	2.25415e-13
c31355_g1_i13	5.9057	2.61271	119.831	6.88878e-28	7.82329e-27
c37373_g1_i1	5.90368	1.48516	130.996	2.48045e-30	3.36369e-29
c86858_g1_i1	5.90236	2.92915	122.314	1.97065e-28	2.34022e-27
c26673_g1_i3	5.90134	3.27084	204.918	1.76481e-46	7.51702e-45
c28749_g1_i2	5.89779	0.946042	30.119	4.06321e-08	8.54225e-08
c29873_g1_i1	5.89635	1.38109	140.928	1.66855e-32	2.61705e-31
c29716_g1_i9	5.89291	5.64042	314.844	1.92274e-70	5.96267e-68
c31481_g8_i1	5.89182	2.1908	94.697	2.21871e-22	1.67459e-21
c18564_g1_i1	5.88931	3.99031	502.684	2.4774e-111	4.37918e-107
c25468_g2_i2	5.88915	1.5649	131.882	1.58787e-30	2.17834e-29
c30293_g2_i5	5.88883	1.12271	155.759	9.55785e-36	1.82951e-34
c31133_g10_i2	5.88869	1.99973	152.04	6.21138e-35	1.12958e-33
c54893_g1_i1	5.88808	4.21331	233.677	9.40813e-53	6.33535e-51
c31156_g3_i3	5.88806	0.929788	166.896	3.5256e-38	8.10933e-37
c31075_g2_i3	5.88684	3.71437	315.969	1.09375e-70	3.48355e-68
c30293_g2_i11	5.88566	1.92111	209.645	1.64183e-47	7.63733e-46
c30669_g1_i10	5.88345	2.93219	347.697	1.34492e-77	8.805e-75
c30470_g2_i5	5.8815	1.04594	203.226	4.12863e-46	1.70116e-44
c30042_g3_i1	5.87978	2.84172	191.004	1.91911e-43	6.56791e-42
c30405_g6_i2	5.87977	5.60511	144.655	2.55544e-33	4.22754e-32
c23775_g1_i4	5.87865	2.21256	204.414	2.27333e-46	9.52241e-45
c50132_g1_i1	5.87624	0.846889	20.912	4.80862e-06	8.51912e-06
c310_g1_i1	5.87163	7.02414	148.752	3.24941e-34	5.68414e-33
c28037_g1_i7	5.87124	0.501963	61.4323	4.58223e-15	1.86889e-14
c24698_g1_i1	5.87	2.76758	138.552	5.51872e-32	8.35559e-31
c26987_g1_i6	5.86641	0.558573	57.3646	3.62061e-14	1.35736e-13
c80296_g1_i1	5.866	2.88108	207.224	5.53898e-47	2.45388e-45
c27099_g1_i1	5.86493	6.95194	194.878	2.73972e-44	9.89351e-43
c54079_g1_i1	5.86463	2.51142	58.3664	2.17573e-14	8.2967e-14
c28347_g1_i1	5.86318	1.19435	120.325	5.36978e-28	6.14561e-27
c63744_g1_i1	5.86211	2.51026	237.731	1.2288e-53	9.03155e-52
c28859_g1_i4	5.86096	6.27563	205.463	1.34231e-46	5.76607e-45
c27818_g1_i4	5.85995	3.60437	44.9357	2.03612e-11	5.86325e-11
c84516_g1_i1	5.8595	1.76209	107.42	3.60077e-25	3.37929e-24
c69506_g1_i1	5.85935	3.41977	192.819	7.70776e-44	2.67938e-42
c55160_g1_i1	5.85909	0.62969	63.2303	1.83894e-15	7.77656e-15
c32022_g1_i1	5.85828	5.07761	155.264	1.22589e-35	2.33256e-34
c27735_g1_i1	5.85566	1.43739	64.3258	1.05457e-15	4.56721e-15
c28758_g1_i2	5.85434	4.24928	334.959	7.99277e-75	3.4885e-72
c27818_g1_i2	5.84902	3.42863	37.5898	8.72982e-10	2.15475e-09
c28194_g1_i2	5.84896	4.17339	223.389	1.6485e-50	9.56971e-49
c19274_g1_i2	5.84809	5.48796	161.429	5.51377e-37	1.1507e-35
c29703_g1_i2	5.84599	3.13958	130.52	3.15365e-30	4.25376e-29
c30887_g6_i3	5.84561	0.9616	108.995	1.6272e-25	1.56747e-24
c67824_g1_i1	5.84114	2.07067	186.486	1.85956e-42	5.96022e-41
c22111_g1_i3	5.84029	2.8787	198.664	4.0876e-45	1.56734e-43
c31276_g5_i21	5.8357	3.10846	209.808	1.5127e-47	7.05522e-46
c17246_g1_i1	5.83551	1.96649	111.508	4.57942e-26	4.5941e-25
c30904_g2_i2	5.83487	1.49271	85.6968	2.09747e-20	1.36434e-19
c19274_g1_i1	5.83415	5.74244	146.632	9.4443e-34	1.60753e-32
c30686_g9_i2	5.83291	1.04279	21.7148	3.16346e-06	5.68512e-06
c69303_g1_i1	5.83038	6.35541	258.744	3.22276e-58	3.37083e-56
c35288_g1_i1	5.8286	3.44265	189.47	4.14949e-43	1.38133e-41
c31259_g4_i1	5.82851	2.38777	247.663	8.39172e-56	7.23591e-54
c68630_g1_i1	5.82826	1.0254	153.701	2.69161e-35	5.01087e-34
c8096_g1_i1	5.82631	7.07931	145.375	1.77854e-33	2.9743e-32
c5702_g1_i1	5.8255	2.34229	349.955	4.33428e-78	2.94672e-75
c2839_g1_i2	5.82453	1.1562	93.2897	4.51737e-22	3.3313e-21
c80263_g1_i1	5.82439	5.67466	165.517	7.0523e-38	1.58198e-36
c30881_g2_i16	5.82325	7.42524	235.493	3.77959e-53	2.65118e-51
c68050_g1_i1	5.82305	0.214251	19.3139	1.10896e-05	1.90881e-05
c28251_g1_i1	5.82215	3.49012	41.3474	1.27442e-10	3.40187e-10
c56816_g1_i1	5.81706	0.715325	62.883	2.19358e-15	9.20909e-15
c10674_g1_i1	5.81691	3.72728	130.197	3.71029e-30	4.97044e-29
c13266_g1_i2	5.81403	1.18805	88.3221	5.56176e-21	3.78416e-20
c30844_g2_i3	5.80804	3.87111	288.738	9.36376e-65	1.6719e-62
c9583_g1_i2	5.80627	6.49074	84.1198	4.65684e-20	2.93516e-19
c30674_g1_i7	5.80434	3.78887	355.927	2.1701e-79	1.74362e-76
c67152_g1_i1	5.80422	3.12587	49.6134	1.87232e-12	5.9697e-12
c19157_g1_i1	5.8026	2.38119	206.542	7.80585e-47	3.40692e-45
c25506_g1_i3	5.79944	1.68841	185.077	3.77545e-42	1.16979e-40
c29335_g2_i2	5.79697	2.08776	109.682	1.1503e-25	1.1206e-24
c24170_g1_i1	5.79482	3.07231	203.153	4.28392e-46	1.76104e-44
c26127_g1_i4	5.79119	3.66531	45.4172	1.59234e-11	4.62943e-11
c52840_g1_i1	5.79104	0.670831	94.9143	1.9881e-22	1.50568e-21
c29127_g1_i3	5.78766	4.63616	203.259	4.06181e-46	1.67558e-44
c24698_g1_i3	5.78678	2.24048	147.988	4.77154e-34	8.28527e-33
c73647_g1_i1	5.78643	1.18305	51.541	7.01189e-13	2.32434e-12
c64358_g1_i1	5.78622	0.839039	45.8771	1.2591e-11	3.69709e-11
c65208_g1_i1	5.78599	0.914132	45.8089	1.30367e-11	3.82289e-11
c31156_g4_i1	5.78407	1.7726	291.439	2.41579e-65	4.51881e-63
c65741_g1_i1	5.78377	0.720526	85.6444	2.15386e-20	1.39896e-19
c26606_g2_i1	5.78165	2.73663	206.902	6.51469e-47	2.86104e-45
c5823_g1_i1	5.77924	0.920173	104.436	1.62326e-24	1.45357e-23
c28212_g3_i1	5.77869	0.988454	28.1406	1.12816e-07	2.28338e-07
c182_g1_i2	5.77725	6.08215	221.863	3.54761e-50	1.99394e-48
c36769_g1_i1	5.77656	1.34257	87.3888	8.91534e-21	5.966e-20
c21939_g1_i1	5.7759	4.79177	52.4168	4.48873e-13	1.51755e-12
c48377_g1_i1	5.77173	0.76553	78.5483	7.80665e-19	4.46294e-18
c47683_g1_i1	5.77067	0.697139	64.4365	9.96931e-16	4.32713e-15
c3579_g1_i1	5.77065	2.20041	66.8451	2.93697e-16	1.33682e-15
c17331_g1_i2	5.76943	0.482207	55.8084	7.98906e-14	2.89917e-13
c29192_g2_i1	5.76838	6.6293	234.806	5.33728e-53	3.66386e-51
c30024_g1_i6	5.76778	5.39015	343.155	1.31135e-76	7.35877e-74
c30204_g1_i1	5.76728	5.1289	496.174	6.46438e-110	7.61784e-106
c22701_g1_i1	5.766	1.52392	80.2037	3.37738e-19	1.98406e-18
c33608_g1_i1	5.76367	0.523142	90.4221	1.92401e-21	1.35714e-20
c9184_g1_i1	5.7612	1.34193	121.287	3.306e-28	3.85733e-27
c4024_g1_i1	5.75801	1.2139	89.0719	3.80711e-21	2.62364e-20
c29192_g1_i2	5.75625	0.398649	26.5998	2.50265e-07	4.92135e-07
c64344_g1_i1	5.75589	5.86406	171.138	4.17418e-39	1.03124e-37
c14808_g1_i2	5.75459	0.520913	67.6072	1.99535e-16	9.18631e-16
c29755_g2_i2	5.75418	0.452546	65.577	5.58881e-16	2.48467e-15
c28580_g1_i2	5.75197	6.26016	165.531	7.00429e-38	1.57221e-36
c82728_g1_i1	5.7513	2.56646	163.429	2.01647e-37	4.36548e-36
c42552_g1_i1	5.75113	1.85304	52.4269	4.46575e-13	1.51021e-12
c27142_g1_i7	5.74962	1.06749	188.989	5.28574e-43	1.74805e-41
c53005_g1_i1	5.74552	2.79382	212.055	4.89281e-48	2.38258e-46
c5464_g1_i1	5.74083	4.55203	339.838	6.91917e-76	3.54512e-73
c25217_g1_i1	5.7398	2.14022	280.481	5.90042e-63	9.14902e-61
c28889_g4_i2	5.73928	1.21751	46.9283	7.36328e-12	2.21036e-11
c22060_g1_i1	5.73712	8.52391	207.753	4.24819e-47	1.9035e-45
c25915_g1_i4	5.7365	1.56694	165.353	7.66128e-38	1.71641e-36
c5797_g1_i1	5.73351	1.69343	88.4578	5.19308e-21	3.54491e-20
c29665_g2_i3	5.73091	4.05768	308.942	3.7132e-69	1.00979e-66
c19136_g1_i2	5.72947	1.5522	102.04	5.44222e-24	4.64956e-23
c22833_g1_i1	5.72918	1.81554	58.9594	1.60956e-14	6.22703e-14
c18763_g1_i1	5.72821	4.73114	316.51	8.33765e-71	2.67964e-68
c29192_g2_i3	5.72617	6.56468	203.908	2.9314e-46	1.22066e-44
c64532_g1_i1	5.72349	2.87665	294.091	6.38574e-66	1.26829e-63
c50066_g1_i1	5.72	2.72206	43.4517	4.34551e-11	1.21483e-10
c19129_g1_i4	5.7198	1.69873	87.2869	9.38668e-21	6.27073e-20
c29349_g1_i7	5.71764	3.93583	235.546	3.68042e-53	2.58676e-51
c85695_g1_i1	5.71218	0.550594	83.4475	6.54302e-20	4.07317e-19
c28211_g3_i1	5.71024	1.88554	58.7943	1.75045e-14	6.75071e-14
c80251_g1_i1	5.70743	3.82598	251.477	1.23727e-56	1.14505e-54
c31276_g5_i10	5.70733	2.80145	160.674	8.06244e-37	1.66102e-35
c69593_g1_i1	5.70721	1.16082	122.085	2.21153e-28	2.62275e-27
c31276_g5_i2	5.70477	2.86733	184.46	5.14762e-42	1.58661e-40
c30791_g1_i6	5.70472	4.30853	41.4719	1.1958e-10	3.20169e-10
c28758_g1_i7	5.70448	5.78781	333.215	1.91668e-74	8.06673e-72
c48240_g1_i1	5.70431	3.89005	65.5171	5.76116e-16	2.5584e-15
c28859_g1_i2	5.70429	6.5116	182.647	1.28067e-41	3.81749e-40
c56134_g1_i1	5.70335	4.1345	164.863	9.79929e-38	2.17883e-36
c29349_g1_i5	5.70165	2.41846	153.069	3.69973e-35	6.84083e-34
c81707_g1_i1	5.7015	3.07133	266.022	8.3562e-60	1.00825e-57
c30503_g5_i6	5.70114	5.4686	360.412	2.29065e-80	2.13109e-77
c30585_g3_i3	5.70029	2.35719	66.3416	3.79176e-16	1.71135e-15
c3430_g1_i2	5.69784	2.9609	176.678	2.57544e-40	7.02542e-39
c6838_g1_i1	5.69732	9.15714	324.199	1.7631e-72	6.36031e-70
c19272_g1_i1	5.69684	1.6867	65.4159	6.06484e-16	2.68685e-15
c22706_g1_i1	5.69617	2.9256	67.1871	2.46928e-16	1.13005e-15
c28898_g2_i1	5.69522	5.43502	106.159	6.80492e-25	6.26169e-24
c31327_g8_i1	5.69406	0.829808	106.162	6.79384e-25	6.25313e-24
c48780_g1_i1	5.69272	1.10036	105.214	1.09608e-24	9.93325e-24
c28194_g1_i3	5.68949	2.92236	167.174	3.06526e-38	7.09667e-37
c49419_g1_i1	5.68899	2.23889	143.38	4.85531e-33	7.8847e-32
c17913_g2_i1	5.68898	2.65311	104.183	1.84484e-24	1.64657e-23
c23205_g1_i3	5.68627	3.23062	87.3745	8.97992e-21	6.00808e-20
c51408_g1_i1	5.68459	0.673381	132.927	9.38184e-31	1.30787e-29
c21069_g1_i2	5.68455	1.25594	135.602	2.43856e-31	3.53467e-30
c66952_g1_i1	5.68207	2.17325	157.194	4.64339e-36	9.10471e-35
c28758_g1_i3	5.67969	4.21817	355.93	2.16712e-79	1.74362e-76
c17913_g2_i2	5.67421	3.15902	108.287	2.32571e-25	2.21261e-24
c12554_g1_i1	5.67044	0.583167	60.0902	9.06073e-15	3.58947e-14
c28563_g1_i1	5.66869	2.57947	108.779	1.81434e-25	1.74111e-24
c70555_g1_i1	5.66848	2.81517	67.2374	2.40707e-16	1.10244e-15
c28758_g1_i1	5.66733	4.14113	332.536	2.69487e-74	1.10781e-71
c12_g1_i2	5.66678	1.02637	24.6059	7.03375e-07	1.33425e-06
c26305_g1_i3	5.66227	1.38041	194.925	2.67595e-44	9.67311e-43
c48609_g1_i1	5.66225	2.75258	125.468	4.01926e-29	5.04412e-28
c40289_g1_i1	5.66004	2.18965	162.716	2.88564e-37	6.16785e-36
c25690_g1_i3	5.65883	3.0667	141.582	1.20023e-32	1.90191e-31
c81702_g1_i1	5.65642	2.27307	184.156	5.99922e-42	1.83628e-40
c26494_g1_i2	5.65459	0.602496	67.5563	2.04757e-16	9.41812e-16
c29192_g2_i2	5.65383	7.0337	196.664	1.11631e-44	4.14549e-43
c27606_g4_i1	5.65354	1.67578	282.87	1.77918e-63	2.87211e-61
c80403_g1_i1	5.65274	3.72804	179.731	5.54713e-41	1.57897e-39
c31715_g1_i1	5.65248	3.29552	222.375	2.74443e-50	1.55736e-48
c70605_g1_i1	5.64845	6.75607	172.43	2.1802e-39	5.51334e-38
c28499_g1_i1	5.6466	5.27821	311.953	8.20083e-70	2.35711e-67
c23205_g1_i2	5.6433	0.427637	24.6182	6.98896e-07	1.3259e-06
c2839_g1_i1	5.64142	0.901108	83.97	5.02344e-20	3.15498e-19
c31579_g1_i1	5.63862	2.76883	267.002	5.10801e-60	6.27026e-58
c26819_g1_i1	5.63851	2.71416	176.721	2.51939e-40	6.87783e-39
c30503_g5_i1	5.63815	7.02587	317.007	6.49826e-71	2.12716e-68
c83102_g1_i1	5.63603	0.947957	112.976	2.18453e-26	2.2457e-25
c31165_g1_i6	5.63224	2.02711	132.744	1.02868e-30	1.43064e-29
c17913_g1_i2	5.63175	1.77817	101.406	7.49421e-24	6.33683e-23
c80743_g1_i1	5.62417	3.69603	186.931	1.48662e-42	4.79531e-41
c51436_g1_i1	5.62213	3.80626	123.217	1.25015e-28	1.51306e-27
c20440_g1_i1	5.62157	1.25794	54.345	1.68202e-13	5.92157e-13
c4537_g1_i1	5.6159	1.11361	121.5	2.96956e-28	3.48317e-27
c27818_g1_i7	5.6158	3.76113	36.7342	1.35386e-09	3.28369e-09
c25345_g1_i3	5.61431	1.18149	186.244	2.10033e-42	6.68342e-41
c31165_g1_i1	5.61321	1.70482	94.0491	3.07794e-22	2.29906e-21
c15267_g1_i2	5.61096	4.20601	105.795	8.17735e-25	7.47592e-24
c32430_g1_i1	5.60994	1.97368	120.202	5.71445e-28	6.52529e-27
c5464_g1_i2	5.60814	4.69907	217.874	2.63121e-49	1.37809e-47
c22553_g1_i2	5.60689	4.32935	214.632	1.341e-48	6.82134e-47
c22111_g1_i2	5.60266	4.52911	234.048	7.80972e-53	5.33006e-51
c22589_g1_i5	5.60157	1.5559	125.946	3.1598e-29	3.99244e-28
c31075_g2_i6	5.60022	3.81573	262.809	4.19096e-59	4.81049e-57
c29716_g1_i8	5.59951	2.94852	270.924	7.1364e-61	9.1743e-59
c25506_g1_i1	5.59884	2.13662	197.894	6.01763e-45	2.27531e-43
c29060_g1_i4	5.59813	2.12021	281.733	3.14688e-63	5.01133e-61
c86729_g1_i1	5.59776	2.40551	84.3229	4.20213e-20	2.65757e-19
c16505_g1_i1	5.59769	1.18315	60.9774	5.7734e-15	2.33478e-14
c49413_g1_i1	5.59703	1.18209	76.9018	1.79674e-18	9.94211e-18
c83937_g1_i1	5.59433	0.791916	36.891	1.24919e-09	3.04024e-09
c31276_g5_i17	5.59322	3.72322	223.591	1.48974e-50	8.67658e-49
c19591_g1_i1	5.59282	1.11697	56.9667	4.43246e-14	1.64705e-13
c10256_g1_i2	5.58931	1.05885	76.7112	1.97874e-18	1.09065e-17
c82491_g1_i1	5.58878	2.77338	213.146	2.82853e-48	1.40052e-46
c29165_g1_i9	5.58785	0.665884	18.0222	2.18347e-05	3.66517e-05
c22771_g1_i2	5.58717	1.57027	126.266	2.68942e-29	3.41519e-28
c63953_g1_i1	5.58706	3.52991	161.837	4.48958e-37	9.40285e-36
c59614_g1_i1	5.58598	2.91634	115.032	7.74258e-27	8.17328e-26
c30228_g2_i2	5.58587	3.56244	65.8001	4.99051e-16	2.22652e-15
c26434_g1_i1	5.57989	3.1714	203.713	3.23233e-46	1.34123e-44
c12353_g1_i1	5.57913	2.49223	101.647	6.63518e-24	5.62527e-23
c29529_g2_i3	5.57815	5.90399	213.826	2.00979e-48	1.00498e-46
c29703_g1_i1	5.57585	2.8869	136.62	1.4603e-31	2.14661e-30
c29529_g2_i4	5.57256	6.00062	281.407	3.70629e-63	5.84948e-61
c27504_g1_i2	5.56949	1.30629	168.254	1.78064e-38	4.20234e-37
c26359_g2_i2	5.5689	2.56055	261.883	6.66753e-59	7.47272e-57
c22596_g1_i1	5.56641	2.42826	147.216	7.03809e-34	1.20727e-32
c80343_g1_i1	5.56358	0.384124	18.0893	2.10781e-05	3.54405e-05
c30903_g2_i5	5.56088	1.67682	59.052	1.5356e-14	5.95461e-14
c28212_g2_i1	5.56086	5.23749	216.076	6.49164e-49	3.3406e-47
c29349_g1_i6	5.56056	3.12721	219.622	1.0938e-49	5.92174e-48
c49013_g1_i1	5.56034	5.08921	139.265	3.85387e-32	5.90065e-31
c31094_g15_i1	5.55975	5.8215	204.313	2.39186e-46	9.99519e-45
c23641_g1_i1	5.55271	1.74259	188.23	7.74002e-43	2.54306e-41
c65643_g1_i1	5.55234	1.08062	115.929	4.9259e-27	5.27713e-26
c17246_g1_i3	5.5522	1.80878	90.7137	1.66044e-21	1.17685e-20
c6838_g1_i2	5.55171	8.34559	330.52	7.40676e-74	2.97558e-71
c31279_g8_i1	5.55043	5.27064	327.019	4.28588e-73	1.62923e-70
c85278_g1_i1	5.55007	4.41539	85.7023	2.09172e-20	1.36085e-19
c58687_g1_i1	5.54823	1.71027	91.0701	1.38672e-21	9.8701e-21
c22833_g1_i3	5.5479	1.81746	51.4743	7.25423e-13	2.40242e-12
c30684_g1_i9	5.54744	4.32959	310.375	1.8098e-69	5.11854e-67
c30887_g6_i2	5.54364	1.05107	99.507	1.95468e-23	1.60296e-22
c30503_g5_i4	5.54047	8.45284	304.588	3.29722e-68	8.1515e-66
c3327_g1_i1	5.53959	1.33928	48.0928	4.06516e-12	1.2545e-11
c3857_g1_i2	5.53956	1.49362	139.293	3.80029e-32	5.82365e-31
c30701_g3_i1	5.53927	2.77233	202.409	6.22534e-46	2.5268e-44
c19638_g1_i3	5.53846	3.4506	179.551	6.0739e-41	1.71647e-39
c29165_g1_i5	5.53828	0.664543	18.4679	1.72788e-05	2.92641e-05
c19706_g1_i2	5.53734	2.642	273.845	1.64752e-61	2.22308e-59
c30110_g1_i2	5.53652	2.35921	271.798	4.60275e-61	6.0491e-59
c22833_g1_i4	5.53421	1.84294	52.9732	3.38129e-13	1.15956e-12
c3524_g1_i2	5.53227	2.66061	30.938	2.66398e-08	5.68889e-08
c15533_g1_i1	5.53025	2.16236	41.59	1.12567e-10	3.02262e-10
c25217_g1_i4	5.52633	1.67819	204.634	2.03561e-46	8.60826e-45
c14256_g1_i1	5.52555	3.37755	292.75	1.25124e-65	2.41721e-63
c28859_g1_i7	5.52552	4.78596	123.131	1.30528e-28	1.57709e-27
c82794_g1_i1	5.52517	1.68724	164.923	9.50718e-38	2.11788e-36
c22771_g1_i1	5.52468	1.88145	124.811	5.59778e-29	6.9658e-28
c29349_g1_i3	5.52294	4.29994	239.538	4.95876e-54	3.74587e-52
c30930_g12_i1	5.5224	5.90733	30.3673	3.57511e-08	7.55746e-08
c22517_g1_i2	5.52062	1.43571	96.1003	1.09206e-22	8.45357e-22
c25462_g1_i1	5.51511	3.51194	148.252	4.17798e-34	7.26534e-33
c1537_g1_i2	5.51306	4.90983	366.156	1.28599e-81	1.42074e-78
c22553_g1_i1	5.51275	4.48195	290.489	3.89036e-65	7.12622e-63
c30887_g6_i1	5.51234	1.06353	91.5614	1.08185e-21	7.769e-21
c21691_g2_i1	5.51057	2.65943	72.7048	1.50568e-17	7.65573e-17
c29349_g1_i2	5.50869	3.76175	203.805	3.08666e-46	1.28229e-44
c28859_g1_i5	5.50815	6.56491	174.014	9.83141e-40	2.55566e-38
c27144_g1_i2	5.50781	4.05265	245.679	2.27211e-55	1.88558e-53
c29963_g1_i2	5.50685	5.2934	200.109	1.97733e-45	7.77581e-44
c15267_g1_i1	5.5068	5.82233	93.0995	4.97313e-22	3.65596e-21
c50361_g1_i1	5.50623	1.14369	122.235	2.05007e-28	2.43372e-27
c19193_g1_i1	5.50415	0.99924	28.9431	7.45343e-08	1.53234e-07
c30862_g1_i2	5.50246	1.55808	94.139	2.9412e-22	2.19971e-21
c59991_g1_i1	5.49979	2.00699	285.097	5.82057e-64	9.79878e-62
c30078_g2_i5	5.49914	2.02201	38.4645	5.57596e-10	1.40065e-09
c47785_g1_i1	5.49775	2.51161	181.598	2.1702e-41	6.35651e-40
c3430_g1_i1	5.49515	2.72908	147.225	7.00647e-34	1.20243e-32
c28859_g1_i3	5.49497	6.67391	171.758	3.05597e-39	7.63518e-38
c13130_g1_i1	5.49448	2.14059	229.816	6.53826e-52	4.20268e-50
c30844_g2_i4	5.48736	3.39756	260.842	1.12438e-58	1.23448e-56
c20_g1_i1	5.48349	2.15315	100.619	1.1149e-23	9.29817e-23
c64571_g1_i1	5.48318	2.69053	202.557	5.77797e-46	2.35062e-44
c30852_g3_i7	5.4829	4.90685	253.279	5.00826e-57	4.78532e-55
c6543_g2_i1	5.48138	3.57832	185.124	3.68811e-42	1.14574e-40
c31391_g2_i1	5.47998	4.46109	247.951	7.26248e-56	6.2929e-54
c28212_g2_i3	5.47791	5.17924	148.274	4.13198e-34	7.18887e-33
c27499_g3_i1	5.47756	4.53979	235.042	4.73979e-53	3.26639e-51
c5628_g1_i1	5.47729	1.20519	142.721	6.76323e-33	1.0888e-31
c39959_g1_i1	5.47097	2.41495	285.526	4.69221e-64	7.97518e-62
c31782_g1_i1	5.46996	2.65186	164.266	1.32325e-37	2.90746e-36
c51384_g1_i1	5.46954	0.975512	85.9959	1.80312e-20	1.17939e-19
c31311_g5_i11	5.46743	1.23334	135.193	2.99588e-31	4.31595e-30
c47543_g1_i1	5.46694	5.52419	346.47	2.48831e-77	1.59944e-74
c81854_g1_i1	5.46415	3.10959	143.502	4.56589e-33	7.43177e-32
c31435_g7_i2	5.46411	4.46487	300.613	2.42198e-67	5.48874e-65
c1920_g1_i2	5.46277	4.6977	162.166	3.80651e-37	8.05818e-36
c72427_g1_i1	5.46265	3.67438	18.4826	1.71465e-05	2.90482e-05
c32410_g1_i1	5.46026	2.60159	244.715	3.68604e-55	3.02349e-53
c80479_g1_i1	5.45962	1.54186	190.541	2.42287e-43	8.22822e-42
c27918_g1_i4	5.45464	3.22717	115.471	6.20527e-27	6.59774e-26
c30228_g2_i7	5.45359	0.701421	19.7765	8.70445e-06	1.51248e-05
c87098_g1_i1	5.45326	1.11011	117.158	2.6508e-27	2.88705e-26
c25345_g1_i4	5.4519	0.565582	116.772	3.22069e-27	3.48839e-26
c32556_g1_i1	5.45048	2.26239	97.9935	4.19752e-23	3.35584e-22
c20130_g1_i2	5.44873	2.45964	174.722	6.88575e-40	1.81125e-38
c32246_g1_i1	5.44777	4.14986	47.8549	4.58964e-12	1.40946e-11
c22367_g1_i1	5.44769	2.49972	207.98	3.7895e-47	1.70446e-45
c27097_g1_i2	5.44613	1.43176	88.3348	5.5262e-21	3.76141e-20
c22631_g1_i2	5.44499	2.9909	252.081	9.13476e-57	8.54341e-55
c19638_g1_i2	5.4413	4.93228	184.029	6.39366e-42	1.95532e-40
c29818_g6_i1	5.44104	1.65449	159.636	1.35873e-36	2.75431e-35
c81272_g1_i1	5.44086	5.20725	301.734	1.38056e-67	3.19e-65
c30162_g1_i1	5.43976	5.05413	165.733	6.32626e-38	1.42726e-36
c31022_g7_i2	5.43746	4.7703	281.118	4.28544e-63	6.70369e-61
c9752_g1_i1	5.43489	2.73712	176.102	3.43978e-40	9.26878e-39
c9844_g1_i2	5.43478	1.02826	70.3039	5.08382e-17	2.4629e-16
c29349_g1_i1	5.43443	4.29992	218.518	1.90387e-49	1.00459e-47
c9473_g1_i2	5.43333	3.78199	287.659	1.60947e-64	2.81681e-62
c30111_g1_i1	5.43325	1.26769	156.977	5.17889e-36	1.01154e-34
c47716_g1_i1	5.43282	4.65748	265.224	1.24698e-59	1.48432e-57
c27909_g1_i1	5.43229	1.49647	141.474	1.26716e-32	2.00527e-31
c31311_g6_i1	5.43212	3.13995	229.717	6.8714e-52	4.40879e-50
c25040_g1_i3	5.43181	2.1789	112.121	3.36103e-26	3.40856e-25
c30503_g5_i8	5.42981	7.29064	364.674	2.703e-81	2.81057e-78
c12260_g1_i1	5.42559	4.14529	172.349	2.27096e-39	5.73467e-38
c84546_g1_i1	5.42485	4.27394	209.279	1.97293e-47	9.1056e-46
c18040_g1_i1	5.42289	1.40485	149.868	1.85232e-34	3.28411e-33
c18534_g1_i1	5.42016	3.62027	270.506	8.80514e-61	1.11573e-58
c182_g1_i1	5.41917	5.01899	199.258	3.03185e-45	1.17786e-43
c81963_g1_i1	5.41866	3.52077	183.53	8.21847e-42	2.49611e-40
c26819_g1_i2	5.41555	1.62198	128.186	1.02207e-29	1.33235e-28
c26370_g2_i1	5.4115	2.36623	52.7061	3.87394e-13	1.31929e-12
c26434_g1_i4	5.41109	6.62207	171.227	3.992e-39	9.89685e-38
c22074_g1_i1	5.40754	3.49847	134.935	3.4115e-31	4.89475e-30
c7747_g1_i1	5.40682	2.3977	176.241	3.20727e-40	8.68864e-39
c29529_g1_i1	5.40603	0.886853	95.875	1.22371e-22	9.44171e-22
c27144_g1_i5	5.40596	4.14094	248.214	6.36631e-56	5.54355e-54
c25165_g1_i3	5.40462	0.862359	129.939	4.22606e-30	5.64002e-29
c27142_g1_i5	5.4045	1.95962	282.564	2.07454e-63	3.31861e-61
c30024_g1_i5	5.40448	4.55753	244.046	5.15925e-55	4.18337e-53
c31225_g3_i1	5.4039	2.69987	219.793	1.00375e-49	5.4593e-48
c14089_g1_i1	5.40091	0.768604	66.7445	3.09083e-16	1.40396e-15
c26434_g1_i5	5.40017	6.97319	145.57	1.612e-33	2.70603e-32
c13762_g1_i1	5.39946	2.63568	108.589	1.99637e-25	1.90699e-24
c30440_g3_i5	5.3985	3.68446	142.941	6.05447e-33	9.77815e-32
c28859_g1_i1	5.39775	7.79188	157.408	4.16916e-36	8.20214e-35
c12148_g1_i1	5.39721	3.34626	187.187	1.30757e-42	4.23706e-41
c47840_g1_i1	5.39345	2.61627	117.783	1.93442e-27	2.12581e-26
c30110_g1_i1	5.39286	1.98795	253.91	3.64818e-57	3.54325e-55
c64671_g1_i1	5.39271	3.33813	213.987	1.85375e-48	9.3223e-47
c28499_g1_i4	5.39263	2.37326	276.265	4.89344e-62	6.97572e-60
c27144_g1_i6	5.39082	3.56864	239.001	6.49423e-54	4.86421e-52
c28664_g1_i2	5.39067	1.72172	163.511	1.93488e-37	4.19398e-36
c29165_g1_i1	5.39022	0.764684	17.1988	3.36643e-05	5.56372e-05
c32061_g1_i1	5.39003	0.760907	73.0474	1.26575e-17	6.47022e-17
c18392_g1_i1	5.38817	2.35362	65.4997	5.81225e-16	2.57979e-15
c51134_g1_i1	5.38669	4.92973	97.7571	4.72993e-23	3.767e-22
c26927_g1_i6	5.38613	2.71146	201.738	8.71912e-46	3.51479e-44
c23742_g1_i1	5.3831	3.28513	310.421	1.76852e-69	5.04213e-67
c31311_g6_i2	5.38289	3.18069	261.986	6.33408e-59	7.13148e-57
c69930_g1_i1	5.3762	1.61835	131.66	1.7755e-30	2.43197e-29
c64715_g1_i1	5.37418	1.2691	89.7969	2.6391e-21	1.84206e-20
c31327_g8_i2	5.372	1.09754	96.6297	8.35847e-23	6.52023e-22
c29366_g1_i2	5.37161	2.30805	233.789	8.89411e-53	6.02363e-51
c31625_g1_i1	5.3696	0.946385	94.0883	3.01757e-22	2.25587e-21
c30686_g9_i1	5.36939	2.14706	32.3039	1.31849e-08	2.89946e-08
c30908_g1_i1	5.36881	5.37371	43.6552	3.91632e-11	1.09971e-10
c20440_g1_i2	5.36816	1.15548	54.7694	1.35533e-13	4.81558e-13
c32185_g1_i1	5.36738	4.57619	235.799	3.24221e-53	2.29703e-51
c28280_g1_i4	5.36707	2.73124	203.032	4.55167e-46	1.8646e-44
c26434_g1_i3	5.366	6.49772	159.552	1.41787e-36	2.87091e-35
c28499_g1_i5	5.36515	2.65947	249.265	3.75627e-56	3.31989e-54
c25155_g2_i1	5.36492	4.3658	320.514	1.11936e-71	3.87967e-69
c28406_g1_i1	5.3643	4.20932	179.547	6.08654e-41	1.7173e-39
c30896_g2_i7	5.36256	3.65805	186.025	2.34404e-42	7.42552e-41
c31311_g6_i3	5.36018	2.15554	210.982	8.38675e-48	4.00671e-46
c5628_g1_i2	5.35901	1.68397	172.146	2.51427e-39	6.32198e-38
c41093_g1_i1	5.35845	0.826536	16.7114	4.35186e-05	7.12308e-05
c96249_g1_i1	5.35727	3.13899	179.022	7.92501e-41	2.22359e-39
c31276_g5_i11	5.35715	2.88786	167.068	3.23241e-38	7.46899e-37
c30090_g1_i4	5.35491	4.19708	225.076	7.06703e-51	4.22742e-49
c81662_g1_i1	5.35444	3.51355	111.639	4.28741e-26	4.31709e-25
c27744_g1_i1	5.34822	1.12789	19.4014	1.0593e-05	1.82627e-05
c25217_g1_i2	5.34637	1.66074	244.074	5.08645e-55	4.13382e-53
c68887_g1_i1	5.34622	1.63299	183.486	8.39879e-42	2.54869e-40
c31279_g8_i3	5.34294	4.84723	337.493	2.24274e-75	1.05717e-72
c33452_g1_i1	5.34271	1.5508	75.9326	2.93517e-18	1.59103e-17
c23694_g1_i2	5.33883	1.10184	47.1625	6.53373e-12	1.97458e-11
c12_g1_i1	5.33801	0.736073	21.1862	4.16749e-06	7.42345e-06
c30930_g12_i3	5.33725	3.26707	21.3474	3.83133e-06	6.84189e-06
c25293_g1_i2	5.3338	2.01206	18.9778	1.32248e-05	2.26147e-05
c26927_g1_i3	5.33309	2.50943	245.759	2.18313e-55	1.81601e-53
c25736_g1_i1	5.333	2.48797	131.921	1.55703e-30	2.1377e-29
c24584_g2_i2	5.33273	1.98918	85.4379	2.39095e-20	1.545e-19
c27144_g1_i3	5.33063	3.24272	220.172	8.29709e-50	4.54771e-48
c19077_g1_i1	5.32678	0.982469	50.1636	1.41444e-12	4.56372e-12
c28499_g1_i2	5.32678	2.41572	219.553	1.13201e-49	6.10994e-48
c89714_g1_i1	5.3252	3.18695	279.562	9.35522e-63	1.43798e-60
c24296_g1_i2	5.32483	6.23746	133.595	6.69974e-31	9.45156e-30
c23775_g1_i2	5.32431	2.59153	197.546	7.16817e-45	2.6902e-43
c81505_g1_i1	5.32253	0.631923	33.7814	6.16652e-09	1.39747e-08
c57636_g1_i1	5.32193	1.56211	142.072	9.37709e-33	1.498e-31
c15166_g1_i1	5.3201	2.04148	60.1977	8.57909e-15	3.40668e-14
c30078_g2_i7	5.31954	2.65959	38.5326	5.38477e-10	1.35541e-09
c27620_g1_i1	5.31916	1.71677	144.74	2.44839e-33	4.05995e-32
c14636_g1_i1	5.31791	2.53638	148.395	3.88804e-34	6.78785e-33
c69715_g1_i1	5.31615	1.61366	73.3345	1.09439e-17	5.62682e-17
c31381_g2_i1	5.31461	2.09394	206.2	9.26648e-47	4.0295e-45
c18716_g1_i3	5.31141	1.37036	52.0434	5.42861e-13	1.82085e-12
c29165_g1_i6	5.31014	0.729826	17.1156	3.5172e-05	5.80475e-05
c36572_g1_i1	5.3053	2.52479	160.414	9.18941e-37	1.88551e-35
c31435_g7_i3	5.30513	5.01681	284.729	7.00072e-64	1.16744e-61
c29774_g1_i1	5.30464	1.34094	117.207	2.58645e-27	2.8187e-26
c51863_g1_i1	5.30352	2.5013	39.6123	3.09732e-10	7.9694e-10
c22631_g1_i3	5.3017	3.9877	232.376	1.80753e-52	1.19442e-50
c26091_g1_i1	5.29985	1.92674	124.528	6.45655e-29	7.98945e-28
c27156_g1_i1	5.29945	3.92945	131.323	2.10409e-30	2.86651e-29
c30548_g5_i4	5.29918	4.52118	308.705	4.18188e-69	1.12001e-66
c31225_g1_i4	5.2988	4.66113	279.516	9.57161e-63	1.46487e-60
c29665_g3_i2	5.29262	1.71268	127.496	1.44664e-29	1.86585e-28
c64936_g1_i1	5.29097	0.49463	63.6167	1.51143e-15	6.44945e-15
c23566_g1_i4	5.29088	2.10567	93.3954	4.28236e-22	3.16327e-21
c7140_g1_i1	5.28742	5.02879	185.572	2.94418e-42	9.20297e-41
c29772_g2_i2	5.28548	1.71651	91.1692	1.31898e-21	9.41069e-21
c30230_g2_i1	5.28478	1.86957	66.3634	3.75004e-16	1.69382e-15
c19340_g1_i2	5.28341	1.3706	171.78	3.02334e-39	7.55898e-38
c22903_g1_i2	5.28196	1.86714	124.592	6.25e-29	7.74742e-28
c29127_g1_i4	5.28181	4.27111	194.306	3.65198e-44	1.30164e-42
c19357_g2_i1	5.27853	1.75886	207.616	4.54949e-47	2.02822e-45
c31327_g1_i23	5.27795	1.17118	82.2008	1.22942e-19	7.4654e-19
c52475_g1_i1	5.27778	0.933532	81.1804	2.06023e-19	1.22929e-18
c28674_g1_i1	5.27336	5.18918	269.448	1.4972e-60	1.88365e-58
c31164_g2_i3	5.27324	0.895655	56.1708	6.64396e-14	2.42925e-13
c25217_g1_i3	5.27287	2.37987	304.876	2.85487e-68	7.15804e-66
c64014_g1_i1	5.2728	6.69766	238.593	7.9715e-54	5.92154e-52
c30039_g2_i12	5.27102	3.6092	235.823	3.20227e-53	2.27786e-51
c82120_g1_i1	5.27083	3.29747	157.298	4.40575e-36	8.65315e-35
c47701_g1_i1	5.27013	3.93105	191.553	1.45653e-43	5.00415e-42
c28996_g1_i3	5.26793	1.50094	126.1	2.92415e-29	3.70528e-28
c72205_g1_i1	5.26545	1.60281	126.359	2.56573e-29	3.26165e-28
c19159_g1_i2	5.26491	4.12012	349.059	6.793e-78	4.53119e-75
c66157_g1_i1	5.26218	1.07965	117.623	2.0973e-27	2.29838e-26
c26_g1_i2	5.26171	2.78339	47.2492	6.25121e-12	1.89406e-11
c28859_g1_i6	5.25992	4.84729	107.099	4.23521e-25	3.95059e-24
c23496_g1_i1	5.25937	1.48131	93.1585	4.82694e-22	3.55144e-21
c21363_g1_i1	5.25915	1.97033	94.4145	2.55912e-22	1.92208e-21
c31397_g10_i1	5.25765	2.637	288.322	1.15399e-64	2.0501e-62
c24170_g1_i2	5.25696	1.78087	106.421	5.96346e-25	5.51036e-24
c26086_g1_i1	5.25491	2.49477	299.951	3.37598e-67	7.60198e-65
c19295_g1_i1	5.25363	2.13174	118.919	1.09108e-27	1.22143e-26
c27606_g5_i1	5.25217	1.29142	160.994	6.86382e-37	1.42321e-35
c31276_g5_i8	5.25201	4.52518	180.082	4.65151e-41	1.33695e-39
c17889_g1_i1	5.25025	1.1882	135.588	2.45486e-31	3.55683e-30
c11243_g1_i1	5.25009	1.91548	147.859	5.09326e-34	8.82225e-33
c8825_g1_i2	5.24989	1.8746	219.276	1.30122e-49	6.9806e-48
c36496_g1_i1	5.24973	1.64799	120.698	4.45012e-28	5.13295e-27
c24410_g1_i2	5.24943	5.08689	100.632	1.10767e-23	9.24004e-23
c29165_g1_i7	5.24885	0.738535	16.2543	5.53838e-05	8.97253e-05
c7075_g1_i2	5.24338	1.81436	76.5281	2.17102e-18	1.19199e-17
c17130_g1_i1	5.24266	1.28954	74.7149	5.43834e-18	2.87043e-17
c30470_g2_i1	5.24198	2.16231	180.636	3.51941e-41	1.01735e-39
c38677_g1_i1	5.24185	1.66547	238.463	8.50963e-54	6.30694e-52
c26741_g2_i1	5.24079	2.40903	155.824	9.25006e-36	1.77341e-34
c31363_g1_i10	5.23969	0.685787	78.2944	8.87743e-19	5.05303e-18
c14416_g1_i2	5.2381	1.45641	102.602	4.09812e-24	3.5489e-23
c22833_g1_i2	5.23695	1.4626	44.9994	1.97091e-11	5.68241e-11
c30181_g1_i1	5.23689	4.26132	345.805	3.47303e-77	2.11693e-74
c31435_g7_i4	5.23687	5.58279	282.828	1.81671e-63	2.91938e-61
c69050_g1_i1	5.23621	1.19682	56.6454	5.21919e-14	1.92744e-13
c29596_g2_i3	5.23249	5.14061	262.577	4.70832e-59	5.35219e-57
c47794_g1_i1	5.23246	3.47665	261.88	6.67943e-59	7.47272e-57
c9467_g1_i2	5.2322	0.620103	17.2334	3.30578e-05	5.46628e-05
c23775_g1_i3	5.22986	2.65549	193.418	5.70566e-44	1.99124e-42
c30162_g1_i7	5.22891	4.59856	249.375	3.55372e-56	3.14873e-54
c26819_g1_i5	5.22729	1.44658	129.708	4.74624e-30	6.31278e-29
c20024_g1_i3	5.22594	3.88347	152.561	4.77727e-35	8.75536e-34
c22291_g1_i2	5.22593	2.47724	253.524	4.42798e-57	4.25387e-55
c29454_g1_i2	5.22483	1.268	77.2944	1.47281e-18	8.22175e-18
c24719_g1_i1	5.2234	1.03027	81.7972	1.50793e-19	9.10344e-19
c13685_g1_i2	5.22337	3.24311	208.38	3.09894e-47	1.40457e-45
c54314_g1_i1	5.22094	2.81774	76.8473	1.84704e-18	1.02076e-17
c29898_g1_i1	5.22028	0.554251	41.3004	1.30542e-10	3.48016e-10
c64152_g1_i1	5.21966	1.0969	102.044	5.42969e-24	4.63998e-23
c23775_g1_i1	5.21739	2.36621	196.415	1.26518e-44	4.67866e-43
c30224_g1_i1	5.21597	2.18725	57.3575	3.6337e-14	1.36184e-13
c35194_g1_i1	5.2145	6.46816	220.152	8.37966e-50	4.58585e-48
c35324_g1_i1	5.21415	3.79289	218.1	2.34903e-49	1.23395e-47
c29366_g1_i1	5.21306	4.09441	306.866	1.05208e-68	2.75513e-66
c26927_g1_i1	5.20789	2.49445	202.915	4.82792e-46	1.9732e-44
c22517_g1_i4	5.20541	1.83599	130.392	3.36411e-30	4.52383e-29
c22486_g1_i3	5.20452	0.828804	56.8879	4.61365e-14	1.71204e-13
c22631_g1_i1	5.20347	3.09879	216.095	6.43112e-49	3.31427e-47
c31175_g2_i1	5.20176	6.52046	110.482	7.68349e-26	7.58332e-25
c28580_g1_i1	5.20169	7.18499	160.991	6.87189e-37	1.42404e-35
c30739_g11_i1	5.19874	2.52848	162.847	2.70116e-37	5.78752e-36
c30104_g1_i3	5.19785	1.56347	124.534	6.43678e-29	7.96777e-28
c31225_g1_i2	5.19712	5.72512	205.687	1.19904e-46	5.16316e-45
c18448_g1_i1	5.19635	2.58951	264.373	1.91177e-59	2.2529e-57
c58300_g1_i1	5.1956	3.7112	38.1968	6.39581e-10	1.59807e-09
c70003_g1_i1	5.19261	1.92218	89.0617	3.82683e-21	2.63671e-20
c67547_g1_i1	5.19068	2.43483	167.736	2.31056e-38	5.39531e-37
c19382_g1_i2	5.18869	3.08273	324.732	1.34945e-72	4.91825e-70
c20900_g1_i1	5.18802	2.14089	305.622	1.96292e-68	4.95678e-66
c22156_g1_i3	5.18667	3.87474	205.437	1.35949e-46	5.83277e-45
c30110_g1_i4	5.18638	2.12177	289.495	6.40728e-65	1.1557e-62
c30791_g3_i4	5.18547	1.6409	132.975	9.15431e-31	1.27716e-29
c18516_g1_i1	5.18506	1.17599	109.03	1.59851e-25	1.54068e-24
c25857_g1_i1	5.18436	0.745119	173.068	1.5819e-39	4.03583e-38
c81775_g1_i1	5.18427	1.57031	156.722	5.88571e-36	1.14078e-34
c30675_g4_i4	5.18315	5.11685	179.852	5.21979e-41	1.49059e-39
c9044_g1_i1	5.18313	1.1557	133.679	6.42392e-31	9.0733e-30
c31225_g1_i7	5.18078	4.94423	284.734	6.98118e-64	1.16744e-61
c31391_g2_i2	5.17396	4.24669	257.977	4.73683e-58	4.89652e-56
c24203_g1_i2	5.17298	2.1743	161.991	4.15633e-37	8.75157e-36
c29596_g2_i1	5.17161	4.61948	271.255	6.04436e-61	7.85612e-59
c29127_g1_i2	5.17156	1.47474	26.4544	2.6984e-07	5.29216e-07
c16972_g1_i2	5.16917	1.62922	207.069	5.98884e-47	2.6409e-45
c31075_g2_i7	5.16911	1.10914	206.983	6.25201e-47	2.75252e-45
c47908_g1_i1	5.16557	5.79784	137.159	1.11298e-31	1.65116e-30
c30791_g1_i4	5.16506	2.73767	26.9584	2.0788e-07	4.1128e-07
c1537_g1_i1	5.16161	4.07903	247.368	9.73143e-56	8.31003e-54
c28711_g1_i6	5.15952	1.7995	122.381	1.90517e-28	2.26446e-27
c22156_g1_i2	5.15903	3.68634	160.757	7.73288e-37	1.59685e-35
c30074_g3_i2	5.15531	3.0473	222.142	3.08507e-50	1.74227e-48
c25915_g1_i3	5.15397	1.61123	164.128	1.41813e-37	3.10626e-36
c27890_g2_i5	5.15299	6.40059	165.05	8.92041e-38	1.98967e-36
c23566_g1_i3	5.15084	0.891553	72.9449	1.33322e-17	6.80429e-17
c67532_g1_i1	5.14957	3.28722	163.353	2.09442e-37	4.53146e-36
c86499_g1_i1	5.14792	0.592621	41.9675	9.28013e-11	2.51114e-10
c30470_g2_i3	5.14778	1.47775	233.306	1.13359e-52	7.60451e-51
c66383_g1_i1	5.14727	3.32903	115.094	7.50356e-27	7.93994e-26
c83948_g1_i1	5.14614	4.52664	359.04	4.55746e-80	4.13128e-77
c28711_g1_i4	5.14589	1.29471	104.06	1.96273e-24	1.74914e-23
c23103_g1_i2	5.14562	0.996936	103.362	2.79205e-24	2.45847e-23
c31175_g2_i8	5.14504	6.26261	102.252	4.88868e-24	4.19693e-23
c32434_g1_i1	5.14427	2.50579	271.321	5.84858e-61	7.6297e-59
c28979_g3_i1	5.14324	2.64973	173.633	1.19022e-39	3.06914e-38
c23742_g1_i2	5.1425	1.60605	145.002	2.14511e-33	3.56708e-32
c29060_g1_i3	5.14041	2.6884	270.718	7.91583e-61	1.01028e-58
c30631_g1_i1	5.13899	0.499641	42.5713	6.81536e-11	1.87213e-10
c30548_g5_i5	5.13843	5.14366	369.524	2.37568e-82	2.99956e-79
c26807_g1_i2	5.13554	0.985356	65.7601	5.09281e-16	2.27073e-15
c36424_g1_i1	5.1343	1.86137	162.127	3.88065e-37	8.2053e-36
c30548_g1_i13	5.12816	1.65515	198.019	5.65003e-45	2.14549e-43
c50360_g1_i1	5.12781	2.93221	231.652	2.60079e-52	1.69018e-50
c81210_g1_i1	5.12756	1.59664	104.956	1.24862e-24	1.12695e-23
c67657_g1_i1	5.12645	2.75365	248.046	6.92399e-56	6.01435e-54
c40278_g1_i1	5.12399	1.05864	62.8232	2.26114e-15	9.47697e-15
c14767_g1_i1	5.12236	0.52096	18.2779	1.9091e-05	3.22144e-05
c28280_g1_i1	5.12189	5.25491	218.119	2.32673e-49	1.22406e-47
c30791_g5_i1	5.1211	5.23078	129.062	6.5742e-30	8.68202e-29
c66153_g1_i1	5.1203	1.423	117.603	2.11826e-27	2.32063e-26
c31279_g8_i2	5.11986	4.80994	314.008	2.92495e-70	8.8381e-68
c32853_g1_i1	5.1197	1.29872	182.027	1.7496e-41	5.1717e-40
c52474_g1_i1	5.11772	2.7816	231.704	2.533e-52	1.64915e-50
c68681_g1_i1	5.11748	1.87855	121.261	3.35106e-28	3.90732e-27
c10674_g1_i3	5.11126	0.657598	78.2003	9.31024e-19	5.28832e-18
c86377_g1_i1	5.11124	2.37783	96.0813	1.10264e-22	8.53362e-22
c29060_g1_i1	5.11046	3.70228	326.685	5.06838e-73	1.9062e-70
c28774_g2_i1	5.10963	4.65195	233.993	8.02697e-53	5.44679e-51
c51096_g1_i1	5.10898	1.48753	89.6741	2.80812e-21	1.95386e-20
c65458_g1_i1	5.10866	0.897793	44.6939	2.30372e-11	6.60102e-11
c91209_g1_i1	5.10712	2.02331	35.5142	2.53193e-09	5.96902e-09
c16972_g1_i1	5.10697	2.1327	259.327	2.40535e-58	2.56133e-56
c31435_g7_i1	5.1065	7.23769	233.753	9.0566e-53	6.12195e-51
c28580_g1_i3	5.10644	7.46815	146.517	1.0009e-33	1.70037e-32
c9044_g1_i2	5.10628	1.21361	156.113	7.99947e-36	1.53698e-34
c32513_g1_i1	5.10601	2.93845	98.344	3.51664e-23	2.82876e-22
c19463_g1_i1	5.1058	3.73725	134.413	4.43767e-31	6.32091e-30
c46761_g1_i1	5.10309	4.33799	223.798	1.34246e-50	7.87064e-49
c47845_g1_i1	5.10162	4.73956	228.85	1.06211e-51	6.75339e-50
c31435_g7_i5	5.10041	5.68661	278.351	1.71759e-62	2.54184e-60
c88061_g1_i1	5.09736	3.43927	221.449	4.36943e-50	2.43648e-48
c67203_g1_i1	5.0953	0.85194	40.8891	1.61116e-10	4.25451e-10
c25040_g1_i2	5.0953	2.1985	87.3154	9.25251e-21	6.18344e-20
c18115_g2_i1	5.09372	2.71459	142.562	7.32894e-33	1.17773e-31
c29851_g4_i2	5.09046	5.73853	262.831	4.1438e-59	4.77185e-57
c26999_g1_i1	5.08931	6.07949	166.066	5.35109e-38	1.21501e-36
c30386_g1_i3	5.08418	0.712881	57.1029	4.13605e-14	1.54226e-13
c9844_g1_i1	5.08171	1.80955	95.061	1.84605e-22	1.4014e-21
c31001_g2_i7	5.08043	0.558458	45.4182	1.59149e-11	4.62735e-11
c17466_g2_i1	5.07907	3.06208	250.881	1.66849e-56	1.5321e-54
c29851_g4_i5	5.07873	5.72099	258.858	3.04338e-58	3.20216e-56
c27144_g1_i1	5.07797	2.99175	219.476	1.17686e-49	6.33268e-48
c34448_g1_i1	5.07756	2.16323	151.48	8.23136e-35	1.48775e-33
c24698_g1_i2	5.07464	1.22924	132.684	1.06002e-30	1.47249e-29
c9559_g1_i1	5.07433	4.14733	133.68	6.41984e-31	9.0733e-30
c72435_g1_i1	5.07426	4.15853	170.298	6.3706e-39	1.55324e-37
c29396_g1_i2	5.07357	5.69402	127.284	1.61e-29	2.06975e-28
c64868_g1_i1	5.07013	2.51538	97.6688	4.94563e-23	3.93525e-22
c28280_g1_i3	5.0695	4.35462	225.917	4.63131e-51	2.83762e-49
c40196_g1_i1	5.06947	2.43881	129.843	4.43529e-30	5.91255e-29
c31023_g1_i12	5.06545	1.67638	205.951	1.05015e-46	4.53309e-45
c31225_g1_i1	5.06517	6.10834	213.188	2.76935e-48	1.37314e-46
c27895_g1_i2	5.06297	3.94655	206.676	7.29765e-47	3.19299e-45
c22156_g1_i1	5.06238	4.292	188.267	7.59661e-43	2.49826e-41
c29272_g1_i9	5.06207	4.42354	92.7187	6.02817e-22	4.41047e-21
c9467_g1_i1	5.06082	0.77907	15.3114	9.11666e-05	0.000145122
c26434_g1_i2	5.06065	5.46825	148.964	2.92089e-34	5.12213e-33
c29348_g1_i3	5.06044	3.71715	351.223	2.29476e-78	1.59072e-75
c64549_g1_i1	5.0604	2.454	150.305	1.48689e-34	2.65084e-33
c13436_g1_i1	5.05985	1.95042	213.417	2.46783e-48	1.22708e-46
c92971_g1_i1	5.05956	2.1387	200.024	2.06346e-45	8.08753e-44
c54467_g1_i1	5.05897	2.08309	121.198	3.45866e-28	4.03146e-27
c25471_g2_i1	5.0559	1.92031	143.695	4.14283e-33	6.75873e-32
c45214_g1_i1	5.05233	4.14396	125.092	4.85799e-29	6.06871e-28
c26359_g2_i1	5.05183	3.59685	285.781	4.12937e-64	7.05244e-62
c67246_g1_i1	5.05084	1.57836	154.145	2.15347e-35	4.04096e-34
c28674_g1_i2	5.05013	8.13035	185.579	2.93373e-42	9.17843e-41
c49379_g1_i1	5.04999	3.6947	216.944	4.19702e-49	2.18202e-47
c87673_g1_i1	5.04984	1.15586	106.318	6.27908e-25	5.79442e-24
c73798_g1_i1	5.04963	3.64602	219.492	1.16743e-49	6.29151e-48
c26999_g1_i2	5.0493	3.68825	137.688	8.52736e-32	1.27524e-30
c55352_g1_i1	5.04892	0.919799	89.7627	2.68508e-21	1.87267e-20
c23413_g2_i1	5.04823	1.22227	77.7233	1.18533e-18	6.6696e-18
c532_g1_i1	5.04818	5.39874	249.824	2.83661e-56	2.55823e-54
c29366_g1_i6	5.04657	2.64483	224.719	8.45514e-51	5.00695e-49
c51596_g1_i1	5.04613	1.28354	134.724	3.79378e-31	5.43002e-30
c1920_g1_i1	5.04523	3.98596	151.665	7.50062e-35	1.35845e-33
c1964_g1_i1	5.04457	1.00155	76.2412	2.51054e-18	1.36947e-17
c27647_g2_i1	5.0445	2.6128	135.953	2.04314e-31	2.97614e-30
c28212_g2_i2	5.04391	5.17166	148.362	3.95429e-34	6.8967e-33
c34198_g1_i1	5.04182	2.82551	127.426	1.49888e-29	1.93183e-28
c1428_g1_i1	5.04146	0.847393	51.6514	6.62831e-13	2.2036e-12
c30746_g2_i25	5.04108	2.41258	182.298	1.52678e-41	4.53202e-40
c48229_g1_i1	5.04046	1.70344	179.628	5.84403e-41	1.65947e-39
c30358_g1_i7	5.0397	2.85525	149.121	2.69782e-34	4.74036e-33
c30714_g3_i3	5.03543	8.16323	141.963	9.90714e-33	1.57983e-31
c27142_g1_i4	5.03506	1.47743	224.99	7.37996e-51	4.40715e-49
c48775_g1_i1	5.03316	0.955077	127.81	1.23548e-29	1.59993e-28
c3052_g1_i1	5.03172	8.40434	156.761	5.77366e-36	1.12029e-34
c26058_g1_i2	5.03121	0.72852	82.941	8.45381e-20	5.1995e-19
c25921_g1_i1	5.02815	2.54014	94.1513	2.9231e-22	2.18756e-21
c30024_g1_i3	5.02534	4.70874	243.16	8.04749e-55	6.43672e-53
c29596_g2_i2	5.02463	4.72484	272.327	3.53033e-61	4.69202e-59
c25070_g1_i1	5.0221	5.19925	185.156	3.62841e-42	1.12819e-40
c29348_g1_i2	5.02075	3.43236	297.094	1.41536e-66	2.97841e-64
c27626_g2_i1	5.0204	1.78052	86.4208	1.45447e-20	9.57185e-20
c30791_g1_i5	5.01894	3.17425	26.1312	3.18995e-07	6.21551e-07
c30714_g3_i2	5.01568	7.51417	157.292	4.41883e-36	8.674e-35
c23641_g1_i2	5.01489	2.08969	195.577	1.92798e-44	7.02677e-43
c6857_g1_i1	5.01462	3.41782	202.94	4.76779e-46	1.95087e-44
c26927_g1_i2	5.01377	2.60235	241.365	1.98179e-54	1.55005e-52
c30463_g2_i3	5.01307	1.30969	84.7372	3.40784e-20	2.17311e-19
c16375_g1_i1	5.01205	3.33986	110.625	7.14787e-26	7.06651e-25
c32364_g1_i1	5.01131	2.31346	118.107	1.64307e-27	1.81523e-26
c18763_g1_i2	5.01105	4.14298	197.303	8.09741e-45	3.02929e-43
c20709_g1_i2	5.00856	5.89065	276.577	4.1844e-62	6.01346e-60
c28212_g1_i7	5.00568	6.18642	193.85	4.5929e-44	1.61726e-42
c5495_g1_i2	5.0037	2.0699	177.703	1.53773e-40	4.24714e-39
c3145_g1_i1	5.00213	1.54433	26.6622	2.42311e-07	4.76919e-07
c29414_g1_i2	5.00037	1.12305	122.376	1.90994e-28	2.26889e-27
c30773_g1_i24	5.00016	1.20098	114.498	1.01364e-26	1.06304e-25
c31156_g2_i1	4.99969	8.01734	174.12	9.31847e-40	2.42589e-38
c69563_g1_i1	4.99863	0.929389	137.897	7.67407e-32	1.15153e-30
c4837_g1_i1	4.99348	1.97634	106.903	4.67477e-25	4.34799e-24
c29829_g2_i1	4.99213	8.61704	226.84	2.91378e-51	1.80721e-49
c29264_g1_i3	4.99106	1.17189	83.5506	6.21064e-20	3.87376e-19
c28376_g1_i1	4.98961	1.49163	105.817	8.08882e-25	7.39881e-24
c15931_g1_i2	4.98884	0.718751	119.982	6.38248e-28	7.27167e-27
c30896_g2_i10	4.98768	2.07532	222.122	3.11542e-50	1.75661e-48
c26091_g1_i2	4.98468	0.789106	49.8252	1.68076e-12	5.38077e-12
c17300_g1_i1	4.98451	2.33771	181.956	1.81321e-41	5.35526e-40
c31363_g1_i14	4.98293	0.620797	68.9964	9.86456e-17	4.66046e-16
c29634_g4_i2	4.98053	0.665559	47.2077	6.38481e-12	1.93173e-11
c30135_g1_i10	4.97821	1.23239	164.69	1.06912e-37	2.37119e-36
c37822_g1_i1	4.97789	2.65977	56.2082	6.51878e-14	2.38496e-13
c27142_g1_i6	4.97683	1.32753	149.768	1.9479e-34	3.44665e-33
c31093_g1_i3	4.97662	2.60555	103.255	2.94686e-24	2.58962e-23
c30790_g7_i5	4.97657	4.45318	169.261	1.07318e-38	2.57397e-37
c27099_g1_i2	4.97623	7.45927	158.88	1.98773e-36	3.98821e-35
c31242_g9_i1	4.9754	4.36658	225.25	6.47633e-51	3.91381e-49
c53778_g1_i1	4.97435	0.866095	67.2256	2.42154e-16	1.10863e-15
c28159_g1_i1	4.97163	1.99707	83.034	8.06534e-20	4.97269e-19
c30714_g3_i1	4.97154	7.61635	152.727	4.39427e-35	8.07436e-34
c63554_g1_i1	4.97138	4.41144	243.774	5.91241e-55	4.76131e-53
c69402_g1_i1	4.96936	2.26861	163.325	2.12393e-37	4.5925e-36
c36372_g1_i1	4.9682	1.48331	14.5461	0.000136771	0.000214472
c27499_g2_i1	4.96715	2.83589	138.81	4.84689e-32	7.37315e-31
c30090_g1_i5	4.96713	3.95808	178.249	1.16896e-40	3.25403e-39
c35382_g1_i1	4.96707	2.22634	225.856	4.77725e-51	2.92197e-49
c48120_g1_i1	4.9662	7.09921	127.223	1.66042e-29	2.13225e-28
c91571_g1_i1	4.96602	2.27502	126.126	2.88627e-29	3.6586e-28
c31311_g7_i1	4.9636	4.14092	194.563	3.20977e-44	1.15086e-42
c20046_g1_i1	4.96343	2.99404	175.943	3.7267e-40	1.0019e-38
c30311_g1_i2	4.96291	4.32424	140.854	1.73126e-32	2.7082e-31
c31156_g2_i2	4.96033	8.90967	175.812	3.97907e-40	1.06651e-38
c23176_g1_i2	4.95745	3.41968	320.262	1.27022e-71	4.35982e-69
c31381_g2_i2	4.95338	2.39384	176.613	2.66119e-40	7.24257e-39
c39213_g1_i1	4.95138	3.47196	336.768	3.22634e-75	1.48072e-72
c26971_g1_i1	4.95079	2.88455	147.53	6.00935e-34	1.03583e-32
c83029_g1_i1	4.94934	1.50688	105.208	1.09993e-24	9.96048e-24
c63658_g1_i1	4.94919	7.5145	78.2949	8.87513e-19	5.05253e-18
c29714_g1_i4	4.94426	2.81962	228.388	1.33919e-51	8.45434e-50
c19159_g1_i1	4.94309	2.32598	243.035	8.57164e-55	6.82507e-53
c84644_g1_i1	4.94298	2.65793	33.8269	6.02394e-09	1.36638e-08
c28742_g2_i4	4.94235	6.04109	118.658	1.24422e-27	1.38716e-26
c11005_g1_i1	4.94142	2.69312	133.215	8.11331e-31	1.13596e-29
c26999_g2_i1	4.94116	5.83498	115.331	6.66143e-27	7.07424e-26
c83360_g1_i1	4.93901	3.25758	190.359	2.65476e-43	8.94698e-42
c24296_g1_i1	4.93847	5.32265	100.488	1.19099e-23	9.90707e-23
c29026_g1_i3	4.93734	3.65866	129.182	6.18679e-30	8.18262e-29
c22791_g1_i2	4.93721	3.41358	51.7328	6.35917e-13	2.11871e-12
c3079_g1_i2	4.93648	2.37261	52.726	3.83475e-13	1.30682e-12
c29867_g1_i1	4.93531	2.78298	187.09	1.3727e-42	4.44406e-41
c84174_g1_i1	4.93454	1.21325	118.015	1.72057e-27	1.89611e-26
c30686_g9_i6	4.93451	1.5626	30.2128	3.87145e-08	8.15085e-08
c28194_g1_i4	4.934	2.86109	148.95	2.94156e-34	5.15583e-33
c20046_g1_i4	4.93359	3.33902	213.131	2.84951e-48	1.40893e-46
c28692_g1_i3	4.92965	3.67203	250.074	2.50209e-56	2.27395e-54
c30788_g3_i5	4.92868	3.7252	124.129	7.89302e-29	9.70581e-28
c11527_g1_i1	4.92687	3.18451	341.317	3.29617e-76	1.82077e-73
c30090_g1_i3	4.92592	3.85653	157.351	4.28902e-36	8.42856e-35
c21191_g1_i2	4.92589	8.66615	91.6536	1.0326e-21	7.42734e-21
c21191_g1_i1	4.92539	6.61636	111.232	5.2636e-26	5.25364e-25
c47847_g1_i1	4.92468	0.674849	126.765	2.09144e-29	2.67217e-28
c30135_g1_i3	4.92342	1.60977	198.415	4.6323e-45	1.76282e-43
c31225_g1_i8	4.92247	3.36792	337.27	2.50836e-75	1.16681e-72
c12061_g1_i1	4.92214	2.42032	155.592	1.03941e-35	1.98628e-34
c8493_g1_i1	4.92039	3.49878	104.045	1.97752e-24	1.76143e-23
c29348_g1_i5	4.91993	3.50324	281.236	4.03963e-63	6.34725e-61
c18823_g1_i1	4.91936	1.45536	48.6955	2.98948e-12	9.33713e-12
c25921_g1_i3	4.91639	0.984193	50.6183	1.12193e-12	3.64825e-12
c29829_g11_i1	4.91614	4.25399	204.83	1.84483e-46	7.84841e-45
c30444_g6_i1	4.9144	8.46858	211.99	5.05449e-48	2.45793e-46
c67134_g1_i1	4.91433	0.920174	68.9052	1.03312e-16	4.87247e-16
c29851_g4_i3	4.91235	5.74321	260.282	1.48944e-58	1.60538e-56
c82923_g1_i1	4.90711	1.53132	78.6718	7.33358e-19	4.20201e-18
c13685_g1_i1	4.90684	3.78216	185.364	3.26786e-42	1.02057e-40
c29829_g10_i1	4.90562	4.26929	164.481	1.18762e-37	2.6274e-36
c3857_g1_i1	4.90542	1.64106	117.247	2.53503e-27	2.76523e-26
c69275_g1_i1	4.89999	1.26954	51.0195	9.14549e-13	2.99926e-12
c13340_g1_i1	4.8993	1.77337	73.305	1.11087e-17	5.70489e-17
c49041_g1_i1	4.89707	3.58482	214.175	1.68655e-48	8.5178e-47
c28280_g1_i5	4.89656	3.57595	254.901	2.21866e-57	2.17878e-55
c22833_g1_i5	4.89539	2.06017	56.7692	4.90093e-14	1.81484e-13
c15106_g1_i1	4.89535	1.61897	236.728	2.03319e-53	1.47596e-51
c6611_g1_i1	4.89509	3.17067	194.848	2.78073e-44	1.00313e-42
c28204_g1_i1	4.89502	0.563007	41.5032	1.17677e-10	3.15266e-10
c11470_g1_i2	4.89424	5.33448	181.717	2.04463e-41	6.00863e-40
c26927_g1_i4	4.89397	2.94109	196.617	1.1433e-44	4.24125e-43
c26305_g1_i4	4.8915	0.994641	118.076	1.66898e-27	1.84098e-26
c30090_g1_i8	4.88949	4.13032	208.675	2.67278e-47	1.21924e-45
c19077_g1_i2	4.88908	1.35704	47.0011	7.09454e-12	2.13458e-11
c26166_g1_i2	4.88773	0.806709	103.156	3.09824e-24	2.71927e-23
c31043_g4_i19	4.88626	4.52912	177.947	1.36056e-40	3.77549e-39
c29366_g1_i4	4.8854	2.54489	200.525	1.60393e-45	6.36406e-44
c28996_g1_i2	4.88528	4.84238	265.102	1.32558e-59	1.57259e-57
c63562_g1_i1	4.88445	2.30741	168.456	1.60853e-38	3.80633e-37
c18049_g1_i2	4.88307	0.405016	33.7441	6.28601e-09	1.42372e-08
c69970_g1_i1	4.88109	2.12087	82.7525	9.29996e-20	5.69713e-19
c48024_g1_i1	4.87758	4.23954	198.473	4.49754e-45	1.71338e-43
c21009_g1_i3	4.87535	1.81994	218.625	1.80408e-49	9.54787e-48
c66436_g1_i1	4.87444	1.43553	141.83	1.05924e-32	1.68302e-31
c29366_g1_i5	4.87423	2.15059	225.233	6.53139e-51	3.94034e-49
c25857_g2_i1	4.87401	4.11734	205.033	1.66563e-46	7.10314e-45
c4659_g1_i1	4.87326	1.3155	128.705	7.86847e-30	1.03447e-28
c25070_g1_i2	4.87255	5.76669	182.945	1.10271e-41	3.30375e-40
c7064_g1_i2	4.8708	6.37711	141.867	1.03958e-32	1.65327e-31
c49313_g1_i1	4.86984	1.46353	114.597	9.64144e-27	1.01264e-25
c30686_g9_i7	4.8697	0.615259	14.1373	0.000169941	0.000264074
c24945_g1_i1	4.86908	3.71242	257.138	7.21835e-58	7.33306e-56
c22589_g1_i4	4.86902	1.35007	94.2426	2.79131e-22	2.09248e-21
c29498_g2_i5	4.86825	2.06834	76.7149	1.9751e-18	1.08881e-17
c19117_g1_i1	4.86824	1.76253	129.436	5.44561e-30	7.22125e-29
c28001_g1_i1	4.86693	3.62693	221.958	3.38228e-50	1.90404e-48
c31210_g2_i21	4.86503	4.32081	203.533	3.53833e-46	1.46476e-44
c17203_g1_i1	4.86087	1.36154	93.5954	3.87083e-22	2.87008e-21
c92696_g1_i1	4.86018	2.09061	200.094	1.99259e-45	7.82712e-44
c23227_g1_i2	4.85921	2.43764	60.8706	6.09528e-15	2.45737e-14
c30074_g2_i5	4.85906	1.69423	277.613	2.48777e-62	3.6343e-60
c11470_g1_i1	4.85832	5.19027	173.234	1.45538e-39	3.72032e-38
c7777_g1_i1	4.85697	3.24316	172.137	2.52636e-39	6.34787e-38
c6881_g1_i2	4.85542	1.2329	53.3808	2.74763e-13	9.50275e-13
c1333_g1_i1	4.85518	1.56382	99.5738	1.88988e-23	1.55127e-22
c22906_g2_i2	4.85233	2.19233	39.5811	3.14715e-10	8.0929e-10
c28631_g1_i5	4.85232	2.12479	226.319	3.78648e-51	2.33619e-49
c24876_g1_i1	4.85111	3.43737	319.704	1.68031e-71	5.71192e-69
c20709_g1_i3	4.84925	5.18062	266.742	5.81964e-60	7.09454e-58
c27895_g1_i1	4.84692	2.60236	151.328	8.8853e-35	1.60348e-33
c25155_g2_i2	4.84647	3.92825	298.898	5.72506e-67	1.27294e-64
c30293_g2_i8	4.84382	0.887535	81.5844	1.6793e-19	1.00932e-18
c29728_g1_i2	4.84378	2.5257	188.649	6.26885e-43	2.06738e-41
c51354_g1_i1	4.84266	4.04451	260.478	1.35011e-58	1.46863e-56
c22632_g1_i2	4.8414	3.59349	208.655	2.69927e-47	1.22815e-45
c30309_g1_i1	4.83813	1.49868	168.509	1.56641e-38	3.7141e-37
c31210_g2_i16	4.83534	5.04868	190.85	2.07351e-43	7.06894e-42
c19129_g1_i3	4.83507	1.66328	73.3176	1.10379e-17	5.67103e-17
c34615_g1_i1	4.83399	2.40169	138.651	5.25078e-32	7.96698e-31
c7064_g1_i1	4.83264	6.89598	157.718	3.56623e-36	7.05127e-35
c64290_g1_i1	4.83008	1.38965	75.1316	4.40354e-18	2.34385e-17
c41510_g1_i1	4.82701	3.88384	17.457	2.93875e-05	4.87948e-05
c19463_g1_i2	4.82597	0.801207	39.4268	3.40583e-10	8.73204e-10
c30470_g2_i2	4.82575	1.30505	191.105	1.82459e-43	6.25046e-42
c24719_g1_i3	4.82516	1.18529	95.2651	1.66521e-22	1.26793e-21
c81520_g1_i1	4.8245	3.94854	135.583	2.462e-31	3.56571e-30
c30135_g1_i4	4.82439	1.21338	114.561	9.81831e-27	1.03091e-25
c49319_g1_i1	4.82062	4.09132	87.8305	7.13126e-21	4.81496e-20
c11527_g1_i2	4.81986	3.38875	372.196	6.22422e-83	8.1498e-80
c30209_g1_i2	4.81718	1.65965	119.728	7.25598e-28	8.21392e-27
c30435_g6_i2	4.81652	7.39497	255.456	1.67881e-57	1.67186e-55
c22170_g1_i1	4.81334	3.73924	106.816	4.88433e-25	4.53694e-24
c29366_g1_i3	4.81223	3.38068	295.922	2.5485e-66	5.23821e-64
c30095_g2_i1	4.81214	3.74172	261.504	8.06698e-59	8.94019e-57
c28758_g1_i6	4.81208	1.8891	120.988	3.84369e-28	4.45527e-27
c28742_g2_i3	4.81184	6.89564	117.835	1.88442e-27	2.07216e-26
c81831_g1_i1	4.81094	2.56221	149.064	2.77669e-34	4.87652e-33
c31531_g1_i1	4.80991	1.64573	124.439	6.75338e-29	8.34214e-28
c30078_g2_i4	4.80939	1.83127	35.2047	2.96807e-09	6.94948e-09
c28709_g1_i1	4.80926	5.91321	268.244	2.73894e-60	3.43367e-58
c29219_g1_i3	4.80922	1.75993	170.269	6.46431e-39	1.575e-37
c31225_g1_i9	4.80667	4.20636	335.174	7.17633e-75	3.17131e-72
c27142_g1_i2	4.80578	1.58147	199.651	2.48835e-45	9.70978e-44
c21256_g1_i2	4.80543	1.95525	130.395	3.35861e-30	4.51815e-29
c63703_g1_i1	4.80467	3.52152	235.46	3.84335e-53	2.69057e-51
c81150_g1_i1	4.80301	0.979685	109.795	1.08656e-25	1.06085e-24
c28571_g1_i4	4.80294	0.951638	150.253	1.52664e-34	2.71896e-33
c30435_g6_i1	4.79604	7.13012	248.55	5.37687e-56	4.69354e-54
c22517_g1_i3	4.79463	1.26878	79.7386	4.27373e-19	2.49075e-18
c36954_g1_i1	4.79238	1.19441	173.524	1.25776e-39	3.23622e-38
c31427_g6_i2	4.79165	5.09625	123.988	8.47538e-29	1.03894e-27
c28711_g1_i5	4.7915	0.678881	46.9989	7.10252e-12	2.1368e-11
c58942_g1_i1	4.78919	3.13973	164.402	1.23562e-37	2.72676e-36
c17284_g1_i1	4.78832	0.862518	114.208	1.17318e-26	1.22672e-25
c5302_g1_i2	4.78744	0.877474	88.1687	6.01046e-21	4.08003e-20
c28711_g1_i1	4.78737	0.925915	72.2956	1.85262e-17	9.33919e-17
c37665_g1_i1	4.7828	7.98867	193.514	5.43739e-44	1.90137e-42
c25152_g2_i1	4.7826	1.06096	39.8584	2.73062e-10	7.05464e-10
c87587_g1_i1	4.77811	2.87098	114.321	1.10849e-26	1.16011e-25
c17496_g1_i2	4.7781	1.52338	127.97	1.13961e-29	1.48012e-28
c21023_g1_i1	4.77555	3.63177	147.742	5.40226e-34	9.3346e-33
c91765_g1_i1	4.77521	0.958704	86.4459	1.4361e-20	9.45624e-20
c29396_g1_i3	4.77483	5.71968	137.032	1.18651e-31	1.75436e-30
c22261_g2_i1	4.77413	1.54081	67.5025	2.10425e-16	9.67001e-16
c2837_g1_i1	4.77337	1.7956	138.032	7.17248e-32	1.07764e-30
c30284_g1_i3	4.77124	1.60628	74.9602	4.80295e-18	2.54723e-17
c29906_g2_i1	4.77118	2.63091	235.263	4.24322e-53	2.95879e-51
c25228_g1_i1	4.76847	1.08459	45.933	1.2237e-11	3.59793e-11
c3359_g1_i1	4.76662	1.18391	85.6862	2.10882e-20	1.37147e-19
c22816_g1_i2	4.76584	5.72089	207.297	5.34128e-47	2.37224e-45
c25921_g1_i2	4.76467	0.833211	45.4372	1.5761e-11	4.58563e-11
c30727_g1_i3	4.76368	1.90806	174.967	6.08783e-40	1.61095e-38
c23176_g1_i3	4.76351	3.25388	264.948	1.432e-59	1.69316e-57
c30444_g10_i1	4.76296	3.96501	101.801	6.13762e-24	5.21594e-23
c48410_g1_i1	4.76246	0.483058	27.0263	2.00704e-07	3.97728e-07
c49522_g1_i1	4.76203	2.04398	117.94	1.7875e-27	1.96803e-26
c30849_g4_i1	4.76141	3.07004	183.867	6.93574e-42	2.11561e-40
c19638_g1_i1	4.76077	3.46681	161.337	5.77624e-37	1.20334e-35
c24945_g1_i2	4.76024	2.79651	190.338	2.68253e-43	9.03194e-42
c26083_g3_i1	4.76004	3.37975	175.41	4.87205e-40	1.29896e-38
c29478_g1_i1	4.75978	4.23638	142.842	6.3632e-33	1.02533e-31
c23176_g1_i1	4.75954	4.03915	295.251	3.56791e-66	7.29111e-64
c67057_g1_i1	4.75556	3.23814	223.78	1.35495e-50	7.9307e-49
c48015_g1_i1	4.75548	3.8202	158.997	1.87421e-36	3.76471e-35
c2117_g2_i1	4.75501	3.77871	190.401	2.59959e-43	8.77777e-42
c28280_g1_i6	4.75476	3.7827	275.098	8.78535e-62	1.21799e-59
c28280_g1_i2	4.75309	3.4283	238.651	7.74276e-54	5.77489e-52
c15696_g1_i1	4.75271	5.91072	151.846	6.84681e-35	1.24258e-33
c27890_g2_i4	4.7527	5.3333	147.626	5.72671e-34	9.8904e-33
c8861_g1_i1	4.74906	2.45416	202.288	6.61611e-46	2.68233e-44
c29570_g1_i1	4.74831	7.51426	283.041	1.63267e-63	2.64769e-61
c20602_g1_i1	4.7467	2.76501	225.481	5.76681e-51	3.50299e-49
c24876_g1_i3	4.74613	2.91264	255.021	2.08841e-57	2.05659e-55
c23015_g1_i1	4.74553	5.33848	169.503	9.49919e-39	2.28608e-37
c84234_g1_i1	4.74423	1.53665	199.509	2.67293e-45	1.04185e-43
c22367_g1_i3	4.74395	1.40583	164.061	1.46688e-37	3.20511e-36
c33303_g1_i1	4.74317	2.47092	272.84	2.72879e-61	3.65421e-59
c48647_g1_i1	4.74259	4.60465	343.5	1.10306e-76	6.28977e-74
c30162_g1_i9	4.74257	4.48433	182.712	1.23952e-41	3.69795e-40
c30019_g2_i4	4.74091	2.75058	137.079	1.15869e-31	1.71538e-30
c37269_g1_i1	4.73981	1.61557	122.409	1.87836e-28	2.23512e-27
c34808_g1_i1	4.73975	1.99077	73.5339	9.89218e-18	5.1091e-17
c23566_g1_i2	4.73893	2.49676	99.6291	1.83784e-23	1.5103e-22
c29098_g2_i1	4.73828	1.23654	12.945	0.000320778	0.000486882
c71692_g1_i1	4.7379	5.14309	206.02	1.01453e-46	4.38467e-45
c30419_g5_i1	4.73784	3.41207	251.16	1.45053e-56	1.33543e-54
c28631_g1_i3	4.73364	2.07579	253.742	3.96981e-57	3.84506e-55
c49657_g1_i1	4.73147	2.79239	65.8773	4.79889e-16	2.14455e-15
c28584_g1_i1	4.72969	5.32342	204.535	2.13963e-46	8.99432e-45
c24554_g1_i1	4.72508	2.62343	272.704	2.92088e-61	3.89667e-59
c29471_g2_i2	4.72239	4.23179	57.6986	3.05517e-14	1.15259e-13
c30408_g1_i1	4.7212	4.76024	272.207	3.74841e-61	4.9632e-59
c29348_g1_i4	4.72041	3.46671	300.621	2.41233e-67	5.48874e-65
c23227_g1_i1	4.71885	1.72085	171.199	4.04831e-39	1.00265e-37
c49955_g1_i1	4.71778	2.83892	120.649	4.56021e-28	5.25651e-27
c29429_g1_i4	4.71774	4.09501	51.9402	5.72182e-13	1.91538e-12
c28996_g1_i1	4.71644	1.72311	207.934	3.87753e-47	1.74184e-45
c40070_g1_i1	4.71397	1.77772	117.88	1.84164e-27	2.02638e-26
c29740_g2_i1	4.71375	2.34522	187.209	1.2931e-42	4.19402e-41
c30074_g2_i8	4.7126	1.50824	210.072	1.32471e-47	6.2112e-46
c21009_g1_i2	4.71164	2.07608	211.521	6.39906e-48	3.0821e-46
c29529_g2_i1	4.71147	2.88607	167.478	2.63006e-38	6.12116e-37
c30625_g9_i6	4.70571	3.19608	149.902	1.82143e-34	3.23421e-33
c27142_g1_i1	4.70506	1.45867	247.376	9.69293e-56	8.29719e-54
c29335_g2_i1	4.70359	1.06525	57.7079	3.04074e-14	1.14727e-13
c36517_g1_i1	4.70345	0.487843	60.988	5.74246e-15	2.32281e-14
c24082_g2_i1	4.69947	1.64977	189.959	3.24579e-43	1.08458e-41
c31022_g7_i1	4.69865	3.88951	235.079	4.65412e-53	3.21362e-51
c5577_g1_i1	4.69816	3.06558	183.109	1.01525e-41	3.05464e-40
c72482_g1_i1	4.69574	1.16413	82.7546	9.29016e-20	5.6931e-19
c1498_g1_i2	4.69554	1.77736	39.0348	4.16321e-10	1.0594e-09
c18388_g1_i1	4.6953	1.14682	91.3441	1.20741e-21	8.63554e-21
c93331_g1_i1	4.69416	0.798178	92.103	8.22808e-22	5.95836e-21
c30358_g1_i1	4.69385	2.38437	150.589	1.28868e-34	2.30793e-33
c82288_g1_i1	4.6929	1.69613	130.812	2.72258e-30	3.68355e-29
c22602_g1_i2	4.69101	3.5483	194.092	4.06707e-44	1.43783e-42
c30090_g1_i1	4.69038	3.56327	170.115	6.9826e-39	1.69427e-37
c4244_g1_i1	4.68929	2.08883	185.888	2.51134e-42	7.93418e-41
c2051_g1_i1	4.68915	2.56744	243.084	8.36205e-55	6.67322e-53
c30470_g2_i4	4.68698	0.935983	156.598	6.26484e-36	1.20896e-34
c30468_g4_i1	4.68521	3.45368	183.081	1.02953e-41	3.09499e-40
c30852_g3_i5	4.68459	3.63287	178.464	1.04886e-40	2.93127e-39
c28813_g1_i1	4.6845	2.81064	200.269	1.82399e-45	7.20485e-44
c28631_g1_i7	4.68404	2.23318	279.436	9.96743e-63	1.51235e-60
c12167_g1_i1	4.68369	1.31826	69.272	8.57778e-17	4.07321e-16
c27932_g1_i4	4.68313	0.803372	78.0276	1.01608e-18	5.7539e-18
c29716_g3_i1	4.68177	2.03985	163.72	1.74134e-37	3.79542e-36
c26728_g2_i1	4.67856	1.26223	146.932	8.12197e-34	1.38914e-32
c5495_g1_i1	4.67521	3.46577	292.755	1.24822e-65	2.41721e-63
c30255_g3_i1	4.67475	2.35181	138.464	5.76925e-32	8.73117e-31
c81368_g1_i1	4.67424	5.94953	306.464	1.28665e-68	3.32022e-66
c31043_g4_i12	4.67376	4.2509	147.929	4.91704e-34	8.52954e-33
c23015_g1_i2	4.67355	4.96537	124.116	7.94618e-29	9.76777e-28
c8967_g1_i1	4.67336	0.557835	30.9299	2.67523e-08	5.71155e-08
c25228_g1_i2	4.6724	0.966101	45.2101	1.76985e-11	5.12362e-11
c25111_g1_i1	4.67204	0.779193	18.6909	1.53715e-05	2.61553e-05
c26176_g1_i2	4.66603	1.66637	155.556	1.05824e-35	2.02118e-34
c30074_g6_i1	4.66523	2.72755	156.347	7.11056e-36	1.37066e-34
c29389_g2_i2	4.66411	0.856779	41.5197	1.16686e-10	3.12801e-10
c29818_g6_i2	4.66355	1.68462	112.772	2.42052e-26	2.47965e-25
c184_g1_i2	4.6611	0.910874	63.7793	1.39171e-15	5.95942e-15
c17440_g1_i1	4.66008	0.829286	65.5172	5.76076e-16	2.5584e-15
c26_g1_i1	4.65917	3.07002	51.9625	5.65702e-13	1.89477e-12
c89882_g1_i1	4.65902	0.460367	50.3262	1.30202e-12	4.21447e-12
c3908_g1_i1	4.65779	0.455854	12.8561	0.000336382	0.000509475
c6384_g1_i1	4.6567	2.79177	122.807	1.53672e-28	1.84162e-27
c24876_g1_i2	4.65663	3.02107	330.496	7.49309e-74	2.97644e-71
c22190_g1_i1	4.65572	4.51537	184.325	5.50971e-42	1.69231e-40
c52966_g1_i1	4.655	2.73887	208.194	3.40359e-47	1.53478e-45
c29982_g1_i3	4.65409	0.537016	63.0497	2.01551e-15	8.48368e-15
c31135_g1_i4	4.65002	3.97524	293.745	7.59739e-66	1.49217e-63
c28251_g2_i2	4.64887	5.53978	196.766	1.06084e-44	3.94778e-43
c48713_g1_i1	4.64727	1.99305	160.733	7.8269e-37	1.61438e-35
c30852_g3_i8	4.64703	3.24834	130.102	3.89288e-30	5.20714e-29
c41100_g1_i1	4.6456	1.40829	91.0899	1.37292e-21	9.77774e-21
c23264_g1_i3	4.64506	1.66617	123.631	1.01481e-28	1.23712e-27
c47736_g1_i1	4.6385	2.97741	201.794	8.47845e-46	3.42167e-44
c67580_g1_i1	4.63743	1.01166	100.559	1.14924e-23	9.5733e-23
c28043_g1_i4	4.63306	0.512488	60.2126	8.51453e-15	3.38256e-14
c83059_g1_i1	4.63108	2.4168	105.874	7.85659e-25	7.19011e-24
c27266_g1_i2	4.62899	2.51073	210.82	9.09993e-48	4.32406e-46
c30919_g1_i1	4.6271	4.17356	241.122	2.23877e-54	1.74718e-52
c37379_g1_i1	4.62526	0.830226	26.3241	2.88659e-07	5.64559e-07
c65415_g1_i1	4.625	3.08713	129.554	5.13108e-30	6.81184e-29
c2268_g1_i1	4.62317	2.77764	15.648	7.62941e-05	0.000122212
c12669_g1_i1	4.62123	4.186	112.639	2.58884e-26	2.64978e-25
c51049_g1_i1	4.61966	1.10977	90.4039	1.94184e-21	1.36916e-20
c443_g1_i1	4.61954	2.78047	279.459	9.85209e-63	1.5013e-60
c20660_g1_i1	4.61568	5.13909	274.969	9.37393e-62	1.29452e-59
c12899_g1_i1	4.61466	3.30411	251.878	1.01179e-56	9.3884e-55
c10011_g1_i2	4.61412	3.26066	183.152	9.93902e-42	2.99807e-40
c28584_g1_i2	4.61268	4.3049	181.156	2.71061e-41	7.8806e-40
c25006_g1_i2	4.61227	2.49732	62.7134	2.39082e-15	1.00015e-14
c8861_g1_i2	4.61224	3.42009	340.468	5.04684e-76	2.74494e-73
c81645_g1_i1	4.60956	1.09129	83.0149	8.14377e-20	5.01755e-19
c20869_g1_i2	4.60815	6.70586	169.073	1.17934e-38	2.82666e-37
c30761_g1_i2	4.60773	3.55558	334.562	9.75259e-75	4.20468e-72
c30631_g1_i4	4.60569	0.286881	30.4231	3.47366e-08	7.3509e-08
c30746_g2_i26	4.60254	4.42912	274.417	1.23674e-61	1.68812e-59
c9010_g1_i1	4.60194	3.53274	220.174	8.28908e-50	4.54771e-48
c34834_g1_i1	4.60115	0.931472	95.8348	1.24883e-22	9.61449e-22
c22676_g1_i1	4.60052	2.29108	149.286	2.48385e-34	4.37308e-33
c28571_g1_i3	4.5992	0.897244	141.333	1.36056e-32	2.14731e-31
c30055_g1_i1	4.59872	2.89907	18.1009	2.09506e-05	3.52296e-05
c30440_g3_i3	4.5977	3.8943	263.234	3.38531e-59	3.91114e-57
c30440_g3_i6	4.59546	0.850131	13.9739	0.000185369	0.000287214
c31931_g1_i1	4.59372	3.3801	155.079	1.34596e-35	2.55689e-34
c22602_g1_i3	4.59282	5.47507	332.073	3.398e-74	1.3808e-71
c22816_g1_i3	4.59162	4.56127	207.382	5.11644e-47	2.27524e-45
c8825_g1_i1	4.5916	1.61863	137.806	8.03651e-32	1.20286e-30
c30689_g4_i1	4.59155	1.19702	84.6209	3.61429e-20	2.29896e-19
c23044_g2_i1	4.59002	0.911558	86.8053	1.1975e-20	7.93391e-20
c31276_g5_i7	4.58992	2.82557	151.287	9.07272e-35	1.63563e-33
c49295_g1_i1	4.5887	2.28076	152.546	4.81327e-35	8.81677e-34
c30143_g1_i1	4.58868	0.705737	39.356	3.53168e-10	9.04421e-10
c9010_g1_i2	4.58832	3.90906	195.65	1.85809e-44	6.77904e-43
c2837_g1_i2	4.58508	1.74592	130.999	2.47746e-30	3.36092e-29
c1192_g1_i1	4.58471	2.51373	164.316	1.29021e-37	2.83838e-36
c30468_g2_i1	4.58284	3.77784	168.118	1.90617e-38	4.48362e-37
c19240_g1_i2	4.57935	4.62741	214.286	1.59507e-48	8.09045e-47
c39441_g1_i1	4.57828	1.99343	151.608	7.71818e-35	1.39571e-33
c20046_g1_i3	4.57571	3.40355	165.507	7.09002e-38	1.58943e-36
c24945_g1_i5	4.57482	3.46128	212.788	3.38605e-48	1.66723e-46
c29867_g1_i2	4.57394	1.03348	80.6725	2.66406e-19	1.57575e-18
c29570_g1_i2	4.57366	7.09069	287.206	2.01993e-64	3.50052e-62
c23133_g2_i1	4.57296	1.92607	111.112	5.59124e-26	5.56338e-25
c50587_g1_i1	4.57151	3.49969	109.554	1.22709e-25	1.19114e-24
c27723_g2_i1	4.57148	3.71561	55.7403	8.27045e-14	2.99759e-13
c6543_g1_i1	4.56921	2.76495	256.147	1.18693e-57	1.19209e-55
c28605_g1_i1	4.56663	4.11977	207.421	5.01839e-47	2.23445e-45
c20660_g1_i2	4.56627	4.81287	262.237	5.58352e-59	6.30653e-57
c28631_g1_i4	4.56406	1.94623	189.262	4.60698e-43	1.5293e-41
c28605_g1_i2	4.5638	4.54103	253.309	4.93182e-57	4.72506e-55
c17357_g2_i1	4.56035	2.82606	186.839	1.55684e-42	5.00808e-41
c34432_g1_i1	4.55623	1.8615	59.2007	1.42383e-14	5.53879e-14
c14222_g1_i1	4.55454	1.68218	196.523	1.1982e-44	4.44024e-43
c28689_g1_i2	4.55235	5.27774	33.4149	7.44523e-09	1.67576e-08
c20451_g1_i1	4.55124	0.726515	11.8037	0.000591141	0.000875225
c8391_g1_i1	4.55103	1.40108	125.796	3.4084e-29	4.3004e-28
c24349_g1_i2	4.54935	1.03551	67.0248	2.68107e-16	1.2246e-15
c22816_g1_i1	4.54915	6.08611	190.108	3.01131e-43	1.00813e-41
c20585_g1_i1	4.5479	2.48202	142.168	8.93578e-33	1.42944e-31
c26927_g1_i5	4.54471	2.56203	181.646	2.11832e-41	6.21486e-40
c30311_g1_i1	4.54459	5.18596	216.514	5.20846e-49	2.69992e-47
c20046_g1_i2	4.54112	3.9634	200.975	1.27966e-45	5.10608e-44
c29478_g1_i4	4.53726	4.04285	141.884	1.03086e-32	1.64014e-31
c28571_g1_i9	4.53723	1.75677	196.943	9.70654e-45	3.61597e-43
c22074_g3_i1	4.53693	4.76294	185.105	3.72375e-42	1.15479e-40
c21256_g1_i1	4.53405	1.93819	138.566	5.48121e-32	8.30593e-31
c28749_g1_i3	4.53368	0.966963	29.2145	6.47913e-08	1.33912e-07
c52659_g1_i1	4.53034	1.32264	105.529	9.35307e-25	8.51995e-24
c30180_g5_i2	4.52915	0.67074	42.3761	7.5304e-11	2.05863e-10
c56204_g1_i1	4.52694	1.15525	130.388	3.37076e-30	4.53104e-29
c1170_g1_i1	4.52593	2.70366	219.69	1.05703e-49	5.74029e-48
c30746_g3_i1	4.52457	3.65558	198.528	4.37629e-45	1.67259e-43
c30090_g1_i6	4.52445	4.20214	164.671	1.07952e-37	2.39274e-36
c30275_g4_i3	4.52374	2.97189	154.75	1.58809e-35	3.00717e-34
c30849_g4_i4	4.52337	2.9127	223.762	1.36726e-50	7.98954e-49
c21055_g1_i2	4.52263	5.02217	226.039	4.35793e-51	2.67475e-49
c28251_g2_i1	4.52082	5.10213	186.933	1.4853e-42	4.79531e-41
c30631_g1_i3	4.52066	0.937588	63.9273	1.29096e-15	5.55151e-15
c30790_g5_i2	4.52038	5.58097	315.837	1.16896e-70	3.68985e-68
c49619_g1_i1	4.51524	0.752564	45.1943	1.78426e-11	5.16195e-11
c30686_g9_i4	4.51307	1.90309	27.9113	1.27003e-07	2.55851e-07
c1703_g1_i1	4.51245	1.97706	158.707	2.16844e-36	4.33601e-35
c50074_g1_i1	4.50965	1.0465	94.3136	2.69289e-22	2.02084e-21
c31023_g1_i10	4.5095	1.65778	164.219	1.35509e-37	2.97372e-36
c56720_g1_i1	4.50818	3.06129	151.901	6.65992e-35	1.20991e-33
c19227_g1_i1	4.50746	2.568	47.7715	4.78905e-12	1.46752e-11
c30879_g4_i2	4.50701	3.85877	163.552	1.89552e-37	4.1137e-36
c32571_g1_i1	4.50652	3.34887	134.039	5.35779e-31	7.59478e-30
c31327_g8_i3	4.50255	5.08286	168.549	1.53467e-38	3.64372e-37
c68551_g1_i1	4.50142	1.51418	107.288	3.84952e-25	3.60604e-24
c24554_g1_i2	4.49576	2.63813	244.899	3.36105e-55	2.76977e-53
c84673_g1_i1	4.49568	1.71212	194.281	3.69837e-44	1.3167e-42
c49656_g1_i1	4.49423	1.10543	100.715	1.06196e-23	8.87552e-23
c30180_g5_i3	4.49399	3.87204	121.085	3.66083e-28	4.25588e-27
c28631_g1_i6	4.49308	2.19146	270.709	7.9502e-61	1.01102e-58
c26688_g1_i1	4.49306	0.720662	12.204	0.000476873	0.000712188
c18969_g1_i2	4.49218	1.70451	162.291	3.57301e-37	7.58203e-36
c68450_g1_i1	4.49216	0.791369	20.1712	7.08105e-06	1.238e-05
c30548_g5_i6	4.49189	1.91045	186.963	1.46323e-42	4.72846e-41
c29512_g1_i1	4.49043	1.18661	11.0364	0.000893381	0.00130344
c30114_g1_i3	4.48949	1.8298	53.3104	2.84789e-13	9.84371e-13
c30135_g1_i1	4.48915	1.27534	118.287	1.50063e-27	1.66306e-26
c30544_g3_i1	4.48914	5.58604	139.722	3.06229e-32	4.7255e-31
c23496_g3_i1	4.48626	4.3282	170.562	5.57833e-39	1.36667e-37
c65826_g1_i1	4.48521	5.49534	171.607	3.29709e-39	8.22597e-38
c30209_g1_i1	4.4839	1.57023	103.739	2.30843e-24	2.0469e-23
c32426_g1_i1	4.48221	2.00082	132.522	1.15023e-30	1.59466e-29
c16740_g1_i2	4.48193	1.07395	109.747	1.1131e-25	1.08496e-24
c30128_g1_i1	4.48105	4.31914	32.1873	1.40006e-08	3.07202e-08
c25690_g1_i1	4.47652	1.36344	76.4602	2.24696e-18	1.23158e-17
c70205_g1_i1	4.4757	1.11967	60.5477	7.18186e-15	2.8738e-14
c23003_g1_i2	4.4749	1.48221	89.1527	3.65485e-21	2.52511e-20
c30849_g4_i2	4.47362	1.4181	101.763	6.25662e-24	5.31098e-23
c1835_g1_i1	4.47287	1.38202	48.5981	3.14176e-12	9.792e-12
c30746_g2_i3	4.46839	3.73897	249.607	3.16377e-56	2.82446e-54
c22903_g1_i1	4.46799	2.39532	121.874	2.45957e-28	2.90619e-27
c30367_g1_i3	4.46555	2.14989	139.681	3.12514e-32	4.81827e-31
c83999_g1_i1	4.46269	4.27359	195.675	1.83495e-44	6.70154e-43
c30367_g3_i1	4.46065	2.56795	183.645	7.75572e-42	2.35962e-40
c28037_g1_i3	4.46001	2.73278	209.596	1.68253e-47	7.79589e-46
c48349_g1_i1	4.45956	1.93332	47.2006	6.40799e-12	1.93841e-11
c27932_g1_i3	4.45955	1.97779	143.394	4.82063e-33	7.83557e-32
c29985_g2_i1	4.45925	2.2942	148.277	4.12592e-34	7.18186e-33
c7_g1_i2	4.45836	0.624877	59.5228	1.20886e-14	4.73329e-14
c30311_g1_i10	4.45818	4.68716	190.216	2.8522e-43	9.56678e-42
c18185_g1_i2	4.45713	6.2635	185.227	3.50215e-42	1.08989e-40
c26971_g2_i1	4.45661	2.33931	146.068	1.25432e-33	2.11767e-32
c30135_g1_i9	4.45408	0.735788	79.5781	4.63536e-19	2.69485e-18
c31043_g4_i14	4.45275	1.57439	90.4879	1.86108e-21	1.31484e-20
c30019_g2_i2	4.45245	3.47217	153.564	2.88384e-35	5.36309e-34
c78109_g1_i1	4.45228	1.06653	120.313	5.40392e-28	6.18268e-27
c26998_g1_i1	4.45212	1.82981	121.928	2.39358e-28	2.83572e-27
c56507_g1_i1	4.45145	0.975524	121.96	2.35496e-28	2.79097e-27
c8078_g1_i1	4.45108	3.17177	168.344	1.70134e-38	4.01786e-37
c30007_g1_i1	4.44694	2.43289	29.9226	4.4964e-08	9.41992e-08
c22270_g3_i1	4.44631	2.74229	274.79	1.02585e-61	1.41116e-59
c18744_g2_i1	4.44323	1.52458	133.525	6.94194e-31	9.77178e-30
c35962_g1_i1	4.44103	2.34295	144.686	2.5149e-33	4.16242e-32
c443_g1_i2	4.44045	2.96541	245.34	2.69434e-55	2.23075e-53
c27156_g3_i1	4.44024	1.66568	104.93	1.26526e-24	1.14167e-23
c30815_g5_i7	4.43942	0.746869	85.6101	2.1915e-20	1.42158e-19
c30836_g1_i6	4.43857	0.527307	60.7344	6.53176e-15	2.62675e-14
c30180_g5_i1	4.43839	4.07849	126.955	1.90024e-29	2.43227e-28
c18664_g1_i1	4.43815	4.09942	285.201	5.52307e-64	9.34245e-62
c30424_g1_i2	4.4374	5.18472	179.091	7.65278e-41	2.14892e-39
c33577_g1_i1	4.43705	3.01103	228.642	1.17922e-51	7.47112e-50
c29424_g2_i1	4.4363	2.44136	183.192	9.73717e-42	2.93969e-40
c18185_g1_i1	4.43561	6.15227	177.183	1.99719e-40	5.48188e-39
c26097_g1_i1	4.43371	4.84034	309.926	2.26654e-69	6.35945e-67
c30413_g1_i11	4.43308	6.02759	221.584	4.08271e-50	2.2838e-48
c31531_g1_i3	4.4327	4.33869	244.027	5.2084e-55	4.21356e-53
c17747_g1_i2	4.43265	5.09716	81.1344	2.10876e-19	1.25655e-18
c14706_g1_i1	4.4323	4.4869	128.367	9.32826e-30	1.21974e-28
c24945_g1_i4	4.42642	3.51053	195.833	1.69488e-44	6.20923e-43
c27206_g1_i3	4.42615	0.293578	36.8259	1.29164e-09	3.14053e-09
c22602_g1_i1	4.42479	3.36046	162.755	2.82939e-37	6.05493e-36
c18643_g1_i2	4.42336	1.14337	137.739	8.31175e-32	1.24353e-30
c21489_g1_i3	4.42332	3.39219	91.6474	1.03583e-21	7.44911e-21
c27017_g1_i5	4.42101	2.46844	137.861	7.81572e-32	1.17229e-30
c30674_g1_i2	4.42023	3.73129	206.19	9.31373e-47	4.04506e-45
c29219_g1_i4	4.41914	3.57402	180.832	3.18913e-41	9.23386e-40
c1192_g1_i2	4.41843	1.81047	125.698	3.5807e-29	4.50814e-28
c6973_g1_i2	4.41801	2.69977	173.259	1.43706e-39	3.67881e-38
c28692_g1_i4	4.41552	2.6586	145.331	1.81826e-33	3.03784e-32
c3750_g1_i1	4.41533	2.48731	173.775	1.10851e-39	2.8626e-38
c29498_g4_i1	4.41502	1.36647	32.5496	1.16189e-08	2.57016e-08
c86544_g1_i1	4.41409	1.61808	160.431	9.10846e-37	1.87102e-35
c28772_g1_i4	4.41356	0.915785	100.638	1.10413e-23	9.21272e-23
c27918_g1_i2	4.4135	1.10333	104.129	1.89533e-24	1.69035e-23
c57893_g1_i1	4.41237	2.86402	152.589	4.71141e-35	8.63914e-34
c22719_g1_i1	4.41171	2.49551	92.6439	6.26046e-22	4.57474e-21
c26677_g2_i2	4.41168	0.80519	67.8541	1.76056e-16	8.14885e-16
c21065_g3_i1	4.4113	5.09591	171.349	3.75417e-39	9.33998e-38
c27131_g1_i1	4.40846	7.61498	212.328	4.26473e-48	2.08824e-46
c30209_g1_i3	4.40576	0.78292	78.1277	9.65918e-19	5.47684e-18
c30024_g1_i1	4.40489	3.15085	83.0242	8.10557e-20	4.99488e-19
c63462_g1_i1	4.40463	3.98236	291.317	2.56777e-65	4.7778e-63
c31238_g4_i5	4.40391	1.9734	177.207	1.97316e-40	5.42014e-39
c29060_g1_i5	4.40248	1.02394	147.27	6.85171e-34	1.17758e-32
c27288_g1_i3	4.40248	6.75667	185.652	2.82727e-42	8.89256e-41
c33104_g1_i1	4.40246	2.10332	91.4325	1.15467e-21	8.27341e-21
c30206_g1_i2	4.40102	4.15534	144.188	3.23165e-33	5.30156e-32
c82164_g1_i1	4.40075	2.58846	142.819	6.44029e-33	1.03728e-31
c18564_g2_i1	4.3997	5.62102	253.932	3.6082e-57	3.51407e-55
c28037_g1_i5	4.3995	2.18027	128.071	1.08323e-29	1.40792e-28
c53430_g1_i1	4.39932	2.92962	120.42	5.11892e-28	5.87181e-27
c80992_g1_i1	4.39926	7.00293	185.106	3.72158e-42	1.15479e-40
c30019_g2_i5	4.39709	2.01149	129.536	5.17802e-30	6.87156e-29
c35615_g1_i1	4.39587	2.84812	262.69	4.44878e-59	5.07347e-57
c6973_g1_i1	4.39518	2.54588	169.489	9.569e-39	2.30131e-37
c31152_g1_i1	4.39518	3.68472	239.636	4.72218e-54	3.5748e-52
c29219_g1_i2	4.39447	2.31022	151.091	1.0014e-34	1.80074e-33
c27671_g1_i8	4.39235	2.14599	103.568	2.51563e-24	2.22394e-23
c27671_g1_i6	4.39203	2.0777	108.006	2.68032e-25	2.53837e-24
c30879_g4_i1	4.39161	3.13133	158.134	2.89239e-36	5.74788e-35
c30449_g2_i3	4.38926	3.00149	131.261	2.17104e-30	2.9543e-29
c29060_g1_i6	4.38778	1.07175	140.72	1.85244e-32	2.8888e-31
c5458_g1_i1	4.38725	1.47304	176.16	3.34115e-40	9.03055e-39
c30078_g2_i8	4.3872	1.14942	23.8183	1.05873e-06	1.97902e-06
c66262_g1_i1	4.38681	1.47671	179.661	5.7465e-41	1.63309e-39
c57913_g1_i1	4.38433	1.61807	167.647	2.41642e-38	5.63136e-37
c26621_g1_i1	4.38333	0.468244	11.3862	0.0007399	0.00108687
c22033_g2_i1	4.38318	0.654608	11.0072	0.000907589	0.00132333
c48266_g1_i1	4.38305	3.40214	174.14	9.22567e-40	2.4035e-38
c31135_g1_i3	4.38093	3.55059	273.866	1.63079e-61	2.20894e-59
c23264_g1_i2	4.38042	1.7019	121.601	2.82198e-28	3.31447e-27
c30181_g1_i2	4.37922	2.4794	149.128	2.68931e-34	4.72776e-33
c21987_g2_i1	4.37773	2.79788	301.809	1.32909e-67	3.09127e-65
c18392_g1_i2	4.37706	1.07495	43.3672	4.53722e-11	1.26602e-10
c83488_g1_i1	4.37645	0.815051	45.8566	1.27237e-11	3.73481e-11
c84006_g1_i1	4.3746	3.0698	85.6801	2.11536e-20	1.37547e-19
c26998_g1_i2	4.37353	3.18964	176	3.62041e-40	9.74066e-39
c39956_g1_i1	4.37027	1.25313	89.3278	3.34532e-21	2.31624e-20
c30790_g5_i1	4.36839	5.2363	306.474	1.28036e-68	3.32022e-66
c30904_g1_i3	4.36677	1.38635	130.255	3.60403e-30	4.83542e-29
c30440_g3_i7	4.36581	2.40273	155.294	1.20741e-35	2.29986e-34
c39863_g1_i1	4.36303	0.529995	64.3929	1.01924e-15	4.41962e-15
c25036_g1_i3	4.36117	4.26041	257.142	7.20294e-58	7.33306e-56
[truncated: 16,915 more rows]

## Sheet: sahara.treatment.basic_model.st
	logFC	logCPM	LR	PValue	FDR
c23805_g1_i4	3.12842	2.3381	399.21	8.18152e-89	2.89241e-84
c23805_g1_i3	3.25001	2.33857	345.021	5.14643e-77	9.09709e-73
c29804_g2_i1	1.97232	1.81112	245.028	3.15149e-55	2.78673e-51
c6414_g1_i1	2.95036	3.86041	245.027	3.15303e-55	2.78673e-51
c22078_g1_i2	2.97388	1.98294	240.613	2.89089e-54	2.04403e-50
c22078_g1_i1	2.99242	3.04972	216.606	4.97363e-49	2.93054e-45
c49982_g1_i1	2.73962	6.16106	211.4	6.79781e-48	3.43319e-44
c58300_g1_i1	4.62613	3.7112	209.33	1.92339e-47	8.49968e-44
c64236_g1_i1	2.29991	1.7179	185.152	3.6365e-42	1.42846e-38
c23805_g1_i2	3.1586	0.612173	181.888	1.87595e-41	6.63205e-38
c30971_g1_i5	4.7837	1.12166	173.347	1.37497e-39	4.41904e-36
c9051_g1_i1	3.92098	4.81429	170.912	4.67649e-39	1.37773e-35
c30548_g3_i15	1.75677	4.20166	167.603	2.4695e-38	6.33013e-35
c30059_g2_i5	2.12534	2.72746	167.574	2.50677e-38	6.33013e-35
c30548_g3_i9	1.56748	3.31417	164.579	1.13074e-37	2.66499e-34
c29471_g2_i4	3.39241	5.67239	163.267	2.18762e-37	4.83369e-34
c29471_g2_i1	3.27463	3.95653	159.073	1.80401e-36	3.75161e-33
c30059_g2_i1	1.89954	2.87741	155.123	1.31624e-35	2.58517e-32
c33316_g1_i1	1.14362	7.20294	153.425	3.09278e-35	5.75469e-32
c30059_g2_i4	1.75401	3.02432	150.642	1.25516e-34	2.21868e-31
c29471_g2_i3	3.50384	4.54355	146.404	1.05937e-33	1.78342e-30
c29471_g2_i2	3.52582	4.23179	145.394	1.76104e-33	2.82992e-30
c30548_g3_i11	2.048	3.41	145.179	1.9622e-33	3.01608e-30
c30849_g3_i2	2.32853	1.13127	144.489	2.77752e-33	4.09141e-30
c30971_g1_i4	4.54654	0.455931	140.821	1.76112e-32	2.49044e-29
c30548_g3_i14	1.85808	2.6038	134.423	4.41477e-31	6.0029e-28
c23805_g1_i1	3.3319	0.656377	133.542	6.88024e-31	9.00878e-28
c30548_g3_i4	2.05125	2.94479	132.781	1.0098e-30	1.27498e-27
c30059_g2_i2	1.54858	2.76042	131.189	2.25139e-30	2.7446e-27
c29471_g2_i5	3.27176	3.91359	128.585	8.35866e-30	9.85012e-27
c13148_g1_i1	1.82335	2.06328	126.494	2.39679e-29	2.73335e-26
c30548_g3_i1	1.8114	5.29707	126.225	2.74592e-29	3.03365e-26
c29555_g1_i3	1.65735	7.00968	125.241	4.50732e-29	4.82871e-26
c29471_g2_i6	3.35721	4.17729	123.228	1.24297e-28	1.29243e-25
c30971_g1_i1	4.59678	1.32754	123.021	1.37997e-28	1.39389e-25
c30548_g3_i7	1.62436	5.01503	122.095	2.20003e-28	2.1605e-25
c64178_g1_i1	5.60487	1.28038	120.828	4.16651e-28	3.89039e-25
c30059_g2_i3	2.06425	3.09302	120.821	4.18167e-28	3.89039e-25
c30333_g1_i2	1.62283	7.52051	119.252	9.2225e-28	8.36008e-25
c30548_g3_i8	2.00575	3.19629	119.005	1.04487e-27	9.23486e-25
c30548_g3_i2	1.68448	3.45517	118.768	1.17727e-27	1.01512e-24
c54085_g1_i1	-4.01835	1.81508	117.737	1.97975e-27	1.66643e-24
c30548_g3_i13	1.74994	7.18561	116.08	4.56458e-27	3.75283e-24
c30849_g3_i4	2.54692	1.15898	115.227	7.01985e-27	5.64029e-24
c30333_g1_i3	1.60751	6.88653	114.061	1.26338e-26	9.92536e-24
c67915_g1_i1	2.41915	1.73976	113.315	1.84114e-26	1.415e-23
c35820_g1_i1	1.67873	1.02996	110.871	6.31386e-26	4.74923e-23
c30548_g3_i12	1.75998	2.37966	108.568	2.0179e-25	1.48622e-22
c24268_g1_i6	1.6779	2.43431	107.65	3.20755e-25	2.31421e-22
c30333_g1_i1	1.58709	6.70484	107.097	4.23935e-25	2.99747e-22
c17461_g1_i1	1.76766	2.91023	106.512	5.69385e-25	3.94696e-22
c30548_g3_i3	1.91355	3.12403	105.823	8.06426e-25	5.48261e-22
c9456_g1_i1	3.32749	1.19156	102.576	4.15129e-24	2.76907e-21
c30333_g1_i4	1.62216	6.77981	101.475	7.23794e-24	4.73858e-21
c82037_g1_i1	3.57365	2.51208	101.3	7.9041e-24	5.08061e-21
c27744_g1_i1	3.96256	1.12789	100.451	1.21348e-23	7.66077e-21
c13148_g1_i2	1.70588	2.97023	99.9239	1.58368e-23	9.82245e-21
c30548_g3_i10	1.76302	4.90453	99.8773	1.62136e-23	9.88278e-21
c49365_g1_i1	1.60283	4.7582	99.6543	1.81459e-23	1.08731e-20
c23694_g1_i2	2.59037	1.10184	98.4302	3.36681e-23	1.98378e-20
c19490_g1_i2	1.76328	1.62145	98.0265	4.12812e-23	2.39248e-20
c24255_g2_i1	-1.63618	3.0304	96.2504	1.01235e-22	5.68439e-20
c30073_g1_i1	2.11206	2.12305	96.2492	1.01297e-22	5.68439e-20
c24255_g2_i2	-1.65401	3.1496	94.7492	2.16102e-22	1.19373e-19
c31416_g6_i2	1.89478	3.05783	94.0911	3.01339e-22	1.63896e-19
c30874_g1_i1	3.34187	3.07991	93.8651	3.37775e-22	1.8093e-19
c47649_g1_i1	-1.06558	3.67341	93.8332	3.4326e-22	1.81123e-19
c17461_g1_i2	1.67071	2.92506	93.7709	3.54239e-22	1.84168e-19
c21295_g1_i1	1.26489	5.03557	90.0142	2.36451e-21	1.21149e-18
c21295_g1_i2	1.25037	5.11367	88.8819	4.19092e-21	2.10703e-18
c85210_g1_i1	1.47371	3.74782	88.8628	4.23158e-21	2.10703e-18
c49592_g1_i1	1.55736	2.39213	88.1128	6.18274e-21	2.99423e-18
c29979_g1_i2	1.52106	2.75412	87.5583	8.18337e-21	3.90955e-18
c30142_g1_i1	-1.31498	3.37444	87.5242	8.32531e-21	3.92433e-18
c29555_g1_i8	1.3591	6.77393	85.8667	1.92486e-20	8.95389e-18
c26468_g2_i2	2.67994	1.11654	84.8127	3.28005e-20	1.50597e-17
c23705_g1_i1	1.72443	1.12786	83.7553	5.59975e-20	2.53805e-17
c28575_g1_i1	2.61162	4.68454	83.6317	5.96093e-20	2.65039e-17
c24268_g1_i1	1.43132	1.91547	83.6196	5.99755e-20	2.65039e-17
c24268_g1_i5	1.44724	2.85715	83.5436	6.23246e-20	2.7202e-17
c30971_g1_i6	3.30719	1.61314	83.273	7.14692e-20	3.08128e-17
c29555_g1_i1	1.4335	6.79667	83.0205	8.12079e-20	3.45897e-17
c18640_g1_i1	1.68149	2.94801	81.8704	1.45313e-19	6.11577e-17
c22906_g2_i2	2.30319	2.19233	81.8176	1.49243e-19	6.20727e-17
c10257_g1_i1	1.67038	2.8838	81.1185	2.12579e-19	8.73875e-17
c28360_g1_i3	1.52332	4.36071	79.8985	3.9414e-19	1.60161e-16
c35974_g1_i1	3.26772	1.24028	78.1312	9.6421e-19	3.83008e-16
c55569_g1_i1	-1.537	2.75056	77.7809	1.15128e-18	4.52235e-16
c29951_g8_i1	-1.62035	1.69307	77.4143	1.38609e-18	5.38488e-16
c67197_g1_i1	1.66998	6.74089	77.2883	1.47739e-18	5.66102e-16
c30874_g2_i1	2.90616	2.09716	77.2726	1.4892e-18	5.66102e-16
c19606_g1_i1	1.22639	3.34687	76.8336	1.85988e-18	6.99492e-16
c24268_g1_i2	1.46338	2.32802	76.4498	2.25887e-18	8.40609e-16
c29979_g1_i1	1.58003	1.15397	74.8622	5.04736e-18	1.80242e-15
c32246_g1_i1	2.98829	4.14986	74.6239	5.69494e-18	2.01333e-15
c9875_g1_i1	1.2561	1.56601	74.3113	6.67191e-18	2.33537e-15
c29979_g1_i3	1.53526	1.94245	74.1731	7.15592e-18	2.48023e-15
c25586_g1_i1	4.01885	0.960876	72.7614	1.46313e-17	5.02194e-15
c27033_g2_i1	1.75315	2.58943	72.4511	1.71221e-17	5.82036e-15
c69536_g1_i1	6.17097	1.89434	72.0299	2.11958e-17	7.13651e-15
c29429_g1_i3	4.14082	3.23738	71.8712	2.29707e-17	7.66115e-15
c25822_g3_i3	1.13708	2.74197	71.7274	2.47072e-17	8.16331e-15
c24115_g1_i3	1.08129	3.32746	71.6702	2.54349e-17	8.32591e-15
c7414_g2_i1	4.11166	0.990212	71.2006	3.22686e-17	1.0466e-14
c30095_g1_i3	-1.72202	2.82467	70.9023	3.75363e-17	1.19551e-14
c23044_g2_i1	-2.29348	0.911558	70.4882	4.63027e-17	1.46155e-14
c21957_g1_i2	2.7886	0.441688	70.3546	4.95467e-17	1.55011e-14
c30996_g1_i6	1.56084	4.67376	70.0316	5.83606e-17	1.79411e-14
c26974_g1_i1	1.62859	3.12092	68.9245	1.02307e-16	3.11799e-14
c26974_g1_i3	1.60764	2.83458	68.2873	1.41327e-16	4.23417e-14
c11423_g1_i1	1.36549	2.18361	67.617	1.9855e-16	5.84945e-14
c30996_g1_i2	1.1895	3.2207	67.4285	2.18465e-16	6.38297e-14
c29555_g1_i2	1.18984	5.02172	66.226	4.02077e-16	1.15566e-13
c27607_g1_i2	2.41118	2.74692	65.559	5.63988e-16	1.60796e-13
c86574_g1_i1	4.10672	0.492527	65.0504	7.30054e-16	2.06477e-13
c5953_g1_i1	1.55285	3.30038	64.9461	7.69749e-16	2.15976e-13
c23694_g1_i1	2.5712	0.439141	63.9882	1.25165e-15	3.4302e-13
c29716_g1_i6	1.36767	4.51981	63.6879	1.45775e-15	3.96429e-13
c28689_g1_i2	3.2968	5.27774	63.6043	1.52094e-15	4.10457e-13
c26899_g1_i3	1.66186	1.67047	63.4388	1.65426e-15	4.43054e-13
c17463_g2_i1	1.70385	3.64043	63.223	1.84578e-15	4.90631e-13
c23652_g1_i4	1.64028	1.16447	63.1844	1.88236e-15	4.96619e-13
c47683_g1_i1	1.87807	0.697139	62.8307	2.25264e-15	5.81296e-13
c65605_g1_i1	1.93235	3.70766	62.8098	2.27668e-15	5.83242e-13
c30861_g1_i19	-1.39973	2.91333	62.4808	2.69049e-15	6.84294e-13
c24268_g1_i4	1.30627	2.07193	62.2467	3.03015e-15	7.59751e-13
c29728_g1_i2	1.45203	2.5257	62.1525	3.17865e-15	7.91371e-13
c33424_g1_i1	1.93947	0.985185	61.8934	3.62568e-15	8.96354e-13
c18679_g1_i3	1.58035	0.924802	61.5025	4.42188e-15	1.0856e-12
c40160_g1_i1	3.38328	1.48757	60.7102	6.61279e-15	1.56901e-12
c31805_g1_i1	1.30949	2.03719	60.5558	7.15217e-15	1.68567e-12
c28360_g1_i1	1.29278	5.25245	60.0292	9.34583e-15	2.1881e-12
c6295_g1_i1	1.29872	1.98451	59.955	9.70531e-15	2.24387e-12
c19606_g1_i2	1.15154	3.22106	59.9538	9.711e-15	2.24387e-12
c29429_g1_i1	3.09342	5.22566	59.8666	1.01509e-14	2.31526e-12
c3174_g1_i1	1.59179	2.3985	59.1916	1.43044e-14	3.24169e-12
c2854_g1_i1	1.10681	4.54753	58.5413	1.99069e-14	4.45424e-12
c29429_g1_i2	1.72601	5.45467	58.4767	2.05715e-14	4.57399e-12
c6295_g1_i2	1.38693	1.7713	58.0527	2.55185e-14	5.63847e-12
c30410_g1_i1	3.53761	1.4693	57.972	2.65879e-14	5.83827e-12
c29716_g1_i3	1.15422	4.14397	57.8384	2.84554e-14	6.20977e-12
c29555_g1_i5	1.09639	5.07473	57.5773	3.24947e-14	7.00478e-12
c30119_g1_i4	1.3141	6.21755	57.3789	3.59441e-14	7.65768e-12
c29342_g1_i3	1.0769	1.81573	57.3782	3.59566e-14	7.65768e-12
c54576_g1_i1	-1.15422	2.89234	57.3575	3.63379e-14	7.69254e-12
c23652_g1_i1	1.15555	4.12087	57.1509	4.03614e-14	8.44317e-12
c30645_g1_i15	1.21614	2.86131	56.5234	5.55327e-14	1.13482e-11
c29951_g8_i2	-1.57672	1.77583	55.9652	7.37652e-14	1.49018e-11
c26930_g1_i1	-1.54721	2.60734	55.6304	8.7459e-14	1.74686e-11
c49436_g1_i1	7.28521	3.05907	55.418	9.74411e-14	1.9353e-11
c14069_g1_i1	2.65715	1.29113	55.292	1.0389e-13	2.05185e-11
c18588_g1_i1	-1.44542	5.79668	55.0504	1.17476e-13	2.28194e-11
c30864_g1_i1	1.00625	4.26715	55.0015	1.2044e-13	2.32673e-11
c16895_g1_i2	1.62997	1.20514	54.9822	1.21627e-13	2.33689e-11
c92629_g1_i1	-1.8191	3.93745	54.7613	1.36097e-13	2.58679e-11
c29555_g1_i6	1.13668	5.18309	54.6483	1.44146e-13	2.71876e-11
c20230_g1_i1	-3.93969	0.953447	54.6425	1.44578e-13	2.71876e-11
c14648_g1_i1	1.47535	5.02189	54.5253	1.53458e-13	2.87047e-11
c49544_g1_i1	2.14234	1.2686	54.4219	1.61752e-13	2.99394e-11
c13474_g1_i2	2.46344	1.33656	54.4084	1.62866e-13	2.99885e-11
c28689_g1_i1	2.99792	5.35202	54.1686	1.84e-13	3.35558e-11
c25543_g1_i2	2.25973	1.34513	53.7405	2.28798e-13	4.12689e-11
c34112_g1_i1	4.75512	1.09572	53.6531	2.39204e-13	4.27099e-11
c18748_g2_i1	2.47774	0.651567	53.4298	2.68006e-13	4.76122e-11
c29512_g1_i1	3.68606	1.18661	53.2514	2.93477e-13	5.18765e-11
c30996_g1_i7	1.1949	3.24037	53.2114	2.99515e-13	5.26187e-11
c28580_g1_i1	1.44353	7.18499	53.204	3.00653e-13	5.26187e-11
c50277_g1_i1	2.51249	1.49069	53.0627	3.23069e-13	5.62633e-11
c18588_g1_i3	-1.40377	5.70134	52.7499	3.78846e-13	6.56536e-11
c51750_g1_i1	-1.79764	0.860213	52.6505	3.98512e-13	6.83912e-11
c30277_g1_i3	-1.12755	1.92624	52.5139	4.2722e-13	7.29638e-11
c17031_g1_i1	1.33983	3.43619	52.4248	4.47053e-13	7.5984e-11
c18588_g1_i2	-1.44446	6.65629	52.3794	4.5749e-13	7.73858e-11
c21934_g2_i1	2.1972	0.428832	52.2937	4.77906e-13	8.04544e-11
c50408_g1_i1	1.66375	2.30026	52.1181	5.22604e-13	8.75621e-11
c858_g1_i1	3.39765	0.41972	52.0463	5.4207e-13	8.98455e-11
c31527_g8_i1	-1.9664	1.09714	52.0091	5.52434e-13	9.08381e-11
c36857_g1_i1	-1.11748	2.50623	51.6357	6.6814e-13	1.09355e-10
c25934_g2_i2	1.08362	1.30048	51.6108	6.76687e-13	1.10244e-10
c28580_g1_i3	1.47054	7.46815	51.4544	7.32796e-13	1.18837e-10
c22906_g2_i1	1.85492	2.04249	51.2643	8.07319e-13	1.30325e-10
c19778_g1_i1	1.42278	1.61691	51.2274	8.22631e-13	1.32193e-10
c30849_g3_i1	1.52937	1.23704	51.1972	8.35398e-13	1.33637e-10
c22363_g1_i1	1.42052	2.14878	51.1266	8.65983e-13	1.37906e-10
c27607_g1_i1	2.54953	3.10805	51.089	8.8272e-13	1.39316e-10
c30585_g3_i6	-1.46951	4.0172	51.0756	8.88763e-13	1.39646e-10
c25934_g2_i3	1.05052	2.01513	51.0161	9.16126e-13	1.42678e-10
c48870_g1_i1	1.32809	3.55574	50.9023	9.70818e-13	1.50532e-10
c25934_g2_i1	1.02709	2.44316	50.8449	9.99609e-13	1.5432e-10
c31931_g1_i1	1.36281	3.3801	50.8007	1.02237e-12	1.56467e-10
c6114_g1_i1	1.23502	1.6126	50.7902	1.02786e-12	1.56479e-10
c30757_g3_i1	-1.52579	1.57984	50.782	1.03215e-12	1.56479e-10
c17357_g1_i1	-1.88856	1.06217	50.7752	1.03572e-12	1.56479e-10
c21957_g1_i1	2.89025	0.858471	50.4716	1.20903e-12	1.81884e-10
c11243_g1_i1	1.29291	1.91548	50.2812	1.33217e-12	1.99561e-10
c21489_g1_i2	1.6088	3.68394	50.2143	1.37841e-12	2.05615e-10
c29716_g1_i1	1.26336	4.9287	49.7246	1.76916e-12	2.60605e-10
c2854_g1_i2	1.02082	4.6188	49.6745	1.81486e-12	2.66227e-10
c66483_g1_i1	-2.7846	5.32706	49.4964	1.98735e-12	2.90326e-10
c84704_g1_i1	1.0183	4.83656	49.3886	2.09961e-12	3.05463e-10
c32729_g1_i1	2.10873	0.899243	49.1647	2.35347e-12	3.3822e-10
c28749_g1_i4	1.59698	1.36395	48.9964	2.56437e-12	3.65557e-10
c11005_g1_i1	1.33527	2.69312	48.8618	2.74642e-12	3.85294e-10
c30010_g1_i15	-1.227	1.26594	48.7514	2.90545e-12	4.05993e-10
c71094_g1_i1	1.2283	2.36392	48.284	3.68742e-12	5.07243e-10
c27354_g1_i2	1.52033	5.24721	48.2389	3.77335e-12	5.17052e-10
c26127_g1_i4	2.47298	3.66531	48.1455	3.95744e-12	5.3876e-10
c22281_g1_i2	1.34319	1.82825	48.1431	3.96226e-12	5.3876e-10
c29951_g8_i4	-1.57421	2.03419	48.0969	4.05669e-12	5.49487e-10
c22682_g1_i3	-2.0558	2.64579	48.0745	4.10322e-12	5.53668e-10
c87167_g1_i1	1.12004	1.54488	47.6865	5.00112e-12	6.69714e-10
c29728_g1_i1	1.15063	1.58888	47.547	5.37018e-12	7.1374e-10
c82659_g1_i1	-1.0341	2.60592	47.5057	5.48448e-12	7.26191e-10
c67989_g1_i1	1.33232	3.83335	47.3032	6.0814e-12	7.93342e-10
c23652_g1_i3	1.13139	4.67609	47.2663	6.19688e-12	8.05435e-10
c37213_g1_i1	1.51739	1.59482	47.0613	6.88002e-12	8.90949e-10
c28608_g1_i6	1.13062	1.67009	46.9896	7.1364e-12	9.20778e-10
c9347_g1_i1	1.24573	1.95142	46.7838	7.92666e-12	1.01296e-09
c23652_g1_i2	1.03045	4.46282	46.7704	7.98106e-12	1.01494e-09
c30277_g1_i11	-1.05132	1.67066	46.7599	8.02405e-12	1.01675e-09
c64868_g1_i1	1.5823	2.51538	46.4828	9.24241e-12	1.1628e-09
c70838_g1_i1	1.20135	3.90378	46.2686	1.03101e-11	1.28695e-09
c21489_g1_i1	1.52997	3.4375	46.2564	1.03748e-11	1.28695e-09
c29569_g1_i2	1.12725	1.50597	46.1787	1.07945e-11	1.33433e-09
c1905_g1_i1	2.00653	2.33289	45.9695	1.20109e-11	1.47815e-09
c64927_g1_i1	3.52122	1.53419	45.9616	1.20594e-11	1.47815e-09
c30403_g1_i2	-1.05431	3.06963	45.9411	1.21862e-11	1.48558e-09
c30277_g1_i6	-1.06424	1.74094	45.8966	1.24664e-11	1.51452e-09
c32556_g1_i1	1.49607	2.26239	45.8752	1.26031e-11	1.52266e-09
c28360_g1_i2	1.21333	3.14627	45.4091	1.59889e-11	1.90321e-09
c35810_g1_i1	-1.67273	3.64772	45.3034	1.68759e-11	1.98871e-09
c21277_g2_i1	2.9701	3.40631	45.2575	1.72754e-11	2.02903e-09
c69557_g1_i1	1.61935	4.40048	45.2304	1.75164e-11	2.04576e-09
c48931_g1_i1	1.22934	3.20713	45.0803	1.89122e-11	2.19214e-09
c31381_g6_i1	1.09121	1.48692	44.9994	1.97094e-11	2.27191e-09
c30277_g1_i12	-1.05779	2.26088	44.9975	1.97289e-11	2.27191e-09
c30010_g1_i13	-1.05975	1.36916	44.9733	1.99739e-11	2.29265e-09
c21489_g1_i3	1.64764	3.39219	44.7719	2.21374e-11	2.53276e-09
c6546_g1_i1	-2.67087	1.72067	44.7019	2.29437e-11	2.60813e-09
c30119_g1_i3	1.29561	4.811	44.6783	2.32219e-11	2.6313e-09
c31527_g8_i2	-2.22651	3.38775	44.5866	2.43354e-11	2.7399e-09
c30440_g3_i6	2.01526	0.850131	44.5493	2.48033e-11	2.77491e-09
c26930_g1_i2	-1.25016	2.28018	44.1989	2.96653e-11	3.30838e-09
c36482_g1_i1	-1.15647	2.26315	44.0479	3.20429e-11	3.52902e-09
c31416_g6_i1	1.87562	1.11243	43.9329	3.39836e-11	3.73112e-09
c6841_g2_i1	1.42773	0.92343	43.9108	3.43695e-11	3.76181e-09
c28608_g1_i3	1.15171	1.42509	43.7424	3.74561e-11	4.06192e-09
c31242_g3_i5	1.03445	2.77438	43.6698	3.88733e-11	4.20271e-09
c30815_g5_i3	1.06686	1.06401	43.6525	3.9217e-11	4.22695e-09
c26037_g1_i1	1.16933	6.22708	43.6185	3.99059e-11	4.28812e-09
c28749_g1_i5	1.90322	0.84674	43.4738	4.2968e-11	4.60318e-09
c80483_g1_i1	-1.14435	2.32733	43.4275	4.3997e-11	4.69917e-09
c25543_g1_i3	2.07985	1.82552	43.3817	4.50382e-11	4.79589e-09
c53257_g1_i1	1.2574	3.01549	43.3149	4.66029e-11	4.9476e-09
c15193_g1_i1	1.29293	1.93497	43.134	5.11161e-11	5.3783e-09
c29951_g8_i3	-1.49865	2.55979	43.0804	5.25348e-11	5.48168e-09
c31010_g12_i1	3.0792	2.07958	42.9887	5.50569e-11	5.72478e-09
c92835_g1_i1	1.43527	1.35484	42.973	5.54999e-11	5.7371e-09
c30333_g1_i5	1.04183	6.43467	42.9149	5.71744e-11	5.86006e-09
c26127_g1_i1	2.25739	2.0561	42.9144	5.71867e-11	5.86006e-09
c30569_g8_i3	-1.87467	2.87706	42.7976	6.07074e-11	6.20286e-09
c20156_g1_i2	1.77322	0.778804	42.7605	6.18682e-11	6.30325e-09
c2172_g1_i1	1.08742	2.86283	42.6874	6.42256e-11	6.48734e-09
c71624_g1_i1	1.17815	4.16575	42.6734	6.46848e-11	6.5151e-09
c15533_g1_i1	2.06867	2.16236	42.6268	6.62466e-11	6.65346e-09
c19490_g1_i1	1.71978	0.815402	42.6059	6.69575e-11	6.70581e-09
c23337_g1_i2	2.07748	1.23995	42.4105	7.39923e-11	7.36859e-09
c17031_g1_i2	1.26952	3.76022	42.3178	7.75852e-11	7.6831e-09
c26127_g1_i6	2.39161	2.39415	42.2864	7.88391e-11	7.78346e-09
c17467_g1_i2	1.83447	5.22692	42.1024	8.66175e-11	8.42061e-09
c80913_g1_i1	1.28584	4.78553	42.1005	8.66999e-11	8.42061e-09
c29647_g2_i1	1.39388	0.820672	42.0935	8.70116e-11	8.42772e-09
c28996_g1_i1	1.06571	1.72311	41.8675	9.76727e-11	9.35779e-09
c12167_g1_i1	1.54877	1.31826	41.8281	9.96623e-11	9.5226e-09
c25144_g2_i1	1.3863	3.29946	41.8177	1.00191e-10	9.54734e-09
c1905_g1_i2	2.03116	2.48567	41.7032	1.06236e-10	1.00421e-08
c87692_g1_i1	1.17478	2.74114	41.5014	1.17785e-10	1.10452e-08
c30757_g3_i5	-1.68918	3.74144	41.4179	1.22927e-10	1.14969e-08
c68450_g1_i1	2.7507	0.791369	41.3898	1.24703e-10	1.16047e-08
c48349_g1_i1	1.44711	1.93332	41.3842	1.25064e-10	1.16047e-08
c30277_g1_i2	-1.11763	1.6373	41.3757	1.25608e-10	1.16247e-08
c8391_g1_i2	1.28231	1.97846	41.3657	1.26254e-10	1.1629e-08
c22682_g1_i2	-2.11127	1.20673	41.0199	1.50689e-10	1.37302e-08
c66767_g1_i1	1.20689	1.57519	40.971	1.54503e-10	1.39697e-08
c49657_g1_i1	1.93065	2.79239	40.8154	1.67312e-10	1.50127e-08
c90569_g1_i1	3.37903	3.44324	40.7966	1.68925e-10	1.5119e-08
c27463_g1_i1	1.00197	6.98946	40.7192	1.75756e-10	1.56511e-08
c87504_g1_i1	1.56976	1.91603	40.6974	1.77722e-10	1.57865e-08
c22170_g2_i1	1.87719	2.98056	40.5304	1.93585e-10	1.69822e-08
c28204_g1_i1	2.02525	0.563007	40.3868	2.08341e-10	1.80085e-08
c1333_g1_i1	1.33924	1.56382	40.3499	2.12316e-10	1.82628e-08
c28881_g1_i1	1.31896	1.21508	39.9787	2.56753e-10	2.17152e-08
c77496_g1_i1	1.16915	4.36619	39.8018	2.81087e-10	2.3604e-08
c30757_g3_i2	-1.72599	2.89223	39.2239	3.77878e-10	3.08525e-08
c30168_g2_i2	1.08813	5.55127	39.1324	3.96024e-10	3.22596e-08
c28749_g1_i3	1.67304	0.966963	39.0891	4.04897e-10	3.29065e-08
c24744_g2_i1	1.00608	6.84617	38.969	4.30588e-10	3.48343e-08
c30585_g3_i2	-1.51411	5.15101	38.7985	4.69896e-10	3.76947e-08
c17178_g1_i3	1.39729	0.432482	38.7972	4.70211e-10	3.76947e-08
c24268_g1_i3	1.28959	1.2317	38.5386	5.36808e-10	4.23611e-08
c28608_g1_i7	1.13004	1.30066	38.3804	5.82143e-10	4.57344e-08
c30757_g3_i3	-1.65769	2.9935	38.3615	5.87802e-10	4.59747e-08
c14648_g1_i2	1.43849	5.47319	38.3406	5.94142e-10	4.6368e-08
c26930_g1_i5	-1.33264	2.99679	38.3047	6.05165e-10	4.71243e-08
c29731_g1_i1	3.68747	1.44464	38.2587	6.19588e-10	4.80357e-08
c29638_g2_i1	1.33323	7.65988	38.1748	6.46821e-10	4.98193e-08
c30815_g5_i6	1.08169	1.19919	38.1187	6.65684e-10	5.11607e-08
c28212_g1_i4	1.06695	5.05825	37.9265	7.34597e-10	5.58499e-08
c30569_g8_i2	-1.98313	0.629487	37.8501	7.63956e-10	5.79013e-08
c32273_g1_i1	1.14696	4.03379	37.6753	8.35555e-10	6.25834e-08
c17467_g1_i1	1.7666	4.55983	37.4643	9.30999e-10	6.9438e-08
c7140_g1_i1	1.46263	5.02879	37.1616	1.08735e-09	7.99193e-08
c33741_g1_i1	-1.1092	5.62111	37.0956	1.12478e-09	8.24985e-08
c28787_g1_i4	-1.25417	5.76897	37.0455	1.15406e-09	8.42967e-08
c8391_g1_i1	1.2587	1.40108	36.7448	1.3465e-09	9.73473e-08
c83_g1_i1	2.47963	3.1312	36.6081	1.4443e-09	1.03571e-07
c26688_g1_i1	2.24084	0.720662	36.5823	1.46357e-09	1.04529e-07
c28414_g1_i2	-1.53113	3.38471	36.4353	1.5782e-09	1.12036e-07
c11756_g1_i2	1.11854	2.39476	36.3907	1.61472e-09	1.1408e-07
c28714_g2_i1	1.48516	3.00655	36.3883	1.61667e-09	1.1408e-07
c65196_g1_i1	2.26968	0.305396	36.1755	1.80327e-09	1.2624e-07
c19644_g1_i2	-1.01574	5.57392	36.1261	1.84951e-09	1.29221e-07
c28212_g1_i6	1.15756	3.69758	36.1132	1.86181e-09	1.29824e-07
c30919_g1_i2	1.10546	3.02059	36.0353	1.93772e-09	1.33799e-07
c81645_g1_i1	1.24263	1.09129	36.0353	1.93775e-09	1.33799e-07
c28749_g1_i2	1.7257	0.946042	35.9885	1.98484e-09	1.36617e-07
c28212_g1_i3	1.08702	4.9276	35.9871	1.98629e-09	1.36617e-07
c29638_g2_i2	1.29453	6.68453	35.9495	2.02496e-09	1.39007e-07
c8028_g1_i1	2.48703	0.99869	35.8748	2.10412e-09	1.43604e-07
c25868_g1_i5	1.06032	1.36701	35.8209	2.16318e-09	1.46817e-07
c30585_g3_i4	-1.28655	3.97379	35.8204	2.16365e-09	1.46817e-07
c30815_g5_i7	1.06368	0.746869	35.8124	2.17259e-09	1.47141e-07
c30444_g10_i1	1.55888	3.96501	35.7548	2.23785e-09	1.51271e-07
c2172_g1_i2	1.0707	2.90226	35.7122	2.28724e-09	1.54315e-07
c9559_g1_i1	1.31478	4.14733	35.515	2.53088e-09	1.69781e-07
c28212_g1_i1	1.4559	2.23604	35.5065	2.54195e-09	1.702e-07
c27406_g3_i1	1.44621	0.610782	35.4972	2.55415e-09	1.70694e-07
c36334_g1_i1	1.15191	1.27082	35.4024	2.68152e-09	1.78531e-07
c28996_g1_i3	1.36376	1.50094	35.393	2.69448e-09	1.79056e-07
c19778_g1_i2	1.17926	1.84837	35.1503	3.05212e-09	2.00189e-07
c9181_g1_i2	-1.71723	2.76222	35.0549	3.20544e-09	2.08312e-07
c26930_g1_i3	-1.32952	2.63458	35.0456	3.22069e-09	2.08919e-07
c29716_g1_i7	1.06506	4.31256	35.025	3.25507e-09	2.10763e-07
c68767_g1_i1	1.65481	3.97355	34.9185	3.43802e-09	2.20189e-07
c27283_g1_i3	1.06907	8.85105	34.8321	3.59407e-09	2.29767e-07
c30128_g1_i2	2.65339	2.40755	34.8263	3.60478e-09	2.30035e-07
c34834_g1_i1	1.04711	0.931472	34.7909	3.67082e-09	2.33407e-07
c21525_g1_i2	2.33616	2.23464	34.6272	3.99292e-09	2.51625e-07
c12275_g1_i1	1.34931	4.96484	34.6013	4.04644e-09	2.54544e-07
c5084_g1_i1	-1.07495	1.69368	34.5808	4.08915e-09	2.55865e-07
c28159_g1_i3	-2.73303	1.3647	34.5417	4.17207e-09	2.58764e-07
c18716_g1_i3	1.47746	1.37036	34.4694	4.33012e-09	2.67627e-07
c30119_g1_i1	1.21859	3.83229	34.3166	4.68359e-09	2.86469e-07
c26930_g1_i4	-1.28818	3.13425	34.2611	4.81917e-09	2.94252e-07
c30532_g1_i3	-1.49768	2.09477	34.2531	4.83893e-09	2.94949e-07
c30128_g1_i1	2.31088	4.31914	34.2012	4.9699e-09	3.02411e-07
c30386_g1_i8	1.10062	1.33685	34.0281	5.43224e-09	3.28284e-07
c35203_g1_i1	-1.0417	2.67996	33.7995	6.10941e-09	3.64841e-07
c30440_g3_i2	2.11542	0.594876	33.7831	6.16114e-09	3.6731e-07
c30788_g3_i1	1.34576	5.13348	33.7572	6.24386e-09	3.70683e-07
c64270_g1_i1	1.34133	3.38613	33.7275	6.33976e-09	3.75426e-07
c30555_g13_i1	-1.12942	6.57454	33.7065	6.40867e-09	3.7824e-07
c25543_g1_i1	1.99056	1.3612	33.6719	6.52376e-09	3.84391e-07
c16895_g1_i3	1.43994	0.813576	33.6123	6.72672e-09	3.95033e-07
c28159_g1_i1	-3.37457	1.99707	33.5726	6.86545e-09	4.01845e-07
c81094_g1_i1	-1.46519	1.60997	33.5476	6.95395e-09	4.05681e-07
c26149_g1_i2	1.01711	1.00411	33.4677	7.24585e-09	4.2132e-07
c13247_g1_i1	1.01076	3.83754	33.2977	7.90772e-09	4.54572e-07
c27283_g1_i1	1.01181	8.14532	33.2894	7.94164e-09	4.5578e-07
c30403_g1_i7	-1.24544	1.652	33.2044	8.29638e-09	4.74599e-07
c9895_g1_i2	-1.48438	3.57557	33.1299	8.62033e-09	4.88388e-07
c6699_g1_i1	-1.15582	3.47682	33.0943	8.77955e-09	4.9471e-07
c28787_g1_i6	-1.26718	7.43679	33.0925	8.78788e-09	4.9471e-07
c30993_g2_i4	1.77171	0.768089	33.0628	8.92276e-09	5.00709e-07
c28414_g1_i3	-1.5348	3.15047	33.0357	9.04811e-09	5.06938e-07
c1214_g1_i1	-1.45126	0.995683	32.939	9.5098e-09	5.30284e-07
c31516_g1_i5	1.11476	3.07793	32.8751	9.8273e-09	5.44652e-07
c23471_g1_i3	1.05893	3.03189	32.7567	1.04443e-08	5.75138e-07
c48454_g1_i1	1.00351	1.7351	32.7506	1.04774e-08	5.76059e-07
c89684_g1_i1	1.16876	3.53323	32.6682	1.09311e-08	5.99143e-07
c29026_g1_i3	1.20036	3.65866	32.5533	1.15968e-08	6.32689e-07
c28985_g2_i3	-1.91278	0.831269	32.4892	1.19858e-08	6.519e-07
c31311_g7_i1	1.07663	4.14092	32.444	1.22678e-08	6.66212e-07
c25690_g1_i3	1.44685	3.0667	32.3439	1.29164e-08	6.9503e-07
c28722_g1_i1	-1.06458	3.41231	32.3034	1.3188e-08	7.07491e-07
c30487_g2_i2	1.09886	2.92976	32.1515	1.42607e-08	7.58133e-07
c2514_g1_i2	1.44072	0.440656	32.0818	1.47818e-08	7.81138e-07
c6205_g1_i1	1.25249	2.37318	32.0528	1.50042e-08	7.91707e-07
c28709_g2_i1	1.03461	1.8576	32.038	1.51183e-08	7.96537e-07
c19644_g1_i1	-1.03007	5.19291	31.9274	1.60048e-08	8.37007e-07
c11756_g1_i1	1.13791	2.92725	31.8686	1.64961e-08	8.60156e-07
c23205_g1_i3	1.31376	3.23062	31.6571	1.83942e-08	9.43819e-07
c24636_g1_i3	1.21017	2.50996	31.5815	1.91245e-08	9.77037e-07
c39767_g1_i1	-1.26376	1.67347	31.5346	1.95914e-08	9.96566e-07
c28787_g1_i3	-1.23985	4.58572	31.5207	1.97328e-08	1.00232e-06
c22771_g1_i2	1.18705	1.57027	31.4984	1.99606e-08	1.01099e-06
c67687_g1_i1	1.01814	1.84726	31.4455	2.05114e-08	1.03245e-06
c21973_g2_i1	1.15487	1.40396	31.3318	2.17487e-08	1.08907e-06
c80873_g1_i1	1.51496	3.04689	31.3222	2.18572e-08	1.09295e-06
c30119_g1_i2	1.00301	5.02841	31.2852	2.22773e-08	1.11081e-06
c25732_g5_i1	-1.23111	0.962733	31.2551	2.26254e-08	1.125e-06
c1653_g1_i2	2.46586	2.05092	31.0518	2.51237e-08	1.23877e-06
c31022_g7_i2	1.07312	4.7703	31.0131	2.56297e-08	1.2602e-06
c29498_g2_i7	1.29493	0.836857	30.9782	2.60937e-08	1.28124e-06
c29297_g1_i2	1.0438	2.95388	30.9659	2.62598e-08	1.2876e-06
c47787_g1_i1	1.6073	1.20915	30.9547	2.6412e-08	1.29327e-06
c34933_g1_i1	1.01905	1.1294	30.9426	2.65771e-08	1.29956e-06
c29569_g1_i3	1.08638	2.0218	30.8388	2.80375e-08	1.36907e-06
c28787_g1_i2	-1.20773	5.01118	30.8035	2.85518e-08	1.39035e-06
c33608_g1_i1	1.30672	0.523142	30.7567	2.92487e-08	1.42037e-06
c30879_g4_i2	1.07358	3.85877	30.721	2.97918e-08	1.44476e-06
c23205_g1_i1	1.17895	2.37645	30.6857	3.03395e-08	1.4673e-06
c18606_g2_i1	1.54709	1.23312	30.6657	3.06531e-08	1.47842e-06
c22907_g1_i2	1.8696	1.06994	30.596	3.17755e-08	1.5277e-06
c2514_g1_i1	1.3326	0.59323	30.5836	3.19785e-08	1.53397e-06
c13926_g1_i1	1.084	1.22062	30.5586	3.23926e-08	1.54963e-06
c31539_g4_i1	1.07633	0.839873	30.3399	3.62588e-08	1.70535e-06
c28787_g1_i1	-1.19045	5.10631	30.2594	3.77962e-08	1.76522e-06
c28787_g1_i5	-1.21059	4.25095	30.1055	4.09178e-08	1.90041e-06
c69303_g1_i1	1.09282	6.35541	30.038	4.23658e-08	1.96267e-06
c30555_g13_i2	-1.04004	6.70705	30.0358	4.24146e-08	1.96267e-06
c9181_g1_i1	-1.62647	2.51997	29.766	4.87458e-08	2.22363e-06
c17913_g1_i2	1.24346	1.77817	29.744	4.93036e-08	2.24617e-06
c30444_g6_i1	1.0383	8.46858	29.71	5.01758e-08	2.28003e-06
c65002_g1_i1	1.02722	1.1155	29.6995	5.04483e-08	2.28654e-06
c22682_g1_i1	-2.00861	1.10839	29.6343	5.21722e-08	2.36165e-06
c28996_g1_i2	1.0166	4.84238	29.4886	5.62452e-08	2.53304e-06
c83_g1_i2	1.82135	2.54976	29.4123	5.85061e-08	2.62483e-06
c31010_g12_i5	3.13291	2.1708	29.2724	6.28856e-08	2.81417e-06
c30142_g1_i2	-1.16647	2.54216	29.2072	6.50366e-08	2.89942e-06
c26464_g1_i3	1.64668	1.1795	29.1041	6.85911e-08	3.04253e-06
c48609_g1_i1	-1.36277	2.75258	28.8775	7.71029e-08	3.38191e-06
c22833_g1_i4	1.3489	1.84294	28.794	8.05006e-08	3.5135e-06
c51863_g1_i1	1.71108	2.5013	28.7319	8.31211e-08	3.61449e-06
c30569_g8_i1	-1.51521	2.44366	28.7118	8.39884e-08	3.6453e-06
c21525_g1_i1	2.28544	0.86341	28.7084	8.41391e-08	3.6453e-06
c24356_g2_i1	1.08224	0.821833	28.5184	9.2812e-08	3.98202e-06
c30532_g1_i2	-1.20399	1.09339	28.4957	9.3906e-08	4.02407e-06
c23471_g1_i1	1.00045	2.82722	28.4389	9.67006e-08	4.1338e-06
c25228_g1_i1	1.3637	1.08459	28.328	1.02405e-07	4.32752e-06
c23871_g1_i2	1.21545	1.35888	28.239	1.07222e-07	4.51263e-06
c30788_g3_i5	1.24665	3.7252	28.1874	1.10121e-07	4.61269e-06
c83488_g1_i1	1.746	0.815051	28.0899	1.15811e-07	4.83431e-06
c18716_g1_i1	1.29924	3.12078	28.0754	1.16678e-07	4.86429e-06
c28890_g1_i5	1.04455	1.38711	28.0509	1.18167e-07	4.91479e-06
c5456_g1_i1	-1.67261	0.590964	27.9827	1.22403e-07	5.07903e-06
c22589_g1_i2	1.0266	2.09823	27.9774	1.2274e-07	5.08703e-06
c80628_g2_i1	1.2077	0.62321	27.7791	1.35991e-07	5.57735e-06
c22833_g1_i1	1.27742	1.81554	27.6161	1.47939e-07	6.01851e-06
c81443_g1_i1	1.038	5.09554	27.5781	1.50878e-07	6.131e-06
c29429_g1_i4	1.62715	4.09501	27.5693	1.51564e-07	6.14479e-06
[truncated: 421 more rows]

## Sheet: sahara.control-z3vz1.interactio
	logFC	logCPM	LR	PValue	FDR
[truncated: 18,049 more rows]

## Sheet: sahara.treatment-z3vz1.interact
	logFC	logCPM	LR	PValue	FDR
[truncated: 19,164 more rows]

[truncated: 4 more sheets: sahara.Z3-treatment.interaction, sahara.control-zone.interaction, sahara.zone.basic_model.stats.2, sahara.treatment-zone.interacti]
