# Supplementary material for: De novo transcriptome assembly and analysis of differentially expressed genes of two barley genotypes reveal root-zone-specific responses to salt exposure
Source: Sci Rep. 2016 Aug 16;6:31558. doi: 10.1038/srep31558 (PMC4985707; doi:10.1038/srep31558)
Supplement: Supplementary Data Set 3 [file srep31558-s5.xls]

## Sheet: Info
Supplemental Data Set 3: Transcriptome annotation (cv. Clipper).
De novo transcriptome assembly and analysis of differentially expressed genes of two barley genotypes reveal root-zone-specific responses to salt exposure
Camilla Beate Hill1*, Andrew Cassin2, Gabriel Keeble-Gagnère1,3, Monika S. Doblin2, Antony Bacic2, Ute Roessner1
1School of BioSciences, The University of Melbourne, Parkville, Vic 3010, Australia, 2ARC Centre of Excellence in Plant Cell Walls, School of BioSciences, The University of Melbourne, Parkville, Vic 3010, Australia, 3School of Veterinary and Life Sciences, Murdoch University, Murdoch, WA 6150, Australia.
*Corresponding author: Camilla B. Hill
Present address: Western Barley Genetics Alliance, Western Australian State Agricultural Biotechnology Centre, School of Veterinary and Life Sciences, Murdoch University, 90 South Street, Murdoch, WA 6150, Australia.

## Sheet: Clipper - GLM
feature_name	Cultivar	TMHMM: ExpAA	TMHMM: number of helices predicted	TMHMM: topology	SignalP: start AA position	SignalP: end AA position	SignalP: probability	SignalP: has secretory pathway n-terminal signal?	GO: terms hit	PFAM: domain hits	Blast: accession	Blast: UniProtKB id	Blast: aligned query region	Blast: aligned subject region	Blast: %identity of aligned region	Blast: e-value	Blast: description	Blast: taxonomic lineage	GO: number of molecular function annotations	GO: number of biological process annotations	GO: number of cellular compartment annotations	edgeR: PValue	edgeR: FDR	edgeR: GLM models	0_Z1-1	0_Z1-2	0_Z1-3	0_Z1-4	0_Z2-1	0_Z2-2	0_Z2-3	0_Z2-4	0_Z3-1	0_Z3-2	0_Z3-3	0_Z3-4	100_Z1-1	100_Z1-2	100_Z1-3	100_Z1-4	100_Z2-1	100_Z2-2	100_Z2-3	100_Z2-4	100_Z3-1	100_Z3-2	100_Z3-3	100_Z3-4
c10035_g1_i1	Clipper - GLM								GO:0016021 integral component of membrane (cellular_component) GO:0005524 ATP binding (molecular_function) GO:0042803 protein homodimerization activity (molecular_function) GO:0004672 protein kinase activity (molecular_function) GO:0004674 protein serine/threonine kinase activity (molecular_function) GO:0004672 protein kinase activity (molecular_function) GO:0005524 ATP binding (molecular_functio…	PF00069.20 Pkinase Protein kinase domain E:5.3e-15 pos=2-84 PF07714.12 Pkinase_Tyr Protein tyrosine kinase E:8.2e-12 pos=2-81 PF00069.20 Pkinase Protein kinase domain E:5.3e-15 pos=2-84 PF07714.12 Pkinase_Tyr Protein tyrosine kinase E:8.2e-12 pos=2-81 PF00069.20 Pkinase Protein kinase domain E:5.3e-15 pos=2-84 PF07714.12 Pkinase_Tyr Protein tyrosine kinase E:8.2e-12 pos=2-81	ACCR4_ARATH	ACCR4_ARATH	2-170	575-750	48.59	6e-44	RecName: Full=Serine/threonine-protein kinase-like protein CCR4;	Eukaryota; Viridiplantae; Streptophyta; Embryophyta; Tracheophyta; Spermatophyta; Magnoliophyta; eudicotyledons; Gunneridae; Pentapetalae; rosids; malvids; Brassicales; Brassicaceae; Camelineae; Arabidopsis	4	1	1	6.61517e-39	1.02129e-37	clipper.control-zone.interaction_model.stats.2fold.txt clipper.control-zone.interaction_model.stats.2fold.txt clipper.control-zone.interaction_model.stats.2fold.txt clipper.control-zone.interaction_model.stats.2fold.txt clipper.control-zone.interaction_model.stats.2fold.txt clipper.control-zone.interaction_model.stats.2fold.txt clipper.control-zone.interaction_model.stats.2fold.txt clipper.contro…	5.642	5.049	4.677	6.602	51.505	38.481	35.063	53.426	8.057	30.133	28.936	33.168	6.014	5.717	3.957	4.971	31.315	31.481	36.232	35.315	29.463	22.077	38.488	18.881
c10035_g2_i1	Clipper - GLM								GO:0005524 ATP binding (molecular_function) GO:0004674 protein serine/threonine kinase activity (molecular_function) GO:0004672 protein kinase activity (molecular_function) GO:0005524 ATP binding (molecular_function) GO:0006468 protein phosphorylation (biological_process) GO:0005524 ATP binding (molecular_function) GO:0004674 protein serine/threonine kinase activity (molecular_function) GO:000467…	PF00069.20 Pkinase Protein kinase domain E:6.3e-15 pos=2-84 PF07714.12 Pkinase_Tyr Protein tyrosine kinase E:1.6e-12 pos=2-152 PF00069.20 Pkinase Protein kinase domain E:6.3e-15 pos=2-84 PF07714.12 Pkinase_Tyr Protein tyrosine kinase E:1.6e-12 pos=2-152 PF00069.20 Pkinase Protein kinase domain E:6.3e-15 pos=2-84 PF07714.12 Pkinase_Tyr Protein tyrosine kinase E:1.6e-12 pos=2-152	CCR12_ARATH	CCR12_ARATH	1-171	181-350	45.98	1e-37	RecName: Full=Serine/threonine-protein kinase-like protein At1g28390;	Eukaryota; Viridiplantae; Streptophyta; Embryophyta; Tracheophyta; Spermatophyta; Magnoliophyta; eudicotyledons; Gunneridae; Pentapetalae; rosids; malvids; Brassicales; Brassicaceae; Camelineae; Arabidopsis	2	1		2.48508e-31	2.02666e-30	clipper.control-zone.interaction_model.stats.2fold.txt clipper.control-zone.interaction_model.stats.2fold.txt clipper.control-zone.interaction_model.stats.2fold.txt clipper.control-zone.interaction_model.stats.2fold.txt clipper.control-zone.interaction_model.stats.2fold.txt clipper.control-zone.interaction_model.stats.2fold.txt clipper.control-zone.interaction_model.stats.2fold.txt clipper.contro…	0.913	0.615	0.849	0.763	9.528	8.432	5.6	10.841	1.216	8.068	5.91	8.6	0.99	0.868	0.534	0.918	7.079	7.335	7.097	8.162	10.032	6.597	13.385	8.607
c10036_g1_i1	Clipper - GLM								GO:0042973 glucan endo-1,3-beta-D-glucosidase activity (molecular_function) GO:0005975 carbohydrate metabolic process (biological_process) GO:0006952 defense response (biological_process) GO:0004553 hydrolase activity, hydrolyzing O-glycosyl compounds (molecular_function) GO:0005975 carbohydrate metabolic process (biological_process) GO:0042973 glucan endo-1,3-beta-D-glucosidase activity (molecul…	PF00332.13 Glyco_hydro_17 Glycosyl hydrolases family 17 E:9e-85 pos=97-332 PF00332.13 Glyco_hydro_17 Glycosyl hydrolases family 17 E:9e-85 pos=97-332 PF00332.13 Glyco_hydro_17 Glycosyl hydrolases family 17 E:9e-85 pos=97-332	E13F_HORVU	E13F_HORVU	91-332	1-242	99.17	5e-166	RecName: Full=Putative glucan endo-1,3-beta-glucosidase GVI;	Eukaryota; Viridiplantae; Streptophyta; Embryophyta; Tracheophyta; Spermatophyta; Magnoliophyta; Liliopsida; Poales; Poaceae; BEP clade; Pooideae; Triticeae; Hordeum	1	2		1.06033e-12	2.3942e-12	clipper.control-zone.interaction_model.stats.2fold.txt clipper.control-zone.interaction_model.stats.2fold.txt clipper.control-zone.interaction_model.stats.2fold.txt clipper.control-zone.interaction_model.stats.2fold.txt clipper.control-zone.interaction_model.stats.2fold.txt clipper.control-zone.interaction_model.stats.2fold.txt clipper.control-zone.interaction_model.stats.2fold.txt clipper.treatm…	0	0	0	0	1.156	0.051	0.105	0.115	0.058	7.173	1.288	4.15	0	0	0	0.061	0.302	0.258	0.128	0.461	11.993	1.63	1.686	3.59
c10042_g1_i1	Clipper - GLM								GO:0005737 cytoplasm (cellular_component) GO:0005634 nucleus (cellular_component) GO:0003677 DNA binding (molecular_function) GO:0003700 sequence-specific DNA binding transcription factor activity (molecular_function) GO:0009736 cytokinin-activated signaling pathway (biological_process) GO:0009873 ethylene-activated signaling pathway (biological_process) GO:0048366 leaf development (biological_pr…	PF00847.15 AP2 AP2 domain E:1.4e-05 pos=122-147 PF00847.15 AP2 AP2 domain E:1.4e-05 pos=122-147 PF00847.15 AP2 AP2 domain E:1.4e-05 pos=122-147	CRF4_ARATH	CRF4_ARATH	4-140	3-135	41.96	7e-18	RecName: Full=Ethylene-responsive transcription factor CRF4;	Eukaryota; Viridiplantae; Streptophyta; Embryophyta; Tracheophyta; Spermatophyta; Magnoliophyta; eudicotyledons; Gunneridae; Pentapetalae; rosids; malvids; Brassicales; Brassicaceae; Camelineae; Arabidopsis	2	5	2	0.002772	0.0422597	clipper.Z3-treatment.interaction_model.stats.2fold.txt clipper.Z3-treatment.interaction_model.stats.2fold.txt clipper.Z3-treatment.interaction_model.stats.2fold.txt clipper.Z3-treatment.interaction_model.stats.2fold.txt clipper.Z3-treatment.interaction_model.stats.2fold.txt clipper.Z3-treatment.interaction_model.stats.2fold.txt clipper.Z3-treatment.interaction_model.stats.2fold.txt clipper.Z3-tre…	8.403	6.853	5.516	6.442	5.557	3.667	2.671	6.811	7.58	1.631	4.061	1.502	7.912	7.044	6.455	8.571	3.467	5.292	2.476	3.469	0.879	1.551	1.188	0.58
c10046_g1_i1	Clipper - GLM																					1.72093e-14	4.33386e-14	clipper.control-zone.interaction_model.stats.2fold.txt clipper.treatment-zone.interaction_model.stats.2fold.txt clipper.zone.basic_model.stats.2fold.txt	0.374	0.685	0.573	1.776	50.129	82.387	3.685	2.739	5.332	321.949	80.972	142.954	0.774	0.817	1.773	2.47	14.242	4.593	4.066	6.056	516.582	69.423	127.612	334.627
c10052_g1_i1	Clipper - GLM								GO:0005829 cytosol (cellular_component) GO:0050662 coenzyme binding (molecular_function) GO:0008446 GDP-mannose 4,6-dehydratase activity (molecular_function) GO:0005525 GTP binding (molecular_function) GO:0042351 'de novo' GDP-L-fucose biosynthetic process (biological_process) GO:0019673 GDP-mannose metabolic process (biological_process) GO:0009826 unidimensional cell growth (biological_process) …	PF01370.16 Epimerase NAD dependent epimerase/dehydratase family E:1.4e-66 pos=76-324 PF04321.12 RmlD_sub_bind RmlD substrate binding domain E:8e-09 pos=77-276 PF01370.16 Epimerase NAD dependent epimerase/dehydratase family E:1.4e-66 pos=76-324 PF04321.12 RmlD_sub_bind RmlD substrate binding domain E:8e-09 pos=77-276 PF01370.16 Epimerase NAD dependent epimerase/dehydratase family E:1.4e-66 pos=76-…	GMD2_ARATH	GMD2_ARATH	50-412	5-368	76.57	0	RecName: Full=GDP-mannose 4,6 dehydratase 2;	Eukaryota; Viridiplantae; Streptophyta; Embryophyta; Tracheophyta; Spermatophyta; Magnoliophyta; eudicotyledons; Gunneridae; Pentapetalae; rosids; malvids; Brassicales; Brassicaceae; Camelineae; Arabidopsis	3	3	1	1.84755e-19	6.45261e-19	clipper.control-zone.interaction_model.stats.2fold.txt clipper.control-zone.interaction_model.stats.2fold.txt clipper.control-zone.interaction_model.stats.2fold.txt clipper.control-zone.interaction_model.stats.2fold.txt clipper.control-zone.interaction_model.stats.2fold.txt clipper.control-zone.interaction_model.stats.2fold.txt clipper.control-zone.interaction_model.stats.2fold.txt clipper.contro…	12.143	10.985	12.454	12.151	4.538	4.785	3.475	4.999	10.159	4.656	8.403	5.849	13.225	10.352	8.533	12.473	4.903	5.378	3.789	2.948	6.471	5.566	7.349	5.919
c10052_g1_i2	Clipper - GLM								GO:0005829 cytosol (cellular_component) GO:0050662 coenzyme binding (molecular_function) GO:0008446 GDP-mannose 4,6-dehydratase activity (molecular_function) GO:0005525 GTP binding (molecular_function) GO:0042351 'de novo' GDP-L-fucose biosynthetic process (biological_process) GO:0019673 GDP-mannose metabolic process (biological_process) GO:0009826 unidimensional cell growth (biological_process) …	PF01370.16 Epimerase NAD dependent epimerase/dehydratase family E:1.5e-66 pos=76-324 PF04321.12 RmlD_sub_bind RmlD substrate binding domain E:8.2e-09 pos=77-276 PF01370.16 Epimerase NAD dependent epimerase/dehydratase family E:1.5e-66 pos=76-324 PF04321.12 RmlD_sub_bind RmlD substrate binding domain E:8.2e-09 pos=77-276 PF01370.16 Epimerase NAD dependent epimerase/dehydratase family E:1.5e-66 pos…	GMD2_ARATH	GMD2_ARATH	50-417	5-373	76.61	0	RecName: Full=GDP-mannose 4,6 dehydratase 2;	Eukaryota; Viridiplantae; Streptophyta; Embryophyta; Tracheophyta; Spermatophyta; Magnoliophyta; eudicotyledons; Gunneridae; Pentapetalae; rosids; malvids; Brassicales; Brassicaceae; Camelineae; Arabidopsis	3	3	1	5.38036e-23	2.3756e-22	clipper.control-zone.interaction_model.stats.2fold.txt clipper.control-zone.interaction_model.stats.2fold.txt clipper.control-zone.interaction_model.stats.2fold.txt clipper.control-zone.interaction_model.stats.2fold.txt clipper.control-zone.interaction_model.stats.2fold.txt clipper.control-zone.interaction_model.stats.2fold.txt clipper.control-zone.interaction_model.stats.2fold.txt clipper.contro…	22.459	16.719	20.437	21.031	8.456	8.493	6.069	7.54	16.065	9.604	13.222	10.083	20.311	21.071	16.418	20.066	8.079	8.228	7.236	5.465	9.953	9.237	13.969	9.694
c10077_g1_i1	Clipper - GLM	20.48	1	i7-29o					GO:0008234 cysteine-type peptidase activity (molecular_function) GO:0008234 cysteine-type peptidase activity (molecular_function) GO:0006508 proteolysis (biological_process) GO:0008234 cysteine-type peptidase activity (molecular_function) GO:0008234 cysteine-type peptidase activity (molecular_function) GO:0006508 proteolysis (biological_process) GO:0008234 cysteine-type peptidase activity (molecu…	PF08246.7 Inhibitor_I29 Cathepsin propeptide inhibitor domain (I29) E:2.3e-12 pos=48-120 PF00112.18 Peptidase_C1 Papain family cysteine protease E:3.6e-27 pos=149-233 PF08246.7 Inhibitor_I29 Cathepsin propeptide inhibitor domain (I29) E:2.3e-12 pos=48-120 PF00112.18 Peptidase_C1 Papain family cysteine protease E:3.6e-27 pos=149-233 PF08246.7 Inhibitor_I29 Cathepsin propeptide inhibitor domain (I2…	ORYA_ORYSJ	ORYA_ORYSJ	38-233	30-216	41.5	3e-39	RecName: Full=Oryzain alpha chain;	Eukaryota; Viridiplantae; Streptophyta; Embryophyta; Tracheophyta; Spermatophyta; Magnoliophyta; Liliopsida; Poales; Poaceae; BEP clade; Ehrhartoideae; Oryzeae; Oryza	1	1		1.55596e-24	7.67792e-24	clipper.control-zone.interaction_model.stats.2fold.txt clipper.control-zone.interaction_model.stats.2fold.txt clipper.control-zone.interaction_model.stats.2fold.txt clipper.control-zone.interaction_model.stats.2fold.txt clipper.control-zone.interaction_model.stats.2fold.txt clipper.control-zone.interaction_model.stats.2fold.txt clipper.control-zone.interaction_model.stats.2fold.txt clipper.treatm…	0	0	0	0.07	1.712	4.673	1.627	4.884	6.053	19.784	75.124	104.096	0.083	0.163	0	0	5.486	12.756	1.483	10.559	2.321	77.492	21.146	15.539
c1009_g1_i1	Clipper - GLM	27.61	1	o794-816i					GO:0016021 integral component of membrane (cellular_component) GO:0016020 membrane (cellular_component) GO:0005886 plasma membrane (cellular_component) GO:0009506 plasmodesma (cellular_component) GO:0005524 ATP binding (molecular_function) GO:0004674 protein serine/threonine kinase activity (molecular_function) GO:0005515 protein binding (molecular_function) GO:0016021 integral component of membr…	PF08263.7 LRRNT_2 Leucine rich repeat N-terminal domain E:2.3e-07 pos=78-120 PF13504.1 LRR_7 Leucine rich repeat E:88 pos=148-160 PF13516.1 LRR_6 Leucine Rich repeat E:1.1 pos=171-193 PF13504.1 LRR_7 Leucine rich repeat E:12 pos=172-186 PF13855.1 LRR_8 Leucine rich repeat E:6.8e-07 pos=173-228 PF13504.1 LRR_7 Leucine rich repeat E:200 pos=198-209 PF13504.1 LRR_7 Leucine rich repeat E:15000 pos=22…	M0VRN2_HORVD	M0VRN2_HORVD	2596-89	1-836	100	0	SubName: Full=Uncharacterized protein {ECO:0000313|EnsemblPlants:MLOC_36684.1};	Eukaryota; Viridiplantae; Streptophyta; Embryophyta; Tracheophyta; Spermatophyta; Magnoliophyta; Liliopsida; Poales; Poaceae; BEP clade; Pooideae; Triticeae; Hordeum	2		4	9.39439e-21	3.56096e-20	clipper.control-zone.interaction_model.stats.2fold.txt clipper.control-zone.interaction_model.stats.2fold.txt clipper.control-zone.interaction_model.stats.2fold.txt clipper.control-zone.interaction_model.stats.2fold.txt clipper.control-zone.interaction_model.stats.2fold.txt clipper.control-zone.interaction_model.stats.2fold.txt clipper.control-zone.interaction_model.stats.2fold.txt clipper.contro…	0.066	0.121	0.194	0.1	0.326	0.681	0.278	0.25	0.156	2.215	1.392	2.244	0.113	0.092	0.172	0.171	0.718	0.387	0.438	0.672	2.471	2.169	1.543	2.624
c10103_g1_i1	Clipper - GLM								GO:0005829 cytosol (cellular_component) GO:0070062 extracellular vesicular exosome (cellular_component) GO:0005777 peroxisome (cellular_component) GO:0033885 10-hydroxy-9-(phosphonooxy)octadecanoate phosphatase activity (molecular_function) GO:0004301 epoxide hydrolase activity (molecular_function) GO:0042577 lipid phosphatase activity (molecular_function) GO:0000287 magnesium ion binding (molecu…	PF12146.3 Hydrolase_4 Putative lysophospholipase E:1.1e-06 pos=55-110 PF12695.2 Abhydrolase_5 Alpha/beta hydrolase family E:1.1e-12 pos=69-166 PF12697.2 Abhydrolase_6 Alpha/beta hydrolase family E:1.4e-27 pos=70-167 PF00561.15 Abhydrolase_1 alpha/beta hydrolase fold E:4.5e-16 pos=95-165 PF12146.3 Hydrolase_4 Putative lysophospholipase E:1.1e-06 pos=55-110 PF12695.2 Abhydrolase_5 Alpha/beta hydrol…	HYES_HUMAN	HYES_HUMAN	53-172	248-363	41.67	6e-30	RecName: Full=Bifunctional epoxide hydrolase 2;	Eukaryota; Metazoa; Chordata; Craniata; Vertebrata; Euteleostomi; Mammalia; Eutheria; Euarchontoglires; Primates; Haplorrhini; Catarrhini; Hominidae; Homo	8	17	3	0.000855663	0.0303382	clipper.Z2-treatment.interaction_model.stats.2fold.txt clipper.Z2-treatment.interaction_model.stats.2fold.txt clipper.Z2-treatment.interaction_model.stats.2fold.txt clipper.Z2-treatment.interaction_model.stats.2fold.txt clipper.Z2-treatment.interaction_model.stats.2fold.txt clipper.Z2-treatment.interaction_model.stats.2fold.txt clipper.Z2-treatment.interaction_model.stats.2fold.txt clipper.Z2-tre…	0.33	0.252	0	1.575	11.135	10.037	16.55	10.248	1.391	3.299	3.002	1.211	0.846	1.378	0.419	0.313	17.875	28.76	32.486	37.552	0.923	2.425	1.169	1.731
c10115_g1_i1	Clipper - GLM	238.95	11	o23-45i50-71o86-103i115-137o177-199i220-242o264-286i306-328o343-365i386-405o420-439i					GO:0016021 integral component of membrane (cellular_component) GO:0005774 vacuolar membrane (cellular_component) GO:0015386 potassium:proton antiporter activity (molecular_function) GO:0015385 sodium:proton antiporter activity (molecular_function) GO:0055075 potassium ion homeostasis (biological_process) GO:0010107 potassium ion import (biological_process) GO:0006885 regulation of pH (biological_…	PF00999.16 Na_H_Exchanger Sodium/hydrogen exchanger family E:8.9e-57 pos=32-445	NHX2_ARATH	NHX2_ARATH	16-532	13-537	75.05	0	RecName: Full=Sodium/hydrogen exchanger 2;	Eukaryota; Viridiplantae; Streptophyta; Embryophyta; Tracheophyta; Spermatophyta; Magnoliophyta; eudicotyledons; Gunneridae; Pentapetalae; rosids; malvids; Brassicales; Brassicaceae; Camelineae; Arabidopsis	2	5	2	4.11321e-05	5.46626e-05	clipper.treatment-zone.interaction_model.stats.2fold.txt clipper.treatment-zone.interaction_model.stats.2fold.txt clipper.treatment-zone.interaction_model.stats.2fold.txt clipper.treatment-zone.interaction_model.stats.2fold.txt clipper.treatment-zone.interaction_model.stats.2fold.txt clipper.treatment-zone.interaction_model.stats.2fold.txt clipper.treatment-zone.interaction_model.stats.2fold.txt …	2.717	4.706	4.943	3.712	9.969	9.996	5.983	8.092	3.834	4.081	3.261	3.99	2.992	2.94	4.109	3.287	8.391	6.808	8.015	8.092	5.829	2.808	5.365	5.855
c10125_g1_i1	Clipper - GLM	20.44	1	i5-27o					GO:0016021 integral component of membrane (cellular_component) GO:0016021 integral component of membrane (cellular_component) GO:0016021 integral component of membrane (cellular_component)	PF14416.1 PMR5N PMR5 N terminal Domain E:1.1e-21 pos=64-118 PF13839.1 PC-Esterase GDSL/SGNH-like Acyl-Esterase family found in Pmr5 and Cas1p E:1.7e-54 pos=119-410 PF14416.1 PMR5N PMR5 N terminal Domain E:1.1e-21 pos=64-118 PF13839.1 PC-Esterase GDSL/SGNH-like Acyl-Esterase family found in Pmr5 and Cas1p E:1.7e-54 pos=119-410 PF14416.1 PMR5N PMR5 N terminal Domain E:1.1e-21 pos=64-118 PF13839.1 P…	TBL19_ARATH	TBL19_ARATH	2-410	13-409	48.06	7e-134	RecName: Full=Protein trichome birefringence-like 19;	Eukaryota; Viridiplantae; Streptophyta; Embryophyta; Tracheophyta; Spermatophyta; Magnoliophyta; eudicotyledons; Gunneridae; Pentapetalae; rosids; malvids; Brassicales; Brassicaceae; Camelineae; Arabidopsis			1	6.87194e-16	1.89517e-15	clipper.control-zone.interaction_model.stats.2fold.txt clipper.control-zone.interaction_model.stats.2fold.txt clipper.control-zone.interaction_model.stats.2fold.txt clipper.control-zone.interaction_model.stats.2fold.txt clipper.control-zone.interaction_model.stats.2fold.txt clipper.treatment-zone.interaction_model.stats.2fold.txt clipper.treatment-zone.interaction_model.stats.2fold.txt clipper.tr…	6.687	6.258	6.529	5.759	1.964	2.905	1.79	1.645	6.393	1.056	2.399	0.779	6.922	7.167	5.682	5.99	2.852	2.581	3.554	2.316	1.688	1.041	0.45	2.044
c10140_g1_i1	Clipper - GLM										F2CQB5_HORVD	F2CQB5_HORVD	738-445	1-98	100	1e-55	SubName: Full=Predicted protein {ECO:0000313|EMBL:BAJ85036.1};	Eukaryota; Viridiplantae; Streptophyta; Embryophyta; Tracheophyta; Spermatophyta; Magnoliophyta; Liliopsida; Poales; Poaceae; BEP clade; Pooideae; Triticeae; Hordeum				2.65232e-19	9.16369e-19	clipper.control-zone.interaction_model.stats.2fold.txt clipper.treatment-zone.interaction_model.stats.2fold.txt clipper.zone.basic_model.stats.2fold.txt clipper.control-zone.interaction_model.stats.2fold.txt clipper.treatment-zone.interaction_model.stats.2fold.txt clipper.zone.basic_model.stats.2fold.txt	92.004	88.807	82.78	84.524	284.407	234.543	227.262	254.26	94.836	84.554	109.618	54.329	103.754	105.64	76.463	98.366	261.741	236.737	306.027	239.056	55.375	47.306	71.476	44.132
c10140_g1_i2	Clipper - GLM										F2CQB5_HORVD	F2CQB5_HORVD	687-445	18-98	98.77	2e-47	SubName: Full=Predicted protein {ECO:0000313|EMBL:BAJ85036.1};	Eukaryota; Viridiplantae; Streptophyta; Embryophyta; Tracheophyta; Spermatophyta; Magnoliophyta; Liliopsida; Poales; Poaceae; BEP clade; Pooideae; Triticeae; Hordeum				4.41433e-19	1.50214e-18	clipper.control-zone.interaction_model.stats.2fold.txt clipper.treatment-zone.interaction_model.stats.2fold.txt clipper.zone.basic_model.stats.2fold.txt clipper.control-zone.interaction_model.stats.2fold.txt clipper.treatment-zone.interaction_model.stats.2fold.txt clipper.zone.basic_model.stats.2fold.txt	55.906	54.058	51.117	52.607	176.806	141.886	142.166	159.217	53.188	52.612	66.909	34.811	61.718	62.09	47.441	56.347	148.35	146.65	179.582	138.324	35.943	26.76	47.417	26.163
c10141_g2_i1	Clipper - GLM								GO:0009570 chloroplast stroma (cellular_component) GO:0030529 ribonucleoprotein complex (cellular_component) GO:0003723 RNA binding (molecular_function) GO:0000373 Group II intron splicing (biological_process) GO:0006397 mRNA processing (biological_process) GO:0003723 RNA binding (molecular_function)	PF01985.16 CRS1_YhbY CRS1 / YhbY (CRM) domain E:3.9e-21 pos=243-326 PF01985.16 CRS1_YhbY CRS1 / YhbY (CRM) domain E:3.1e-14 pos=361-444	CAF2P_MAIZE	CAF2P_MAIZE	17-618	7-611	74.09	0	RecName: Full=CRS2-associated factor 2, chloroplastic;	Eukaryota; Viridiplantae; Streptophyta; Embryophyta; Tracheophyta; Spermatophyta; Magnoliophyta; Liliopsida; Poales; Poaceae; PACMAD clade; Panicoideae; Andropogoneae; Zea	1	2	2	1.30368e-08	2.11315e-08	clipper.treatment-zone.interaction_model.stats.2fold.txt clipper.treatment-zone.interaction_model.stats.2fold.txt clipper.treatment-zone.interaction_model.stats.2fold.txt clipper.treatment-zone.interaction_model.stats.2fold.txt clipper.treatment-zone.interaction_model.stats.2fold.txt clipper.treatment-zone.interaction_model.stats.2fold.txt clipper.treatment-zone.interaction_model.stats.2fold.txt …	3.212	2.006	2.405	3.1	2.017	2.011	1.599	2.375	2.442	2.46	2.472	3.042	2.868	2.307	2.908	2.743	1.53	1.818	0.886	1.243	2.409	2.837	2.711	3.075
c10146_g1_i1	Clipper - GLM										M0XB99_HORVD	M0XB99_HORVD	732-493	978-1057	100	3e-18	SubName: Full=Uncharacterized protein {ECO:0000313|EnsemblPlants:MLOC_58525.1};	Eukaryota; Viridiplantae; Streptophyta; Embryophyta; Tracheophyta; Spermatophyta; Magnoliophyta; Liliopsida; Poales; Poaceae; BEP clade; Pooideae; Triticeae; Hordeum				1.05661e-21	4.27729e-21	clipper.control-zone.interaction_model.stats.2fold.txt clipper.treatment-zone.interaction_model.stats.2fold.txt clipper.zone.basic_model.stats.2fold.txt clipper.control-zone.interaction_model.stats.2fold.txt clipper.treatment-zone.interaction_model.stats.2fold.txt clipper.zone.basic_model.stats.2fold.txt	54.433	30.516	37.967	37.325	14.329	11.886	9.39	16.132	26.448	10.952	18.072	10.89	40.086	41.529	34.885	34.486	11.212	15.24	9.466	11.361	7.641	6.813	14.573	7.374
c10159_g1_i1	Clipper - GLM									PF04720.7 DUF506 Protein of unknown function (DUF506) E:1.1e-60 pos=1-218 PF04720.7 DUF506 Protein of unknown function (DUF506) E:1.1e-60 pos=1-218 PF04720.7 DUF506 Protein of unknown function (DUF506) E:1.1e-60 pos=1-218	M0UUC2_HORVD	M0UUC2_HORVD	2241-1270	51-374	99.38	5e-179	SubName: Full=Uncharacterized protein {ECO:0000313|EnsemblPlants:MLOC_14311.2};	Eukaryota; Viridiplantae; Streptophyta; Embryophyta; Tracheophyta; Spermatophyta; Magnoliophyta; Liliopsida; Poales; Poaceae; BEP clade; Pooideae; Triticeae; Hordeum				2.6841e-54	1.14462e-52	clipper.control-zone.interaction_model.stats.2fold.txt clipper.control-zone.interaction_model.stats.2fold.txt clipper.treatment-zone.interaction_model.stats.2fold.txt clipper.treatment-zone.interaction_model.stats.2fold.txt clipper.zone.basic_model.stats.2fold.txt clipper.zone.basic_model.stats.2fold.txt clipper.control-zone.interaction_model.stats.2fold.txt clipper.treatment-zone.interaction_mod…	0.517	0.716	0.399	0.622	5.526	5.049	3.274	4.562	1.469	11.489	7.53	10.684	0.609	0.674	0.477	0.595	5.434	5.851	4.301	5.685	11.949	12.497	10.693	12.464
c10159_g1_i2	Clipper - GLM									PF04720.7 DUF506 Protein of unknown function (DUF506) E:9.2e-09 pos=1-27 PF04720.7 DUF506 Protein of unknown function (DUF506) E:9.2e-09 pos=1-27 PF04720.7 DUF506 Protein of unknown function (DUF506) E:9.2e-09 pos=1-27												1.23018e-54	5.33961e-53	clipper.control-zone.interaction_model.stats.2fold.txt clipper.control-zone.interaction_model.stats.2fold.txt clipper.control-zone.interaction_model.stats.2fold.txt clipper.treatment-zone.interaction_model.stats.2fold.txt clipper.treatment-zone.interaction_model.stats.2fold.txt clipper.treatment-zone.interaction_model.stats.2fold.txt clipper.zone.basic_model.stats.2fold.txt clipper.zone.basic_mod…	0.429	0.373	0.338	0.672	3.908	3.616	2.948	3.885	0.856	8.473	5.868	9.031	0.567	0.51	0.515	0.807	4.81	4.345	3.757	4.803	10.305	9.394	9.744	8.874
c1015_g1_i1	Clipper - GLM								GO:0000781 chromosome, telomeric region (cellular_component) GO:0005634 nucleus (cellular_component) GO:0030915 Smc5-Smc6 complex (cellular_component) GO:0016874 ligase activity (molecular_function) GO:0046872 metal ion binding (molecular_function) GO:0004842 ubiquitin-protein transferase activity (molecular_function) GO:0006310 DNA recombination (biological_process) GO:0006281 DNA repair (biolog…	PF07574.8 SMC_Nse1 Nse1 non-SMC component of SMC5-6 complex E:1.4e-24 pos=6-133 PF07574.8 SMC_Nse1 Nse1 non-SMC component of SMC5-6 complex E:1.4e-24 pos=6-133 PF07574.8 SMC_Nse1 Nse1 non-SMC component of SMC5-6 complex E:1.4e-24 pos=6-133 PF07574.8 SMC_Nse1 Nse1 non-SMC component of SMC5-6 complex E:1.4e-24 pos=6-133	NSE1_XENLA	NSE1_XENLA	8-127	9-126	25	3e-05	RecName: Full=Non-structural maintenance of chromosomes element 1 homolog;	Eukaryota; Metazoa; Chordata; Craniata; Vertebrata; Euteleostomi; Amphibia; Batrachia; Anura; Pipoidea; Pipidae; Xenopodinae; Xenopus; Xenopus	3	4	3	0.00191377	0.0324168	clipper.Z3-treatment.interaction_model.stats.2fold.txt clipper.Z3-treatment.interaction_model.stats.2fold.txt clipper.Z3-treatment.interaction_model.stats.2fold.txt clipper.Z3-treatment.interaction_model.stats.2fold.txt clipper.Z3-treatment.interaction_model.stats.2fold.txt clipper.Z3-treatment.interaction_model.stats.2fold.txt clipper.Z3-treatment.interaction_model.stats.2fold.txt clipper.Z3-tre…	2.376	1.643	1.627	2.017	0.368	0.244	0.191	0.198	1.275	0.471	1.018	0.488	2.177	1.899	1.545	1.855	0.406	0.376	0.342	0.03	0.185	0.226	0.441	0.11
c1015_g1_i2	Clipper - GLM								GO:0000781 chromosome, telomeric region (cellular_component) GO:0005634 nucleus (cellular_component) GO:0030915 Smc5-Smc6 complex (cellular_component) GO:0016874 ligase activity (molecular_function) GO:0046872 metal ion binding (molecular_function) GO:0004842 ubiquitin-protein transferase activity (molecular_function) GO:0006310 DNA recombination (biological_process) GO:0006281 DNA repair (biolog…	PF07574.8 SMC_Nse1 Nse1 non-SMC component of SMC5-6 complex E:9.7e-35 pos=6-189 PF08746.6 zf-RING-like RING-like domain E:3.5e-09 pos=201-244 PF07574.8 SMC_Nse1 Nse1 non-SMC component of SMC5-6 complex E:9.7e-35 pos=6-189 PF08746.6 zf-RING-like RING-like domain E:3.5e-09 pos=201-244 PF07574.8 SMC_Nse1 Nse1 non-SMC component of SMC5-6 complex E:9.7e-35 pos=6-189 PF08746.6 zf-RING-like RING-like do…	NSE1_XENLA	NSE1_XENLA	8-285	9-260	24.56	3e-20	RecName: Full=Non-structural maintenance of chromosomes element 1 homolog;	Eukaryota; Metazoa; Chordata; Craniata; Vertebrata; Euteleostomi; Amphibia; Batrachia; Anura; Pipoidea; Pipidae; Xenopodinae; Xenopus; Xenopus	3	4	3	0.000855922	0.0187268	clipper.Z3-treatment.interaction_model.stats.2fold.txt clipper.Z3-treatment.interaction_model.stats.2fold.txt clipper.Z3-treatment.interaction_model.stats.2fold.txt clipper.Z3-treatment.interaction_model.stats.2fold.txt clipper.Z3-treatment.interaction_model.stats.2fold.txt clipper.Z3-treatment.interaction_model.stats.2fold.txt clipper.Z3-treatment.interaction_model.stats.2fold.txt clipper.Z3-tre…	3.223	2.57	2.62	2.278	0.189	0.142	0.211	0.302	2.121	0.641	1.329	0.76	2.084	2.869	2.298	2.158	0.708	0.376	0.406	0.341	0.211	0.383	0.632	0.11
c10193_g1_i1	Clipper - GLM								GO:0005783 endoplasmic reticulum (cellular_component) GO:0009408 response to heat (biological_process) GO:0005783 endoplasmic reticulum (cellular_component) GO:0009408 response to heat (biological_process) GO:0005783 endoplasmic reticulum (cellular_component) GO:0009408 response to heat (biological_process)	PF00011.16 HSP20 Hsp20/alpha crystallin family E:2.4e-08 pos=50-122 PF00011.16 HSP20 Hsp20/alpha crystallin family E:2.4e-08 pos=50-122 PF00011.16 HSP20 Hsp20/alpha crystallin family E:2.4e-08 pos=50-122	HSP22_ARATH	HSP22_ARATH	29-122	62-165	30.77	4e-08	RecName: Full=22.0 kDa heat shock protein;	Eukaryota; Viridiplantae; Streptophyta; Embryophyta; Tracheophyta; Spermatophyta; Magnoliophyta; eudicotyledons; Gunneridae; Pentapetalae; rosids; malvids; Brassicales; Brassicaceae; Camelineae; Arabidopsis		1	1	8.8792e-14	2.14037e-13	clipper.control-zone.interaction_model.stats.2fold.txt clipper.control-zone.interaction_model.stats.2fold.txt clipper.control-zone.interaction_model.stats.2fold.txt clipper.control-zone.interaction_model.stats.2fold.txt clipper.control-zone.interaction_model.stats.2fold.txt clipper.treatment-zone.interaction_model.stats.2fold.txt clipper.treatment-zone.interaction_model.stats.2fold.txt clipper.tr…	0	0.151	0.154	0	2.059	2.306	0	0.5	0.341	13.29	6.19	21.64	0	0	0	0.192	0.895	0	0	0	17.77	6.067	9.878	14.149
c1019_g1_i1	Clipper - GLM								GO:0009570 chloroplast stroma (cellular_component) GO:0030529 ribonucleoprotein complex (cellular_component) GO:0003723 RNA binding (molecular_function) GO:0009658 chloroplast organization (biological_process) GO:0000373 Group II intron splicing (biological_process) GO:0006397 mRNA processing (biological_process) GO:0006364 rRNA processing (biological_process) GO:0006399 tRNA metabolic process (b…	PF01985.16 CRS1_YhbY CRS1 / YhbY (CRM) domain E:1.8e-20 pos=184-267 PF01985.16 CRS1_YhbY CRS1 / YhbY (CRM) domain E:7.8e-16 pos=302-385 PF01985.16 CRS1_YhbY CRS1 / YhbY (CRM) domain E:1.8e-20 pos=184-267 PF01985.16 CRS1_YhbY CRS1 / YhbY (CRM) domain E:7.8e-16 pos=302-385 PF01985.16 CRS1_YhbY CRS1 / YhbY (CRM) domain E:1.8e-20 pos=184-267 PF01985.16 CRS1_YhbY CRS1 / YhbY (CRM) domain E:7.8e-16 pos…	CAF1P_ORYSJ	CAF1P_ORYSJ	1-688	1-701	65.82	0	RecName: Full=CRS2-associated factor 1, chloroplastic;	Eukaryota; Viridiplantae; Streptophyta; Embryophyta; Tracheophyta; Spermatophyta; Magnoliophyta; Liliopsida; Poales; Poaceae; BEP clade; Ehrhartoideae; Oryzeae; Oryza	1	5	2	4.11557e-12	8.94379e-12	clipper.control-zone.interaction_model.stats.2fold.txt clipper.control-zone.interaction_model.stats.2fold.txt clipper.control-zone.interaction_model.stats.2fold.txt clipper.control-zone.interaction_model.stats.2fold.txt clipper.control-zone.interaction_model.stats.2fold.txt clipper.control-zone.interaction_model.stats.2fold.txt clipper.control-zone.interaction_model.stats.2fold.txt clipper.contro…	4.597	3.608	3.848	4.003	1.933	1.93	1.685	2.458	2.968	2.677	3.106	2.507	3.6	3.512	2.908	3.902	2.249	2.119	1.601	1.705	2.242	2.101	1.792	2.587
c1019_g1_i2	Clipper - GLM								GO:0009570 chloroplast stroma (cellular_component) GO:0030529 ribonucleoprotein complex (cellular_component) GO:0003723 RNA binding (molecular_function) GO:0009658 chloroplast organization (biological_process) GO:0000373 Group II intron splicing (biological_process) GO:0006397 mRNA processing (biological_process) GO:0006364 rRNA processing (biological_process) GO:0006399 tRNA metabolic process (b…		CAF1P_ORYSJ	CAF1P_ORYSJ	13-336	366-701	48.82	3e-81	RecName: Full=CRS2-associated factor 1, chloroplastic;	Eukaryota; Viridiplantae; Streptophyta; Embryophyta; Tracheophyta; Spermatophyta; Magnoliophyta; Liliopsida; Poales; Poaceae; BEP clade; Ehrhartoideae; Oryzeae; Oryza	1	5	2	8.77627e-10	1.52281e-09	clipper.treatment-zone.interaction_model.stats.2fold.txt clipper.treatment-zone.interaction_model.stats.2fold.txt clipper.treatment-zone.interaction_model.stats.2fold.txt clipper.treatment-zone.interaction_model.stats.2fold.txt clipper.treatment-zone.interaction_model.stats.2fold.txt clipper.treatment-zone.interaction_model.stats.2fold.txt clipper.treatment-zone.interaction_model.stats.2fold.txt …	3.311	2.872	2.958	3.702	2.406	1.686	1.78	2.395	3.143	2.592	2.202	2.141	2.641	3.022	3.223	3.015	1.582	1.893	1.409	1.314	2.611	2.022	2.434	2.412
c10218_g1_i2	Clipper - GLM								GO:0005524 ATP binding (molecular_function) GO:0046872 metal ion binding (molecular_function) GO:0004797 thymidine kinase activity (molecular_function) GO:0071897 DNA biosynthetic process (biological_process) GO:0006260 DNA replication (biological_process) GO:0004797 thymidine kinase activity (molecular_function) GO:0005524 ATP binding (molecular_function) GO:0005524 ATP binding (molecular_functi…	PF00265.13 TK Thymidine kinase E:7.5e-55 pos=79-256 PF00265.13 TK Thymidine kinase E:7.5e-55 pos=79-256 PF00265.13 TK Thymidine kinase E:7.5e-55 pos=79-256	T1N010_TRIUA	T1N010_TRIUA	1334-555	24-286	88.59	4e-151	RecName: Full=Thymidine kinase {ECO:0000256|RuleBase:RU000544};	Eukaryota; Viridiplantae; Streptophyta; Embryophyta; Tracheophyta; Spermatophyta; Magnoliophyta; Liliopsida; Poales; Poaceae; BEP clade; Pooideae; Triticeae; Triticum	3	2		2.12103e-14	5.31045e-14	clipper.control-zone.interaction_model.stats.2fold.txt clipper.control-zone.interaction_model.stats.2fold.txt clipper.control-zone.interaction_model.stats.2fold.txt clipper.control-zone.interaction_model.stats.2fold.txt clipper.control-zone.interaction_model.stats.2fold.txt clipper.control-zone.interaction_model.stats.2fold.txt clipper.control-zone.interaction_model.stats.2fold.txt clipper.contro…	16.091	11.892	12.976	14.087	6.765	5.79	4.748	8.03	10.85	10	11.072	9.82	14.297	13.955	12.156	14.43	7.506	8.303	6.382	7.27	7.878	10.386	12.312	8.083
c10244_g1_i1	Clipper - GLM	133	6	i92-109o114-133i307-329o344-366i647-669o673-695i					GO:0016021 integral component of membrane (cellular_component) GO:0005886 plasma membrane (cellular_component) GO:0005524 ATP binding (molecular_function) GO:0008551 cadmium-exporting ATPase activity (molecular_function) GO:0046872 metal ion binding (molecular_function) GO:0016463 zinc-exporting ATPase activity (molecular_function) GO:0055069 zinc ion homeostasis (biological_process) GO:0000166 n…	PF00122.15 E1-E2_ATPase E1-E2 ATPase E:1e-46 pos=164-383 PF00702.21 Hydrolase haloacid dehalogenase-like hydrolase E:6.6e-43 pos=387-605 PF12710.2 HAD haloacid dehalogenase-like hydrolase E:1.6e-15 pos=390-601 PF00122.15 E1-E2_ATPase E1-E2 ATPase E:1e-46 pos=164-383 PF00702.21 Hydrolase haloacid dehalogenase-like hydrolase E:6.6e-43 pos=387-605 PF12710.2 HAD haloacid dehalogenase-like hydrolase E…	HMA2_ARATH	HMA2_ARATH	4-713	5-710	63.15	0	RecName: Full=Cadmium/zinc-transporting ATPase HMA2;	Eukaryota; Viridiplantae; Streptophyta; Embryophyta; Tracheophyta; Spermatophyta; Magnoliophyta; eudicotyledons; Gunneridae; Pentapetalae; rosids; malvids; Brassicales; Brassicaceae; Camelineae; Arabidopsis	4	1	2	3.65077e-77	5.68004e-75	clipper.control-zone.interaction_model.stats.2fold.txt clipper.control-zone.interaction_model.stats.2fold.txt clipper.control-zone.interaction_model.stats.2fold.txt clipper.control-zone.interaction_model.stats.2fold.txt clipper.control-zone.interaction_model.stats.2fold.txt clipper.control-zone.interaction_model.stats.2fold.txt clipper.control-zone.interaction_model.stats.2fold.txt clipper.contro…	2.211	2.54	1.985	2.087	15.179	18.57	13.975	17.132	4.797	24.355	24.533	29.676	2.6	2.848	3.165	3.076	16.532	18.768	15.614	18.51	32.47	35.762	41.324	40.459
c10244_g1_i2	Clipper - GLM	133.67	6	i99-116o121-140i314-336o351-373i654-676o680-702i					GO:0016021 integral component of membrane (cellular_component) GO:0005886 plasma membrane (cellular_component) GO:0005524 ATP binding (molecular_function) GO:0008551 cadmium-exporting ATPase activity (molecular_function) GO:0046872 metal ion binding (molecular_function) GO:0016463 zinc-exporting ATPase activity (molecular_function) GO:0055069 zinc ion homeostasis (biological_process) GO:0000166 n…	PF00122.15 E1-E2_ATPase E1-E2 ATPase E:1e-46 pos=171-390 PF00702.21 Hydrolase haloacid dehalogenase-like hydrolase E:6.7e-43 pos=394-612 PF12710.2 HAD haloacid dehalogenase-like hydrolase E:1.6e-15 pos=397-608 PF00122.15 E1-E2_ATPase E1-E2 ATPase E:1e-46 pos=171-390 PF00702.21 Hydrolase haloacid dehalogenase-like hydrolase E:6.7e-43 pos=394-612 PF12710.2 HAD haloacid dehalogenase-like hydrolase E…	HMA2_ARATH	HMA2_ARATH	8-720	2-710	63.03	0	RecName: Full=Cadmium/zinc-transporting ATPase HMA2;	Eukaryota; Viridiplantae; Streptophyta; Embryophyta; Tracheophyta; Spermatophyta; Magnoliophyta; eudicotyledons; Gunneridae; Pentapetalae; rosids; malvids; Brassicales; Brassicaceae; Camelineae; Arabidopsis	4	1	2	1.4622e-56	7.09711e-55	clipper.control-zone.interaction_model.stats.2fold.txt clipper.control-zone.interaction_model.stats.2fold.txt clipper.control-zone.interaction_model.stats.2fold.txt clipper.control-zone.interaction_model.stats.2fold.txt clipper.control-zone.interaction_model.stats.2fold.txt clipper.control-zone.interaction_model.stats.2fold.txt clipper.control-zone.interaction_model.stats.2fold.txt clipper.contro…	2.167	2.711	1.75	2.569	13.635	17.686	13.171	16.517	4.719	23.931	21.375	28.512	2.888	2.481	3.671	3.005	15.824	17.875	14.354	17.126	30.765	33.347	37.338	37.642
c1025_g1_i1	Clipper - GLM										J3MLC4_ORYBR	J3MLC4_ORYBR	810-703	20-55	75	8e-07	SubName: Full=Uncharacterized protein {ECO:0000313|EnsemblPlants:OB07G22060.1};	Eukaryota; Viridiplantae; Streptophyta; Embryophyta; Tracheophyta; Spermatophyta; Magnoliophyta; Liliopsida; Poales; Poaceae; BEP clade; Ehrhartoideae; Oryzeae; Oryza				0.00161419	0.0287808	clipper.Z3-treatment.interaction_model.stats.2fold.txt clipper.control-zone.interaction_model.stats.2fold.txt clipper.treatment-zone.interaction_model.stats.2fold.txt clipper.zone.basic_model.stats.2fold.txt clipper.Z3-treatment.interaction_model.stats.2fold.txt clipper.control-zone.interaction_model.stats.2fold.txt clipper.treatment-zone.interaction_model.stats.2fold.txt clipper.zone.basic_model…	587.947	352.526	422.907	406.324	57.052	51.423	31.559	81.691	275.789	49.945	154.217	49.213	443.231	463.091	285.059	389.096	77.079	95.013	56.979	49.945	28.391	29.872	66.503	22.517
c1025_g1_i2	Clipper - GLM										J3MLC4_ORYBR	J3MLC4_ORYBR	935-828	20-55	75	1e-06	SubName: Full=Uncharacterized protein {ECO:0000313|EnsemblPlants:OB07G22060.1};	Eukaryota; Viridiplantae; Streptophyta; Embryophyta; Tracheophyta; Spermatophyta; Magnoliophyta; Liliopsida; Poales; Poaceae; BEP clade; Ehrhartoideae; Oryzeae; Oryza				1.68119e-26	9.53288e-26	clipper.control-zone.interaction_model.stats.2fold.txt clipper.treatment-zone.interaction_model.stats.2fold.txt clipper.zone.basic_model.stats.2fold.txt	299.451	171.496	217.108	193.72	30.212	25.955	14.138	41.262	139.743	25.363	75.561	25.695	226.221	231.658	135.822	178.48	37.311	45.291	29.039	20.736	16.328	17.876	34.119	13.044
c10278_g2_i1	Clipper - GLM								GO:0004869 cysteine-type endopeptidase inhibitor activity (molecular_function) GO:0006952 defense response (biological_process) GO:0004869 cysteine-type endopeptidase inhibitor activity (molecular_function) GO:0004869 cysteine-type endopeptidase inhibitor activity (molecular_function) GO:0006952 defense response (biological_process) GO:0004869 cysteine-type endopeptidase inhibitor activity (molec…	PF00031.16 Cystatin Cystatin domain E:5.9e-18 pos=18-105 PF00031.16 Cystatin Cystatin domain E:5.9e-18 pos=18-105 PF00031.16 Cystatin Cystatin domain E:5.9e-18 pos=18-105	CYT1_HORVU	CYT1_HORVU	1-107	1-107	98.13	7e-70	RecName: Full=Cysteine proteinase inhibitor;	Eukaryota; Viridiplantae; Streptophyta; Embryophyta; Tracheophyta; Spermatophyta; Magnoliophyta; Liliopsida; Poales; Poaceae; BEP clade; Pooideae; Triticeae; Hordeum	1	1		8.64798e-26	4.65135e-25	clipper.control-zone.interaction_model.stats.2fold.txt clipper.control-zone.interaction_model.stats.2fold.txt clipper.control-zone.interaction_model.stats.2fold.txt clipper.control-zone.interaction_model.stats.2fold.txt clipper.control-zone.interaction_model.stats.2fold.txt clipper.treatment-zone.interaction_model.stats.2fold.txt clipper.treatment-zone.interaction_model.stats.2fold.txt clipper.tr…	3.685	2.247	2.691	2.428	73.796	69.739	42.52	57.957	5.751	51.358	30.505	25.386	7.634	3.297	3.995	3.61	53.76	37.902	54.055	46.736	75.061	19.368	33.649	76.278
c10278_g2_i2	Clipper - GLM								GO:0004869 cysteine-type endopeptidase inhibitor activity (molecular_function) GO:0006952 defense response (biological_process) GO:0004869 cysteine-type endopeptidase inhibitor activity (molecular_function) GO:0006952 defense response (biological_process) GO:0004869 cysteine-type endopeptidase inhibitor activity (molecular_function) GO:0006952 defense response (biological_process)		CYT2_ORYSJ	CYT2_ORYSJ	13-48	52-87	80.56	3e-13	RecName: Full=Cysteine proteinase inhibitor 2;	Eukaryota; Viridiplantae; Streptophyta; Embryophyta; Tracheophyta; Spermatophyta; Magnoliophyta; Liliopsida; Poales; Poaceae; BEP clade; Ehrhartoideae; Oryzeae; Oryza	1	1		4.01682e-18	1.28139e-17	clipper.control-zone.interaction_model.stats.2fold.txt clipper.control-zone.interaction_model.stats.2fold.txt clipper.control-zone.interaction_model.stats.2fold.txt clipper.control-zone.interaction_model.stats.2fold.txt clipper.treatment-zone.interaction_model.stats.2fold.txt clipper.treatment-zone.interaction_model.stats.2fold.txt clipper.treatment-zone.interaction_model.stats.2fold.txt clipper.…	1.375	1.401	1.064	1.294	20.852	16.213	13.123	18.288	1.333	11.678	7.187	8.318	1.908	1.552	1.173	0.867	14.013	8.959	14.183	14.128	23.836	4.732	11.766	22.922
c10285_g1_i1	Clipper - GLM								GO:0043066 negative regulation of apoptotic process (biological_process) GO:2000117 negative regulation of cysteine-type endopeptidase activity (biological_process) GO:0090267 positive regulation of mitotic cell cycle spindle assembly checkpoint (biological_process) GO:0045893 positive regulation of transcription, DNA-templated (biological_process) GO:0043488 regulation of mRNA stability (biologi…	PF01399.22 PCI PCI domain E:5.3e-11 pos=282-397 PF01399.22 PCI PCI domain E:5.3e-11 pos=282-397 PF01399.22 PCI PCI domain E:5.3e-11 pos=282-397	PCID2_HUMAN	PCID2_HUMAN	10-405	2-396	34.98	8e-77	RecName: Full=PCI domain-containing protein 2;	Eukaryota; Metazoa; Chordata; Craniata; Vertebrata; Euteleostomi; Mammalia; Eutheria; Euarchontoglires; Primates; Haplorrhini; Catarrhini; Hominidae; Homo	1	6		3.83146e-19	1.30942e-18	clipper.control-zone.interaction_model.stats.2fold.txt clipper.control-zone.interaction_model.stats.2fold.txt clipper.control-zone.interaction_model.stats.2fold.txt clipper.control-zone.interaction_model.stats.2fold.txt clipper.control-zone.interaction_model.stats.2fold.txt clipper.control-zone.interaction_model.stats.2fold.txt clipper.control-zone.interaction_model.stats.2fold.txt clipper.contro…	20.502	15.913	16.732	17.037	9.255	8.574	6.882	9.217	14.343	10.057	12.63	10.102	17.495	18.059	17.514	17.051	9.422	8.486	6.425	7.761	9.628	9.178	10.252	9.473
c10285_g1_i2	Clipper - GLM								GO:0043066 negative regulation of apoptotic process (biological_process) GO:2000117 negative regulation of cysteine-type endopeptidase activity (biological_process) GO:0090267 positive regulation of mitotic cell cycle spindle assembly checkpoint (biological_process) GO:0045893 positive regulation of transcription, DNA-templated (biological_process) GO:0043488 regulation of mRNA stability (biologi…		PCID2_HUMAN	PCID2_HUMAN	10-333	2-329	34.23	2e-57	RecName: Full=PCI domain-containing protein 2;	Eukaryota; Metazoa; Chordata; Craniata; Vertebrata; Euteleostomi; Mammalia; Eutheria; Euarchontoglires; Primates; Haplorrhini; Catarrhini; Hominidae; Homo		6		2.97639e-18	9.58459e-18	clipper.control-zone.interaction_model.stats.2fold.txt clipper.control-zone.interaction_model.stats.2fold.txt clipper.control-zone.interaction_model.stats.2fold.txt clipper.control-zone.interaction_model.stats.2fold.txt clipper.control-zone.interaction_model.stats.2fold.txt clipper.control-zone.interaction_model.stats.2fold.txt clipper.control-zone.interaction_model.stats.2fold.txt clipper.contro…	14.232	11.449	12.884	11.77	7.049	6.623	5.293	5.957	10.928	7.144	8.86	7.792	13.771	12.516	11.317	10.921	6.59	7.346	6.083	5.816	6.542	6.665	7.349	6.665
c10292_g1_i1	Clipper - GLM										F2CYS8_HORVD	F2CYS8_HORVD	421-777	8-126	100	6e-40	SubName: Full=Predicted protein {ECO:0000313|EMBL:BAJ87999.1};	Eukaryota; Viridiplantae; Streptophyta; Embryophyta; Tracheophyta; Spermatophyta; Magnoliophyta; Liliopsida; Poales; Poaceae; BEP clade; Pooideae; Triticeae; Hordeum				5.27878e-35	5.94198e-34	clipper.control-zone.interaction_model.stats.2fold.txt clipper.treatment-zone.interaction_model.stats.2fold.txt clipper.zone.basic_model.stats.2fold.txt clipper.control-zone.interaction_model.stats.2fold.txt clipper.treatment-zone.interaction_model.stats.2fold.txt clipper.zone.basic_model.stats.2fold.txt	9.03	8.768	7.542	8.649	39.246	32.081	39.179	38.232	12.115	38.653	37.941	39.712	7.046	6.483	5.759	6.726	43.224	42.538	43.692	46.375	30.949	48.906	43.326	34.208
c10292_g1_i2	Clipper - GLM										F2CYS8_HORVD	F2CYS8_HORVD	421-747	8-116	100	4e-30	SubName: Full=Predicted protein {ECO:0000313|EMBL:BAJ87999.1};	Eukaryota; Viridiplantae; Streptophyta; Embryophyta; Tracheophyta; Spermatophyta; Magnoliophyta; Liliopsida; Poales; Poaceae; BEP clade; Pooideae; Triticeae; Hordeum				1.10382e-28	7.37748e-28	clipper.control-zone.interaction_model.stats.2fold.txt clipper.treatment-zone.interaction_model.stats.2fold.txt clipper.zone.basic_model.stats.2fold.txt clipper.control-zone.interaction_model.stats.2fold.txt clipper.treatment-zone.interaction_model.stats.2fold.txt clipper.zone.basic_model.stats.2fold.txt	2.673	2.64	2.855	3.03	11.482	9.681	12.492	12.175	3.795	11.669	10.604	11.698	2.579	2.532	2.746	2.571	12.493	12.906	13.714	14.239	8.511	13.478	10.942	9.74
c1034_g1_i1	Clipper - GLM								GO:0005737 cytoplasm (cellular_component) GO:0005634 nucleus (cellular_component) GO:0005886 plasma membrane (cellular_component) GO:0008366 axon ensheathment (biological_process) GO:0005737 cytoplasm (cellular_component) GO:0005634 nucleus (cellular_component) GO:0005886 plasma membrane (cellular_component) GO:0008366 axon ensheathment (biological_process) GO:0005737 cytoplasm (cellular_componen…		A0A096UMJ9_WHEAT	A0A096UMJ9_WHEAT	452-568	135-173	92.31	2e-11	SubName: Full=Uncharacterized protein {ECO:0000313|EnsemblPlants:Traes_2BS_0A50940A3.4};	Eukaryota; Viridiplantae; Streptophyta; Embryophyta; Tracheophyta; Spermatophyta; Magnoliophyta; Liliopsida; Poales; Poaceae; BEP clade; Pooideae; Triticeae; Triticum		1	3	2.31821e-88	9.07911e-86	clipper.control-zone.interaction_model.stats.2fold.txt clipper.control-zone.interaction_model.stats.2fold.txt clipper.control-zone.interaction_model.stats.2fold.txt clipper.control-zone.interaction_model.stats.2fold.txt clipper.control-zone.interaction_model.stats.2fold.txt clipper.control-zone.interaction_model.stats.2fold.txt clipper.treatment-zone.interaction_model.stats.2fold.txt clipper.trea…	1.276	1.824	1.852	3.03	196.02	373.36	158.773	190.721	40.889	510.333	415.745	501.873	6.643	3.165	2.86	2.571	144.259	101.66	132.229	94.867	543.918	379.283	568.585	554.293
c10365_g1_i1	Clipper - GLM										W5D7X2_WHEAT	W5D7X2_WHEAT	221-925	219-453	99.15	5e-166	RecName: Full=Pyruvate kinase {ECO:0000256|RuleBase:RU000504};	Eukaryota; Viridiplantae; Streptophyta; Embryophyta; Tracheophyta; Spermatophyta; Magnoliophyta; Liliopsida; Poales; Poaceae; BEP clade; Pooideae; Triticeae; Triticum				8.86186e-32	7.52055e-31	clipper.control-zone.interaction_model.stats.2fold.txt clipper.treatment-zone.interaction_model.stats.2fold.txt clipper.zone.basic_model.stats.2fold.txt clipper.control-zone.interaction_model.stats.2fold.txt clipper.treatment-zone.interaction_model.stats.2fold.txt clipper.zone.basic_model.stats.2fold.txt	35.284	29.75	32.226	28.074	4.496	7.771	2.565	7.342	24.278	8.634	14.686	12.261	30.483	29.636	29.336	27.841	5.976	7.249	4.813	3.369	8.274	8.639	10.511	7.724
c10365_g1_i2	Clipper - GLM								GO:0009507 chloroplast (cellular_component) GO:0009570 chloroplast stroma (cellular_component) GO:0005739 mitochondrion (cellular_component) GO:0005524 ATP binding (molecular_function) GO:0000287 magnesium ion binding (molecular_function) GO:0030955 potassium ion binding (molecular_function) GO:0004743 pyruvate kinase activity (molecular_function) GO:0006633 fatty acid biosynthetic process (biolo…	PF00224.16 PK Pyruvate kinase, barrel domain E:3.4e-117 pos=108-443 PF02887.11 PK_C Pyruvate kinase, alpha/beta domain E:3.2e-18 pos=465-561 PF00224.16 PK Pyruvate kinase, barrel domain E:3.4e-117 pos=108-443 PF02887.11 PK_C Pyruvate kinase, alpha/beta domain E:3.2e-18 pos=465-561 PF00224.16 PK Pyruvate kinase, barrel domain E:3.4e-117 pos=108-443 PF02887.11 PK_C Pyruvate kinase, alpha/beta domai…	PKP2_ARATH	PKP2_ARATH	1-577	1-579	77.32	0	RecName: Full=Plastidial pyruvate kinase 2;	Eukaryota; Viridiplantae; Streptophyta; Embryophyta; Tracheophyta; Spermatophyta; Magnoliophyta; eudicotyledons; Gunneridae; Pentapetalae; rosids; malvids; Brassicales; Brassicaceae; Camelineae; Arabidopsis	4	6	3	7.42745e-44	1.62645e-42	clipper.control-zone.interaction_model.stats.2fold.txt clipper.control-zone.interaction_model.stats.2fold.txt clipper.control-zone.interaction_model.stats.2fold.txt clipper.control-zone.interaction_model.stats.2fold.txt clipper.control-zone.interaction_model.stats.2fold.txt clipper.control-zone.interaction_model.stats.2fold.txt clipper.control-zone.interaction_model.stats.2fold.txt clipper.contro…	43.764	43.123	42.306	35.108	5.084	6.766	4.202	7.092	34.213	10.717	19.994	14.054	39.684	37.191	42.732	40.103	8.089	10.766	6.275	4.352	7.35	11.77	7.952	10.32
c10372_g1_i1	Clipper - GLM								GO:0005739 mitochondrion (cellular_component) GO:0034432 bis(5'-adenosyl)-pentaphosphatase activity (molecular_function) GO:0016787 hydrolase activity (molecular_function) GO:0046872 metal ion binding (molecular_function) GO:0008152 metabolic process (biological_process) GO:0016787 hydrolase activity (molecular_function) GO:0005739 mitochondrion (cellular_component) GO:0034432 bis(5'-adenosyl)-pe…	PF00293.23 NUDIX NUDIX domain E:2.3e-17 pos=21-159 PF00293.23 NUDIX NUDIX domain E:2.3e-17 pos=21-159 PF00293.23 NUDIX NUDIX domain E:2.3e-17 pos=21-159	NUD13_ARATH	NUD13_ARATH	5-160	3-167	56.29	2e-57	RecName: Full=Nudix hydrolase 13, mitochondrial;	Eukaryota; Viridiplantae; Streptophyta; Embryophyta; Tracheophyta; Spermatophyta; Magnoliophyta; eudicotyledons; Gunneridae; Pentapetalae; rosids; malvids; Brassicales; Brassicaceae; Camelineae; Arabidopsis	3	1	1	8.92753e-08	1.47937e-07	clipper.control-zone.interaction_model.stats.2fold.txt clipper.control-zone.interaction_model.stats.2fold.txt clipper.control-zone.interaction_model.stats.2fold.txt clipper.control-zone.interaction_model.stats.2fold.txt clipper.control-zone.interaction_model.stats.2fold.txt clipper.control-zone.interaction_model.stats.2fold.txt clipper.control-zone.interaction_model.stats.2fold.txt clipper.contro…	5.686	7.085	6.488	8.027	16.377	14.293	20.188	16.715	7.201	11.423	13.284	12.13	7.654	7.82	5.768	6.534	25.568	27.803	26.777	29.58	7.948	16.335	13.634	10.651
c10372_g1_i2	Clipper - GLM								GO:0005739 mitochondrion (cellular_component) GO:0016787 hydrolase activity (molecular_function) GO:0046872 metal ion binding (molecular_function) GO:0016787 hydrolase activity (molecular_function) GO:0005739 mitochondrion (cellular_component) GO:0016787 hydrolase activity (molecular_function) GO:0046872 metal ion binding (molecular_function) GO:0016787 hydrolase activity (molecular_function) GO:…	PF00293.23 NUDIX NUDIX domain E:4e-13 pos=21-87 PF00293.23 NUDIX NUDIX domain E:4e-13 pos=21-87 PF00293.23 NUDIX NUDIX domain E:4e-13 pos=21-87	NUD12_ARATH	NUD12_ARATH	6-80	4-90	63.22	2e-28	RecName: Full=Nudix hydrolase 12, mitochondrial;	Eukaryota; Viridiplantae; Streptophyta; Embryophyta; Tracheophyta; Spermatophyta; Magnoliophyta; eudicotyledons; Gunneridae; Pentapetalae; rosids; malvids; Brassicales; Brassicaceae; Camelineae; Arabidopsis	2		1	2.74297e-07	4.40918e-07	clipper.control-zone.interaction_model.stats.2fold.txt clipper.control-zone.interaction_model.stats.2fold.txt clipper.control-zone.interaction_model.stats.2fold.txt clipper.control-zone.interaction_model.stats.2fold.txt clipper.control-zone.interaction_model.stats.2fold.txt clipper.control-zone.interaction_model.stats.2fold.txt clipper.control-zone.interaction_model.stats.2fold.txt clipper.treatm…	3.465	4.283	3.776	4.375	9.79	7.741	11.381	10.425	3.941	6.447	6.907	6.938	3.518	4.982	3.566	3.378	13.138	12.831	13.436	15.311	3.561	7.922	7.627	5.827
c10404_g1_i1	Clipper - GLM								GO:0008270 zinc ion binding (molecular_function) GO:0008270 zinc ion binding (molecular_function) GO:0008270 zinc ion binding (molecular_function)	PF12906.2 RINGv RING-variant domain E:8.9e-05 pos=94-142 PF12906.2 RINGv RING-variant domain E:8.9e-05 pos=94-142 PF12906.2 RINGv RING-variant domain E:8.9e-05 pos=94-142									1			3.10795e-21	1.21931e-20	clipper.control-zone.interaction_model.stats.2fold.txt clipper.control-zone.interaction_model.stats.2fold.txt clipper.control-zone.interaction_model.stats.2fold.txt clipper.control-zone.interaction_model.stats.2fold.txt clipper.treatment-zone.interaction_model.stats.2fold.txt clipper.treatment-zone.interaction_model.stats.2fold.txt clipper.treatment-zone.interaction_model.stats.2fold.txt clipper.…	0.33	0.322	0.471	0.512	3.078	2.204	1.828	2.27	0.769	3.365	2.991	3.445	0.237	0.408	0.429	0.403	2.592	1.936	2.401	2.757	2.559	4.987	4.101	2.891
c10404_g1_i2	Clipper - GLM	20.52	1	i192-214o					GO:0008270 zinc ion binding (molecular_function) GO:0008270 zinc ion binding (molecular_function) GO:0008270 zinc ion binding (molecular_function)	PF12906.2 RINGv RING-variant domain E:5.8e-07 pos=94-149 PF12906.2 RINGv RING-variant domain E:5.8e-07 pos=94-149 PF12906.2 RINGv RING-variant domain E:5.8e-07 pos=94-149	M0Z817_HORVD	M0Z817_HORVD	1031-504	1-176	100	2e-98	SubName: Full=Uncharacterized protein {ECO:0000313|EnsemblPlants:MLOC_78744.1};	Eukaryota; Viridiplantae; Streptophyta; Embryophyta; Tracheophyta; Spermatophyta; Magnoliophyta; Liliopsida; Poales; Poaceae; BEP clade; Pooideae; Triticeae; Hordeum	1			7.53438e-23	3.29761e-22	clipper.control-zone.interaction_model.stats.2fold.txt clipper.control-zone.interaction_model.stats.2fold.txt clipper.control-zone.interaction_model.stats.2fold.txt clipper.control-zone.interaction_model.stats.2fold.txt clipper.treatment-zone.interaction_model.stats.2fold.txt clipper.treatment-zone.interaction_model.stats.2fold.txt clipper.treatment-zone.interaction_model.stats.2fold.txt clipper.…	0.946	0.514	0.962	0.793	5.641	5.282	3.551	5.676	1.382	7.267	8.527	9.022	1.217	0.521	0.524	0.746	5.684	5.13	5.475	6.788	5.539	13.861	12.005	8.211
c10416_g1_i2	Clipper - GLM								GO:0016021 integral component of membrane (cellular_component) GO:0005634 nucleus (cellular_component) GO:0005886 plasma membrane (cellular_component) GO:0005524 ATP binding (molecular_function) GO:0030246 carbohydrate binding (molecular_function) GO:0004672 protein kinase activity (molecular_function) GO:0004674 protein serine/threonine kinase activity (molecular_function) GO:0031625 ubiquitin p…	PF07714.12 Pkinase_Tyr Protein tyrosine kinase E:9.9e-14 pos=1-132 PF00069.20 Pkinase Protein kinase domain E:1.6e-12 pos=1-68 PF07714.12 Pkinase_Tyr Protein tyrosine kinase E:9.9e-14 pos=1-132 PF00069.20 Pkinase Protein kinase domain E:1.6e-12 pos=1-68 PF07714.12 Pkinase_Tyr Protein tyrosine kinase E:9.9e-14 pos=1-132 PF00069.20 Pkinase Protein kinase domain E:1.6e-12 pos=1-68	SD17_ARATH	SD17_ARATH	1-189	660-841	49.22	3e-52	RecName: Full=Receptor-like serine/threonine-protein kinase SD1-7;	Eukaryota; Viridiplantae; Streptophyta; Embryophyta; Tracheophyta; Spermatophyta; Magnoliophyta; eudicotyledons; Gunneridae; Pentapetalae; rosids; malvids; Brassicales; Brassicaceae; Camelineae; Arabidopsis	5	5	3	9.90113e-24	4.62963e-23	clipper.control-zone.interaction_model.stats.2fold.txt clipper.control-zone.interaction_model.stats.2fold.txt clipper.control-zone.interaction_model.stats.2fold.txt clipper.control-zone.interaction_model.stats.2fold.txt clipper.control-zone.interaction_model.stats.2fold.txt clipper.control-zone.interaction_model.stats.2fold.txt clipper.control-zone.interaction_model.stats.2fold.txt clipper.contro…	0	0.111	0	0.05	3.172	2.692	2.833	2.208	0	1.8	1.454	1.887	0.124	0.061	0.057	0.071	4.695	3.807	4.386	5.144	1.811	4.506	3.574	2.799
c1041_g1_i2	Clipper - GLM								GO:0009570 chloroplast stroma (cellular_component) GO:0004853 uroporphyrinogen decarboxylase activity (molecular_function) GO:0015995 chlorophyll biosynthetic process (biological_process) GO:0009684 indoleacetic acid biosynthetic process (biological_process) GO:0006782 protoporphyrinogen IX biosynthetic process (biological_process) GO:0006569 tryptophan catabolic process (biological_process) GO:0…	PF01208.12 URO-D Uroporphyrinogen decarboxylase (URO-D) E:4.3e-109 pos=47-384 PF01208.12 URO-D Uroporphyrinogen decarboxylase (URO-D) E:4.3e-109 pos=47-384	DCUP1_ORYSJ	DCUP1_ORYSJ	26-403	21-402	89.01	0	RecName: Full=Uroporphyrinogen decarboxylase 1, chloroplastic;	Eukaryota; Viridiplantae; Streptophyta; Embryophyta; Tracheophyta; Spermatophyta; Magnoliophyta; Liliopsida; Poales; Poaceae; BEP clade; Ehrhartoideae; Oryzeae; Oryza	1	4	1	4.28332e-16	1.19608e-15	clipper.control-zone.interaction_model.stats.2fold.txt clipper.control-zone.interaction_model.stats.2fold.txt clipper.control-zone.interaction_model.stats.2fold.txt clipper.control-zone.interaction_model.stats.2fold.txt clipper.control-zone.interaction_model.stats.2fold.txt clipper.control-zone.interaction_model.stats.2fold.txt clipper.control-zone.interaction_model.stats.2fold.txt clipper.contro…	9.844	8.163	7.297	8.398	4.191	4.439	4.528	5.374	6.344	3.78	5.069	3.323	7.19	7.034	5.892	7.19	3.498	4.84	4.066	3.951	2.567	3.377	3.765	2.375
c10420_g1_i1	Clipper - GLM	113.02	5	o253-275i282-304o308-330i351-373o388-410i					GO:0005783 endoplasmic reticulum (cellular_component) GO:0005576 extracellular region (cellular_component) GO:0005887 integral component of plasma membrane (cellular_component) GO:0031902 late endosome membrane (cellular_component) GO:0005765 lysosomal membrane (cellular_component) GO:0005764 lysosome (cellular_component) GO:0005635 nuclear envelope (cellular_component) GO:0048471 perinuclear reg…	PF02460.13 Patched Patched family E:6.3e-36 pos=159-411 PF02460.13 Patched Patched family E:6.3e-36 pos=159-411 PF02460.13 Patched Patched family E:6.3e-36 pos=159-411	NPC1_PIG	NPC1_PIG	4-432	855-1271	38.99	1e-96	RecName: Full=Niemann-Pick C1 protein;	Eukaryota; Metazoa; Chordata; Craniata; Vertebrata; Euteleostomi; Mammalia; Eutheria; Laurasiatheria; Cetartiodactyla; Suina; Suidae; Sus	2	6	8	1.59141e-19	5.58262e-19	clipper.control-zone.interaction_model.stats.2fold.txt clipper.control-zone.interaction_model.stats.2fold.txt clipper.control-zone.interaction_model.stats.2fold.txt clipper.control-zone.interaction_model.stats.2fold.txt clipper.control-zone.interaction_model.stats.2fold.txt clipper.control-zone.interaction_model.stats.2fold.txt clipper.control-zone.interaction_model.stats.2fold.txt clipper.contro…	3.564	4.061	3.694	3.763	10.61	10.281	12.358	12.383	5.731	15.118	14.437	25.986	2.93	3.073	3.775	3.529	10.994	10.142	9.818	9.065	13.118	21.616	24.442	15.944
c10420_g1_i2	Clipper - GLM										K3Y4Q6_SETIT	K3Y4Q6_SETIT	222-4016	1-1272	86.65	0	SubName: Full=Uncharacterized protein {ECO:0000313|EnsemblPlants:Si009194m};	Eukaryota; Viridiplantae; Streptophyta; Embryophyta; Tracheophyta; Spermatophyta; Magnoliophyta; Liliopsida; Poales; Poaceae; PACMAD clade; Panicoideae; Paniceae; Setaria				2.2229e-18	7.22236e-18	clipper.control-zone.interaction_model.stats.2fold.txt clipper.treatment-zone.interaction_model.stats.2fold.txt clipper.zone.basic_model.stats.2fold.txt clipper.control-zone.interaction_model.stats.2fold.txt clipper.treatment-zone.interaction_model.stats.2fold.txt clipper.zone.basic_model.stats.2fold.txt	3.762	4.656	4.411	4.405	11.986	13.369	14.607	14.57	6.704	17.842	17.501	30.127	3.507	3.155	4.929	3.67	12.972	11.422	10.982	10.318	14.798	26.789	28.475	17.703
c10428_g1_i1	Clipper - GLM	45.5	1	o599-621i					GO:0005829 cytosol (cellular_component) GO:0016021 integral component of membrane (cellular_component) GO:0005886 plasma membrane (cellular_component) GO:0005524 ATP binding (molecular_function) GO:0004672 protein kinase activity (molecular_function) GO:0005515 protein binding (molecular_function) GO:0004672 protein kinase activity (molecular_function) GO:0006468 protein phosphorylation (biologic…	PF08263.7 LRRNT_2 Leucine rich repeat N-terminal domain E:0.00015 pos=22-67 PF13855.1 LRR_8 Leucine rich repeat E:1.7e-06 pos=88-130 PF12799.2 LRR_4 Leucine Rich repeats (2 copies) E:9.9e-07 pos=95-130 PF13855.1 LRR_8 Leucine rich repeat E:5.3e-08 pos=96-153 PF13504.1 LRR_7 Leucine rich repeat E:6.4 pos=96-108 PF00560.28 LRR_1 Leucine Rich Repeat E:0.006 pos=119-141 PF13504.1 LRR_7 Leucine rich r…	Y5020_ARATH	Y5020_ARATH	15-1040	18-1048	43.03	0	RecName: Full=Probable inactive receptor kinase At5g10020;	Eukaryota; Viridiplantae; Streptophyta; Embryophyta; Tracheophyta; Spermatophyta; Magnoliophyta; eudicotyledons; Gunneridae; Pentapetalae; rosids; malvids; Brassicales; Brassicaceae; Camelineae; Arabidopsis	2	1	3	2.25302e-10	4.05082e-10	clipper.treatment-zone.interaction_model.stats.2fold.txt clipper.treatment-zone.interaction_model.stats.2fold.txt clipper.treatment-zone.interaction_model.stats.2fold.txt clipper.treatment-zone.interaction_model.stats.2fold.txt clipper.treatment-zone.interaction_model.stats.2fold.txt clipper.treatment-zone.interaction_model.stats.2fold.txt clipper.treatment-zone.interaction_model.stats.2fold.txt …	2.09	2.278	1.985	1.926	1.429	1.493	1.149	1.489	2.316	1.602	1.932	2.112	2.228	2.021	1.964	2.279	1.249	1.463	1.046	0.983	1.715	1.62	1.725	1.353
c10428_g1_i2	Clipper - GLM	23.24	1	i254-276o					GO:0005829 cytosol (cellular_component) GO:0016021 integral component of membrane (cellular_component) GO:0005886 plasma membrane (cellular_component) GO:0005524 ATP binding (molecular_function) GO:0004672 protein kinase activity (molecular_function) GO:0005515 protein binding (molecular_function) GO:0004672 protein kinase activity (molecular_function) GO:0006468 protein phosphorylation (biologic…	PF13504.1 LRR_7 Leucine rich repeat E:1700 pos=20-27 PF13504.1 LRR_7 Leucine rich repeat E:1100 pos=39-50 PF13504.1 LRR_7 Leucine rich repeat E:6400 pos=68-76 PF00560.28 LRR_1 Leucine Rich Repeat E:0.36 pos=87-103 PF13504.1 LRR_7 Leucine rich repeat E:8.5 pos=87-103 PF13516.1 LRR_6 Leucine Rich repeat E:0.24 pos=125-146 PF13504.1 LRR_7 Leucine rich repeat E:4.6 pos=125-138 PF00560.28 LRR_1 Leucin…									2	1	3	1.89561e-11	3.62061e-11	clipper.treatment-zone.interaction_model.stats.2fold.txt clipper.treatment-zone.interaction_model.stats.2fold.txt clipper.treatment-zone.interaction_model.stats.2fold.txt clipper.treatment-zone.interaction_model.stats.2fold.txt clipper.treatment-zone.interaction_model.stats.2fold.txt clipper.treatment-zone.interaction_model.stats.2fold.txt clipper.treatment-zone.interaction_model.stats.2fold.txt …	2.079	1.683	1.576	1.846	1.471	1.199	1.197	1.552	1.703	1.649	1.818	1.878	2.352	2.093	2.107	1.775	0.989	1.323	1.025	1.013	1.486	1.453	1.945	1.381
c10459_g1_i1	Clipper - GLM										I1GLV8_BRADI	I1GLV8_BRADI	158-778	1-191	76.81	4e-81	SubName: Full=Uncharacterized protein {ECO:0000313|EnsemblPlants:BRADI1G04620.1};	Eukaryota; Viridiplantae; Streptophyta; Embryophyta; Tracheophyta; Spermatophyta; Magnoliophyta; Liliopsida; Poales; Poaceae; BEP clade; Pooideae; Brachypodieae; Brachypodium				5.71024e-19	1.92906e-18	clipper.control-zone.interaction_model.stats.2fold.txt clipper.treatment-zone.interaction_model.stats.2fold.txt clipper.zone.basic_model.stats.2fold.txt clipper.control-zone.interaction_model.stats.2fold.txt clipper.treatment-zone.interaction_model.stats.2fold.txt clipper.zone.basic_model.stats.2fold.txt	0	0	0	0	1.408	4.531	1.57	0.916	0.428	3.949	3.355	3.924	0.144	0.051	0.286	0	2.061	0.323	1.003	0.531	6.172	4.015	3.411	7.466
c10468_g1_i1	Clipper - GLM								GO:0005737 cytoplasm (cellular_component) GO:0005634 nucleus (cellular_component) GO:0005886 plasma membrane (cellular_component) GO:0005524 ATP binding (molecular_function) GO:0004003 ATP-dependent DNA helicase activity (molecular_function) GO:0016887 ATPase activity (molecular_function) GO:0003677 DNA binding (molecular_function) GO:0000166 nucleotide binding (molecular_function) GO:0006200 ATP…	PF00176.18 SNF2_N SNF2 family N-terminal domain E:1.7e-61 pos=65-368 PF11496.3 HDA2-3 Class II histone deacetylase complex subunits 2 and 3 E:4.5e-06 pos=313-542 PF00271.26 Helicase_C Helicase conserved C-terminal domain E:3.3e-12 pos=422-512 PF00176.18 SNF2_N SNF2 family N-terminal domain E:1.7e-61 pos=65-368 PF11496.3 HDA2-3 Class II histone deacetylase complex subunits 2 and 3 E:4.5e-06 pos=31…	CHD1L_HUMAN	CHD1L_HUMAN	38-895	18-877	37.12	1e-162	RecName: Full=Chromodomain-helicase-DNA-binding protein 1-like;	Eukaryota; Metazoa; Chordata; Craniata; Vertebrata; Euteleostomi; Mammalia; Eutheria; Euarchontoglires; Primates; Haplorrhini; Catarrhini; Hominidae; Homo	5	5	3	6.16913e-22	2.53988e-21	clipper.control-zone.interaction_model.stats.2fold.txt clipper.control-zone.interaction_model.stats.2fold.txt clipper.control-zone.interaction_model.stats.2fold.txt clipper.control-zone.interaction_model.stats.2fold.txt clipper.control-zone.interaction_model.stats.2fold.txt clipper.control-zone.interaction_model.stats.2fold.txt clipper.control-zone.interaction_model.stats.2fold.txt clipper.contro…	3.168	2.519	2.63	2.478	0.861	0.742	1.13	0.864	2.374	0.867	1.381	0.958	2.352	2.471	2.755	2.47	1.031	1.517	0.982	1.123	0.58	0.648	0.584	0.985
c10468_g1_i2	Clipper - GLM								GO:0005737 cytoplasm (cellular_component) GO:0005634 nucleus (cellular_component) GO:0005886 plasma membrane (cellular_component) GO:0005524 ATP binding (molecular_function) GO:0016887 ATPase activity (molecular_function) GO:0003677 DNA binding (molecular_function) GO:0004386 helicase activity (molecular_function) GO:0000166 nucleotide binding (molecular_function) GO:0006200 ATP catabolic process…		CHD1L_MOUSE	CHD1L_MOUSE	75-363	586-882	30.6	7e-26	RecName: Full=Chromodomain-helicase-DNA-binding protein 1-like;	Eukaryota; Metazoa; Chordata; Craniata; Vertebrata; Euteleostomi; Mammalia; Eutheria; Euarchontoglires; Glires; Rodentia; Sciurognathi; Muroidea; Muridae; Murinae; Mus; Mus	5	4	3	1.21956e-17	3.75816e-17	clipper.control-zone.interaction_model.stats.2fold.txt clipper.control-zone.interaction_model.stats.2fold.txt clipper.control-zone.interaction_model.stats.2fold.txt clipper.control-zone.interaction_model.stats.2fold.txt clipper.control-zone.interaction_model.stats.2fold.txt clipper.control-zone.interaction_model.stats.2fold.txt clipper.control-zone.interaction_model.stats.2fold.txt clipper.contro…	2.497	2.086	2.405	2.227	0.725	0.843	1.082	0.719	2.005	0.584	1.184	0.929	1.692	1.94	2.469	1.997	1.083	1.301	0.694	1.013	0.404	0.491	0.632	0.617
c10469_g1_i1	Clipper - GLM								GO:0005634 nucleus (cellular_component) GO:0003682 chromatin binding (molecular_function) GO:0003677 DNA binding (molecular_function) GO:0006355 regulation of transcription, DNA-templated (biological_process) GO:0006351 transcription, DNA-templated (biological_process)		TRP5_ARATH	TRP5_ARATH	1-633	1-571	36.45	2e-84	RecName: Full=Telomere repeat-binding protein 5;	Eukaryota; Viridiplantae; Streptophyta; Embryophyta; Tracheophyta; Spermatophyta; Magnoliophyta; eudicotyledons; Gunneridae; Pentapetalae; rosids; malvids; Brassicales; Brassicaceae; Camelineae; Arabidopsis	2	2	1	5.71732e-07	9.01088e-07	clipper.control-zone.interaction_model.stats.2fold.txt clipper.control-zone.interaction_model.stats.2fold.txt clipper.control-zone.interaction_model.stats.2fold.txt clipper.control-zone.interaction_model.stats.2fold.txt clipper.control-zone.interaction_model.stats.2fold.txt clipper.control-zone.interaction_model.stats.2fold.txt clipper.control-zone.interaction_model.stats.2fold.txt clipper.contro…	17.774	24.116	21.654	19.174	9.79	12.231	15.593	9.009	23.393	13.29	14.011	12.674	18.981	19.836	26.362	23.424	15.376	14.057	16.286	11.712	11.896	14.489	7.31	13.551
c1046_g1_i1	Clipper - GLM										F2DI83_HORVD	F2DI83_HORVD	714-1	85-321	92.02	8e-115	SubName: Full=Predicted protein {ECO:0000313|EMBL:BAJ94804.1};	Eukaryota; Viridiplantae; Streptophyta; Embryophyta; Tracheophyta; Spermatophyta; Magnoliophyta; Liliopsida; Poales; Poaceae; BEP clade; Pooideae; Triticeae; Hordeum				2.31966e-21	7.71855e-21	clipper.treatment-zone.interaction_model.stats.2fold.txt clipper.treatment-zone.interaction_model.stats.2fold.txt	0.715	0.464	0.235	0.532	2.122	1.524	0.086	0.26	1.304	22.602	5.629	26.644	2.125	0.858	0.868	0.676	0.458	0.194	0.096	0.261	30.65	7.569	14.966	16.055
c10473_g1_i1	Clipper - GLM	23.1	1	o65-84i							M0W176_HORVD	M0W176_HORVD	333-238	217-248	100	3e-11	SubName: Full=Uncharacterized protein {ECO:0000313|EnsemblPlants:MLOC_39940.1};	Eukaryota; Viridiplantae; Streptophyta; Embryophyta; Tracheophyta; Spermatophyta; Magnoliophyta; Liliopsida; Poales; Poaceae; BEP clade; Pooideae; Triticeae; Hordeum				0.000238898	0.00755799	clipper.Z3-treatment.interaction_model.stats.2fold.txt clipper.Z3-treatment.interaction_model.stats.2fold.txt clipper.control-zone.interaction_model.stats.2fold.txt clipper.control-zone.interaction_model.stats.2fold.txt clipper.treatment-zone.interaction_model.stats.2fold.txt clipper.treatment-zone.interaction_model.stats.2fold.txt clipper.zone.basic_model.stats.2fold.txt clipper.zone.basic_model…	15.068	11.963	14.992	12.161	0	1.463	0.144	0.448	9.322	0.141	5.328	0.648	13.833	16.783	7.57	13.845	3.321	1.366	1.665	0	0	0	0.316	0.285
c10474_g1_i1	Clipper - GLM	42.61	2	i162-184o199-221i						PF10058.4 DUF2296 Predicted integral membrane metal-binding protein (DUF2296) E:4e-21 pos=363-413 PF10058.4 DUF2296 Predicted integral membrane metal-binding protein (DUF2296) E:4e-21 pos=363-413 PF10058.4 DUF2296 Predicted integral membrane metal-binding protein (DUF2296) E:4e-21 pos=363-413	Y2433_ARATH	Y2433_ARATH	116-424	36-353	51.57	1e-105	RecName: Full=Uncharacterized protein At2g24330;	Eukaryota; Viridiplantae; Streptophyta; Embryophyta; Tracheophyta; Spermatophyta; Magnoliophyta; eudicotyledons; Gunneridae; Pentapetalae; rosids; malvids; Brassicales; Brassicaceae; Camelineae; Arabidopsis				3.96006e-19	1.35215e-18	clipper.control-zone.interaction_model.stats.2fold.txt clipper.control-zone.interaction_model.stats.2fold.txt clipper.control-zone.interaction_model.stats.2fold.txt clipper.control-zone.interaction_model.stats.2fold.txt clipper.treatment-zone.interaction_model.stats.2fold.txt clipper.treatment-zone.interaction_model.stats.2fold.txt clipper.treatment-zone.interaction_model.stats.2fold.txt clipper.…	4.322	4.948	4.441	4.475	16.345	15.136	15.536	15.611	5.303	17.277	12.069	17.321	4.384	4.175	4.3	3.428	13.575	13.186	14.824	15.773	20.117	14.391	17.553	16.718
c10474_g1_i2	Clipper - GLM									PF10058.4 DUF2296 Predicted integral membrane metal-binding protein (DUF2296) E:1.1e-21 pos=68-118 PF10058.4 DUF2296 Predicted integral membrane metal-binding protein (DUF2296) E:1.1e-21 pos=68-118 PF10058.4 DUF2296 Predicted integral membrane metal-binding protein (DUF2296) E:1.1e-21 pos=68-118	Y2433_ARATH	Y2433_ARATH	15-129	231-353	47.15	3e-30	RecName: Full=Uncharacterized protein At2g24330;	Eukaryota; Viridiplantae; Streptophyta; Embryophyta; Tracheophyta; Spermatophyta; Magnoliophyta; eudicotyledons; Gunneridae; Pentapetalae; rosids; malvids; Brassicales; Brassicaceae; Camelineae; Arabidopsis				3.13315e-22	1.31359e-21	clipper.control-zone.interaction_model.stats.2fold.txt clipper.control-zone.interaction_model.stats.2fold.txt clipper.control-zone.interaction_model.stats.2fold.txt clipper.treatment-zone.interaction_model.stats.2fold.txt clipper.treatment-zone.interaction_model.stats.2fold.txt clipper.treatment-zone.interaction_model.stats.2fold.txt clipper.zone.basic_model.stats.2fold.txt clipper.zone.basic_mod…	3.817	3.94	3.612	3.261	14.118	13.917	14.282	14.799	4.68	13.629	9.888	14.692	3.549	3.124	3.804	3.56	12.711	11.971	12.999	12.614	17.796	12.899	14.717	15.548
c10491_g1_i1	Clipper - GLM																					4.32618e-07	6.87528e-07	clipper.control-zone.interaction_model.stats.2fold.txt clipper.control-zone.interaction_model.stats.2fold.txt	1.111	1.441	1.627	1.656	3.172	3.515	2.853	4.176	0.856	6.475	4.809	6.966	1.537	1.787	1.144	1.26	2.998	3.334	4.087	2.396	5.416	5.733	10.702	6.407
c10491_g1_i2	Clipper - GLM								GO:0005794 Golgi apparatus (cellular_component) GO:0005794 Golgi apparatus (cellular_component) GO:0005794 Golgi apparatus (cellular_component)		F2DE73_HORVD	F2DE73_HORVD	2541-382	1-720	98.33	0	SubName: Full=Predicted protein {ECO:0000313|EMBL:BAJ93394.1};	Eukaryota; Viridiplantae; Streptophyta; Embryophyta; Tracheophyta; Spermatophyta; Magnoliophyta; Liliopsida; Poales; Poaceae; BEP clade; Pooideae; Triticeae; Hordeum			1	3.44606e-10	6.6424e-10	clipper.control-zone.interaction_model.stats.2fold.txt clipper.control-zone.interaction_model.stats.2fold.txt clipper.control-zone.interaction_model.stats.2fold.txt clipper.treatment-zone.interaction_model.stats.2fold.txt clipper.treatment-zone.interaction_model.stats.2fold.txt clipper.treatment-zone.interaction_model.stats.2fold.txt clipper.zone.basic_model.stats.2fold.txt clipper.zone.basic_mod…	2.486	3.013	2.477	2.298	5.305	6.796	8.749	5.624	4.398	10.481	7.956	13.284	3.538	3.257	4.071	2.793	6.569	8.819	8.623	8.333	7.649	15.844	7.972	11.977
c10514_g1_i1	Clipper - GLM										M8A6Z0_TRIUA	M8A6Z0_TRIUA	479-174	355-438	46.23	2e-10	SubName: Full=Glucan endo-1,3-beta-glucosidase 11 {ECO:0000313|EMBL:EMS68217.1};	Eukaryota; Viridiplantae; Streptophyta; Embryophyta; Tracheophyta; Spermatophyta; Magnoliophyta; Liliopsida; Poales; Poaceae; BEP clade; Pooideae; Triticeae; Triticum				8.72903e-05	0.00394986	clipper.Z3-treatment.interaction_model.stats.2fold.txt clipper.control-zone.interaction_model.stats.2fold.txt clipper.treatment-zone.interaction_model.stats.2fold.txt clipper.zone.basic_model.stats.2fold.txt clipper.Z3-treatment.interaction_model.stats.2fold.txt clipper.control-zone.interaction_model.stats.2fold.txt clipper.treatment-zone.interaction_model.stats.2fold.txt clipper.zone.basic_model…	6.379	6.742	6.007	5.85	0.084	0.325	0.402	0.25	5.128	0.16	1.693	0.075	5.302	5.89	4.719	5.707	0.958	1.312	0.363	0.17	0	0	0.172	0
c10526_g1_i1	Clipper - GLM								GO:0004519 endonuclease activity (molecular_function) GO:0000373 Group II intron splicing (biological_process) GO:0045292 mRNA cis splicing, via spliceosome (biological_process) GO:0048564 photosystem I assembly (biological_process) GO:0004519 endonuclease activity (molecular_function) GO:0004519 endonuclease activity (molecular_function) GO:0000373 Group II intron splicing (biological_process) G…	PF13812.1 PPR_3 Pentatricopeptide repeat domain E:0.24 pos=148-173 PF01535.15 PPR PPR repeat E:0.17 pos=189-209 PF13812.1 PPR_3 Pentatricopeptide repeat domain E:0.028 pos=368-399 PF01535.15 PPR PPR repeat E:0.042 pos=373-395 PF13041.1 PPR_2 PPR repeat family E:1.6e-07 pos=468-516 PF13812.1 PPR_3 Pentatricopeptide repeat domain E:0.0054 pos=472-500 PF01535.15 PPR PPR repeat E:0.00061 pos=473-500 …	PP154_ARATH	PP154_ARATH	68-777	124-836	50.77	0	RecName: Full=Pentatricopeptide repeat-containing protein At2g15820;	Eukaryota; Viridiplantae; Streptophyta; Embryophyta; Tracheophyta; Spermatophyta; Magnoliophyta; eudicotyledons; Gunneridae; Pentapetalae; rosids; malvids; Brassicales; Brassicaceae; Camelineae; Arabidopsis	1	3		2.46836e-29	1.73734e-28	clipper.control-zone.interaction_model.stats.2fold.txt clipper.control-zone.interaction_model.stats.2fold.txt clipper.control-zone.interaction_model.stats.2fold.txt clipper.control-zone.interaction_model.stats.2fold.txt clipper.control-zone.interaction_model.stats.2fold.txt clipper.control-zone.interaction_model.stats.2fold.txt clipper.control-zone.interaction_model.stats.2fold.txt clipper.contro…	2.409	2.439	2.241	2.288	0.578	0.396	0.316	0.479	2.005	0.735	1.423	0.873	2.012	2.042	2.364	2.39	0.625	1.119	0.566	0.491	0.554	0.883	0.958	0.782
c10562_g1_i1	Clipper - GLM	43.25	2	i23-45o55-77i							W5B9S4_WHEAT	W5B9S4_WHEAT	1158-253	1-303	94.1	6e-172	SubName: Full=Uncharacterized protein {ECO:0000313|EnsemblPlants:Traes_2BL_501F70F01.1};	Eukaryota; Viridiplantae; Streptophyta; Embryophyta; Tracheophyta; Spermatophyta; Magnoliophyta; Liliopsida; Poales; Poaceae; BEP clade; Pooideae; Triticeae; Triticum				3.63028e-20	1.32634e-19	clipper.control-zone.interaction_model.stats.2fold.txt clipper.control-zone.interaction_model.stats.2fold.txt clipper.treatment-zone.interaction_model.stats.2fold.txt clipper.treatment-zone.interaction_model.stats.2fold.txt clipper.zone.basic_model.stats.2fold.txt clipper.zone.basic_model.stats.2fold.txt clipper.control-zone.interaction_model.stats.2fold.txt clipper.treatment-zone.interaction_mod…	4.52	4.122	3.899	3.401	1.229	1.056	1.197	1.208	3.484	2.008	2.015	1.174	3.765	3.41	3.099	3.096	0.999	1.355	1.323	0.762	1.706	1.276	1.543	1.657
c10576_g1_i1	Clipper - GLM								GO:0052689 carboxylic ester hydrolase activity (molecular_function) GO:0016787 hydrolase activity (molecular_function) GO:0008152 metabolic process (biological_process) GO:0052689 carboxylic ester hydrolase activity (molecular_function) GO:0016787 hydrolase activity (molecular_function) GO:0008152 metabolic process (biological_process) GO:0052689 carboxylic ester hydrolase activity (molecular_fun…	PF00135.23 COesterase Carboxylesterase family E:8.1e-06 pos=73-127 PF07859.8 Abhydrolase_3 alpha/beta hydrolase fold E:2.7e-62 pos=86-310 PF12695.2 Abhydrolase_5 Alpha/beta hydrolase family E:8.1e-09 pos=87-307 PF00135.23 COesterase Carboxylesterase family E:8.1e-06 pos=73-127 PF07859.8 Abhydrolase_3 alpha/beta hydrolase fold E:2.7e-62 pos=86-310 PF12695.2 Abhydrolase_5 Alpha/beta hydrolase famil…	CXE15_ARATH	CXE15_ARATH	19-332	8-327	49.85	5e-94	RecName: Full=Probable carboxylesterase 15;	Eukaryota; Viridiplantae; Streptophyta; Embryophyta; Tracheophyta; Spermatophyta; Magnoliophyta; eudicotyledons; Gunneridae; Pentapetalae; rosids; malvids; Brassicales; Brassicaceae; Camelineae; Arabidopsis	1	1		1.07211e-33	1.08077e-32	clipper.control-zone.interaction_model.stats.2fold.txt clipper.control-zone.interaction_model.stats.2fold.txt clipper.control-zone.interaction_model.stats.2fold.txt clipper.control-zone.interaction_model.stats.2fold.txt clipper.control-zone.interaction_model.stats.2fold.txt clipper.control-zone.interaction_model.stats.2fold.txt clipper.control-zone.interaction_model.stats.2fold.txt clipper.contro…	0.11	0.04	0	0.09	2.584	5.496	1.034	3.989	1.177	11.574	12.329	14.411	0.103	0.051	0.095	0	4.997	3.592	0.811	3.279	18.447	13.635	18.214	18.181
c10593_g1_i1	Clipper - GLM										M0W9G7_HORVD	M0W9G7_HORVD	80-289	870-939	98.57	3e-18	SubName: Full=Uncharacterized protein {ECO:0000313|EnsemblPlants:MLOC_4555.1};	Eukaryota; Viridiplantae; Streptophyta; Embryophyta; Tracheophyta; Spermatophyta; Magnoliophyta; Liliopsida; Poales; Poaceae; BEP clade; Pooideae; Triticeae; Hordeum				1.21635e-13	2.91025e-13	clipper.control-zone.interaction_model.stats.2fold.txt clipper.treatment-zone.interaction_model.stats.2fold.txt clipper.zone.basic_model.stats.2fold.txt clipper.control-zone.interaction_model.stats.2fold.txt clipper.treatment-zone.interaction_model.stats.2fold.txt clipper.zone.basic_model.stats.2fold.txt	38.583	25.225	28.542	28.817	11.324	10.981	6.595	13.164	21.67	15.778	21.417	18.288	29.441	31.167	26.743	28.053	11.327	14.326	8.879	8.573	14.279	15.196	29.069	10.789
c10594_g1_i1	Clipper - GLM								GO:0005782 peroxisomal matrix (cellular_component) GO:0006457 protein folding (biological_process) GO:0009408 response to heat (biological_process) GO:0009644 response to high light intensity (biological_process) GO:0042542 response to hydrogen peroxide (biological_process) GO:0005782 peroxisomal matrix (cellular_component) GO:0006457 protein folding (biological_process) GO:0009408 response to he…	PF04969.11 CS CS domain E:0.01 pos=27-120 PF00011.16 HSP20 Hsp20/alpha crystallin family E:3e-23 pos=28-134 PF04969.11 CS CS domain E:0.01 pos=27-120 PF00011.16 HSP20 Hsp20/alpha crystallin family E:3e-23 pos=28-134 PF04969.11 CS CS domain E:0.01 pos=27-120 PF00011.16 HSP20 Hsp20/alpha crystallin family E:3e-23 pos=28-134	HSP16_ORYSJ	HSP16_ORYSJ	1-138	1-146	78.38	5e-70	RecName: Full=16.0 kDa heat shock protein, peroxisomal;	Eukaryota; Viridiplantae; Streptophyta; Embryophyta; Tracheophyta; Spermatophyta; Magnoliophyta; Liliopsida; Poales; Poaceae; BEP clade; Ehrhartoideae; Oryzeae; Oryza		4	1	1.92218e-61	1.19734e-59	clipper.control-zone.interaction_model.stats.2fold.txt clipper.control-zone.interaction_model.stats.2fold.txt clipper.control-zone.interaction_model.stats.2fold.txt clipper.control-zone.interaction_model.stats.2fold.txt clipper.control-zone.interaction_model.stats.2fold.txt clipper.control-zone.interaction_model.stats.2fold.txt clipper.control-zone.interaction_model.stats.2fold.txt clipper.contro…	0.033	0.05	0	0.03	4.559	3.139	3.178	4.447	0.185	4.138	3.77	5.426	0.031	0.061	0	0.03	3.435	3.592	3.223	4.262	3.552	4.555	5.5	5.892
c10645_g1_i1	Clipper - GLM								GO:0004721 phosphoprotein phosphatase activity (molecular_function) GO:0005515 protein binding (molecular_function) GO:0004721 phosphoprotein phosphatase activity (molecular_function) GO:0005515 protein binding (molecular_function) GO:0004721 phosphoprotein phosphatase activity (molecular_function) GO:0005515 protein binding (molecular_function)	PF03031.13 NIF NLI interacting factor-like phosphatase E:4.1e-34 pos=18-149 PF03031.13 NIF NLI interacting factor-like phosphatase E:4.1e-34 pos=18-149 PF03031.13 NIF NLI interacting factor-like phosphatase E:4.1e-34 pos=18-149	CTSL2_DICDI	CTSL2_DICDI	26-158	431-560	40.6	1e-22	RecName: Full=CTD small phosphatase-like protein 2;	Eukaryota; Amoebozoa; Mycetozoa; Dictyosteliida; Dictyostelium	1			8.79676e-35	9.76007e-34	clipper.control-zone.interaction_model.stats.2fold.txt clipper.control-zone.interaction_model.stats.2fold.txt clipper.control-zone.interaction_model.stats.2fold.txt clipper.control-zone.interaction_model.stats.2fold.txt clipper.control-zone.interaction_model.stats.2fold.txt clipper.treatment-zone.interaction_model.stats.2fold.txt clipper.treatment-zone.interaction_model.stats.2fold.txt clipper.tr…	1.672	1.441	1.515	2.388	8.477	6.684	7.581	8.727	3.27	18.257	12.921	20.889	1.816	1.705	1.545	1.916	10.077	10.626	8.858	12.002	15.07	20.899	18.185	17.712
c1064_g1_i1	Clipper - GLM										I1HWE8_BRADI	I1HWE8_BRADI	18-908	101-397	93.6	0	SubName: Full=Uncharacterized protein {ECO:0000313|EnsemblPlants:BRADI3G01660.1};	Eukaryota; Viridiplantae; Streptophyta; Embryophyta; Tracheophyta; Spermatophyta; Magnoliophyta; Liliopsida; Poales; Poaceae; BEP clade; Pooideae; Brachypodieae; Brachypodium				2.19558e-17	6.66163e-17	clipper.control-zone.interaction_model.stats.2fold.txt clipper.treatment-zone.interaction_model.stats.2fold.txt clipper.zone.basic_model.stats.2fold.txt clipper.control-zone.interaction_model.stats.2fold.txt clipper.treatment-zone.interaction_model.stats.2fold.txt clipper.zone.basic_model.stats.2fold.txt	7.611	7.317	6.457	5.639	3.435	3.058	3.255	3.187	5.371	3.365	3.563	3.53	7.004	6.513	6.722	6.766	2.894	3.528	3.49	3.128	2.91	2.778	3.459	2.845
c10667_g1_i1	Clipper - GLM										I1I522_BRADI	I1I522_BRADI	1614-430	42-435	90.4	0	SubName: Full=Uncharacterized protein {ECO:0000313|EnsemblPlants:BRADI3G29854.1};	Eukaryota; Viridiplantae; Streptophyta; Embryophyta; Tracheophyta; Spermatophyta; Magnoliophyta; Liliopsida; Poales; Poaceae; BEP clade; Pooideae; Brachypodieae; Brachypodium				1.65946e-15	4.46379e-15	clipper.control-zone.interaction_model.stats.2fold.txt clipper.zone.basic_model.stats.2fold.txt clipper.control-zone.interaction_model.stats.2fold.txt clipper.zone.basic_model.stats.2fold.txt	11.989	9.493	9.231	9.813	5.505	5.445	5.14	5.613	8.845	5.514	6.72	5.605	9.882	8.024	8.361	9.489	4.976	5.636	5.667	5.385	5.179	5.605	4.015	5.137
c10688_g1_i1	Clipper - GLM										M0T6V4_MUSAM	M0T6V4_MUSAM	105-1	1-34	88.57	2e-09	SubName: Full=Uncharacterized protein {ECO:0000313|EnsemblPlants:GSMUA_Achr6P14060_001};	Eukaryota; Viridiplantae; Streptophyta; Embryophyta; Tracheophyta; Spermatophyta; Magnoliophyta; Liliopsida; Zingiberales; Musaceae; Musa				1.11324e-30	8.60712e-30	clipper.control-zone.interaction_model.stats.2fold.txt clipper.treatment-zone.interaction_model.stats.2fold.txt clipper.zone.basic_model.stats.2fold.txt clipper.control-zone.interaction_model.stats.2fold.txt clipper.treatment-zone.interaction_model.stats.2fold.txt clipper.zone.basic_model.stats.2fold.txt	5.015	1.451	2.344	2.338	81.433	75.326	83.125	53.437	8.184	99.597	49.948	57.39	6.437	3.726	2.813	2.975	87.084	65.823	103.137	76.788	71.236	44.685	37.405	81.526
c10689_g1_i1	Clipper - GLM								GO:0005829 cytosol (cellular_component) GO:0005634 nucleus (cellular_component) GO:0003682 chromatin binding (molecular_function) GO:0003677 DNA binding (molecular_function) GO:0006355 regulation of transcription, DNA-templated (biological_process) GO:0006351 transcription, DNA-templated (biological_process) GO:0003682 chromatin binding (molecular_function) GO:0005829 cytosol (cellular_component)…	PF00249.26 Myb_DNA-binding Myb-like DNA-binding domain E:3.2e-10 pos=115-154 PF00249.26 Myb_DNA-binding Myb-like DNA-binding domain E:3.2e-10 pos=115-154 PF00249.26 Myb_DNA-binding Myb-like DNA-binding domain E:3.2e-10 pos=115-154	MY1R1_SOLTU	MY1R1_SOLTU	27-154	21-135	45.31	1e-23	RecName: Full=Transcription factor MYB1R1;	Eukaryota; Viridiplantae; Streptophyta; Embryophyta; Tracheophyta; Spermatophyta; Magnoliophyta; eudicotyledons; Gunneridae; Pentapetalae; asterids; lamiids; Solanales; Solanaceae; Solanoideae; Solaneae; Solanum	2	2	2	6.23227e-51	2.15805e-49	clipper.control-zone.interaction_model.stats.2fold.txt clipper.control-zone.interaction_model.stats.2fold.txt clipper.control-zone.interaction_model.stats.2fold.txt clipper.control-zone.interaction_model.stats.2fold.txt clipper.control-zone.interaction_model.stats.2fold.txt clipper.control-zone.interaction_model.stats.2fold.txt clipper.control-zone.interaction_model.stats.2fold.txt clipper.contro…	0.44	0.252	0.338	0.331	10.505	10.829	7.658	8.936	3.007	17.22	14.105	23.771	0.578	0.276	0.286	0.212	12.961	10.863	11.11	10.759	26.421	26.289	15.972	27.866
c10689_g1_i2	Clipper - GLM																					2.66274e-49	8.39293e-48	clipper.control-zone.interaction_model.stats.2fold.txt clipper.control-zone.interaction_model.stats.2fold.txt clipper.treatment-zone.interaction_model.stats.2fold.txt clipper.treatment-zone.interaction_model.stats.2fold.txt clipper.zone.basic_model.stats.2fold.txt clipper.zone.basic_model.stats.2fold.txt	0.055	0.091	0.092	0.552	4.643	4.074	4.403	3.999	0.74	7.597	7.26	11.238	0.351	0.194	0.2	0.323	4.851	4.044	5.571	3.931	11.676	9.993	10.376	12.096
c10699_g1_i1	Clipper - GLM								GO:0005634 nucleus (cellular_component) GO:0003684 damaged DNA binding (molecular_function) GO:0008534 oxidized purine nucleobase lesion DNA N-glycosylase activity (molecular_function) GO:0006284 base-excision repair (biological_process) GO:0000737 DNA catabolic process, endonucleolytic (biological_process) GO:0006281 DNA repair (biological_process) GO:0006289 nucleotide-excision repair (biologic…	PF00730.20 HhH-GPD HhH-GPD superfamily base excision DNA repair protein E:1.1e-13 pos=20-155 PF00730.20 HhH-GPD HhH-GPD superfamily base excision DNA repair protein E:1.1e-13 pos=20-155 PF00730.20 HhH-GPD HhH-GPD superfamily base excision DNA repair protein E:1.1e-13 pos=20-155	OGG1_ARATH	OGG1_ARATH	5-211	142-348	64.73	4e-95	RecName: Full=N-glycosylase/DNA lyase OGG1;	Eukaryota; Viridiplantae; Streptophyta; Embryophyta; Tracheophyta; Spermatophyta; Magnoliophyta; eudicotyledons; Gunneridae; Pentapetalae; rosids; malvids; Brassicales; Brassicaceae; Camelineae; Arabidopsis	2	4	1	4.89477e-25	2.50044e-24	clipper.control-zone.interaction_model.stats.2fold.txt clipper.control-zone.interaction_model.stats.2fold.txt clipper.control-zone.interaction_model.stats.2fold.txt clipper.control-zone.interaction_model.stats.2fold.txt clipper.control-zone.interaction_model.stats.2fold.txt clipper.control-zone.interaction_model.stats.2fold.txt clipper.control-zone.interaction_model.stats.2fold.txt clipper.contro…	9.833	7.528	8.514	7.445	2.248	1.829	1.388	2.604	5.43	4.675	5.37	4.272	7.613	6.636	6.216	7.502	2.676	3.399	1.59	2.236	2.515	4.133	3.928	2.734
c10703_g1_i1	Clipper - GLM										W5B0R8_WHEAT	W5B0R8_WHEAT	253-2	1-82	70.33	8e-30	SubName: Full=Uncharacterized protein {ECO:0000313|EnsemblPlants:Traes_2AS_3B892F6D0.1};	Eukaryota; Viridiplantae; Streptophyta; Embryophyta; Tracheophyta; Spermatophyta; Magnoliophyta; Liliopsida; Poales; Poaceae; BEP clade; Pooideae; Triticeae; Triticum				2.52898e-23	1.14178e-22	clipper.control-zone.interaction_model.stats.2fold.txt clipper.treatment-zone.interaction_model.stats.2fold.txt clipper.zone.basic_model.stats.2fold.txt	2.332	1.038	0.747	1.595	12.102	18.936	8.94	9.727	2.666	27.051	19.485	28.155	1.681	1.48	1.678	1.664	14.7	11.906	9.573	18.289	37.271	33.357	29.625	62.24
c10704_g1_i1	Clipper - GLM										M0Y2X1_HORVD	M0Y2X1_HORVD	3-626	299-510	73.83	4e-97	SubName: Full=Uncharacterized protein {ECO:0000313|EnsemblPlants:MLOC_65245.1, ECO:0000313|EnsemblPlants:MLOC_65245.2};	Eukaryota; Viridiplantae; Streptophyta; Embryophyta; Tracheophyta; Spermatophyta; Magnoliophyta; Liliopsida; Poales; Poaceae; BEP clade; Pooideae; Triticeae; Hordeum				9.03441e-18	2.80943e-17	clipper.control-zone.interaction_model.stats.2fold.txt clipper.treatment-zone.interaction_model.stats.2fold.txt clipper.zone.basic_model.stats.2fold.txt clipper.control-zone.interaction_model.stats.2fold.txt clipper.treatment-zone.interaction_model.stats.2fold.txt clipper.zone.basic_model.stats.2fold.txt	5.477	6.853	11.022	8.629	0.273	0.64	0.067	0.26	6.588	0.311	1.496	0	6.633	5.993	5.396	6.302	1.249	1.344	0.875	0.201	0.563	0.265	0.278	1.731
c10705_g1_i1	Clipper - GLM								GO:0005525 GTP binding (molecular_function) GO:0003924 GTPase activity (molecular_function) GO:0000287 magnesium ion binding (molecular_function) GO:0000917 barrier septum assembly (biological_process) GO:0005525 GTP binding (molecular_function) GO:0015093 ferrous iron transmembrane transporter activity (molecular_function) GO:0015684 ferrous iron transport (biological_process) GO:0016021 integra…	PF01926.18 MMR_HSR1 50S ribosome-binding GTPase E:9.1e-16 pos=437-555 PF02421.13 FeoB_N Ferrous iron transport protein B E:1.5e-05 pos=437-600 PF01926.18 MMR_HSR1 50S ribosome-binding GTPase E:9.1e-16 pos=437-555 PF02421.13 FeoB_N Ferrous iron transport protein B E:1.5e-05 pos=437-600 PF01926.18 MMR_HSR1 50S ribosome-binding GTPase E:9.1e-16 pos=437-555 PF02421.13 FeoB_N Ferrous iron transport pr…	ENGB_GLUOX	ENGB_GLUOX	399-612	9-216	40.65	3e-43	RecName: Full=Probable GTP-binding protein EngB {ECO:0000255|HAMAP-Rule:MF_00321};	Bacteria; Proteobacteria; Alphaproteobacteria; Rhodospirillales; Acetobacteraceae; Gluconobacter	3	1	1	4.1257e-07	0.000131379	clipper.Z3-treatment.interaction_model.stats.2fold.txt clipper.Z3-treatment.interaction_model.stats.2fold.txt clipper.Z3-treatment.interaction_model.stats.2fold.txt clipper.Z3-treatment.interaction_model.stats.2fold.txt clipper.Z3-treatment.interaction_model.stats.2fold.txt clipper.Z3-treatment.interaction_model.stats.2fold.txt clipper.Z3-treatment.interaction_model.stats.2fold.txt clipper.Z3-tre…	15.255	11.489	11.779	12.261	3.32	2.672	2.546	3.489	10.694	2.366	5.432	1.68	13.06	11.413	12.404	11.122	2.894	5.399	2.049	2.808	0.756	1.355	1.246	0.663
c10712_g1_i1	Clipper - GLM								GO:0016021 integral component of membrane (cellular_component) GO:0009705 plant-type vacuole membrane (cellular_component) GO:0005253 anion channel activity (molecular_function) GO:0015743 malate transport (biological_process) GO:0015743 malate transport (biological_process) GO:0016021 integral component of membrane (cellular_component) GO:0009705 plant-type vacuole membrane (cellular_component) …	PF11744.3 ALMT Aluminium activated malate transporter E:1e-27 pos=1-186 PF11744.3 ALMT Aluminium activated malate transporter E:1e-27 pos=1-186 PF11744.3 ALMT Aluminium activated malate transporter E:1e-27 pos=1-186	ALMT9_ARATH	ALMT9_ARATH	1-186	359-551	46.7	3e-40	RecName: Full=Aluminum-activated malate transporter 9;	Eukaryota; Viridiplantae; Streptophyta; Embryophyta; Tracheophyta; Spermatophyta; Magnoliophyta; eudicotyledons; Gunneridae; Pentapetalae; rosids; malvids; Brassicales; Brassicaceae; Camelineae; Arabidopsis	1	1	2	1.56263e-23	7.18245e-23	clipper.control-zone.interaction_model.stats.2fold.txt clipper.control-zone.interaction_model.stats.2fold.txt clipper.control-zone.interaction_model.stats.2fold.txt clipper.control-zone.interaction_model.stats.2fold.txt clipper.control-zone.interaction_model.stats.2fold.txt clipper.control-zone.interaction_model.stats.2fold.txt clipper.control-zone.interaction_model.stats.2fold.txt clipper.treatm…	28.641	25.396	34.15	31.365	2.5	7.446	6.835	4.791	29.241	2.337	8.226	2.253	29.379	34.863	30.862	26.026	7.527	7.131	10.352	4.231	2.11	3.279	5.174	2.127
c10718_g1_i1	Clipper - GLM										I1GPA1_BRADI	I1GPA1_BRADI	988-821	1-56	94.64	8e-14	SubName: Full=Uncharacterized protein {ECO:0000313|EnsemblPlants:BRADI1G11590.1};	Eukaryota; Viridiplantae; Streptophyta; Embryophyta; Tracheophyta; Spermatophyta; Magnoliophyta; Liliopsida; Poales; Poaceae; BEP clade; Pooideae; Brachypodieae; Brachypodium				3.47113e-51	1.2193e-49	clipper.control-zone.interaction_model.stats.2fold.txt clipper.treatment-zone.interaction_model.stats.2fold.txt clipper.zone.basic_model.stats.2fold.txt clipper.control-zone.interaction_model.stats.2fold.txt clipper.treatment-zone.interaction_model.stats.2fold.txt clipper.zone.basic_model.stats.2fold.txt	1.375	1.209	0.901	1.776	21.829	17.117	15.315	20.891	3.026	14.977	14.053	14.533	1.516	1.521	1.173	1.805	15.72	11.982	14.023	16.073	19.783	11.603	18.492	20.925
c10718_g1_i2	Clipper - GLM	28.31	1	o27-49i							I1GPA1_BRADI	I1GPA1_BRADI	988-821	1-56	94.64	1e-12	SubName: Full=Uncharacterized protein {ECO:0000313|EnsemblPlants:BRADI1G11590.1};	Eukaryota; Viridiplantae; Streptophyta; Embryophyta; Tracheophyta; Spermatophyta; Magnoliophyta; Liliopsida; Poales; Poaceae; BEP clade; Pooideae; Brachypodieae; Brachypodium				6.96418e-42	1.33911e-40	clipper.control-zone.interaction_model.stats.2fold.txt clipper.control-zone.interaction_model.stats.2fold.txt clipper.treatment-zone.interaction_model.stats.2fold.txt clipper.treatment-zone.interaction_model.stats.2fold.txt clipper.zone.basic_model.stats.2fold.txt clipper.zone.basic_model.stats.2fold.txt clipper.control-zone.interaction_model.stats.2fold.txt clipper.treatment-zone.interaction_mod…	0.484	1.361	0.86	1.475	16.661	14.659	14.894	16.757	2.296	13.054	12.578	13.5	1.764	0.939	0.944	0.918	16.865	10.078	12.817	14.429	17.356	10.484	14.966	18.632
c10720_g1_i1	Clipper - GLM										M0XJ34_HORVD	M0XJ34_HORVD	423-3062	1-880	99.89	0	SubName: Full=Uncharacterized protein {ECO:0000313|EnsemblPlants:MLOC_60520.2, ECO:0000313|EnsemblPlants:MLOC_60520.3};	Eukaryota; Viridiplantae; Streptophyta; Embryophyta; Tracheophyta; Spermatophyta; Magnoliophyta; Liliopsida; Poales; Poaceae; BEP clade; Pooideae; Triticeae; Hordeum				3.53703e-14	8.73187e-14	clipper.control-zone.interaction_model.stats.2fold.txt clipper.control-zone.interaction_model.stats.2fold.txt	7.457	9.11	7.471	7.315	19.697	21.374	19.087	18.205	10.83	19.972	18.519	20.119	7.169	7.779	9	7.22	14.502	16.112	15.421	15.201	17.057	17.091	16.499	14.287
c10721_g1_i1	Clipper - GLM								GO:0005886 plasma membrane (cellular_component) GO:0005524 ATP binding (molecular_function) GO:0004674 protein serine/threonine kinase activity (molecular_function) GO:0004672 protein kinase activity (molecular_function) GO:0006468 protein phosphorylation (biological_process) GO:0005524 ATP binding (molecular_function) GO:0005886 plasma membrane (cellular_component) GO:0005524 ATP binding (molecu…	PF07714.12 Pkinase_Tyr Protein tyrosine kinase E:2e-24 pos=1-198 PF00069.20 Pkinase Protein kinase domain E:1.9e-28 pos=2-196 PF07714.12 Pkinase_Tyr Protein tyrosine kinase E:2e-24 pos=1-198 PF00069.20 Pkinase Protein kinase domain E:1.9e-28 pos=2-196 PF07714.12 Pkinase_Tyr Protein tyrosine kinase E:2e-24 pos=1-198 PF00069.20 Pkinase Protein kinase domain E:1.9e-28 pos=2-196	NAK_ARATH	NAK_ARATH	1-212	153-364	59.43	3e-89	RecName: Full=Probable serine/threonine-protein kinase NAK;	Eukaryota; Viridiplantae; Streptophyta; Embryophyta; Tracheophyta; Spermatophyta; Magnoliophyta; eudicotyledons; Gunneridae; Pentapetalae; rosids; malvids; Brassicales; Brassicaceae; Camelineae; Arabidopsis	2	1	1	2.53794e-23	1.14567e-22	clipper.control-zone.interaction_model.stats.2fold.txt clipper.control-zone.interaction_model.stats.2fold.txt clipper.control-zone.interaction_model.stats.2fold.txt clipper.control-zone.interaction_model.stats.2fold.txt clipper.control-zone.interaction_model.stats.2fold.txt clipper.control-zone.interaction_model.stats.2fold.txt clipper.control-zone.interaction_model.stats.2fold.txt clipper.contro…	0.506	0.484	0.399	0.622	4.328	3.83	3.207	3.999	1.148	5.024	3.884	7.773	0.444	0.858	0.543	0.726	2.696	2.398	2.764	2.206	7.922	6.921	10.654	6.048
c10721_g1_i2	Clipper - GLM								GO:0009507 chloroplast (cellular_component) GO:0005524 ATP binding (molecular_function) GO:0004674 protein serine/threonine kinase activity (molecular_function) GO:0004713 protein tyrosine kinase activity (molecular_function) GO:0004672 protein kinase activity (molecular_function) GO:0006468 protein phosphorylation (biological_process) GO:0005524 ATP binding (molecular_function) GO:0009507 chloro…	PF07714.12 Pkinase_Tyr Protein tyrosine kinase E:2.6e-13 pos=1-105 PF00069.20 Pkinase Protein kinase domain E:1.8e-19 pos=2-101 PF07714.12 Pkinase_Tyr Protein tyrosine kinase E:2.6e-13 pos=1-105 PF00069.20 Pkinase Protein kinase domain E:1.8e-19 pos=2-101 PF07714.12 Pkinase_Tyr Protein tyrosine kinase E:2.6e-13 pos=1-105 PF00069.20 Pkinase Protein kinase domain E:1.8e-19 pos=2-101	APK1B_ARATH	APK1B_ARATH	1-103	154-256	70.87	3e-48	RecName: Full=Protein kinase APK1B, chloroplastic;	Eukaryota; Viridiplantae; Streptophyta; Embryophyta; Tracheophyta; Spermatophyta; Magnoliophyta; eudicotyledons; Gunneridae; Pentapetalae; rosids; malvids; Brassicales; Brassicaceae; Camelineae; Arabidopsis	3	1	1	6.19244e-17	1.82632e-16	clipper.control-zone.interaction_model.stats.2fold.txt clipper.control-zone.interaction_model.stats.2fold.txt clipper.control-zone.interaction_model.stats.2fold.txt clipper.control-zone.interaction_model.stats.2fold.txt clipper.control-zone.interaction_model.stats.2fold.txt clipper.control-zone.interaction_model.stats.2fold.txt clipper.control-zone.interaction_model.stats.2fold.txt clipper.contro…	0.451	0.262	0.44	0.421	2.668	2.702	1.962	2.343	0.487	3.553	3.095	5.351	0.691	0.388	0.143	0.212	2.353	1.807	1.761	2.166	5.662	4.074	8.154	5.201
c10723_g1_i1	Clipper - GLM										M0WW36_HORVD	M0WW36_HORVD	1760-813	129-444	100	0	SubName: Full=Uncharacterized protein {ECO:0000313|EnsemblPlants:MLOC_55119.3};	Eukaryota; Viridiplantae; Streptophyta; Embryophyta; Tracheophyta; Spermatophyta; Magnoliophyta; Liliopsida; Poales; Poaceae; BEP clade; Pooideae; Triticeae; Hordeum				2.55964e-08	4.37935e-08	clipper.control-zone.interaction_model.stats.2fold.txt clipper.zone.basic_model.stats.2fold.txt clipper.control-zone.interaction_model.stats.2fold.txt clipper.zone.basic_model.stats.2fold.txt	2.222	1.965	2.405	2.087	1.513	0.975	1.101	1.031	1.839	1.583	1.485	1.446	2.352	2.46	2.088	2.279	1.447	1.248	1.612	1.424	1.345	1.139	1.37	1.399
c10729_g1_i1	Clipper - GLM																					3.06529e-25	1.58777e-24	clipper.control-zone.interaction_model.stats.2fold.txt clipper.treatment-zone.interaction_model.stats.2fold.txt clipper.zone.basic_model.stats.2fold.txt	379.015	234.886	299.888	273.538	72.767	78.831	61.827	68.704	191.628	65.544	112.817	61.934	307.436	315.645	208.043	251.385	66.253	72.932	85.175	40.289	50.891	46.923	89.239	32.726
c10729_g1_i2	Clipper - GLM																					2.18459e-20	8.08379e-20	clipper.control-zone.interaction_model.stats.2fold.txt clipper.treatment-zone.interaction_model.stats.2fold.txt clipper.zone.basic_model.stats.2fold.txt	244.369	178.43	207.764	210.577	77.042	84.743	65.215	71.798	150.457	74.884	100.914	90.615	208.54	214.782	142.582	193.303	72.967	77.632	86.776	47.559	61.529	64.446	109.599	51.644
c10731_g1_i1	Clipper - GLM								GO:0005635 nuclear envelope (cellular_component) GO:0005643 nuclear pore (cellular_component) GO:0005730 nucleolus (cellular_component) GO:0005635 nuclear envelope (cellular_component) GO:0005643 nuclear pore (cellular_component) GO:0005730 nucleolus (cellular_component) GO:0005635 nuclear envelope (cellular_component) GO:0005643 nuclear pore (cellular_component) GO:0005730 nucleolus (cellular_co…	PF13874.1 Nup54 Nucleoporin complex subunit 54 E:8e-27 pos=31-177 PF13874.1 Nup54 Nucleoporin complex subunit 54 E:8e-27 pos=31-177 PF13874.1 Nup54 Nucleoporin complex subunit 54 E:8e-27 pos=31-177	NUP54_ARATH	NUP54_ARATH	1-246	132-377	61.79	4e-110	RecName: Full=Nuclear pore complex protein NUP54 {ECO:0000303|PubMed:21189294};	Eukaryota; Viridiplantae; Streptophyta; Embryophyta; Tracheophyta; Spermatophyta; Magnoliophyta; eudicotyledons; Gunneridae; Pentapetalae; rosids; malvids; Brassicales; Brassicaceae; Camelineae; Arabidopsis			3	3.19828e-18	1.02816e-17	clipper.control-zone.interaction_model.stats.2fold.txt clipper.control-zone.interaction_model.stats.2fold.txt clipper.control-zone.interaction_model.stats.2fold.txt clipper.control-zone.interaction_model.stats.2fold.txt clipper.control-zone.interaction_model.stats.2fold.txt clipper.control-zone.interaction_model.stats.2fold.txt clipper.treatment-zone.interaction_model.stats.2fold.txt clipper.trea…	16.608	13.797	14.409	13.927	8.772	8.107	6.614	8.04	12.621	6.786	9.254	7.238	14.844	16.263	12.614	12.796	8.172	9.26	6.809	6.748	5.812	5.595	7.186	5.744
c10731_g1_i2	Clipper - GLM								GO:0005509 calcium ion binding (molecular_function) GO:0005509 calcium ion binding (molecular_function) GO:0005509 calcium ion binding (molecular_function)		WDY_DROVI	WDY_DROVI	78-122	1056-1100	42.22	0.0001	RecName: Full=WD repeat-containing protein on Y chromosome {ECO:0000303|PubMed:19011613, ECO:0000312|EMBL:DAA06442.1};	Eukaryota; Metazoa; Ecdysozoa; Arthropoda; Hexapoda; Insecta; Pterygota; Neoptera; Endopterygota; Diptera; Brachycera; Muscomorpha; Ephydroidea; Drosophilidae; Drosophila	1			1.77422e-20	6.60688e-20	clipper.control-zone.interaction_model.stats.2fold.txt clipper.control-zone.interaction_model.stats.2fold.txt clipper.control-zone.interaction_model.stats.2fold.txt clipper.treatment-zone.interaction_model.stats.2fold.txt clipper.treatment-zone.interaction_model.stats.2fold.txt clipper.treatment-zone.interaction_model.stats.2fold.txt clipper.zone.basic_model.stats.2fold.txt clipper.zone.basic_mod…	22.206	15.843	19.444	16.646	9.622	10.138	7.648	10.633	14.236	7.738	11.477	7.492	17.619	17.692	16.828	16.951	9.494	11.153	8.719	8.132	7.975	7.49	7.991	7.365
c10732_g1_i1	Clipper - GLM								GO:0005634 nucleus (cellular_component) GO:0003887 DNA-directed DNA polymerase activity (molecular_function) GO:0043565 sequence-specific DNA binding (molecular_function) GO:0043565 sequence-specific DNA binding (molecular_function) GO:0005622 intracellular (cellular_component) GO:0005634 nucleus (cellular_component) GO:0003887 DNA-directed DNA polymerase activity (molecular_function) GO:0043565 …	PF00808.18 CBFD_NFYB_HMF Histone-like transcription factor (CBF/NF-Y) and archaeal histone E:1.6e-07 pos=51-111 PF00808.18 CBFD_NFYB_HMF Histone-like transcription factor (CBF/NF-Y) and archaeal histone E:1.6e-07 pos=51-111 PF00808.18 CBFD_NFYB_HMF Histone-like transcription factor (CBF/NF-Y) and archaeal histone E:1.6e-07 pos=51-111	CHRC1_MOUSE	CHRC1_MOUSE	51-143	18-110	29.03	8e-10	RecName: Full=Chromatin accessibility complex protein 1;	Eukaryota; Metazoa; Chordata; Craniata; Vertebrata; Euteleostomi; Mammalia; Eutheria; Euarchontoglires; Glires; Rodentia; Sciurognathi; Muroidea; Muridae; Murinae; Mus; Mus	2		1	9.97706e-29	6.69453e-28	clipper.control-zone.interaction_model.stats.2fold.txt clipper.control-zone.interaction_model.stats.2fold.txt clipper.control-zone.interaction_model.stats.2fold.txt clipper.control-zone.interaction_model.stats.2fold.txt clipper.control-zone.interaction_model.stats.2fold.txt clipper.control-zone.interaction_model.stats.2fold.txt clipper.control-zone.interaction_model.stats.2fold.txt clipper.treatm…	32.556	20.539	27.795	26.981	5.315	5.933	3.35	7.551	20.464	9.416	16.275	10.731	26.594	30.055	24.464	24.12	7.766	8.787	4.664	6.618	8.221	8.668	14.812	9.611
c10732_g1_i2	Clipper - GLM																					1.00695e-13	2.41907e-13	clipper.control-zone.interaction_model.stats.2fold.txt clipper.control-zone.interaction_model.stats.2fold.txt clipper.treatment-zone.interaction_model.stats.2fold.txt clipper.treatment-zone.interaction_model.stats.2fold.txt clipper.zone.basic_model.stats.2fold.txt clipper.zone.basic_model.stats.2fold.txt	4.399	3.406	4.319	4.244	1.177	1.503	0.948	2.02	2.725	2.064	2.815	2.826	3.827	4.308	3.318	4.134	0.854	1.689	1.409	1.554	1.794	2.317	2.865	1.795
c10738_g1_i1	Clipper - GLM									PF12481.3 DUF3700 Aluminium induced protein E:8.6e-54 pos=2-148 PF12481.3 DUF3700 Aluminium induced protein E:8.6e-54 pos=2-148 PF12481.3 DUF3700 Aluminium induced protein E:8.6e-54 pos=2-148	TSJT1_TOBAC	TSJT1_TOBAC	1-147	1-148	40.94	1e-31	RecName: Full=Stem-specific protein TSJT1;	Eukaryota; Viridiplantae; Streptophyta; Embryophyta; Tracheophyta; Spermatophyta; Magnoliophyta; eudicotyledons; Gunneridae; Pentapetalae; asterids; lamiids; Solanales; Solanaceae; Nicotianoideae; Nicotianeae; Nicotiana				7.3129e-08	1.21821e-07	clipper.control-zone.interaction_model.stats.2fold.txt clipper.control-zone.interaction_model.stats.2fold.txt clipper.treatment-zone.interaction_model.stats.2fold.txt clipper.treatment-zone.interaction_model.stats.2fold.txt clipper.zone.basic_model.stats.2fold.txt clipper.zone.basic_model.stats.2fold.txt clipper.control-zone.interaction_model.stats.2fold.txt clipper.treatment-zone.interaction_mod…	1.232	2.993	4.134	3.602	6.502	33.91	2.718	4.301	7.113	51.962	26.984	40.576	1.248	2.083	3.432	2.339	14.408	5.163	5.037	6.578	78.701	29.656	24.374	57.609
c10738_g1_i2	Clipper - GLM								GO:0008152 metabolic process (biological_process) GO:0008152 metabolic process (biological_process) GO:0008152 metabolic process (biological_process)	PF12481.3 DUF3700 Aluminium induced protein E:3.5e-91 pos=2-226 PF13537.1 GATase_7 Glutamine amidotransferase domain E:2.2e-08 pos=76-175 PF12481.3 DUF3700 Aluminium induced protein E:3.5e-91 pos=2-226 PF13537.1 GATase_7 Glutamine amidotransferase domain E:2.2e-08 pos=76-175 PF12481.3 DUF3700 Aluminium induced protein E:3.5e-91 pos=2-226 PF13537.1 GATase_7 Glutamine amidotransferase domain E:2.2e…	TSJT1_TOBAC	TSJT1_TOBAC	1-147	1-148	40.94	2e-30	RecName: Full=Stem-specific protein TSJT1;	Eukaryota; Viridiplantae; Streptophyta; Embryophyta; Tracheophyta; Spermatophyta; Magnoliophyta; eudicotyledons; Gunneridae; Pentapetalae; asterids; lamiids; Solanales; Solanaceae; Nicotianoideae; Nicotianeae; Nicotiana		1		1.04776e-07	1.72783e-07	clipper.control-zone.interaction_model.stats.2fold.txt clipper.control-zone.interaction_model.stats.2fold.txt clipper.control-zone.interaction_model.stats.2fold.txt clipper.control-zone.interaction_model.stats.2fold.txt clipper.treatment-zone.interaction_model.stats.2fold.txt clipper.treatment-zone.interaction_model.stats.2fold.txt clipper.treatment-zone.interaction_model.stats.2fold.txt clipper.…	3.454	11.862	16.619	10.796	29.865	113.817	10.788	14.101	23.286	164.368	80.421	145.019	3.672	7.687	7.608	5.213	47.566	15.047	13.821	18.841	250.98	96.899	146.601	194.755
c1073_g1_i1	Clipper - GLM								GO:0005829 cytosol (cellular_component) GO:0004029 aldehyde dehydrogenase (NAD) activity (molecular_function) GO:0050269 coniferyl-aldehyde dehydrogenase activity (molecular_function) GO:0009699 phenylpropanoid biosynthetic process (biological_process) GO:0016491 oxidoreductase activity (molecular_function) GO:0008152 metabolic process (biological_process) GO:0055114 oxidation-reduction process (…	PF00171.17 Aldedh Aldehyde dehydrogenase family E:2.3e-176 pos=89-550	AL2C4_ARATH	AL2C4_ARATH	65-560	7-501	68.81	0	RecName: Full=Aldehyde dehydrogenase family 2 member C4;	Eukaryota; Viridiplantae; Streptophyta; Embryophyta; Tracheophyta; Spermatophyta; Magnoliophyta; eudicotyledons; Gunneridae; Pentapetalae; rosids; malvids; Brassicales; Brassicaceae; Camelineae; Arabidopsis	2	1	1	3.15192e-23	1.4131e-22	clipper.control-zone.interaction_model.stats.2fold.txt clipper.control-zone.interaction_model.stats.2fold.txt clipper.control-zone.interaction_model.stats.2fold.txt clipper.control-zone.interaction_model.stats.2fold.txt clipper.control-zone.interaction_model.stats.2fold.txt clipper.control-zone.interaction_model.stats.2fold.txt clipper.control-zone.interaction_model.stats.2fold.txt clipper.contro…	1.804	2.278	2.077	2.448	7.658	9.214	3.781	5.749	4.155	35.722	26.454	37.581	2.93	3.369	3.308	3.146	6.892	4.463	4.408	5.956	61.169	18.023	12.628	39.078
c1073_g1_i2	Clipper - GLM								GO:0005829 cytosol (cellular_component) GO:0004029 aldehyde dehydrogenase (NAD) activity (molecular_function) GO:0050269 coniferyl-aldehyde dehydrogenase activity (molecular_function) GO:0009699 phenylpropanoid biosynthetic process (biological_process) GO:0016491 oxidoreductase activity (molecular_function) GO:0008152 metabolic process (biological_process) GO:0055114 oxidation-reduction process (…	PF00171.17 Aldedh Aldehyde dehydrogenase family E:9.2e-38 pos=1-99	AL2C4_ARATH	AL2C4_ARATH	1-109	393-501	63.3	4e-46	RecName: Full=Aldehyde dehydrogenase family 2 member C4;	Eukaryota; Viridiplantae; Streptophyta; Embryophyta; Tracheophyta; Spermatophyta; Magnoliophyta; eudicotyledons; Gunneridae; Pentapetalae; rosids; malvids; Brassicales; Brassicaceae; Camelineae; Arabidopsis	2	1	1	2.04982e-22	8.70431e-22	clipper.control-zone.interaction_model.stats.2fold.txt clipper.control-zone.interaction_model.stats.2fold.txt clipper.control-zone.interaction_model.stats.2fold.txt clipper.control-zone.interaction_model.stats.2fold.txt clipper.control-zone.interaction_model.stats.2fold.txt clipper.control-zone.interaction_model.stats.2fold.txt clipper.control-zone.interaction_model.stats.2fold.txt clipper.contro…	1.485	1.633	1.556	1.836	6.103	7.233	3.293	3.697	3.591	26.834	18.737	27.479	2.465	3.124	2.479	2.612	5.643	3.356	3.586	3.991	44.367	14.008	9.591	29.974
c10743_g1_i1	Clipper - GLM	18.68	1	o78-95i							M0UQV4_HORVD	M0UQV4_HORVD	92-646	10-194	100	5e-106	SubName: Full=Uncharacterized protein {ECO:0000313|EnsemblPlants:MLOC_13255.2};	Eukaryota; Viridiplantae; Streptophyta; Embryophyta; Tracheophyta; Spermatophyta; Magnoliophyta; Liliopsida; Poales; Poaceae; BEP clade; Pooideae; Triticeae; Hordeum				7.10736e-21	2.72222e-20	clipper.control-zone.interaction_model.stats.2fold.txt clipper.control-zone.interaction_model.stats.2fold.txt clipper.zone.basic_model.stats.2fold.txt clipper.zone.basic_model.stats.2fold.txt clipper.control-zone.interaction_model.stats.2fold.txt clipper.zone.basic_model.stats.2fold.txt	17.312	13.595	14.89	13.616	6.145	7.619	6.806	6.926	12.28	8.379	8.714	8.046	13.214	12.21	12.413	11.949	8.485	9.303	7.012	6.558	8.124	7.333	8.058	8.432
c10745_g1_i1	Clipper - GLM								GO:0005739 mitochondrion (cellular_component) GO:0003677 DNA binding (molecular_function) GO:0006281 DNA repair (biological_process) GO:0006355 regulation of transcription, DNA-templated (biological_process) GO:0005739 mitochondrion (cellular_component) GO:0003677 DNA binding (molecular_function) GO:0006281 DNA repair (biological_process) GO:0006355 regulation of transcription, DNA-templated (bio…	PF08536.6 Whirly Whirly transcription factor E:4.6e-06 pos=7-36 PF08536.6 Whirly Whirly transcription factor E:4.6e-06 pos=7-36 PF08536.6 Whirly Whirly transcription factor E:4.6e-06 pos=7-36	WHY2_SOLTU	WHY2_SOLTU	7-76	171-238	55.56	5e-16	RecName: Full=Single-stranded DNA-bindig protein WHY2, mitochondrial;	Eukaryota; Viridiplantae; Streptophyta; Embryophyta; Tracheophyta; Spermatophyta; Magnoliophyta; eudicotyledons; Gunneridae; Pentapetalae; asterids; lamiids; Solanales; Solanaceae; Solanoideae; Solaneae; Solanum	1	2	1	1.06233e-29	7.68344e-29	clipper.control-zone.interaction_model.stats.2fold.txt clipper.control-zone.interaction_model.stats.2fold.txt clipper.control-zone.interaction_model.stats.2fold.txt clipper.control-zone.interaction_model.stats.2fold.txt clipper.control-zone.interaction_model.stats.2fold.txt clipper.control-zone.interaction_model.stats.2fold.txt clipper.treatment-zone.interaction_model.stats.2fold.txt clipper.trea…	11.208	8.536	9.047	8.95	1.786	1.92	1.053	2.343	6.597	2.3	4.186	2.629	9.026	9.147	6.969	9.257	2.342	2.517	1.334	1.705	2.497	1.58	3.871	1.979
c10745_g1_i2	Clipper - GLM								GO:0005739 mitochondrion (cellular_component) GO:0003677 DNA binding (molecular_function) GO:0006281 DNA repair (biological_process) GO:0006355 regulation of transcription, DNA-templated (biological_process) GO:0005739 mitochondrion (cellular_component) GO:0003677 DNA binding (molecular_function) GO:0006281 DNA repair (biological_process) GO:0006355 regulation of transcription, DNA-templated (bio…	PF08536.6 Whirly Whirly transcription factor E:2e-54 pos=85-222 PF08536.6 Whirly Whirly transcription factor E:2e-54 pos=85-222 PF08536.6 Whirly Whirly transcription factor E:2e-54 pos=85-222	WHY2_SOLTU	WHY2_SOLTU	30-262	1-238	52.07	2e-74	RecName: Full=Single-stranded DNA-bindig protein WHY2, mitochondrial;	Eukaryota; Viridiplantae; Streptophyta; Embryophyta; Tracheophyta; Spermatophyta; Magnoliophyta; eudicotyledons; Gunneridae; Pentapetalae; asterids; lamiids; Solanales; Solanaceae; Solanoideae; Solaneae; Solanum	1	2	1	2.5405e-40	4.35644e-39	clipper.control-zone.interaction_model.stats.2fold.txt clipper.control-zone.interaction_model.stats.2fold.txt clipper.control-zone.interaction_model.stats.2fold.txt clipper.control-zone.interaction_model.stats.2fold.txt clipper.control-zone.interaction_model.stats.2fold.txt clipper.control-zone.interaction_model.stats.2fold.txt clipper.treatment-zone.interaction_model.stats.2fold.txt clipper.trea…	36.098	28.551	29.105	29.89	6.576	6.857	4.786	8.123	24.745	9.444	16.878	10.271	30.039	29.269	28.717	32.147	8.526	10.981	5.389	6.307	8.274	8.796	9.217	8.221
c10746_g1_i1	Clipper - GLM								GO:0016592 mediator complex (cellular_component) GO:0001104 RNA polymerase II transcription cofactor activity (molecular_function) GO:0001104 RNA polymerase II transcription cofactor activity (molecular_function) GO:0006355 regulation of transcription, DNA-templated (biological_process) GO:0016592 mediator complex (cellular_component) GO:0016592 mediator complex (cellular_component) GO:0001104 RN…	PF05669.7 Med31 SOH1 E:1.2e-35 pos=91-190 PF05669.7 Med31 SOH1 E:1.2e-35 pos=91-190 PF05669.7 Med31 SOH1 E:1.2e-35 pos=91-190	MED31_ARATH	MED31_ARATH	62-263	5-195	63.05	3e-75	RecName: Full=Mediator of RNA polymerase II transcription subunit 31;	Eukaryota; Viridiplantae; Streptophyta; Embryophyta; Tracheophyta; Spermatophyta; Magnoliophyta; eudicotyledons; Gunneridae; Pentapetalae; rosids; malvids; Brassicales; Brassicaceae; Camelineae; Arabidopsis	1	1	1	1.0948e-15	2.97971e-15	clipper.control-zone.interaction_model.stats.2fold.txt clipper.control-zone.interaction_model.stats.2fold.txt clipper.control-zone.interaction_model.stats.2fold.txt clipper.control-zone.interaction_model.stats.2fold.txt clipper.control-zone.interaction_model.stats.2fold.txt clipper.control-zone.interaction_model.stats.2fold.txt clipper.control-zone.interaction_model.stats.2fold.txt clipper.contro…	9.019	6.52	8.873	8.268	3.771	3.281	3.523	3.208	7.356	5.278	5.764	5.201	7.056	8.126	7.847	7.946	4.664	4.668	3.276	2.798	4.528	5.733	6.362	4.584
c10746_g1_i2	Clipper - GLM								GO:0016592 mediator complex (cellular_component) GO:0001104 RNA polymerase II transcription cofactor activity (molecular_function) GO:0001104 RNA polymerase II transcription cofactor activity (molecular_function) GO:0006355 regulation of transcription, DNA-templated (biological_process) GO:0016592 mediator complex (cellular_component) GO:0016592 mediator complex (cellular_component) GO:0001104 RN…	PF05669.7 Med31 SOH1 E:1e-23 pos=21-108 PF05669.7 Med31 SOH1 E:1e-23 pos=21-108 PF05669.7 Med31 SOH1 E:1e-23 pos=21-108	MED31_ARATH	MED31_ARATH	31-181	51-195	63.16	1e-52	RecName: Full=Mediator of RNA polymerase II transcription subunit 31;	Eukaryota; Viridiplantae; Streptophyta; Embryophyta; Tracheophyta; Spermatophyta; Magnoliophyta; eudicotyledons; Gunneridae; Pentapetalae; rosids; malvids; Brassicales; Brassicaceae; Camelineae; Arabidopsis	1	1	1	1.41362e-08	2.4616e-08	clipper.control-zone.interaction_model.stats.2fold.txt clipper.control-zone.interaction_model.stats.2fold.txt clipper.control-zone.interaction_model.stats.2fold.txt clipper.control-zone.interaction_model.stats.2fold.txt clipper.control-zone.interaction_model.stats.2fold.txt clipper.control-zone.interaction_model.stats.2fold.txt clipper.control-zone.interaction_model.stats.2fold.txt clipper.contro…	5.631	3.295	3.991	5.187	2.174	2.367	1.876	2.656	4.116	3.469	3.23	3.643	4.931	4.441	5.005	4.296	2.873	3.119	2.668	2.076	2.743	2.768	4.455	2.983
c10750_g1_i1	Clipper - GLM								GO:0005737 cytoplasm (cellular_component) GO:0006952 defense response (biological_process) GO:0009607 response to biotic stimulus (biological_process) GO:0006952 defense response (biological_process) GO:0009607 response to biotic stimulus (biological_process) GO:0005737 cytoplasm (cellular_component) GO:0006952 defense response (biological_process) GO:0009607 response to biotic stimulus (biologic…	PF00407.14 Bet_v_1 Pathogenesis-related protein Bet v I family E:1.7e-07 pos=2-79 PF00407.14 Bet_v_1 Pathogenesis-related protein Bet v I family E:1.7e-07 pos=2-79 PF00407.14 Bet_v_1 Pathogenesis-related protein Bet v I family E:1.7e-07 pos=2-79	PR1_ASPOF	PR1_ASPOF	1-83	77-157	56.63	1e-24	RecName: Full=Pathogenesis-related protein 1;	Eukaryota; Viridiplantae; Streptophyta; Embryophyta; Tracheophyta; Spermatophyta; Magnoliophyta; Liliopsida; Asparagales; Asparagaceae; Asparagoideae; Asparagus		2	1	2.2663e-49	7.16988e-48	clipper.control-zone.interaction_model.stats.2fold.txt clipper.control-zone.interaction_model.stats.2fold.txt clipper.control-zone.interaction_model.stats.2fold.txt clipper.control-zone.interaction_model.stats.2fold.txt clipper.control-zone.interaction_model.stats.2fold.txt clipper.control-zone.interaction_model.stats.2fold.txt clipper.control-zone.interaction_model.stats.2fold.txt clipper.treatm…	2.552	2.892	3.766	9.161	335.303	319.256	251.46	369.569	20.619	125.366	137.619	182.018	8.665	4.318	4.071	1.734	339.841	250.493	354.372	273.881	129.354	170.426	277.231	216.407
c10758_g1_i2	Clipper - GLM	156.02	6	o26-48i105-123o127-149i170-192o304-326i331-350o					GO:0031969 chloroplast membrane (cellular_component) GO:0016021 integral component of membrane (cellular_component) GO:0016020 membrane (cellular_component) GO:0031969 chloroplast membrane (cellular_component) GO:0016021 integral component of membrane (cellular_component) GO:0016020 membrane (cellular_component)	PF01169.14 UPF0016 Uncharacterized protein family UPF0016 E:3e-18 pos=139-219 PF01169.14 UPF0016 Uncharacterized protein family UPF0016 E:2.2e-20 pos=269-343 PF01169.14 UPF0016 Uncharacterized protein family UPF0016 E:3e-18 pos=139-219 PF01169.14 UPF0016 Uncharacterized protein family UPF0016 E:2.2e-20 pos=269-343	GDT12_ORYSJ	GDT12_ORYSJ	16-351	18-347	81.25	8e-179	RecName: Full=GDT1-like protein 2, chloroplastic;	Eukaryota; Viridiplantae; Streptophyta; Embryophyta; Tracheophyta; Spermatophyta; Magnoliophyta; Liliopsida; Poales; Poaceae; BEP clade; Ehrhartoideae; Oryzeae; Oryza			2	1.43352e-12	3.21112e-12	clipper.control-zone.interaction_model.stats.2fold.txt clipper.control-zone.interaction_model.stats.2fold.txt clipper.control-zone.interaction_model.stats.2fold.txt clipper.control-zone.interaction_model.stats.2fold.txt clipper.control-zone.interaction_model.stats.2fold.txt clipper.control-zone.interaction_model.stats.2fold.txt clipper.control-zone.interaction_model.stats.2fold.txt clipper.contro…	8.722	9.11	9.65	10.606	5.231	5.638	4.269	5.478	9.458	5.561	6.845	7.013	8.356	10.239	8.495	9.529	7.402	6.184	4.429	4.723	7.922	8.472	8.728	7.687
c10768_g1_i1	Clipper - GLM	20.56	1	o457-474i					GO:0009507 chloroplast (cellular_component) GO:0009941 chloroplast envelope (cellular_component) GO:0009706 chloroplast inner membrane (cellular_component) GO:0009534 chloroplast thylakoid (cellular_component) GO:0009535 chloroplast thylakoid membrane (cellular_component) GO:0051537 2 iron, 2 sulfur cluster binding (molecular_function) GO:0010277 chlorophyllide a oxygenase [overall] activity (mol…	PF00355.21 Rieske Rieske [2Fe-2S] domain E:1.3e-18 pos=43-126 PF08417.7 PaO Pheophorbide a oxygenase E:1.7e-28 pos=252-349	PAO_ARATH	PAO_ARATH	5-491	48-537	72.82	0	RecName: Full=Pheophorbide a oxygenase, chloroplastic;	Eukaryota; Viridiplantae; Streptophyta; Embryophyta; Tracheophyta; Spermatophyta; Magnoliophyta; eudicotyledons; Gunneridae; Pentapetalae; rosids; malvids; Brassicales; Brassicaceae; Camelineae; Arabidopsis	5	5	5	1.00138e-09	1.87792e-09	clipper.control-zone.interaction_model.stats.2fold.txt clipper.control-zone.interaction_model.stats.2fold.txt clipper.control-zone.interaction_model.stats.2fold.txt clipper.control-zone.interaction_model.stats.2fold.txt clipper.control-zone.interaction_model.stats.2fold.txt clipper.control-zone.interaction_model.stats.2fold.txt clipper.control-zone.interaction_model.stats.2fold.txt clipper.contro…	1.65	1.723	2.016	1.726	4.58	4.094	3.666	5.291	2.034	4.223	4.341	4.919	1.867	1.899	1.449	1.946	4.164	3.56	3.404	3.78	4.475	4.614	6.18	4.833
c10768_g1_i2	Clipper - GLM								GO:0009507 chloroplast (cellular_component) GO:0009941 chloroplast envelope (cellular_component) GO:0009706 chloroplast inner membrane (cellular_component) GO:0009534 chloroplast thylakoid (cellular_component) GO:0009535 chloroplast thylakoid membrane (cellular_component) GO:0051537 2 iron, 2 sulfur cluster binding (molecular_function) GO:0010277 chlorophyllide a oxygenase [overall] activity (mol…	PF00355.21 Rieske Rieske [2Fe-2S] domain E:1.5e-18 pos=43-126 PF08417.7 PaO Pheophorbide a oxygenase E:2e-28 pos=252-349 PF00355.21 Rieske Rieske [2Fe-2S] domain E:1.5e-18 pos=43-126 PF08417.7 PaO Pheophorbide a oxygenase E:2e-28 pos=252-349 PF00355.21 Rieske Rieske [2Fe-2S] domain E:1.5e-18 pos=43-126 PF08417.7 PaO Pheophorbide a oxygenase E:2e-28 pos=252-349	PAO_ARATH	PAO_ARATH	5-477	48-519	67.84	0	RecName: Full=Pheophorbide a oxygenase, chloroplastic;	Eukaryota; Viridiplantae; Streptophyta; Embryophyta; Tracheophyta; Spermatophyta; Magnoliophyta; eudicotyledons; Gunneridae; Pentapetalae; rosids; malvids; Brassicales; Brassicaceae; Camelineae; Arabidopsis	5	5	5	1.13857e-08	1.99396e-08	clipper.control-zone.interaction_model.stats.2fold.txt clipper.control-zone.interaction_model.stats.2fold.txt clipper.control-zone.interaction_model.stats.2fold.txt clipper.control-zone.interaction_model.stats.2fold.txt clipper.control-zone.interaction_model.stats.2fold.txt clipper.control-zone.interaction_model.stats.2fold.txt clipper.control-zone.interaction_model.stats.2fold.txt clipper.contro…	1.419	1.199	1.443	1.535	3.214	3.627	2.91	3.843	1.761	3.327	3.646	4.347	1.527	1.062	1.335	1.26	3.758	2.667	2.721	3.419	3.025	3.554	4.494	3.553
c10774_g1_i1	Clipper - GLM								GO:0005737 cytoplasm (cellular_component) GO:0005856 cytoskeleton (cellular_component) GO:0016363 nuclear matrix (cellular_component) GO:0005886 plasma membrane (cellular_component) GO:0007049 cell cycle (biological_process) GO:0051301 cell division (biological_process) GO:0043249 erythrocyte maturation (biological_process) GO:0005737 cytoplasm (cellular_component) GO:0005856 cytoskeleton (cellul…	PF10607.4 CLTH CTLH/CRA C-terminal to LisH motif domain E:8.3e-37 pos=201-340 PF13445.1 zf-RING_UBOX RING-type zinc-finger E:6.8e-07 pos=378-419 PF10607.4 CLTH CTLH/CRA C-terminal to LisH motif domain E:8.3e-37 pos=201-340 PF13445.1 zf-RING_UBOX RING-type zinc-finger E:6.8e-07 pos=378-419	MAEA_DANRE	MAEA_DANRE	63-435	18-395	37.89	9e-82	RecName: Full=Macrophage erythroblast attacher;	Eukaryota; Metazoa; Chordata; Craniata; Vertebrata; Euteleostomi; Actinopterygii; Neopterygii; Teleostei; Ostariophysi; Cypriniformes; Cyprinidae; Danio		3	4	1.01417e-13	2.43556e-13	clipper.control-zone.interaction_model.stats.2fold.txt clipper.control-zone.interaction_model.stats.2fold.txt clipper.control-zone.interaction_model.stats.2fold.txt clipper.control-zone.interaction_model.stats.2fold.txt clipper.control-zone.interaction_model.stats.2fold.txt clipper.control-zone.interaction_model.stats.2fold.txt clipper.control-zone.interaction_model.stats.2fold.txt clipper.contro…	15.926	13.958	14.818	16.194	39.54	36.835	36.891	36.982	16.523	32.093	29.362	30.399	15.824	15.66	15.922	14.026	33.626	35.493	35.581	37.582	24.329	33.906	35.881	29.688
c10774_g1_i2	Clipper - GLM								GO:0005737 cytoplasm (cellular_component) GO:0005856 cytoskeleton (cellular_component) GO:0016363 nuclear matrix (cellular_component) GO:0005886 plasma membrane (cellular_component) GO:0007049 cell cycle (biological_process) GO:0051301 cell division (biological_process) GO:0043249 erythrocyte maturation (biological_process)	PF10607.4 CLTH CTLH/CRA C-terminal to LisH motif domain E:2.9e-37 pos=201-341	MAEA_CHICK	MAEA_CHICK	63-341	18-300	38.19	3e-54	RecName: Full=Macrophage erythroblast attacher;	Eukaryota; Metazoa; Chordata; Craniata; Vertebrata; Euteleostomi; Testudines + Archosauria group; Archosauria; Dinosauria; Saurischia; Theropoda; Coelurosauria; Aves; Neognathae; Galloanserae; Galliformes; Phasianidae; Phasianinae; Gallus		3	4	1.00986e-11	2.14133e-11	clipper.control-zone.interaction_model.stats.2fold.txt clipper.control-zone.interaction_model.stats.2fold.txt clipper.control-zone.interaction_model.stats.2fold.txt clipper.control-zone.interaction_model.stats.2fold.txt clipper.control-zone.interaction_model.stats.2fold.txt clipper.control-zone.interaction_model.stats.2fold.txt clipper.control-zone.interaction_model.stats.2fold.txt clipper.contro…	12.462	11.902	10.971	12.743	28.394	29.145	26.601	28.192	12.942	23.846	22.767	22.137	11.77	11.607	11.803	11.173	23.819	28.943	25.208	28.427	18.71	26.269	29.117	22.112
c10778_g1_i2	Clipper - GLM										F2DSY5_HORVD	F2DSY5_HORVD	1-1041	172-518	99.71	0	SubName: Full=Predicted protein {ECO:0000313|EMBL:BAJ98206.1};	Eukaryota; Viridiplantae; Streptophyta; Embryophyta; Tracheophyta; Spermatophyta; Magnoliophyta; Liliopsida; Poales; Poaceae; BEP clade; Pooideae; Triticeae; Hordeum				1.31171e-20	4.9282e-20	clipper.control-zone.interaction_model.stats.2fold.txt clipper.treatment-zone.interaction_model.stats.2fold.txt clipper.zone.basic_model.stats.2fold.txt clipper.control-zone.interaction_model.stats.2fold.txt clipper.treatment-zone.interaction_model.stats.2fold.txt clipper.zone.basic_model.stats.2fold.txt	4.828	3.971	4.042	3.873	1.029	0.914	0.641	1.291	3.571	1.631	2.233	1.343	4.085	4.155	3.175	4.588	1.468	0.968	0.384	0.752	1.117	1.708	1.993	1.252
c10794_g1_i1	Clipper - GLM										M0Y8K6_HORVD	M0Y8K6_HORVD	1540-230	1-437	99.54	0	SubName: Full=Uncharacterized protein {ECO:0000313|EnsemblPlants:MLOC_66721.2, ECO:0000313|EnsemblPlants:MLOC_66721.3};	Eukaryota; Viridiplantae; Streptophyta; Embryophyta; Tracheophyta; Spermatophyta; Magnoliophyta; Liliopsida; Poales; Poaceae; BEP clade; Pooideae; Triticeae; Hordeum				6.04574e-25	3.06725e-24	clipper.control-zone.interaction_model.stats.2fold.txt clipper.treatment-zone.interaction_model.stats.2fold.txt clipper.zone.basic_model.stats.2fold.txt clipper.control-zone.interaction_model.stats.2fold.txt clipper.treatment-zone.interaction_model.stats.2fold.txt clipper.zone.basic_model.stats.2fold.txt	7.38	6.641	7	7.004	2.059	2.54	2.154	2.843	6.928	3.073	4.757	2.788	6.169	6.37	8.438	6.857	2.998	3.775	2.924	3.169	1.934	2.631	2.357	2.384
c10798_g1_i1	Clipper - GLM	21.87	1	i7-26o					GO:0016021 integral component of membrane (cellular_component) GO:0020037 heme binding (molecular_function) GO:0005506 iron ion binding (molecular_function) GO:0004497 monooxygenase activity (molecular_function) GO:0016705 oxidoreductase activity, acting on paired donors, with incorporation or reduction of molecular oxygen (molecular_function) GO:0006952 defense response (biological_process) GO:0…	PF00067.17 p450 Cytochrome P450 E:3.9e-96 pos=33-472 PF00067.17 p450 Cytochrome P450 E:3.9e-96 pos=33-472 PF00067.17 p450 Cytochrome P450 E:3.9e-96 pos=33-472	C76M5_ORYSJ	C76M5_ORYSJ	39-490	47-498	49.56	1e-150	RecName: Full=Cytochrome P450 76M5 {ECO:0000305};	Eukaryota; Viridiplantae; Streptophyta; Embryophyta; Tracheophyta; Spermatophyta; Magnoliophyta; Liliopsida; Poales; Poaceae; BEP clade; Ehrhartoideae; Oryzeae; Oryza	4	3	1	0.00010622	0.000144278	clipper.control-zone.interaction_model.stats.2fold.txt clipper.control-zone.interaction_model.stats.2fold.txt clipper.control-zone.interaction_model.stats.2fold.txt clipper.control-zone.interaction_model.stats.2fold.txt clipper.control-zone.interaction_model.stats.2fold.txt clipper.control-zone.interaction_model.stats.2fold.txt clipper.control-zone.interaction_model.stats.2fold.txt clipper.contro…	2.321	1.905	1.515	1.937	5.368	4.328	6.002	4.697	2.939	5.043	5.453	2.45	3.322	2.358	2.612	2.783	5.518	5.851	11.547	6.177	3.684	2.69	2.079	4.225
c10802_g2_i1	Clipper - GLM										M0YP87_HORVD	M0YP87_HORVD	38-1396	145-597	99.78	0	SubName: Full=Uncharacterized protein {ECO:0000313|EnsemblPlants:MLOC_71378.1};	Eukaryota; Viridiplantae; Streptophyta; Embryophyta; Tracheophyta; Spermatophyta; Magnoliophyta; Liliopsida; Poales; Poaceae; BEP clade; Pooideae; Triticeae; Hordeum				5.41849e-08	9.09748e-08	clipper.control-zone.interaction_model.stats.2fold.txt clipper.treatment-zone.interaction_model.stats.2fold.txt clipper.zone.basic_model.stats.2fold.txt clipper.control-zone.interaction_model.stats.2fold.txt clipper.treatment-zone.interaction_model.stats.2fold.txt clipper.zone.basic_model.stats.2fold.txt	5.433	4.495	5.802	5.88	1.45	2.743	0.756	1.593	4.418	3.271	3.479	3.859	5.725	6.013	4.824	7.129	3.102	1.387	0.896	0.612	2.611	2.709	3.928	1.814
c10803_g1_i1	Clipper - GLM										F2E8I6_HORVD	F2E8I6_HORVD	1011-400	660-863	99.51	2e-140	SubName: Full=Predicted protein {ECO:0000313|EMBL:BAK03658.1};	Eukaryota; Viridiplantae; Streptophyta; Embryophyta; Tracheophyta; Spermatophyta; Magnoliophyta; Liliopsida; Poales; Poaceae; BEP clade; Pooideae; Triticeae; Hordeum				1.7481e-12	3.89556e-12	clipper.control-zone.interaction_model.stats.2fold.txt clipper.treatment-zone.interaction_model.stats.2fold.txt clipper.zone.basic_model.stats.2fold.txt clipper.control-zone.interaction_model.stats.2fold.txt clipper.treatment-zone.interaction_model.stats.2fold.txt clipper.zone.basic_model.stats.2fold.txt	10.482	8.738	10.254	9.261	5.021	4.399	3.417	5.228	7.931	6.013	8.808	7.886	9.666	9.065	8.666	9.781	5.413	5.571	4.664	5.164	6.814	9.444	12.015	9.399
c10803_g1_i2	Clipper - GLM								GO:0005634 nucleus (cellular_component) GO:0003677 DNA binding (molecular_function) GO:0003700 sequence-specific DNA binding transcription factor activity (molecular_function) GO:0000077 DNA damage checkpoint (biological_process) GO:0040020 regulation of meiosis (biological_process) GO:0010332 response to gamma radiation (biological_process) GO:0006351 transcription, DNA-templated (biological_pro…	PF02365.10 NAM No apical meristem (NAM) protein E:5.8e-13 pos=98-223 PF02365.10 NAM No apical meristem (NAM) protein E:5.8e-13 pos=98-223 PF02365.10 NAM No apical meristem (NAM) protein E:5.8e-13 pos=98-223	NAC8_ARATH	NAC8_ARATH	95-242	55-211	38.75	3e-30	RecName: Full=NAC domain-containing protein 8;	Eukaryota; Viridiplantae; Streptophyta; Embryophyta; Tracheophyta; Spermatophyta; Magnoliophyta; eudicotyledons; Gunneridae; Pentapetalae; rosids; malvids; Brassicales; Brassicaceae; Camelineae; Arabidopsis	2	4	1	2.29331e-15	6.1104e-15	clipper.control-zone.interaction_model.stats.2fold.txt clipper.control-zone.interaction_model.stats.2fold.txt clipper.control-zone.interaction_model.stats.2fold.txt clipper.control-zone.interaction_model.stats.2fold.txt clipper.control-zone.interaction_model.stats.2fold.txt clipper.control-zone.interaction_model.stats.2fold.txt clipper.control-zone.interaction_model.stats.2fold.txt clipper.contro…	12.462	12.89	12.557	13.004	4.57	4.947	5.705	5.686	12.728	8.681	10.21	9.858	13.08	12.332	16.065	13.371	6.33	8.174	5.368	6.247	7.104	13.036	8.154	11.756
c10807_g1_i1	Clipper - GLM								GO:0009507 chloroplast (cellular_component) GO:0009536 plastid (cellular_component) GO:0005524 ATP binding (molecular_function) GO:0046872 metal ion binding (molecular_function) GO:0004765 shikimate kinase activity (molecular_function) GO:0009073 aromatic amino acid family biosynthetic process (biological_process) GO:0009423 chorismate biosynthetic process (biological_process) GO:0019632 shikimat…	PF01202.17 SKI Shikimate kinase E:4.9e-14 pos=1-89 PF01202.17 SKI Shikimate kinase E:4.9e-14 pos=1-89	SK1_ORYSJ	SK1_ORYSJ	1-108	170-277	93.52	9e-66	RecName: Full=Shikimate kinase 1, chloroplastic;	Eukaryota; Viridiplantae; Streptophyta; Embryophyta; Tracheophyta; Spermatophyta; Magnoliophyta; Liliopsida; Poales; Poaceae; BEP clade; Ehrhartoideae; Oryzeae; Oryza	3	3	2	2.52506e-14	6.2883e-14	clipper.control-zone.interaction_model.stats.2fold.txt clipper.control-zone.interaction_model.stats.2fold.txt clipper.control-zone.interaction_model.stats.2fold.txt clipper.control-zone.interaction_model.stats.2fold.txt clipper.control-zone.interaction_model.stats.2fold.txt clipper.control-zone.interaction_model.stats.2fold.txt clipper.control-zone.interaction_model.stats.2fold.txt clipper.contro…	13.407	13.615	12.209	11.408	32.166	30.517	32.804	38.804	15.306	31.867	34.389	39.027	11.853	11.842	10.297	12.645	23.611	26.222	28.666	24.135	27.098	36.37	36.887	27.838
c10807_g1_i2	Clipper - GLM								GO:0009507 chloroplast (cellular_component) GO:0009536 plastid (cellular_component) GO:0005524 ATP binding (molecular_function) GO:0046872 metal ion binding (molecular_function) GO:0004765 shikimate kinase activity (molecular_function) GO:0009073 aromatic amino acid family biosynthetic process (biological_process) GO:0009423 chorismate biosynthetic process (biological_process) GO:0019632 shikimat…	PF01202.17 SKI Shikimate kinase E:3.5e-14 pos=1-89 PF01202.17 SKI Shikimate kinase E:3.5e-14 pos=1-89	SK1_ORYSJ	SK1_ORYSJ	1-135	170-308	84.89	6e-77	RecName: Full=Shikimate kinase 1, chloroplastic;	Eukaryota; Viridiplantae; Streptophyta; Embryophyta; Tracheophyta; Spermatophyta; Magnoliophyta; Liliopsida; Poales; Poaceae; BEP clade; Ehrhartoideae; Oryzeae; Oryza	3	3	2	3.79781e-14	9.35262e-14	clipper.control-zone.interaction_model.stats.2fold.txt clipper.control-zone.interaction_model.stats.2fold.txt clipper.control-zone.interaction_model.stats.2fold.txt clipper.control-zone.interaction_model.stats.2fold.txt clipper.control-zone.interaction_model.stats.2fold.txt clipper.control-zone.interaction_model.stats.2fold.txt clipper.control-zone.interaction_model.stats.2fold.txt clipper.contro…	34.756	42.811	36.78	37.185	95.751	91.275	108.223	103.322	43.039	94.894	107.125	113.775	36.352	30.861	37.879	34.98	70.885	83.526	74.183	78.783	81.04	116.405	106.341	73.121
c10809_g1_i1	Clipper - GLM								GO:0009507 chloroplast (cellular_component) GO:0015035 protein disulfide oxidoreductase activity (molecular_function) GO:0045454 cell redox homeostasis (biological_process) GO:0006662 glycerol ether metabolic process (biological_process) GO:0009507 chloroplast (cellular_component) GO:0015035 protein disulfide oxidoreductase activity (molecular_function) GO:0045454 cell redox homeostasis (biologic…		TRL12_ORYSJ	TRL12_ORYSJ	1-117	160-279	83.33	2e-64	RecName: Full=Thioredoxin-like 1-2, chloroplastic;	Eukaryota; Viridiplantae; Streptophyta; Embryophyta; Tracheophyta; Spermatophyta; Magnoliophyta; Liliopsida; Poales; Poaceae; BEP clade; Ehrhartoideae; Oryzeae; Oryza	1	2	1	9.49316e-16	2.59495e-15	clipper.control-zone.interaction_model.stats.2fold.txt clipper.control-zone.interaction_model.stats.2fold.txt clipper.control-zone.interaction_model.stats.2fold.txt clipper.control-zone.interaction_model.stats.2fold.txt clipper.control-zone.interaction_model.stats.2fold.txt clipper.treatment-zone.interaction_model.stats.2fold.txt clipper.treatment-zone.interaction_model.stats.2fold.txt clipper.tr…	0.979	1.693	1.975	2.258	5.336	5.13	6.634	6.113	2.656	9.039	8.091	9.717	2.496	1.868	1.678	1.634	8.328	8.077	8.026	8.082	8.353	13.478	15.129	12.566
c10809_g1_i2	Clipper - GLM								GO:0009507 chloroplast (cellular_component) GO:0015035 protein disulfide oxidoreductase activity (molecular_function) GO:0045454 cell redox homeostasis (biological_process) GO:0006662 glycerol ether metabolic process (biological_process) GO:0009507 chloroplast (cellular_component) GO:0015035 protein disulfide oxidoreductase activity (molecular_function) GO:0045454 cell redox homeostasis (biologic…		TRL12_ORYSJ	TRL12_ORYSJ	1-93	184-279	72.92	6e-39	RecName: Full=Thioredoxin-like 1-2, chloroplastic;	Eukaryota; Viridiplantae; Streptophyta; Embryophyta; Tracheophyta; Spermatophyta; Magnoliophyta; Liliopsida; Poales; Poaceae; BEP clade; Ehrhartoideae; Oryzeae; Oryza	1	2	1	3.1863e-12	6.97417e-12	clipper.control-zone.interaction_model.stats.2fold.txt clipper.control-zone.interaction_model.stats.2fold.txt clipper.control-zone.interaction_model.stats.2fold.txt clipper.control-zone.interaction_model.stats.2fold.txt clipper.control-zone.interaction_model.stats.2fold.txt clipper.control-zone.interaction_model.stats.2fold.txt clipper.treatment-zone.interaction_model.stats.2fold.txt clipper.trea…	1.408	1.179	1.494	1.104	3.624	3.322	3.81	3.749	1.586	6.249	4.736	6.13	1.393	1.46	1.039	0.978	5.08	5.27	5.197	5.114	5.029	6.852	10.194	7.954
c10816_g1_i1	Clipper - GLM										M8A705_TRIUA	M8A705_TRIUA	93-908	1-272	96.69	1e-176	SubName: Full=Uncharacterized protein {ECO:0000313|EMBL:EMS67796.1, ECO:0000313|EnsemblPlants:TRIUR3_18540-P1};	Eukaryota; Viridiplantae; Streptophyta; Embryophyta; Tracheophyta; Spermatophyta; Magnoliophyta; Liliopsida; Poales; Poaceae; BEP clade; Pooideae; Triticeae; Triticum				9.08497e-13	2.06107e-12	clipper.control-zone.interaction_model.stats.2fold.txt clipper.zone.basic_model.stats.2fold.txt clipper.control-zone.interaction_model.stats.2fold.txt clipper.zone.basic_model.stats.2fold.txt	31.786	21.93	24.54	25.205	13.488	12.363	11.19	16.674	18.547	17.804	20.357	19.969	26.996	26.972	20.698	23.364	14.346	16.628	13.714	14.539	12.942	17.424	19.823	14.775
c1082_g1_i1	Clipper - GLM	30.89	1	o61-83i																		3.19688e-19	1.09905e-18	clipper.control-zone.interaction_model.stats.2fold.txt clipper.control-zone.interaction_model.stats.2fold.txt clipper.control-zone.interaction_model.stats.2fold.txt clipper.treatment-zone.interaction_model.stats.2fold.txt clipper.treatment-zone.interaction_model.stats.2fold.txt clipper.treatment-zone.interaction_model.stats.2fold.txt clipper.zone.basic_model.stats.2fold.txt clipper.zone.basic_mod…	0	0	0	0	0.809	1.808	0.44	0.656	0.097	3.374	2.129	1.615	0.124	0.02	0.019	0.03	0.833	0.592	0.288	0.321	5.768	0.785	1.792	3.194
c1082_g1_i2	Clipper - GLM								GO:0009507 chloroplast (cellular_component) GO:0051607 defense response to virus (biological_process) GO:0010150 leaf senescence (biological_process) GO:0051707 response to other organism (biological_process) GO:0009507 chloroplast (cellular_component) GO:0051607 defense response to virus (biological_process) GO:0010150 leaf senescence (biological_process) GO:0051707 response to other organism (b…	PF03168.8 LEA_2 Late embryogenesis abundant protein E:1.1e-08 pos=171-260 PF03168.8 LEA_2 Late embryogenesis abundant protein E:1.1e-08 pos=171-260 PF03168.8 LEA_2 Late embryogenesis abundant protein E:1.1e-08 pos=171-260	YLS9_ARATH	YLS9_ARATH	84-257	24-185	28.81	5e-12	RecName: Full=Protein YLS9;	Eukaryota; Viridiplantae; Streptophyta; Embryophyta; Tracheophyta; Spermatophyta; Magnoliophyta; eudicotyledons; Gunneridae; Pentapetalae; rosids; malvids; Brassicales; Brassicaceae; Camelineae; Arabidopsis		3	1	1.63096e-20	6.08605e-20	clipper.control-zone.interaction_model.stats.2fold.txt clipper.control-zone.interaction_model.stats.2fold.txt clipper.control-zone.interaction_model.stats.2fold.txt clipper.control-zone.interaction_model.stats.2fold.txt clipper.control-zone.interaction_model.stats.2fold.txt clipper.control-zone.interaction_model.stats.2fold.txt clipper.control-zone.interaction_model.stats.2fold.txt clipper.treatm…	0	0	0	0	0.945	1.717	0.526	0.552	0.097	3.742	2.472	2.178	0.021	0	0.048	0.061	1.051	0.452	0.416	0.251	6.972	0.844	2.491	4.354
c10840_g1_i1	Clipper - GLM										M0W0E7_HORVD	M0W0E7_HORVD	798-1	1-266	100	8e-100	SubName: Full=Uncharacterized protein {ECO:0000313|EnsemblPlants:MLOC_39421.1};	Eukaryota; Viridiplantae; Streptophyta; Embryophyta; Tracheophyta; Spermatophyta; Magnoliophyta; Liliopsida; Poales; Poaceae; BEP clade; Pooideae; Triticeae; Hordeum				1.52293e-05	0.00130931	clipper.Z3-treatment.interaction_model.stats.2fold.txt clipper.control-zone.interaction_model.stats.2fold.txt clipper.treatment-zone.interaction_model.stats.2fold.txt clipper.zone.basic_model.stats.2fold.txt clipper.Z3-treatment.interaction_model.stats.2fold.txt clipper.control-zone.interaction_model.stats.2fold.txt clipper.treatment-zone.interaction_model.stats.2fold.txt clipper.zone.basic_model…	4.289	3.91	4.165	3.682	0.053	0.295	0.096	0.156	4.067	0	0.924	0	3.992	3.869	3.251	5.475	0.427	0.85	0.779	0.05	0	0	0	0
c10877_g1_i1	Clipper - GLM																					6.25984e-36	7.61756e-35	clipper.control-zone.interaction_model.stats.2fold.txt clipper.treatment-zone.interaction_model.stats.2fold.txt clipper.zone.basic_model.stats.2fold.txt	0.121	0.091	0.215	0.261	11.44	11.5	9.515	13.862	0.808	4.571	4.508	5.586	0.65	0.102	0.172	0.111	7.995	4.248	11.558	5.455	4.088	3.406	9.39	3.756
c10886_g1_i1	Clipper - GLM								GO:0005634 nucleus (cellular_component) GO:0042742 defense response to bacterium (biological_process) GO:0009908 flower development (biological_process) GO:0009867 jasmonic acid mediated signaling pathway (biological_process) GO:0009555 pollen development (biological_process) GO:0006355 regulation of transcription, DNA-templated (biological_process) GO:0009753 response to jasmonic acid (biologica…	PF06200.9 tify tify domain E:5.5e-16 pos=95-126 PF09425.5 CCT_2 Divergent CCT motif E:2.5e-15 pos=176-202 PF06200.9 tify tify domain E:5.5e-16 pos=95-126 PF09425.5 CCT_2 Divergent CCT motif E:2.5e-15 pos=176-202 PF06200.9 tify tify domain E:5.5e-16 pos=95-126 PF09425.5 CCT_2 Divergent CCT motif E:2.5e-15 pos=176-202	TI10A_ARATH	TI10A_ARATH	14-222	22-249	33.2	5e-26	RecName: Full=Protein TIFY 10A;	Eukaryota; Viridiplantae; Streptophyta; Embryophyta; Tracheophyta; Spermatophyta; Magnoliophyta; eudicotyledons; Gunneridae; Pentapetalae; rosids; malvids; Brassicales; Brassicaceae; Camelineae; Arabidopsis		7	1	2.03926e-08	3.51301e-08	clipper.control-zone.interaction_model.stats.2fold.txt clipper.control-zone.interaction_model.stats.2fold.txt clipper.control-zone.interaction_model.stats.2fold.txt clipper.control-zone.interaction_model.stats.2fold.txt clipper.control-zone.interaction_model.stats.2fold.txt clipper.control-zone.interaction_model.stats.2fold.txt clipper.control-zone.interaction_model.stats.2fold.txt clipper.contro…	31.126	27.976	28.276	33.553	85.866	85.668	76.549	82.389	31.119	64.035	53.053	76.748	24.159	23.235	20.689	24.695	73.769	61.456	72.006	61.917	97.948	48.023	45.702	68.573
c10886_g1_i2	Clipper - GLM								GO:0005634 nucleus (cellular_component) GO:0006952 defense response (biological_process) GO:0006355 regulation of transcription, DNA-templated (biological_process) GO:0009753 response to jasmonic acid (biological_process) GO:0006351 transcription, DNA-templated (biological_process) GO:0005634 nucleus (cellular_component) GO:0006952 defense response (biological_process) GO:0006355 regulation of tr…	PF06200.9 tify tify domain E:4.1e-16 pos=95-126 PF09425.5 CCT_2 Divergent CCT motif E:1.1e-10 pos=176-193 PF06200.9 tify tify domain E:4.1e-16 pos=95-126 PF09425.5 CCT_2 Divergent CCT motif E:1.1e-10 pos=176-193 PF06200.9 tify tify domain E:4.1e-16 pos=95-126 PF09425.5 CCT_2 Divergent CCT motif E:1.1e-10 pos=176-193	TI11A_ARATH	TI11A_ARATH	8-193	11-198	34.2	1e-19	RecName: Full=Protein TIFY 11A;	Eukaryota; Viridiplantae; Streptophyta; Embryophyta; Tracheophyta; Spermatophyta; Magnoliophyta; eudicotyledons; Gunneridae; Pentapetalae; rosids; malvids; Brassicales; Brassicaceae; Camelineae; Arabidopsis		4	1	1.0092e-08	1.77369e-08	clipper.control-zone.interaction_model.stats.2fold.txt clipper.control-zone.interaction_model.stats.2fold.txt clipper.control-zone.interaction_model.stats.2fold.txt clipper.control-zone.interaction_model.stats.2fold.txt clipper.control-zone.interaction_model.stats.2fold.txt clipper.control-zone.interaction_model.stats.2fold.txt clipper.control-zone.interaction_model.stats.2fold.txt clipper.contro…	19.655	18.826	18.022	23.108	61.138	56.929	52.781	53.229	20.435	44.365	35.116	51.785	16.845	16.314	13.891	17.152	50.2	39.515	50.192	40.52	67.06	32.856	32.298	45.669
c10894_g1_i1	Clipper - GLM								GO:0016021 integral component of membrane (cellular_component) GO:0005886 plasma membrane (cellular_component) GO:0019375 galactolipid biosynthetic process (biological_process) GO:0045892 negative regulation of transcription, DNA-templated (biological_process) GO:0006817 phosphate ion transport (biological_process) GO:0016021 integral component of membrane (cellular_component) GO:0005886 plasma m…	PF03105.14 SPX SPX domain E:3.1e-41 pos=48-395 PF03105.14 SPX SPX domain E:3.1e-41 pos=48-395 PF03105.14 SPX SPX domain E:3.1e-41 pos=48-395	PHO13_ORYSJ	PHO13_ORYSJ	47-395	1-370	71.77	1e-145	RecName: Full=Phosphate transporter PHO1-3;	Eukaryota; Viridiplantae; Streptophyta; Embryophyta; Tracheophyta; Spermatophyta; Magnoliophyta; Liliopsida; Poales; Poaceae; BEP clade; Ehrhartoideae; Oryzeae; Oryza		3	2	5.84984e-68	5.30111e-66	clipper.control-zone.interaction_model.stats.2fold.txt clipper.control-zone.interaction_model.stats.2fold.txt clipper.control-zone.interaction_model.stats.2fold.txt clipper.control-zone.interaction_model.stats.2fold.txt clipper.control-zone.interaction_model.stats.2fold.txt clipper.control-zone.interaction_model.stats.2fold.txt clipper.control-zone.interaction_model.stats.2fold.txt clipper.contro…	0.066	0.161	0.133	0.181	10.011	11.286	5.657	14.132	1.45	14.487	13.087	22.494	0.186	0.051	0.124	0.182	9.651	12.562	7.289	10.99	12.433	24.944	26.195	15.484
c10894_g1_i2	Clipper - GLM	142.78	6	i459-481o496-518i545-567o577-599i723-745o773-790i					GO:0016021 integral component of membrane (cellular_component) GO:0005886 plasma membrane (cellular_component) GO:0019375 galactolipid biosynthetic process (biological_process) GO:0045892 negative regulation of transcription, DNA-templated (biological_process) GO:0006817 phosphate ion transport (biological_process) GO:0016021 integral component of membrane (cellular_component) GO:0016021 integral…	PF03105.14 SPX SPX domain E:1.1e-42 pos=48-406 PF03124.9 EXS EXS family E:1.5e-88 pos=498-827 PF03105.14 SPX SPX domain E:1.1e-42 pos=48-406 PF03124.9 EXS EXS family E:1.5e-88 pos=498-827 PF03105.14 SPX SPX domain E:1.1e-42 pos=48-406 PF03124.9 EXS EXS family E:1.5e-88 pos=498-827	PHO13_ORYSJ	PHO13_ORYSJ	47-827	1-802	83.33	0	RecName: Full=Phosphate transporter PHO1-3;	Eukaryota; Viridiplantae; Streptophyta; Embryophyta; Tracheophyta; Spermatophyta; Magnoliophyta; Liliopsida; Poales; Poaceae; BEP clade; Ehrhartoideae; Oryzeae; Oryza		3	2	1.96582e-72	2.36684e-70	clipper.control-zone.interaction_model.stats.2fold.txt clipper.control-zone.interaction_model.stats.2fold.txt clipper.control-zone.interaction_model.stats.2fold.txt clipper.control-zone.interaction_model.stats.2fold.txt clipper.control-zone.interaction_model.stats.2fold.txt clipper.control-zone.interaction_model.stats.2fold.txt clipper.control-zone.interaction_model.stats.2fold.txt clipper.contro…	0.154	0.101	0.102	0.181	12.196	13.46	6.528	15.466	1.606	16.372	15.528	26.972	0.186	0.143	0.124	0.04	11.733	15.025	7.375	12.053	15.607	29.41	28.322	16.828
c10927_g1_i1	Clipper - GLM								GO:0000159 protein phosphatase type 2A complex (cellular_component) GO:0008601 protein phosphatase type 2A regulator activity (molecular_function) GO:0007165 signal transduction (biological_process)		2ABA_ORYSJ	2ABA_ORYSJ	1-211	47-256	84.91	2e-115	RecName: Full=Serine/threonine protein phosphatase 2A 55 kDa regulatory subunit B alpha isoform;	Eukaryota; Viridiplantae; Streptophyta; Embryophyta; Tracheophyta; Spermatophyta; Magnoliophyta; Liliopsida; Poales; Poaceae; BEP clade; Ehrhartoideae; Oryzeae; Oryza	1	1	1	3.96496e-06	5.90411e-06	clipper.control-zone.interaction_model.stats.2fold.txt clipper.control-zone.interaction_model.stats.2fold.txt clipper.control-zone.interaction_model.stats.2fold.txt clipper.control-zone.interaction_model.stats.2fold.txt clipper.control-zone.interaction_model.stats.2fold.txt clipper.control-zone.interaction_model.stats.2fold.txt clipper.control-zone.interaction_model.stats.2fold.txt	17.235	26.243	23.456	23.218	9.98	12.18	15.507	9.102	27.986	11.848	19.651	15.744	21.838	16.916	28.049	24.019	16.168	16.596	14.93	16.274	11.404	19.928	8.087	14.407
c1096_g1_i1	Clipper - GLM																					2.7392e-31	2.2238e-30	clipper.control-zone.interaction_model.stats.2fold.txt clipper.control-zone.interaction_model.stats.2fold.txt clipper.treatment-zone.interaction_model.stats.2fold.txt clipper.treatment-zone.interaction_model.stats.2fold.txt clipper.zone.basic_model.stats.2fold.txt clipper.zone.basic_model.stats.2fold.txt	1.232	1.35	1.382	1.696	3.677	4.317	2.929	3.687	1.878	10.179	7.655	8.787	1.558	1.613	1.087	1.492	4.341	4.679	3.383	4.753	9.513	11.426	10.051	9.74
c1096_g1_i2	Clipper - GLM	19.99	1	i7-26o					GO:0005515 protein binding (molecular_function) GO:0005515 protein binding (molecular_function) GO:0005515 protein binding (molecular_function)	PF00622.23 SPRY SPRY domain E:8.7e-05 pos=319-412 PF00622.23 SPRY SPRY domain E:8.7e-05 pos=319-412 PF00622.23 SPRY SPRY domain E:8.7e-05 pos=319-412	F2EAI8_HORVD	F2EAI8_HORVD	340-1767	23-498	100	0	SubName: Full=Predicted protein {ECO:0000313|EMBL:BAK04360.1};	Eukaryota; Viridiplantae; Streptophyta; Embryophyta; Tracheophyta; Spermatophyta; Magnoliophyta; Liliopsida; Poales; Poaceae; BEP clade; Pooideae; Triticeae; Hordeum	1			4.79369e-32	4.17524e-31	clipper.control-zone.interaction_model.stats.2fold.txt clipper.control-zone.interaction_model.stats.2fold.txt clipper.control-zone.interaction_model.stats.2fold.txt clipper.control-zone.interaction_model.stats.2fold.txt clipper.treatment-zone.interaction_model.stats.2fold.txt clipper.treatment-zone.interaction_model.stats.2fold.txt clipper.treatment-zone.interaction_model.stats.2fold.txt clipper.…	1.485	1.693	1.75	1.635	4.034	4.846	3.561	3.958	2.491	13.233	9.182	10.796	1.908	1.358	1.258	1.845	5.819	5.227	4.055	5.856	11.131	13.301	12.561	11.074
c10975_g1_i1	Clipper - GLM								GO:0005576 extracellular region (cellular_component) GO:0020037 heme binding (molecular_function) GO:0046872 metal ion binding (molecular_function) GO:0004601 peroxidase activity (molecular_function) GO:0042744 hydrogen peroxide catabolic process (biological_process) GO:0004601 peroxidase activity (molecular_function) GO:0020037 heme binding (molecular_function) GO:0006979 response to oxidative s…	PF00141.18 peroxidase Peroxidase E:3.2e-47 pos=1-169 PF00141.18 peroxidase Peroxidase E:3.2e-47 pos=1-169	PER5_VITVI	PER5_VITVI	1-207	121-328	56.19	2e-67	RecName: Full=Peroxidase 5 {ECO:0000250|UniProtKB:P22195};	Eukaryota; Viridiplantae; Streptophyta; Embryophyta; Tracheophyta; Spermatophyta; Magnoliophyta; eudicotyledons; Gunneridae; Pentapetalae; rosids; Vitales; Vitaceae; Vitis	3	1	1	6.04223e-07	9.51109e-07	clipper.control-zone.interaction_model.stats.2fold.txt clipper.control-zone.interaction_model.stats.2fold.txt clipper.control-zone.interaction_model.stats.2fold.txt clipper.control-zone.interaction_model.stats.2fold.txt clipper.control-zone.interaction_model.stats.2fold.txt clipper.control-zone.interaction_model.stats.2fold.txt clipper.control-zone.interaction_model.stats.2fold.txt clipper.contro…	1.628	0.907	0.532	0.702	3.866	2.987	1.398	5.759	1.177	5.033	5.442	5.708	1.093	1.215	0.801	1.129	2.082	2.355	0.886	2.497	2.761	3.838	7.454	2.716
c10975_g1_i2	Clipper - GLM								GO:0005576 extracellular region (cellular_component) GO:0020037 heme binding (molecular_function) GO:0046872 metal ion binding (molecular_function) GO:0004601 peroxidase activity (molecular_function) GO:0042744 hydrogen peroxide catabolic process (biological_process) GO:0004601 peroxidase activity (molecular_function) GO:0020037 heme binding (molecular_function) GO:0006979 response to oxidative s…	PF00141.18 peroxidase Peroxidase E:2.6e-21 pos=1-102 PF00141.18 peroxidase Peroxidase E:2.6e-21 pos=1-102	PER5_VITVI	PER5_VITVI	1-140	188-328	53.85	4e-37	RecName: Full=Peroxidase 5 {ECO:0000250|UniProtKB:P22195};	Eukaryota; Viridiplantae; Streptophyta; Embryophyta; Tracheophyta; Spermatophyta; Magnoliophyta; eudicotyledons; Gunneridae; Pentapetalae; rosids; Vitales; Vitaceae; Vitis	3	1	1	2.56788e-06	3.87336e-06	clipper.control-zone.interaction_model.stats.2fold.txt clipper.control-zone.interaction_model.stats.2fold.txt clipper.control-zone.interaction_model.stats.2fold.txt clipper.control-zone.interaction_model.stats.2fold.txt clipper.control-zone.interaction_model.stats.2fold.txt clipper.control-zone.interaction_model.stats.2fold.txt clipper.control-zone.interaction_model.stats.2fold.txt clipper.contro…	1.331	0.927	0.901	0.732	3.582	3.048	1.292	5.124	1.236	4.515	4.819	4.713	0.908	1.327	0.839	0.666	1.562	1.957	0.928	1.705	2.224	3.495	6.266	1.933
c1097_g1_i1	Clipper - GLM										F2EA72_HORVD	F2EA72_HORVD	613-398	35-106	98.61	3e-31	SubName: Full=Predicted protein {ECO:0000313|EMBL:BAK04244.1};	Eukaryota; Viridiplantae; Streptophyta; Embryophyta; Tracheophyta; Spermatophyta; Magnoliophyta; Liliopsida; Poales; Poaceae; BEP clade; Pooideae; Triticeae; Hordeum				1.27079e-12	2.58876e-12	clipper.treatment-zone.interaction_model.stats.2fold.txt clipper.zone.basic_model.stats.2fold.txt	3.377	3.114	3.234	3.993	7.931	6.38	5.59	8.321	4.243	2.413	4.217	2.601	3.363	3.359	2.298	2.551	9.286	7.109	8.709	10.569	2.673	3.131	4.57	3.121
c1097_g1_i2	Clipper - GLM										F2EA72_HORVD	F2EA72_HORVD	616-398	34-106	100	3e-33	SubName: Full=Predicted protein {ECO:0000313|EMBL:BAK04244.1};	Eukaryota; Viridiplantae; Streptophyta; Embryophyta; Tracheophyta; Spermatophyta; Magnoliophyta; Liliopsida; Poales; Poaceae; BEP clade; Pooideae; Triticeae; Hordeum				1.11731e-15	2.69085e-15	clipper.treatment-zone.interaction_model.stats.2fold.txt clipper.treatment-zone.interaction_model.stats.2fold.txt	3.608	4.888	5.117	5.207	10.536	7.924	6.586	9.04	6.072	2.828	5.764	4.488	3.972	5.799	2.784	4.578	11.587	11.422	11.131	13.326	2.444	3.269	4.12	3.167
c10989_g1_i1	Clipper - GLM								GO:0005789 endoplasmic reticulum membrane (cellular_component) GO:0016021 integral component of membrane (cellular_component) GO:0008168 methyltransferase activity (molecular_function) GO:0008168 methyltransferase activity (molecular_function) GO:0005789 endoplasmic reticulum membrane (cellular_component) GO:0016021 integral component of membrane (cellular_component) GO:0008168 methyltransferase …	PF03141.11 Methyltransf_29 Putative S-adenosyl-L-methionine-dependent methyltransferase E:1.1e-32 pos=1-88 PF03141.11 Methyltransf_29 Putative S-adenosyl-L-methionine-dependent methyltransferase E:1.1e-32 pos=1-88 PF03141.11 Methyltransf_29 Putative S-adenosyl-L-methionine-dependent methyltransferase E:1.1e-32 pos=1-88	PMTJ_ARATH	PMTJ_ARATH	1-91	520-610	59.34	1e-29	RecName: Full=Probable methyltransferase PMT19;	Eukaryota; Viridiplantae; Streptophyta; Embryophyta; Tracheophyta; Spermatophyta; Magnoliophyta; eudicotyledons; Gunneridae; Pentapetalae; rosids; malvids; Brassicales; Brassicaceae; Camelineae; Arabidopsis	1		2	2.6828e-18	8.66703e-18	clipper.control-zone.interaction_model.stats.2fold.txt clipper.control-zone.interaction_model.stats.2fold.txt clipper.control-zone.interaction_model.stats.2fold.txt clipper.control-zone.interaction_model.stats.2fold.txt clipper.control-zone.interaction_model.stats.2fold.txt clipper.control-zone.interaction_model.stats.2fold.txt clipper.treatment-zone.interaction_model.stats.2fold.txt clipper.trea…	0.275	0.353	0.143	0.14	3.824	3.291	1.895	3.301	0.866	7.371	3.812	7.37	0	0.153	0	0.353	2.061	2.044	1.035	1.905	8.458	6.273	15.196	6.306
c10989_g1_i2	Clipper - GLM																					0.00330484	0.047413	clipper.Z3-treatment.interaction_model.stats.2fold.txt clipper.control-zone.interaction_model.stats.2fold.txt clipper.treatment-zone.interaction_model.stats.2fold.txt clipper.zone.basic_model.stats.2fold.txt	0.11	0.171	0	0.301	2.385	2.103	1.034	2.01	0.487	3.11	2.212	3.183	0.248	0.143	0.143	0.161	1.031	1.43	0.864	1.143	5.513	4.152	9.188	3.719
c11002_g1_i1	Clipper - GLM								GO:0047037 salutaridine reductase (NADPH) activity (molecular_function) GO:0009820 alkaloid metabolic process (biological_process) GO:0047037 salutaridine reductase (NADPH) activity (molecular_function) GO:0009820 alkaloid metabolic process (biological_process) GO:0047037 salutaridine reductase (NADPH) activity (molecular_function) GO:0009820 alkaloid metabolic process (biological_process)		SALR_PAPBR	SALR_PAPBR	7-76	140-209	52.86	6e-14	RecName: Full=Salutaridine reductase {ECO:0000312|EMBL:ABO93462.1};	Eukaryota; Viridiplantae; Streptophyta; Embryophyta; Tracheophyta; Spermatophyta; Magnoliophyta; eudicotyledons; Ranunculales; Papaveraceae; Papaveroideae; Papaver	1	1		2.25524e-40	3.87312e-39	clipper.control-zone.interaction_model.stats.2fold.txt clipper.control-zone.interaction_model.stats.2fold.txt clipper.control-zone.interaction_model.stats.2fold.txt clipper.treatment-zone.interaction_model.stats.2fold.txt clipper.treatment-zone.interaction_model.stats.2fold.txt clipper.treatment-zone.interaction_model.stats.2fold.txt clipper.zone.basic_model.stats.2fold.txt clipper.zone.basic_mod…	0.22	0.111	0.174	0.171	10.988	7.751	9.582	10.852	1.343	7.05	6.699	11.134	0.196	0.378	0.257	0.353	11.649	10.927	15.379	14.589	3.974	12.251	12.283	10.881
c11002_g1_i2	Clipper - GLM								GO:0047501 (+)-neomenthol dehydrogenase activity (molecular_function) GO:0006952 defense response (biological_process) GO:0047501 (+)-neomenthol dehydrogenase activity (molecular_function) GO:0006952 defense response (biological_process) GO:0047501 (+)-neomenthol dehydrogenase activity (molecular_function) GO:0006952 defense response (biological_process)		MNR1_CAPAN	MNR1_CAPAN	13-54	149-190	50	5e-07	RecName: Full=(+)-neomenthol dehydrogenase;	Eukaryota; Viridiplantae; Streptophyta; Embryophyta; Tracheophyta; Spermatophyta; Magnoliophyta; eudicotyledons; Gunneridae; Pentapetalae; asterids; lamiids; Solanales; Solanaceae; Solanoideae; Capsiceae; Capsicum	1	1		6.78738e-35	7.585e-34	clipper.control-zone.interaction_model.stats.2fold.txt clipper.control-zone.interaction_model.stats.2fold.txt clipper.control-zone.interaction_model.stats.2fold.txt clipper.treatment-zone.interaction_model.stats.2fold.txt clipper.treatment-zone.interaction_model.stats.2fold.txt clipper.treatment-zone.interaction_model.stats.2fold.txt clipper.zone.basic_model.stats.2fold.txt clipper.zone.basic_mod…	0.132	0.202	0.317	0.301	7.227	5.425	5.753	7.082	0.691	4.354	5.38	7.914	0.237	0.398	0.229	0.061	8.016	8.357	8.335	9.987	3.288	8.629	7.483	5.91
c11007_g1_i1	Clipper - GLM	199.53	9	i35-54o74-96i109-131o146-164i232-254o292-314i345-364o374-396i417-439o					GO:0005887 integral component of plasma membrane (cellular_component) GO:0005364 maltose:proton symporter activity (molecular_function) GO:0042950 salicin transmembrane transporter activity (molecular_function) GO:0008506 sucrose:proton symporter activity (molecular_function) GO:0015768 maltose transport (biological_process) GO:0009846 pollen germination (biological_process) GO:0042948 salicin tr…	PF13347.1 MFS_2 MFS/sugar transport protein E:1.1e-12 pos=58-257 PF03209.10 PUCC PUCC protein E:2.6e-07 pos=87-203 PF13347.1 MFS_2 MFS/sugar transport protein E:1.1e-12 pos=58-257 PF03209.10 PUCC PUCC protein E:2.6e-07 pos=87-203 PF13347.1 MFS_2 MFS/sugar transport protein E:1.1e-12 pos=58-257 PF03209.10 PUCC PUCC protein E:2.6e-07 pos=87-203	SUT1_ORYSJ	SUT1_ORYSJ	34-439	48-453	82.51	0	RecName: Full=Sucrose transport protein SUT1;	Eukaryota; Viridiplantae; Streptophyta; Embryophyta; Tracheophyta; Spermatophyta; Magnoliophyta; Liliopsida; Poales; Poaceae; BEP clade; Ehrhartoideae; Oryzeae; Oryza	3	5	1	2.78922e-38	4.07185e-37	clipper.control-zone.interaction_model.stats.2fold.txt clipper.control-zone.interaction_model.stats.2fold.txt clipper.control-zone.interaction_model.stats.2fold.txt clipper.control-zone.interaction_model.stats.2fold.txt clipper.control-zone.interaction_model.stats.2fold.txt clipper.control-zone.interaction_model.stats.2fold.txt clipper.control-zone.interaction_model.stats.2fold.txt clipper.contro…	3.443	5.845	3.377	6.652	85.719	68.236	77.611	82.4	8.028	27.352	18.81	14.364	6.726	5.942	4.92	3.136	73.759	76.105	82.582	88.7	28.338	16.629	44.505	23.023
c11007_g1_i2	Clipper - GLM	237.66	10	i35-54o74-96i109-131o146-164i232-254o292-314i376-398o418-440i453-475o485-507i					GO:0005887 integral component of plasma membrane (cellular_component) GO:0005364 maltose:proton symporter activity (molecular_function) GO:0042950 salicin transmembrane transporter activity (molecular_function) GO:0008506 sucrose:proton symporter activity (molecular_function) GO:0015768 maltose transport (biological_process) GO:0009846 pollen germination (biological_process) GO:0042948 salicin tr…	PF13347.1 MFS_2 MFS/sugar transport protein E:2.2e-12 pos=58-257 PF13347.1 MFS_2 MFS/sugar transport protein E:2.2e-12 pos=58-257 PF13347.1 MFS_2 MFS/sugar transport protein E:2.2e-12 pos=58-257	SUT1_ORYSJ	SUT1_ORYSJ	34-523	48-538	83.91	0	RecName: Full=Sucrose transport protein SUT1;	Eukaryota; Viridiplantae; Streptophyta; Embryophyta; Tracheophyta; Spermatophyta; Magnoliophyta; Liliopsida; Poales; Poaceae; BEP clade; Ehrhartoideae; Oryzeae; Oryza	3	5	1	6.79328e-35	7.58909e-34	clipper.control-zone.interaction_model.stats.2fold.txt clipper.control-zone.interaction_model.stats.2fold.txt clipper.control-zone.interaction_model.stats.2fold.txt clipper.control-zone.interaction_model.stats.2fold.txt clipper.control-zone.interaction_model.stats.2fold.txt clipper.control-zone.interaction_model.stats.2fold.txt clipper.control-zone.interaction_model.stats.2fold.txt clipper.contro…	5.356	8.274	4.81	8.428	115.773	92.931	101.072	114.226	9.818	35.826	25.343	19.574	10.078	9.341	6.254	4.003	101.117	102.402	111.706	123.554	37.368	20.713	61.779	30.139
c11011_g1_i1	Clipper - GLM								GO:0005829 cytosol (cellular_component) GO:0005634 nucleus (cellular_component) GO:0000166 nucleotide binding (molecular_function) GO:0003723 RNA binding (molecular_function) GO:0006417 regulation of translation (biological_process) GO:0046686 response to cadmium ion (biological_process) GO:0016032 viral process (biological_process) GO:0003676 nucleic acid binding (molecular_function) GO:0003723 …	PF00076.17 RRM_1 RNA recognition motif. (a.k.a. RRM, RBD, or RNP domain) E:2.2e-24 pos=23-91 PF14259.1 RRM_6 RNA recognition motif (a.k.a. RRM, RBD, or RNP domain) E:3.7e-18 pos=23-87 PF13893.1 RRM_5 RNA recognition motif. (a.k.a. RRM, RBD, or RNP domain) E:9.1e-11 pos=37-89 PF00076.17 RRM_1 RNA recognition motif. (a.k.a. RRM, RBD, or RNP domain) E:2.3e-21 pos=126-194 PF14259.1 RRM_6 RNA recognit…									2	3	2	5.11411e-05	0.00275813	clipper.Z3-treatment.interaction_model.stats.2fold.txt clipper.Z3-treatment.interaction_model.stats.2fold.txt clipper.Z3-treatment.interaction_model.stats.2fold.txt clipper.Z3-treatment.interaction_model.stats.2fold.txt clipper.Z3-treatment.interaction_model.stats.2fold.txt clipper.Z3-treatment.interaction_model.stats.2fold.txt clipper.Z3-treatment.interaction_model.stats.2fold.txt clipper.Z3-tre…	423.241	353.211	353.635	359.647	43.385	44.911	39.37	52.864	311.131	47.833	147.548	41.655	363.956	355.653	329.869	375.625	70.677	97.1	51.163	44.139	29.367	38.648	34.272	30.213
c11011_g1_i2	Clipper - GLM								GO:0005829 cytosol (cellular_component) GO:0005634 nucleus (cellular_component) GO:0000166 nucleotide binding (molecular_function) GO:0003723 RNA binding (molecular_function) GO:0006417 regulation of translation (biological_process) GO:0046686 response to cadmium ion (biological_process) GO:0016032 viral process (biological_process) GO:0003723 RNA binding (molecular_function) GO:0005829 cytosol (…	PF00658.13 PABP Poly-adenylate binding protein, unique domain E:2.3e-28 pos=174-242 PF00658.13 PABP Poly-adenylate binding protein, unique domain E:2.3e-28 pos=174-242 PF00658.13 PABP Poly-adenylate binding protein, unique domain E:2.3e-28 pos=174-242 PF00658.13 PABP Poly-adenylate binding protein, unique domain E:2.3e-28 pos=174-242	PABP8_ARATH	PABP8_ARATH	17-245	412-648	60.74	7e-67	RecName: Full=Polyadenylate-binding protein 8;	Eukaryota; Viridiplantae; Streptophyta; Embryophyta; Tracheophyta; Spermatophyta; Magnoliophyta; eudicotyledons; Gunneridae; Pentapetalae; rosids; malvids; Brassicales; Brassicaceae; Camelineae; Arabidopsis	2	3	2	2.23474e-05	0.00160642	clipper.Z3-treatment.interaction_model.stats.2fold.txt clipper.Z3-treatment.interaction_model.stats.2fold.txt clipper.Z3-treatment.interaction_model.stats.2fold.txt clipper.Z3-treatment.interaction_model.stats.2fold.txt clipper.Z3-treatment.interaction_model.stats.2fold.txt clipper.Z3-treatment.interaction_model.stats.2fold.txt clipper.Z3-treatment.interaction_model.stats.2fold.txt clipper.Z3-tre…	267.422	222.097	226.594	228.437	30.401	27.083	23.203	35.295	197.563	31.141	96.936	28.822	229.461	220.765	203.867	238.357	46.171	62.908	32.625	28.076	18.2	25.278	22.717	17.703
c11016_g1_i1	Clipper - GLM	26.87	1	o31-53i					GO:0016021 integral component of membrane (cellular_component) GO:0005886 plasma membrane (cellular_component) GO:0090406 pollen tube (cellular_component) GO:0022891 substrate-specific transmembrane transporter activity (molecular_function) GO:0015293 symporter activity (molecular_function) GO:0015749 monosaccharide transport (biological_process) GO:0022857 transmembrane transporter activity (mol…	PF00083.19 Sugar_tr Sugar (and other) transporter E:8.5e-12 pos=1-71 PF00083.19 Sugar_tr Sugar (and other) transporter E:8.5e-12 pos=1-71 PF00083.19 Sugar_tr Sugar (and other) transporter E:8.5e-12 pos=1-71	PLT1_ARATH	PLT1_ARATH	1-87	419-505	52.87	2e-24	RecName: Full=Putative polyol transporter 1;	Eukaryota; Viridiplantae; Streptophyta; Embryophyta; Tracheophyta; Spermatophyta; Magnoliophyta; eudicotyledons; Gunneridae; Pentapetalae; rosids; malvids; Brassicales; Brassicaceae; Camelineae; Arabidopsis	2	1	3	1.33108e-52	5.14218e-51	clipper.control-zone.interaction_model.stats.2fold.txt clipper.control-zone.interaction_model.stats.2fold.txt clipper.control-zone.interaction_model.stats.2fold.txt clipper.control-zone.interaction_model.stats.2fold.txt clipper.control-zone.interaction_model.stats.2fold.txt clipper.control-zone.interaction_model.stats.2fold.txt clipper.control-zone.interaction_model.stats.2fold.txt clipper.contro…	0.187	0.212	0.215	0.271	5.652	5.039	3.226	4.603	1.382	8.982	7.831	12.834	0.402	0.276	0.467	0.393	4.393	3.915	3.949	3.479	10.067	6.94	10.568	6.002
c11016_g1_i2	Clipper - GLM	26.87	1	o31-53i					GO:0016021 integral component of membrane (cellular_component) GO:0005886 plasma membrane (cellular_component) GO:0090406 pollen tube (cellular_component) GO:0022891 substrate-specific transmembrane transporter activity (molecular_function) GO:0015293 symporter activity (molecular_function) GO:0015749 monosaccharide transport (biological_process) GO:0022857 transmembrane transporter activity (mol…	PF00083.19 Sugar_tr Sugar (and other) transporter E:8.5e-12 pos=1-71 PF00083.19 Sugar_tr Sugar (and other) transporter E:8.5e-12 pos=1-71 PF00083.19 Sugar_tr Sugar (and other) transporter E:8.5e-12 pos=1-71	PLT1_ARATH	PLT1_ARATH	1-87	419-505	52.87	2e-24	RecName: Full=Putative polyol transporter 1;	Eukaryota; Viridiplantae; Streptophyta; Embryophyta; Tracheophyta; Spermatophyta; Magnoliophyta; eudicotyledons; Gunneridae; Pentapetalae; rosids; malvids; Brassicales; Brassicaceae; Camelineae; Arabidopsis	2	1	3	4.35647e-49	1.35808e-47	clipper.control-zone.interaction_model.stats.2fold.txt clipper.control-zone.interaction_model.stats.2fold.txt clipper.control-zone.interaction_model.stats.2fold.txt clipper.control-zone.interaction_model.stats.2fold.txt clipper.control-zone.interaction_model.stats.2fold.txt clipper.control-zone.interaction_model.stats.2fold.txt clipper.control-zone.interaction_model.stats.2fold.txt clipper.contro…	0.11	0.232	0.235	0.171	2.889	2.814	1.991	2.687	0.632	4.986	4.196	6.891	0.144	0.133	0.133	0.242	2.852	2.269	1.953	1.574	4.985	3.524	5.068	3.811
c11026_g1_i2	Clipper - GLM										W5HW97_WHEAT	W5HW97_WHEAT	151-1005	21-305	93.68	4e-133	SubName: Full=Uncharacterized protein {ECO:0000313|EnsemblPlants:Traes_7BS_D2A48E15A.1};	Eukaryota; Viridiplantae; Streptophyta; Embryophyta; Tracheophyta; Spermatophyta; Magnoliophyta; Liliopsida; Poales; Poaceae; BEP clade; Pooideae; Triticeae; Triticum				3.11701e-18	1.00261e-17	clipper.control-zone.interaction_model.stats.2fold.txt clipper.treatment-zone.interaction_model.stats.2fold.txt clipper.zone.basic_model.stats.2fold.txt clipper.control-zone.interaction_model.stats.2fold.txt clipper.treatment-zone.interaction_model.stats.2fold.txt clipper.zone.basic_model.stats.2fold.txt	4.586	2.892	4.022	3.793	1.103	0.863	0.699	1.521	3.454	1.593	2.451	2.094	4.023	3.481	3.537	2.813	1.249	1.527	0.982	1.665	1.099	1.787	1.964	1.445
c11030_g1_i1	Clipper - GLM								GO:0005576 extracellular region (cellular_component) GO:0016298 lipase activity (molecular_function) GO:0016042 lipid catabolic process (biological_process) GO:0016788 hydrolase activity, acting on ester bonds (molecular_function) GO:0005576 extracellular region (cellular_component) GO:0016298 lipase activity (molecular_function) GO:0016042 lipid catabolic process (biological_process) GO:0016788 …	PF00657.17 Lipase_GDSL GDSL-like Lipase/Acylhydrolase E:2.4e-25 pos=29-221 PF00657.17 Lipase_GDSL GDSL-like Lipase/Acylhydrolase E:2.4e-25 pos=29-221 PF00657.17 Lipase_GDSL GDSL-like Lipase/Acylhydrolase E:2.4e-25 pos=29-221	GDL53_ARATH	GDL53_ARATH	1-233	72-308	55.88	3e-89	RecName: Full=GDSL esterase/lipase At3g26430;	Eukaryota; Viridiplantae; Streptophyta; Embryophyta; Tracheophyta; Spermatophyta; Magnoliophyta; eudicotyledons; Gunneridae; Pentapetalae; rosids; malvids; Brassicales; Brassicaceae; Camelineae; Arabidopsis	1	1	1	3.98484e-09	7.18922e-09	clipper.control-zone.interaction_model.stats.2fold.txt clipper.control-zone.interaction_model.stats.2fold.txt clipper.control-zone.interaction_model.stats.2fold.txt clipper.control-zone.interaction_model.stats.2fold.txt clipper.control-zone.interaction_model.stats.2fold.txt clipper.control-zone.interaction_model.stats.2fold.txt clipper.treatment-zone.interaction_model.stats.2fold.txt clipper.trea…	3.322	2.953	2.743	2.819	10.683	7.345	6.921	9.967	3.357	6.306	4.892	6.91	3.095	3.001	2.069	3.489	6.663	6.625	7.3	7.631	7.808	4.997	9.351	5.33
c11030_g1_i2	Clipper - GLM								GO:0005576 extracellular region (cellular_component) GO:0016298 lipase activity (molecular_function) GO:0016042 lipid catabolic process (biological_process) GO:0016788 hydrolase activity, acting on ester bonds (molecular_function) GO:0005576 extracellular region (cellular_component) GO:0016298 lipase activity (molecular_function) GO:0016042 lipid catabolic process (biological_process) GO:0016788 …	PF00657.17 Lipase_GDSL GDSL-like Lipase/Acylhydrolase E:3.3e-33 pos=29-293 PF00657.17 Lipase_GDSL GDSL-like Lipase/Acylhydrolase E:3.3e-33 pos=29-293 PF00657.17 Lipase_GDSL GDSL-like Lipase/Acylhydrolase E:3.3e-33 pos=29-293	GDL53_ARATH	GDL53_ARATH	1-309	72-378	57.28	4e-128	RecName: Full=GDSL esterase/lipase At3g26430;	Eukaryota; Viridiplantae; Streptophyta; Embryophyta; Tracheophyta; Spermatophyta; Magnoliophyta; eudicotyledons; Gunneridae; Pentapetalae; rosids; malvids; Brassicales; Brassicaceae; Camelineae; Arabidopsis	1	1	1	6.77459e-10	1.28161e-09	clipper.control-zone.interaction_model.stats.2fold.txt clipper.control-zone.interaction_model.stats.2fold.txt clipper.control-zone.interaction_model.stats.2fold.txt clipper.control-zone.interaction_model.stats.2fold.txt clipper.control-zone.interaction_model.stats.2fold.txt clipper.control-zone.interaction_model.stats.2fold.txt clipper.treatment-zone.interaction_model.stats.2fold.txt clipper.trea…	4.883	4.061	4.073	4.826	15.327	11.672	10.127	15.018	5.206	8.643	6.554	8.318	4.941	4.339	3.623	4.638	9.942	9.949	11.59	9.947	10.621	6.351	14.027	7.217
c11035_g1_i1	Clipper - GLM								GO:0031307 integral component of mitochondrial outer membrane (cellular_component) GO:0005739 mitochondrion (cellular_component) GO:0008690 3-deoxy-manno-octulosonate cytidylyltransferase activity (molecular_function) GO:0071555 cell wall organization (biological_process) GO:0033468 CMP-keto-3-deoxy-D-manno-octulosonic acid biosynthetic process (biological_process) GO:0009103 lipopolysaccharide b…	PF02348.14 CTP_transf_3 Cytidylyltransferase E:1.2e-52 pos=15-224 PF12804.2 NTP_transf_3 MobA-like NTP transferase domain E:4.1e-10 pos=22-135 PF02348.14 CTP_transf_3 Cytidylyltransferase E:1.2e-52 pos=15-224 PF12804.2 NTP_transf_3 MobA-like NTP transferase domain E:4.1e-10 pos=22-135 PF02348.14 CTP_transf_3 Cytidylyltransferase E:1.2e-52 pos=15-224 PF12804.2 NTP_transf_3 MobA-like NTP transferas…	KDSB_ARATH	KDSB_ARATH	5-257	37-289	81.03	5e-153	RecName: Full=3-deoxy-manno-octulosonate cytidylyltransferase, mitochondrial;	Eukaryota; Viridiplantae; Streptophyta; Embryophyta; Tracheophyta; Spermatophyta; Magnoliophyta; eudicotyledons; Gunneridae; Pentapetalae; rosids; malvids; Brassicales; Brassicaceae; Camelineae; Arabidopsis	1	5	2	8.93012e-35	9.9016e-34	clipper.control-zone.interaction_model.stats.2fold.txt clipper.control-zone.interaction_model.stats.2fold.txt clipper.control-zone.interaction_model.stats.2fold.txt clipper.control-zone.interaction_model.stats.2fold.txt clipper.control-zone.interaction_model.stats.2fold.txt clipper.control-zone.interaction_model.stats.2fold.txt clipper.control-zone.interaction_model.stats.2fold.txt clipper.contro…	40.585	36.653	43.207	37.556	7.774	11.621	5.437	8.852	32.335	7.861	14.489	8.412	39.705	40.488	35.476	37.521	12.618	10.831	9.178	6.046	6.146	6.106	10.338	4.98
c11055_g1_i1	Clipper - GLM										M7ZL89_TRIUA	M7ZL89_TRIUA	1161-976	1-62	96.77	6e-31	SubName: Full=Uncharacterized protein {ECO:0000313|EMBL:EMS48859.1, ECO:0000313|EnsemblPlants:TRIUR3_22787-P1};	Eukaryota; Viridiplantae; Streptophyta; Embryophyta; Tracheophyta; Spermatophyta; Magnoliophyta; Liliopsida; Poales; Poaceae; BEP clade; Pooideae; Triticeae; Triticum				6.09054e-39	9.42857e-38	clipper.control-zone.interaction_model.stats.2fold.txt clipper.treatment-zone.interaction_model.stats.2fold.txt clipper.zone.basic_model.stats.2fold.txt clipper.control-zone.interaction_model.stats.2fold.txt clipper.treatment-zone.interaction_model.stats.2fold.txt clipper.zone.basic_model.stats.2fold.txt	0.055	0.04	0	0	0.494	1.107	2.192	1.229	2.579	40.934	20.565	55.907	0	0	0	0	2.988	3.313	2.166	5.014	3.807	54.011	26.339	12.041
c11055_g1_i2	Clipper - GLM										M7ZL89_TRIUA	M7ZL89_TRIUA	944-759	1-62	96.77	3e-31	SubName: Full=Uncharacterized protein {ECO:0000313|EMBL:EMS48859.1, ECO:0000313|EnsemblPlants:TRIUR3_22787-P1};	Eukaryota; Viridiplantae; Streptophyta; Embryophyta; Tracheophyta; Spermatophyta; Magnoliophyta; Liliopsida; Poales; Poaceae; BEP clade; Pooideae; Triticeae; Triticum				1.85643e-45	4.51493e-44	clipper.control-zone.interaction_model.stats.2fold.txt clipper.treatment-zone.interaction_model.stats.2fold.txt clipper.zone.basic_model.stats.2fold.txt clipper.control-zone.interaction_model.stats.2fold.txt clipper.treatment-zone.interaction_model.stats.2fold.txt clipper.zone.basic_model.stats.2fold.txt	0.066	0.05	0.154	0	1.733	3.332	4.145	4.759	6.004	118.646	64.645	169.447	0.052	0	0.057	0	7.995	9.4	6.862	12.454	8.845	160.462	77.876	34.438
c11080_g1_i1	Clipper - GLM										M0WCM1_HORVD	M0WCM1_HORVD	1377-376	55-388	99.4	2e-160	SubName: Full=Uncharacterized protein {ECO:0000313|EnsemblPlants:MLOC_4875.1};	Eukaryota; Viridiplantae; Streptophyta; Embryophyta; Tracheophyta; Spermatophyta; Magnoliophyta; Liliopsida; Poales; Poaceae; BEP clade; Pooideae; Triticeae; Hordeum				5.22026e-15	1.35675e-14	clipper.control-zone.interaction_model.stats.2fold.txt clipper.treatment-zone.interaction_model.stats.2fold.txt clipper.zone.basic_model.stats.2fold.txt clipper.control-zone.interaction_model.stats.2fold.txt clipper.treatment-zone.interaction_model.stats.2fold.txt clipper.zone.basic_model.stats.2fold.txt	9.459	8.113	7.378	8.228	0.158	0.356	0.172	0.708	6.977	1.621	5.411	2.751	7.242	8.769	5.701	8.037	1.156	1.065	0.299	0	1.231	1.59	3.679	0.598
c11080_g1_i2	Clipper - GLM										M0WCM1_HORVD	M0WCM1_HORVD	1539-376	1-388	99.48	3e-168	SubName: Full=Uncharacterized protein {ECO:0000313|EnsemblPlants:MLOC_4875.1};	Eukaryota; Viridiplantae; Streptophyta; Embryophyta; Tracheophyta; Spermatophyta; Magnoliophyta; Liliopsida; Poales; Poaceae; BEP clade; Pooideae; Triticeae; Hordeum				1.25672e-18	4.15369e-18	clipper.control-zone.interaction_model.stats.2fold.txt clipper.treatment-zone.interaction_model.stats.2fold.txt clipper.zone.basic_model.stats.2fold.txt clipper.control-zone.interaction_model.stats.2fold.txt clipper.treatment-zone.interaction_model.stats.2fold.txt clipper.zone.basic_model.stats.2fold.txt	11.439	8.607	8.678	8.308	0.168	0.356	0.029	0.365	6.938	1.913	5.193	3.436	8.387	10.872	7.332	9.227	1.52	1.301	0.395	0.07	1.416	2.228	3.545	0.35
c11090_g1_i1	Clipper - GLM								GO:0070062 extracellular vesicular exosome (cellular_component) GO:0005622 intracellular (cellular_component) GO:0006886 intracellular protein transport (biological_process) GO:0045839 negative regulation of mitotic nuclear division (biological_process) GO:0007165 signal transduction (biological_process) GO:0006886 intracellular protein transport (biological_process) GO:0070062 extracellular vesi…	PF01417.15 ENTH ENTH domain E:8.8e-06 pos=6-75 PF00790.14 VHS VHS domain E:4e-25 pos=9-94 PF01417.15 ENTH ENTH domain E:8.8e-06 pos=6-75 PF00790.14 VHS VHS domain E:4e-25 pos=9-94 PF01417.15 ENTH ENTH domain E:8.8e-06 pos=6-75 PF00790.14 VHS VHS domain E:4e-25 pos=9-94	TM1L2_MOUSE	TM1L2_MOUSE	10-94	17-102	45.35	1e-14	RecName: Full=TOM1-like protein 2;	Eukaryota; Metazoa; Chordata; Craniata; Vertebrata; Euteleostomi; Mammalia; Eutheria; Euarchontoglires; Glires; Rodentia; Sciurognathi; Muroidea; Muridae; Murinae; Mus; Mus		3	2	7.35929e-53	2.88886e-51	clipper.control-zone.interaction_model.stats.2fold.txt clipper.control-zone.interaction_model.stats.2fold.txt clipper.control-zone.interaction_model.stats.2fold.txt clipper.control-zone.interaction_model.stats.2fold.txt clipper.control-zone.interaction_model.stats.2fold.txt clipper.control-zone.interaction_model.stats.2fold.txt clipper.control-zone.interaction_model.stats.2fold.txt clipper.contro…	0.858	1.038	1.044	1.234	6.156	6.928	6.499	6.644	1.995	14.76	10.231	19.02	1.341	1.552	1.478	1.533	7.298	8.045	7.161	8.964	20.143	16.354	17.783	17.877
c11123_g1_i1	Clipper - GLM								GO:0005829 cytosol (cellular_component) GO:0016621 cinnamoyl-CoA reductase activity (molecular_function) GO:0050662 coenzyme binding (molecular_function) GO:0007623 circadian rhythm (biological_process) GO:0009809 lignin biosynthetic process (biological_process) GO:0009409 response to cold (biological_process) GO:0016491 oxidoreductase activity (molecular_function) GO:0008152 metabolic process (b…	PF00106.20 adh_short short chain dehydrogenase E:4.4e-08 pos=20-144 PF08659.5 KR KR domain E:1.5e-05 pos=20-144 PF01370.16 Epimerase NAD dependent epimerase/dehydratase family E:1.9e-21 pos=21-204 PF13460.1 NAD_binding_10 NADH(P)-binding E:3e-15 pos=21-198 PF05368.8 NmrA NmrA-like family E:8.1e-14 pos=21-149 PF01073.14 3Beta_HSD 3-beta hydroxysteroid dehydrogenase/isomerase family E:2.5e-17 pos=2…	CCR1_ARATH	CCR1_ARATH	18-210	10-201	77.72	6e-100	RecName: Full=Cinnamoyl-CoA reductase 1;	Eukaryota; Viridiplantae; Streptophyta; Embryophyta; Tracheophyta; Spermatophyta; Magnoliophyta; eudicotyledons; Gunneridae; Pentapetalae; rosids; malvids; Brassicales; Brassicaceae; Camelineae; Arabidopsis	2	3	1	6.34305e-85	1.80106e-82	clipper.control-zone.interaction_model.stats.2fold.txt clipper.control-zone.interaction_model.stats.2fold.txt clipper.control-zone.interaction_model.stats.2fold.txt clipper.control-zone.interaction_model.stats.2fold.txt clipper.control-zone.interaction_model.stats.2fold.txt clipper.control-zone.interaction_model.stats.2fold.txt clipper.control-zone.interaction_model.stats.2fold.txt clipper.contro…	0.187	0.091	0.154	0.462	11.713	14.009	6.892	12.914	2.365	28.841	29.29	38.022	0.402	0.133	0.324	0.363	17.771	9.981	9.808	10.669	38.783	36.822	30.027	33.325
c11123_g1_i2	Clipper - GLM								GO:0005829 cytosol (cellular_component) GO:0016621 cinnamoyl-CoA reductase activity (molecular_function) GO:0050662 coenzyme binding (molecular_function) GO:0007623 circadian rhythm (biological_process) GO:0009809 lignin biosynthetic process (biological_process) GO:0009409 response to cold (biological_process) GO:0016491 oxidoreductase activity (molecular_function) GO:0008152 metabolic process (b…	PF00106.20 adh_short short chain dehydrogenase E:5.2e-07 pos=20-116 PF08659.5 KR KR domain E:7.2e-05 pos=20-109 PF05368.8 NmrA NmrA-like family E:1.3e-09 pos=21-100 PF01370.16 Epimerase NAD dependent epimerase/dehydratase family E:1.7e-09 pos=21-101 PF13460.1 NAD_binding_10 NADH(P)-binding E:3.4e-08 pos=21-113 PF01073.14 3Beta_HSD 3-beta hydroxysteroid dehydrogenase/isomerase family E:5e-07 pos=2…	CCR1_ARATH	CCR1_ARATH	18-104	10-96	79.31	3e-45	RecName: Full=Cinnamoyl-CoA reductase 1;	Eukaryota; Viridiplantae; Streptophyta; Embryophyta; Tracheophyta; Spermatophyta; Magnoliophyta; eudicotyledons; Gunneridae; Pentapetalae; rosids; malvids; Brassicales; Brassicaceae; Camelineae; Arabidopsis	2	3	1	6.51217e-88	2.43834e-85	clipper.control-zone.interaction_model.stats.2fold.txt clipper.control-zone.interaction_model.stats.2fold.txt clipper.control-zone.interaction_model.stats.2fold.txt clipper.control-zone.interaction_model.stats.2fold.txt clipper.control-zone.interaction_model.stats.2fold.txt clipper.control-zone.interaction_model.stats.2fold.txt clipper.control-zone.interaction_model.stats.2fold.txt clipper.contro…	0.176	0.05	0.143	0.161	5.841	8.147	3.685	7.103	1.897	17.079	14.852	19.349	0.248	0.092	0.057	0.101	8.797	6.335	6.147	6.437	20.319	20.409	16.048	17.077
c11130_g1_i1	Clipper - GLM								GO:0009570 chloroplast stroma (cellular_component) GO:0008661 1-deoxy-D-xylulose-5-phosphate synthase activity (molecular_function) GO:0046872 metal ion binding (molecular_function) GO:0052865 1-deoxy-D-xylulose 5-phosphate biosynthetic process (biological_process) GO:0016114 terpenoid biosynthetic process (biological_process) GO:0009228 thiamine biosynthetic process (biological_process) GO:00086…	PF13292.1 DXP_synthase_N 1-deoxy-D-xylulose-5-phosphate synthase E:1.8e-108 pos=65-350 PF02775.16 TPP_enzyme_C Thiamine pyrophosphate enzyme, C-terminal TPP binding domain E:5.3e-05 pos=166-237 PF00676.15 E1_dh Dehydrogenase E1 component E:6.8e-06 pos=175-236 PF02779.19 Transket_pyr Transketolase, pyrimidine binding domain E:1.5e-41 pos=386-548 PF02780.15 Transketolase_C Transketolase, C-terminal…	DXS1_ORYSJ	DXS1_ORYSJ	1-712	1-720	90.71	0	RecName: Full=1-deoxy-D-xylulose-5-phosphate synthase 1, chloroplastic;	Eukaryota; Viridiplantae; Streptophyta; Embryophyta; Tracheophyta; Spermatophyta; Magnoliophyta; Liliopsida; Poales; Poaceae; BEP clade; Ehrhartoideae; Oryzeae; Oryza	2	3	1	4.8133e-06	7.12595e-06	clipper.control-zone.interaction_model.stats.2fold.txt clipper.control-zone.interaction_model.stats.2fold.txt clipper.control-zone.interaction_model.stats.2fold.txt clipper.control-zone.interaction_model.stats.2fold.txt clipper.control-zone.interaction_model.stats.2fold.txt clipper.control-zone.interaction_model.stats.2fold.txt clipper.control-zone.interaction_model.stats.2fold.txt clipper.contro…	4.476	6.349	6.631	5.418	3.004	3.556	2.278	3.822	5.118	4.043	5.681	4.638	4.023	4.931	4.357	5.173	3.821	3.797	2.657	3.66	3.077	5.095	4.292	7.365
c11130_g1_i2	Clipper - GLM								GO:0009570 chloroplast stroma (cellular_component) GO:0008661 1-deoxy-D-xylulose-5-phosphate synthase activity (molecular_function) GO:0046872 metal ion binding (molecular_function) GO:0052865 1-deoxy-D-xylulose 5-phosphate biosynthetic process (biological_process) GO:0016114 terpenoid biosynthetic process (biological_process) GO:0009228 thiamine biosynthetic process (biological_process) GO:00086…	PF13292.1 DXP_synthase_N 1-deoxy-D-xylulose-5-phosphate synthase E:1.1e-59 pos=65-186	DXS1_ORYSJ	DXS1_ORYSJ	1-186	1-194	84.62	2e-97	RecName: Full=1-deoxy-D-xylulose-5-phosphate synthase 1, chloroplastic;	Eukaryota; Viridiplantae; Streptophyta; Embryophyta; Tracheophyta; Spermatophyta; Magnoliophyta; Liliopsida; Poales; Poaceae; BEP clade; Ehrhartoideae; Oryzeae; Oryza	2	3	1	9.39172e-09	1.65385e-08	clipper.control-zone.interaction_model.stats.2fold.txt clipper.control-zone.interaction_model.stats.2fold.txt clipper.control-zone.interaction_model.stats.2fold.txt clipper.control-zone.interaction_model.stats.2fold.txt clipper.control-zone.interaction_model.stats.2fold.txt clipper.control-zone.interaction_model.stats.2fold.txt clipper.control-zone.interaction_model.stats.2fold.txt clipper.contro…	4.191	5.14	5.536	4.876	2.332	2.753	1.733	3.176	4.846	4.006	4.882	3.661	3.858	4.706	4.376	4.538	3.29	3.27	2.657	3.108	2.831	4.378	3.478	5.744
c11131_g1_i1	Clipper - GLM								GO:0005737 cytoplasm (cellular_component) GO:0005815 microtubule organizing center (cellular_component) GO:0005634 nucleus (cellular_component) GO:0008270 zinc ion binding (molecular_function) GO:0006355 regulation of transcription, DNA-templated (biological_process) GO:1901998 toxin transport (biological_process) GO:0006351 transcription, DNA-templated (biological_process) GO:0008270 zinc ion bi…	PF06221.8 zf-C2HC5 Putative zinc finger motif, C2HC5-type E:3.2e-17 pos=193-234	TRIP4_MOUSE	TRIP4_MOUSE	185-341	160-347	34.57	1e-27	RecName: Full=Activating signal cointegrator 1;	Eukaryota; Metazoa; Chordata; Craniata; Vertebrata; Euteleostomi; Mammalia; Eutheria; Euarchontoglires; Glires; Rodentia; Sciurognathi; Muroidea; Muridae; Murinae; Mus; Mus	1	3	3	1.76463e-16	5.05094e-16	clipper.control-zone.interaction_model.stats.2fold.txt clipper.control-zone.interaction_model.stats.2fold.txt clipper.control-zone.interaction_model.stats.2fold.txt clipper.control-zone.interaction_model.stats.2fold.txt clipper.control-zone.interaction_model.stats.2fold.txt clipper.control-zone.interaction_model.stats.2fold.txt clipper.control-zone.interaction_model.stats.2fold.txt clipper.contro…	23.493	21.315	22.115	22.074	11.828	12.78	13.296	12.362	20.882	11.753	16.005	14.721	19.858	19.754	22.386	21.932	14.564	14.756	13.34	12.023	11.246	14.214	12.36	13.385
c11146_g1_i1	Clipper - GLM																					4.84565e-19	1.64464e-18	clipper.control-zone.interaction_model.stats.2fold.txt clipper.treatment-zone.interaction_model.stats.2fold.txt clipper.zone.basic_model.stats.2fold.txt	0.066	0.191	0.051	0.662	5.536	5.638	4.059	4.874	0.379	5.683	2.919	4.131	0.547	0.214	0.372	0.242	6.132	5.668	6.297	5.846	10.05	2.984	3.785	6.149
c11146_g1_i2	Clipper - GLM										W5BM94_WHEAT	W5BM94_WHEAT	218-406	1-63	98.41	6e-34	SubName: Full=Uncharacterized protein {ECO:0000313|EnsemblPlants:Traes_2BS_9799A4487.1};	Eukaryota; Viridiplantae; Streptophyta; Embryophyta; Tracheophyta; Spermatophyta; Magnoliophyta; Liliopsida; Poales; Poaceae; BEP clade; Pooideae; Triticeae; Triticum				6.95135e-22	2.85228e-21	clipper.control-zone.interaction_model.stats.2fold.txt clipper.treatment-zone.interaction_model.stats.2fold.txt clipper.zone.basic_model.stats.2fold.txt clipper.control-zone.interaction_model.stats.2fold.txt clipper.treatment-zone.interaction_model.stats.2fold.txt clipper.zone.basic_model.stats.2fold.txt	0.451	0.111	0.235	0.612	8.614	7.7	5.954	6.697	0.642	9.378	4.923	6.318	0.784	0.123	0.324	0.353	10.525	6.529	8.698	8.513	15.07	4.928	5.988	8.791
c11160_g1_i2	Clipper - GLM								GO:0005847 mRNA cleavage and polyadenylation specificity factor complex (cellular_component) GO:0003677 DNA binding (molecular_function) GO:0004521 endoribonuclease activity (molecular_function) GO:0046872 metal ion binding (molecular_function) GO:0003723 RNA binding (molecular_function) GO:0000278 mitotic cell cycle (biological_process) GO:0006378 mRNA polyadenylation (biological_process) GO:190…	PF04146.10 YTH YT521-B-like domain E:8.3e-47 pos=214-349 PF04146.10 YTH YT521-B-like domain E:8.3e-47 pos=214-349 PF04146.10 YTH YT521-B-like domain E:8.3e-47 pos=214-349	C3H45_ORYSJ	C3H45_ORYSJ	13-608	58-665	87.09	0	RecName: Full=Zinc finger CCCH domain-containing protein 45;	Eukaryota; Viridiplantae; Streptophyta; Embryophyta; Tracheophyta; Spermatophyta; Magnoliophyta; Liliopsida; Poales; Poaceae; BEP clade; Ehrhartoideae; Oryzeae; Oryza	4	4	1	5.56514e-20	2.00763e-19	clipper.control-zone.interaction_model.stats.2fold.txt clipper.control-zone.interaction_model.stats.2fold.txt clipper.control-zone.interaction_model.stats.2fold.txt clipper.control-zone.interaction_model.stats.2fold.txt clipper.control-zone.interaction_model.stats.2fold.txt clipper.control-zone.interaction_model.stats.2fold.txt clipper.control-zone.interaction_model.stats.2fold.txt clipper.contro…	12.528	10.511	10.684	10.244	4.79	4.592	4.221	4.697	9.604	4.364	8.444	5.746	10.862	11.148	10.764	10.426	5.726	6.873	5.656	5.846	4.273	6.253	4.551	5.579
c11190_g1_i1	Clipper - GLM	16.3	1	o33-55i							Q0DPA4_ORYSJ	Q0DPA4_ORYSJ	799-404	1-132	91.67	5e-66	SubName: Full=Os03g0704000 protein {ECO:0000313|EMBL:BAF12934.2};	Eukaryota; Viridiplantae; Streptophyta; Embryophyta; Tracheophyta; Spermatophyta; Magnoliophyta; Liliopsida; Poales; Poaceae; BEP clade; Ehrhartoideae; Oryzeae; Oryza				2.20045e-15	5.87032e-15	clipper.control-zone.interaction_model.stats.2fold.txt clipper.control-zone.interaction_model.stats.2fold.txt clipper.treatment-zone.interaction_model.stats.2fold.txt clipper.treatment-zone.interaction_model.stats.2fold.txt clipper.zone.basic_model.stats.2fold.txt clipper.zone.basic_model.stats.2fold.txt clipper.control-zone.interaction_model.stats.2fold.txt clipper.treatment-zone.interaction_mod…	11.098	8.798	9.241	10.164	5.032	3.637	3.341	5.78	6.169	2.705	5.193	3.333	7.51	9.586	6.292	7.008	2.634	3.678	2.54	3.088	2.137	1.6	3.085	1.841
c11190_g2_i1	Clipper - GLM								GO:0009507 chloroplast (cellular_component) GO:0005840 ribosome (cellular_component) GO:0019843 rRNA binding (molecular_function) GO:0003735 structural constituent of ribosome (molecular_function) GO:0006412 translation (biological_process) GO:0003723 RNA binding (molecular_function) GO:0003735 structural constituent of ribosome (molecular_function) GO:0006412 translation (biological_process) GO:…	PF00416.17 Ribosomal_S13 Ribosomal protein S13/S18 E:1e-33 pos=88-192 PF00416.17 Ribosomal_S13 Ribosomal protein S13/S18 E:1e-33 pos=88-192 PF00416.17 Ribosomal_S13 Ribosomal protein S13/S18 E:1e-33 pos=88-192	RR13_SPIOL	RR13_SPIOL	51-194	8-144	59.06	3e-45	RecName: Full=30S ribosomal protein S13, chloroplastic;	Eukaryota; Viridiplantae; Streptophyta; Embryophyta; Tracheophyta; Spermatophyta; Magnoliophyta; eudicotyledons; Gunneridae; Pentapetalae; Caryophyllales; Amaranthaceae; Chenopodioideae; Anserineae; Spinacia	2	1	2	5.23484e-21	2.02184e-20	clipper.control-zone.interaction_model.stats.2fold.txt clipper.control-zone.interaction_model.stats.2fold.txt clipper.control-zone.interaction_model.stats.2fold.txt clipper.control-zone.interaction_model.stats.2fold.txt clipper.control-zone.interaction_model.stats.2fold.txt clipper.control-zone.interaction_model.stats.2fold.txt clipper.control-zone.interaction_model.stats.2fold.txt clipper.contro…	16.696	11.509	12.557	11.78	2.469	3.291	2.69	3.926	10.538	2.422	7.104	2.863	14.101	15.16	9.925	11.848	3.3	4.087	2.679	2.878	1.811	3.151	4.398	2.366
c11192_g1_i1	Clipper - GLM										M7ZF94_TRIUA	M7ZF94_TRIUA	3746-600	9-1052	93.87	0	SubName: Full=Pumilio-like protein 4 {ECO:0000313|EMBL:EMS58316.1};	Eukaryota; Viridiplantae; Streptophyta; Embryophyta; Tracheophyta; Spermatophyta; Magnoliophyta; Liliopsida; Poales; Poaceae; BEP clade; Pooideae; Triticeae; Triticum				1.30484e-37	1.81765e-36	clipper.control-zone.interaction_model.stats.2fold.txt clipper.treatment-zone.interaction_model.stats.2fold.txt clipper.zone.basic_model.stats.2fold.txt clipper.control-zone.interaction_model.stats.2fold.txt clipper.treatment-zone.interaction_model.stats.2fold.txt clipper.zone.basic_model.stats.2fold.txt	3.74	4.616	4.124	5.047	26.472	25.549	25.586	28.036	7.026	24.694	20.617	26.005	4.322	4.553	4.958	3.65	24.725	30.319	25.09	33.922	26.843	39.423	26.952	32.165
c11201_g1_i1	Clipper - GLM	148.16	7	i7-29o75-94i101-123o183-205i217-239o243-265i285-307o							M0UN70_HORVD	M0UN70_HORVD	504-1466	23-343	49.71	9e-96	SubName: Full=Uncharacterized protein {ECO:0000313|EnsemblPlants:MLOC_12477.2};	Eukaryota; Viridiplantae; Streptophyta; Embryophyta; Tracheophyta; Spermatophyta; Magnoliophyta; Liliopsida; Poales; Poaceae; BEP clade; Pooideae; Triticeae; Hordeum				8.32032e-21	3.16652e-20	clipper.control-zone.interaction_model.stats.2fold.txt clipper.control-zone.interaction_model.stats.2fold.txt clipper.treatment-zone.interaction_model.stats.2fold.txt clipper.treatment-zone.interaction_model.stats.2fold.txt clipper.zone.basic_model.stats.2fold.txt clipper.zone.basic_model.stats.2fold.txt clipper.control-zone.interaction_model.stats.2fold.txt clipper.treatment-zone.interaction_mod…	1.54	1.804	1.197	1.023	14.35	9.305	18.991	10.675	2.52	3.544	5.027	1.436	1.857	1.297	1.869	1.805	10.546	11.218	22.102	13.637	0.862	2.012	1.581	2.246
c11201_g1_i2	Clipper - GLM	152.17	7	i7-29o75-94i101-123o159-181i193-215o219-241i261-283o							M0UN70_HORVD	M0UN70_HORVD	504-1394	23-343	53.42	3e-101	SubName: Full=Uncharacterized protein {ECO:0000313|EnsemblPlants:MLOC_12477.2};	Eukaryota; Viridiplantae; Streptophyta; Embryophyta; Tracheophyta; Spermatophyta; Magnoliophyta; Liliopsida; Poales; Poaceae; BEP clade; Pooideae; Triticeae; Hordeum				0.00227194	0.036496	clipper.Z3-treatment.interaction_model.stats.2fold.txt clipper.Z3-treatment.interaction_model.stats.2fold.txt clipper.control-zone.interaction_model.stats.2fold.txt clipper.control-zone.interaction_model.stats.2fold.txt clipper.treatment-zone.interaction_model.stats.2fold.txt clipper.treatment-zone.interaction_model.stats.2fold.txt clipper.zone.basic_model.stats.2fold.txt clipper.zone.basic_model…	1.573	2.257	1.525	1.816	18.11	11.875	23.5	13.164	3.133	4.515	7.385	1.662	2.146	1.94	2.097	1.563	12.69	14.746	26.147	16.936	1.125	2.788	1.658	2.265
c11204_g1_i1	Clipper - GLM										M0WPB2_HORVD	M0WPB2_HORVD	3-2846	512-1459	99.79	0	SubName: Full=Uncharacterized protein {ECO:0000313|EnsemblPlants:MLOC_53405.2};	Eukaryota; Viridiplantae; Streptophyta; Embryophyta; Tracheophyta; Spermatophyta; Magnoliophyta; Liliopsida; Poales; Poaceae; BEP clade; Pooideae; Triticeae; Hordeum				0.00160597	0.00201481	clipper.control-zone.interaction_model.stats.2fold.txt clipper.zone.basic_model.stats.2fold.txt clipper.control-zone.interaction_model.stats.2fold.txt clipper.zone.basic_model.stats.2fold.txt	5.323	10.118	7.726	7.435	2.815	3.799	5.169	3.52	11.599	3.723	7.966	4.995	5.313	6.033	12.299	7.633	4.497	5.786	3.767	5.184	3.104	7.343	1.399	3.995
c11213_g1_i1	Clipper - GLM								GO:0005576 extracellular region (cellular_component) GO:0020037 heme binding (molecular_function) GO:0046872 metal ion binding (molecular_function) GO:0004601 peroxidase activity (molecular_function) GO:0042744 hydrogen peroxide catabolic process (biological_process) GO:0005576 extracellular region (cellular_component) GO:0020037 heme binding (molecular_function) GO:0046872 metal ion binding (mol…		PER56_ARATH	PER56_ARATH	96-144	31-79	51.02	1e-07	RecName: Full=Peroxidase 56;	Eukaryota; Viridiplantae; Streptophyta; Embryophyta; Tracheophyta; Spermatophyta; Magnoliophyta; eudicotyledons; Gunneridae; Pentapetalae; rosids; malvids; Brassicales; Brassicaceae; Camelineae; Arabidopsis	3	1	1	4.95591e-12	1.07078e-11	clipper.control-zone.interaction_model.stats.2fold.txt clipper.control-zone.interaction_model.stats.2fold.txt clipper.control-zone.interaction_model.stats.2fold.txt clipper.control-zone.interaction_model.stats.2fold.txt clipper.control-zone.interaction_model.stats.2fold.txt clipper.control-zone.interaction_model.stats.2fold.txt clipper.control-zone.interaction_model.stats.2fold.txt clipper.treatm…	6.544	8.556	6.017	9.171	51.894	46.11	73.485	42.033	13.448	31.235	49.751	13.247	9.717	7.697	8.113	8.954	54.426	61.284	94.087	64.033	14.402	23.619	6.295	28.62
c11213_g1_i2	Clipper - GLM								GO:0005576 extracellular region (cellular_component) GO:0020037 heme binding (molecular_function) GO:0046872 metal ion binding (molecular_function) GO:0004601 peroxidase activity (molecular_function) GO:0042744 hydrogen peroxide catabolic process (biological_process) GO:0004601 peroxidase activity (molecular_function) GO:0020037 heme binding (molecular_function) GO:0006979 response to oxidative s…	PF00141.18 peroxidase Peroxidase E:9.7e-45 pos=113-262 PF00141.18 peroxidase Peroxidase E:9.7e-45 pos=113-262 PF00141.18 peroxidase Peroxidase E:9.7e-45 pos=113-262	PER7_ARATH	PER7_ARATH	93-262	46-215	53.8	4e-53	RecName: Full=Peroxidase 7;	Eukaryota; Viridiplantae; Streptophyta; Embryophyta; Tracheophyta; Spermatophyta; Magnoliophyta; eudicotyledons; Gunneridae; Pentapetalae; rosids; malvids; Brassicales; Brassicaceae; Camelineae; Arabidopsis	3	1	1	9.01153e-13	2.04509e-12	clipper.control-zone.interaction_model.stats.2fold.txt clipper.control-zone.interaction_model.stats.2fold.txt clipper.control-zone.interaction_model.stats.2fold.txt clipper.control-zone.interaction_model.stats.2fold.txt clipper.control-zone.interaction_model.stats.2fold.txt clipper.control-zone.interaction_model.stats.2fold.txt clipper.control-zone.interaction_model.stats.2fold.txt clipper.contro…	9.987	12.033	9.139	10.716	68.05	62.313	111.228	57.259	18.771	39.096	68.508	22.616	14.194	10.413	12.509	15.267	83.388	101.068	153.584	102.678	21.251	39.993	10.817	46.13
c11220_g1_i1	Clipper - GLM										I1J0C9_BRADI	I1J0C9_BRADI	2051-537	1-505	90.3	0	SubName: Full=Uncharacterized protein {ECO:0000313|EnsemblPlants:BRADI5G17710.1};	Eukaryota; Viridiplantae; Streptophyta; Embryophyta; Tracheophyta; Spermatophyta; Magnoliophyta; Liliopsida; Poales; Poaceae; BEP clade; Pooideae; Brachypodieae; Brachypodium				9.83424e-13	2.22601e-12	clipper.control-zone.interaction_model.stats.2fold.txt clipper.treatment-zone.interaction_model.stats.2fold.txt clipper.zone.basic_model.stats.2fold.txt clipper.control-zone.interaction_model.stats.2fold.txt clipper.treatment-zone.interaction_model.stats.2fold.txt clipper.zone.basic_model.stats.2fold.txt	7.369	8.496	8.607	8.218	4.507	4.957	3.867	4.374	7.843	5.542	5.37	6.525	8.098	8.861	9.525	8.016	5.455	4.818	4.408	4.402	6.445	5.586	7.914	6.26
c11220_g1_i2	Clipper - GLM	22.75	1	i29-51o					GO:0005768 endosome (cellular_component) GO:0005794 Golgi apparatus (cellular_component) GO:0000139 Golgi membrane (cellular_component) GO:0016021 integral component of membrane (cellular_component) GO:0005802 trans-Golgi network (cellular_component) GO:0005768 endosome (cellular_component) GO:0005794 Golgi apparatus (cellular_component) GO:0000139 Golgi membrane (cellular_component) GO:0016021 i…	PF10250.4 O-FucT GDP-fucose protein O-fucosyltransferase E:1.8e-49 pos=111-304 PF10250.4 O-FucT GDP-fucose protein O-fucosyltransferase E:1.8e-49 pos=111-304 PF10250.4 O-FucT GDP-fucose protein O-fucosyltransferase E:1.8e-49 pos=111-304	Y1491_ARATH	Y1491_ARATH	99-303	84-290	44.71	6e-48	RecName: Full=Uncharacterized protein At1g04910;	Eukaryota; Viridiplantae; Streptophyta; Embryophyta; Tracheophyta; Spermatophyta; Magnoliophyta; eudicotyledons; Gunneridae; Pentapetalae; rosids; malvids; Brassicales; Brassicaceae; Camelineae; Arabidopsis			5	8.87557e-07	1.38014e-06	clipper.control-zone.interaction_model.stats.2fold.txt clipper.control-zone.interaction_model.stats.2fold.txt clipper.control-zone.interaction_model.stats.2fold.txt clipper.control-zone.interaction_model.stats.2fold.txt clipper.control-zone.interaction_model.stats.2fold.txt clipper.control-zone.interaction_model.stats.2fold.txt clipper.control-zone.interaction_model.stats.2fold.txt clipper.contro…	2.849	3.608	2.548	3.331	1.408	2.377	1.331	1.531	3.445	1.97	2.275	1.699	2.888	2.981	4.443	2.904	1.791	1.269	1.398	1.875	1.811	2.415	1.935	2.559
c11223_g1_i1	Clipper - GLM								GO:0016787 hydrolase activity (molecular_function) GO:0006952 defense response (biological_process) GO:0016042 lipid catabolic process (biological_process) GO:0016787 hydrolase activity (molecular_function) GO:0006952 defense response (biological_process) GO:0016042 lipid catabolic process (biological_process) GO:0016787 hydrolase activity (molecular_function) GO:0006952 defense response (biologi…		F2D3Z8_HORVD	F2D3Z8_HORVD	1144-389	192-443	97.22	4e-108	RecName: Full=Patatin {ECO:0000256|RuleBase:RU361262};	Eukaryota; Viridiplantae; Streptophyta; Embryophyta; Tracheophyta; Spermatophyta; Magnoliophyta; Liliopsida; Poales; Poaceae; BEP clade; Pooideae; Triticeae; Hordeum	1	2		2.25024e-12	4.97743e-12	clipper.control-zone.interaction_model.stats.2fold.txt clipper.control-zone.interaction_model.stats.2fold.txt clipper.control-zone.interaction_model.stats.2fold.txt clipper.control-zone.interaction_model.stats.2fold.txt clipper.treatment-zone.interaction_model.stats.2fold.txt clipper.treatment-zone.interaction_model.stats.2fold.txt clipper.treatment-zone.interaction_model.stats.2fold.txt clipper.…	3.817	4.122	3.582	4.605	10.158	10.453	12.023	9.696	4.603	2.281	3.22	0.976	3.61	4.604	2.917	3.307	14.939	9.486	12.892	11.481	0.73	0.294	2.242	1.123
c11225_g1_i1	Clipper - GLM	36.37	2	i63-84o88-110i					GO:0048046 apoplast (cellular_component) GO:0016021 integral component of membrane (cellular_component) GO:0000325 plant-type vacuole (cellular_component) GO:0009506 plasmodesma (cellular_component) GO:0005774 vacuolar membrane (cellular_component) GO:0005773 vacuole (cellular_component) GO:0005524 ATP binding (molecular_function) GO:0042626 ATPase activity, coupled to transmembrane movement of s…	PF00664.18 ABC_membrane ABC transporter transmembrane region E:2.6e-08 pos=7-97 PF00664.18 ABC_membrane ABC transporter transmembrane region E:2.6e-08 pos=7-97 PF00664.18 ABC_membrane ABC transporter transmembrane region E:2.6e-08 pos=7-97	AB3C_ARATH	AB3C_ARATH	1-181	1118-1298	60.77	9e-77	RecName: Full=ABC transporter C family member 3;	Eukaryota; Viridiplantae; Streptophyta; Embryophyta; Tracheophyta; Spermatophyta; Magnoliophyta; eudicotyledons; Gunneridae; Pentapetalae; rosids; malvids; Brassicales; Brassicaceae; Camelineae; Arabidopsis	5	2	6	5.14107e-13	1.18367e-12	clipper.control-zone.interaction_model.stats.2fold.txt clipper.control-zone.interaction_model.stats.2fold.txt clipper.control-zone.interaction_model.stats.2fold.txt clipper.control-zone.interaction_model.stats.2fold.txt clipper.control-zone.interaction_model.stats.2fold.txt clipper.control-zone.interaction_model.stats.2fold.txt clipper.control-zone.interaction_model.stats.2fold.txt clipper.contro…	0.286	0.504	0.215	0.14	1.786	4.216	1.082	1.198	0.477	6.221	4.227	7.999	0.815	0.398	0.563	0.182	1.426	1.538	1.505	1.293	9.531	4.506	3.976	8.285
c11225_g1_i2	Clipper - GLM	77.74	4	i19-41o45-67i138-159o163-185i					GO:0048046 apoplast (cellular_component) GO:0016021 integral component of membrane (cellular_component) GO:0000325 plant-type vacuole (cellular_component) GO:0009506 plasmodesma (cellular_component) GO:0005774 vacuolar membrane (cellular_component) GO:0005773 vacuole (cellular_component) GO:0005524 ATP binding (molecular_function) GO:0042626 ATPase activity, coupled to transmembrane movement of s…	PF00664.18 ABC_membrane ABC transporter transmembrane region E:8.9e-21 pos=1-172 PF00664.18 ABC_membrane ABC transporter transmembrane region E:8.9e-21 pos=1-172 PF00664.18 ABC_membrane ABC transporter transmembrane region E:8.9e-21 pos=1-172	AB3C_ARATH	AB3C_ARATH	1-256	1043-1298	61.33	6e-109	RecName: Full=ABC transporter C family member 3;	Eukaryota; Viridiplantae; Streptophyta; Embryophyta; Tracheophyta; Spermatophyta; Magnoliophyta; eudicotyledons; Gunneridae; Pentapetalae; rosids; malvids; Brassicales; Brassicaceae; Camelineae; Arabidopsis	5	2	6	1.19874e-17	3.69667e-17	clipper.control-zone.interaction_model.stats.2fold.txt clipper.control-zone.interaction_model.stats.2fold.txt clipper.control-zone.interaction_model.stats.2fold.txt clipper.control-zone.interaction_model.stats.2fold.txt clipper.control-zone.interaction_model.stats.2fold.txt clipper.control-zone.interaction_model.stats.2fold.txt clipper.control-zone.interaction_model.stats.2fold.txt clipper.contro…	0.55	0.282	0.287	0.411	2.006	7.009	1.608	1.979	1.343	9.963	6.897	15.979	0.722	0.623	0.315	0.615	2.905	3.13	1.825	2.316	16.029	7.431	6.927	15.134
c11230_g1_i1	Clipper - GLM	259.29	12	i114-136o156-178i191-210o220-242i262-284o288-310i390-408o423-445i452-474o484-506i518-540o573-592i						PF06813.8 Nodulin-like E:4.3e-66 pos=56-307 PF06813.8 Nodulin-like E:4.3e-66 pos=56-307 PF06813.8 Nodulin-like E:4.3e-66 pos=56-307	F2CRK5_HORVD	F2CRK5_HORVD	159-1847	19-581	99.82	0	SubName: Full=Predicted protein {ECO:0000313|EMBL:BAJ85476.1};	Eukaryota; Viridiplantae; Streptophyta; Embryophyta; Tracheophyta; Spermatophyta; Magnoliophyta; Liliopsida; Poales; Poaceae; BEP clade; Pooideae; Triticeae; Hordeum				3.6294e-10	6.98473e-10	clipper.control-zone.interaction_model.stats.2fold.txt clipper.control-zone.interaction_model.stats.2fold.txt clipper.control-zone.interaction_model.stats.2fold.txt clipper.treatment-zone.interaction_model.stats.2fold.txt clipper.treatment-zone.interaction_model.stats.2fold.txt clipper.treatment-zone.interaction_model.stats.2fold.txt clipper.zone.basic_model.stats.2fold.txt clipper.zone.basic_mod…	0.517	0.716	0.481	0.793	2.931	5.587	2.939	2.697	0.924	1.706	1.433	1.605	0.65	0.572	0.553	0.494	1.999	2.549	3.095	2.898	1.064	2.65	1.84	5.256
c11230_g1_i2	Clipper - GLM	120.01	5	o97-119i131-150o160-182i189-211o280-299i							F2CRK5_HORVD	F2CRK5_HORVD	330-1706	123-581	99.78	0	SubName: Full=Predicted protein {ECO:0000313|EMBL:BAJ85476.1};	Eukaryota; Viridiplantae; Streptophyta; Embryophyta; Tracheophyta; Spermatophyta; Magnoliophyta; Liliopsida; Poales; Poaceae; BEP clade; Pooideae; Triticeae; Hordeum				6.72529e-11	1.35376e-10	clipper.control-zone.interaction_model.stats.2fold.txt clipper.control-zone.interaction_model.stats.2fold.txt clipper.treatment-zone.interaction_model.stats.2fold.txt clipper.treatment-zone.interaction_model.stats.2fold.txt clipper.zone.basic_model.stats.2fold.txt clipper.zone.basic_model.stats.2fold.txt clipper.control-zone.interaction_model.stats.2fold.txt clipper.treatment-zone.interaction_mod…	0.638	0.574	0.461	0.482	2.973	5.435	2.853	2.177	0.71	1.536	1.921	1.408	0.97	0.796	0.61	0.585	2.051	2.495	3.34	2.507	1.187	2.189	1.753	5.008
c11250_g1_i1	Clipper - GLM										M0X1J7_HORVD	M0X1J7_HORVD	540-1	1-180	100	4e-119	SubName: Full=Uncharacterized protein {ECO:0000313|EnsemblPlants:MLOC_56270.1, ECO:0000313|EnsemblPlants:MLOC_56270.2};	Eukaryota; Viridiplantae; Streptophyta; Embryophyta; Tracheophyta; Spermatophyta; Magnoliophyta; Liliopsida; Poales; Poaceae; BEP clade; Pooideae; Triticeae; Hordeum				1.22681e-09	2.28683e-09	clipper.control-zone.interaction_model.stats.2fold.txt clipper.treatment-zone.interaction_model.stats.2fold.txt clipper.zone.basic_model.stats.2fold.txt clipper.control-zone.interaction_model.stats.2fold.txt clipper.treatment-zone.interaction_model.stats.2fold.txt clipper.zone.basic_model.stats.2fold.txt	11.043	9.796	9.026	10.154	2.742	3.119	4.738	3.135	11.074	5.665	7.665	4.234	11.698	9.27	11.136	11.213	4.851	5.862	3.831	4.602	4.264	9.817	3.382	9.233
c11250_g1_i2	Clipper - GLM								GO:0016768 spermine synthase activity (molecular_function) GO:0006597 spermine biosynthetic process (biological_process) GO:0003824 catalytic activity (molecular_function) GO:0016768 spermine synthase activity (molecular_function) GO:0006597 spermine biosynthetic process (biological_process) GO:0003824 catalytic activity (molecular_function) GO:0016768 spermine synthase activity (molecular_functi…	PF01564.12 Spermine_synth Spermine/spermidine synthase E:8.7e-45 pos=54-180 PF01564.12 Spermine_synth Spermine/spermidine synthase E:8.7e-45 pos=54-180 PF01564.12 Spermine_synth Spermine/spermidine synthase E:8.7e-45 pos=54-180	SPSY_ARATH	SPSY_ARATH	4-180	3-182	69.44	2e-71	RecName: Full=Spermine synthase;	Eukaryota; Viridiplantae; Streptophyta; Embryophyta; Tracheophyta; Spermatophyta; Magnoliophyta; eudicotyledons; Gunneridae; Pentapetalae; rosids; malvids; Brassicales; Brassicaceae; Camelineae; Arabidopsis	1	1		9.03522e-12	1.92075e-11	clipper.control-zone.interaction_model.stats.2fold.txt clipper.control-zone.interaction_model.stats.2fold.txt clipper.control-zone.interaction_model.stats.2fold.txt clipper.control-zone.interaction_model.stats.2fold.txt clipper.control-zone.interaction_model.stats.2fold.txt clipper.control-zone.interaction_model.stats.2fold.txt clipper.treatment-zone.interaction_model.stats.2fold.txt clipper.trea…	7.721	6.42	6.007	7.375	2.164	2.895	2.642	2.416	7.162	3.563	5.619	4.929	7.066	6.197	9.21	7.341	3.706	4.872	3.084	3.289	4.062	6.302	2.731	4.686
c11255_g1_i1	Clipper - GLM	43.69	2	i7-29o39-61i																		1.08199e-22	4.68265e-22	clipper.control-zone.interaction_model.stats.2fold.txt clipper.control-zone.interaction_model.stats.2fold.txt clipper.treatment-zone.interaction_model.stats.2fold.txt clipper.treatment-zone.interaction_model.stats.2fold.txt clipper.zone.basic_model.stats.2fold.txt clipper.zone.basic_model.stats.2fold.txt	87.638	93.624	66.376	85.487	538.718	418.902	464.393	468.174	92.763	84.017	102.119	35.91	90.757	110.112	66.958	76.303	314.377	387.893	487.05	368.527	31.767	20.134	74.091	29.707
c11258_g1_i1	Clipper - GLM										M0XVW5_HORVD	M0XVW5_HORVD	366-235	377-420	100	5e-21	SubName: Full=Uncharacterized protein {ECO:0000313|EnsemblPlants:MLOC_63543.1};	Eukaryota; Viridiplantae; Streptophyta; Embryophyta; Tracheophyta; Spermatophyta; Magnoliophyta; Liliopsida; Poales; Poaceae; BEP clade; Pooideae; Triticeae; Hordeum				1.26095e-08	2.20172e-08	clipper.control-zone.interaction_model.stats.2fold.txt clipper.treatment-zone.interaction_model.stats.2fold.txt clipper.zone.basic_model.stats.2fold.txt	0.583	2.247	2.456	1.304	17.406	12.16	10.367	12.549	2.52	14.647	11.01	15.603	1.516	0.99	1.535	0.282	6.59	6.851	10.843	4.282	25.393	4.869	12.36	14.26
c11270_g1_i2	Clipper - GLM	19.41	1	i69-87o							I1IP47_BRADI	I1IP47_BRADI	68-919	188-470	83.8	2e-133	SubName: Full=Uncharacterized protein {ECO:0000313|EnsemblPlants:BRADI4G27327.1};	Eukaryota; Viridiplantae; Streptophyta; Embryophyta; Tracheophyta; Spermatophyta; Magnoliophyta; Liliopsida; Poales; Poaceae; BEP clade; Pooideae; Brachypodieae; Brachypodium				3.60112e-15	9.46475e-15	clipper.control-zone.interaction_model.stats.2fold.txt clipper.control-zone.interaction_model.stats.2fold.txt clipper.treatment-zone.interaction_model.stats.2fold.txt clipper.treatment-zone.interaction_model.stats.2fold.txt clipper.zone.basic_model.stats.2fold.txt clipper.zone.basic_model.stats.2fold.txt clipper.control-zone.interaction_model.stats.2fold.txt clipper.treatment-zone.interaction_mod…	4.773	3.366	4.748	4.124	0.2	0.193	0.249	0.385	3.27	1.31	2.576	1.737	4.982	4.165	3.423	3.791	0.677	0.946	0.075	0.13	0.308	1.512	2.261	0.405
c11272_g1_i1	Clipper - GLM	55.1	2	i7-29o44-66i					GO:0016021 integral component of membrane (cellular_component) GO:0016021 integral component of membrane (cellular_component) GO:0016021 integral component of membrane (cellular_component)	PF03134.14 TB2_DP1_HVA22 TB2/DP1, HVA22 family E:2.7e-31 pos=13-99 PF03134.14 TB2_DP1_HVA22 TB2/DP1, HVA22 family E:2.7e-31 pos=13-99 PF03134.14 TB2_DP1_HVA22 TB2/DP1, HVA22 family E:2.7e-31 pos=13-99	HVA22_HORVU	HVA22_HORVU	1-130	1-130	100	8e-92	RecName: Full=Protein HVA22;	Eukaryota; Viridiplantae; Streptophyta; Embryophyta; Tracheophyta; Spermatophyta; Magnoliophyta; Liliopsida; Poales; Poaceae; BEP clade; Pooideae; Triticeae; Hordeum			1	6.56942e-10	1.24383e-09	clipper.control-zone.interaction_model.stats.2fold.txt clipper.control-zone.interaction_model.stats.2fold.txt clipper.control-zone.interaction_model.stats.2fold.txt clipper.control-zone.interaction_model.stats.2fold.txt clipper.treatment-zone.interaction_model.stats.2fold.txt clipper.treatment-zone.interaction_model.stats.2fold.txt clipper.treatment-zone.interaction_model.stats.2fold.txt clipper.…	1.595	0.836	1.494	1.435	5.021	7.822	3.044	4.374	1.936	12.225	8.34	17.086	1.238	1.205	1.077	0.716	4.664	1.538	2.444	1.955	20.478	9.817	25.524	53.025
c11272_g1_i2	Clipper - GLM	55.08	2	i7-29o44-66i					GO:0016021 integral component of membrane (cellular_component)	PF03134.14 TB2_DP1_HVA22 TB2/DP1, HVA22 family E:2.4e-31 pos=13-99	HVA22_HORVU	HVA22_HORVU	1-125	1-130	96.15	8e-86	RecName: Full=Protein HVA22;	Eukaryota; Viridiplantae; Streptophyta; Embryophyta; Tracheophyta; Spermatophyta; Magnoliophyta; Liliopsida; Poales; Poaceae; BEP clade; Pooideae; Triticeae; Hordeum			1	2.10026e-05	2.98487e-05	clipper.control-zone.interaction_model.stats.2fold.txt clipper.control-zone.interaction_model.stats.2fold.txt clipper.control-zone.interaction_model.stats.2fold.txt clipper.control-zone.interaction_model.stats.2fold.txt clipper.control-zone.interaction_model.stats.2fold.txt clipper.control-zone.interaction_model.stats.2fold.txt	1.804	0.917	1.003	0.833	3.204	4.429	1.063	2.864	1.246	6.673	4.196	10.74	0.897	0.725	1.096	1.462	2.852	1.323	0.811	1.183	12.23	5.478	15.665	37.578
c11302_g1_i1	Clipper - GLM										F2E4R4_HORVD	F2E4R4_HORVD	64-2340	1-759	99.87	0	RecName: Full=Long-chain-alcohol oxidase {ECO:0000256|PIRNR:PIRNR028937};	Eukaryota; Viridiplantae; Streptophyta; Embryophyta; Tracheophyta; Spermatophyta; Magnoliophyta; Liliopsida; Poales; Poaceae; BEP clade; Pooideae; Triticeae; Hordeum				0.000141731	0.00538386	clipper.Z3-treatment.interaction_model.stats.2fold.txt clipper.control-zone.interaction_model.stats.2fold.txt clipper.treatment-zone.interaction_model.stats.2fold.txt clipper.treatment.basic_model.stats.2fold.txt clipper.zone.basic_model.stats.2fold.txt clipper.Z3-treatment.interaction_model.stats.2fold.txt clipper.control-zone.interaction_model.stats.2fold.txt clipper.treatment-zone.interaction_…	0	0.071	0.031	0.03	0.431	0.457	0.201	0.292	0.214	1.159	0.966	1.803	0.062	0.061	0.095	0.04	0.999	0.398	0.427	1.003	4.001	2.425	2.711	4.511
c11302_g1_i2	Clipper - GLM										F2DZG1_HORVD	F2DZG1_HORVD	229-2010	1-594	99.66	0	RecName: Full=Long-chain-alcohol oxidase {ECO:0000256|PIRNR:PIRNR028937};	Eukaryota; Viridiplantae; Streptophyta; Embryophyta; Tracheophyta; Spermatophyta; Magnoliophyta; Liliopsida; Poales; Poaceae; BEP clade; Pooideae; Triticeae; Hordeum				0.000375782	0.0105296	clipper.Z3-treatment.interaction_model.stats.2fold.txt clipper.control-zone.interaction_model.stats.2fold.txt clipper.treatment-zone.interaction_model.stats.2fold.txt clipper.treatment.basic_model.stats.2fold.txt clipper.zone.basic_model.stats.2fold.txt clipper.Z3-treatment.interaction_model.stats.2fold.txt clipper.control-zone.interaction_model.stats.2fold.txt clipper.treatment-zone.interaction_…	0.055	0.02	0	0.02	0.389	0.376	0.258	0.323	0.136	1.517	0.727	1.54	0.134	0.112	0.019	0.151	0.802	0.409	0.299	0.501	3.262	2.15	2.644	4.483
c11312_g1_i1	Clipper - GLM	43.86	2	o10-32i39-58o							F2DFT3_HORVD	F2DFT3_HORVD	88-723	1-212	98.58	1e-72	SubName: Full=Predicted protein {ECO:0000313|EMBL:BAJ93954.1};	Eukaryota; Viridiplantae; Streptophyta; Embryophyta; Tracheophyta; Spermatophyta; Magnoliophyta; Liliopsida; Poales; Poaceae; BEP clade; Pooideae; Triticeae; Hordeum				1.58891e-33	1.58347e-32	clipper.control-zone.interaction_model.stats.2fold.txt clipper.control-zone.interaction_model.stats.2fold.txt clipper.treatment-zone.interaction_model.stats.2fold.txt clipper.treatment-zone.interaction_model.stats.2fold.txt clipper.zone.basic_model.stats.2fold.txt clipper.zone.basic_model.stats.2fold.txt clipper.control-zone.interaction_model.stats.2fold.txt clipper.treatment-zone.interaction_mod…	0.066	0	0.051	0.251	10.978	11.774	5.437	8.196	0.973	23.017	6.824	18.504	0.464	0.337	0.114	0.131	11.483	8.508	10.128	7.921	33.807	9.944	15.914	18.724
c11316_g1_i1	Clipper - GLM										W5HMQ7_WHEAT	W5HMQ7_WHEAT	109-321	1-71	92.96	5e-40	SubName: Full=Uncharacterized protein {ECO:0000313|EnsemblPlants:Traes_7BL_63DDAD797.1};	Eukaryota; Viridiplantae; Streptophyta; Embryophyta; Tracheophyta; Spermatophyta; Magnoliophyta; Liliopsida; Poales; Poaceae; BEP clade; Pooideae; Triticeae; Triticum				1.31216e-05	1.88894e-05	clipper.control-zone.interaction_model.stats.2fold.txt clipper.treatment-zone.interaction_model.stats.2fold.txt clipper.zone.basic_model.stats.2fold.txt clipper.control-zone.interaction_model.stats.2fold.txt clipper.treatment-zone.interaction_model.stats.2fold.txt clipper.zone.basic_model.stats.2fold.txt	24.461	51.458	30.64	22.907	7.364	14.222	23.519	6.509	44.362	0.311	15.341	0.282	59.624	57.761	63.468	58.041	23.871	22.844	28.548	15.692	0	1.021	1.696	1.528
c11322_g1_i1	Clipper - GLM								GO:0005789 endoplasmic reticulum membrane (cellular_component) GO:0016021 integral component of membrane (cellular_component) GO:0016711 flavonoid 3'-monooxygenase activity (molecular_function) GO:0020037 heme binding (molecular_function) GO:0005506 iron ion binding (molecular_function) GO:0009813 flavonoid biosynthetic process (biological_process) GO:0009733 response to auxin (biological_process…	PF00067.17 p450 Cytochrome P450 E:1.1e-62 pos=1-371 PF00067.17 p450 Cytochrome P450 E:1.1e-62 pos=1-371 PF00067.17 p450 Cytochrome P450 E:1.1e-62 pos=1-371	F3PH_ARATH	F3PH_ARATH	1-371	39-389	40.86	6e-91	RecName: Full=Flavonoid 3'-monooxygenase;	Eukaryota; Viridiplantae; Streptophyta; Embryophyta; Tracheophyta; Spermatophyta; Magnoliophyta; eudicotyledons; Gunneridae; Pentapetalae; rosids; malvids; Brassicales; Brassicaceae; Camelineae; Arabidopsis	3	2	2	3.37616e-11	6.92446e-11	clipper.control-zone.interaction_model.stats.2fold.txt clipper.control-zone.interaction_model.stats.2fold.txt clipper.control-zone.interaction_model.stats.2fold.txt clipper.control-zone.interaction_model.stats.2fold.txt clipper.control-zone.interaction_model.stats.2fold.txt clipper.control-zone.interaction_model.stats.2fold.txt clipper.control-zone.interaction_model.stats.2fold.txt clipper.contro…	0	0	0.041	0	1.114	1.89	0.335	0.552	0.146	3.299	1.496	1.878	0	0	0	0	1.301	0.559	0.822	1.304	9.153	3.298	1.322	12.998
c11347_g1_i1	Clipper - GLM								GO:0005737 cytoplasm (cellular_component) GO:0070062 extracellular vesicular exosome (cellular_component) GO:0031965 nuclear membrane (cellular_component) GO:0008242 omega peptidase activity (molecular_function) GO:0044822 poly(A) RNA binding (molecular_function) GO:0004252 serine-type endopeptidase activity (molecular_function) GO:0050435 beta-amyloid metabolic process (biological_process) GO:00…	PF07676.7 PD40 WD40-like Beta Propeller Repeat E:0.00063 pos=321-340 PF12695.2 Abhydrolase_5 Alpha/beta hydrolase family E:2.1e-12 pos=539-741 PF12697.2 Abhydrolase_6 Alpha/beta hydrolase family E:1.4e-13 pos=540-743 PF07859.8 Abhydrolase_3 alpha/beta hydrolase fold E:1.6e-07 pos=542-748 PF00326.16 Peptidase_S9 Prolyl oligopeptidase family E:1.3e-35 pos=555-749 PF07676.7 PD40 WD40-like Beta Prope…	APEH_MOUSE	APEH_MOUSE	94-751	86-711	34.17	3e-99	RecName: Full=Acylamino-acid-releasing enzyme;	Eukaryota; Metazoa; Chordata; Craniata; Vertebrata; Euteleostomi; Mammalia; Eutheria; Euarchontoglires; Glires; Rodentia; Sciurognathi; Muroidea; Muridae; Murinae; Mus; Mus	3	1	3	1.8053e-12	4.02091e-12	clipper.control-zone.interaction_model.stats.2fold.txt clipper.control-zone.interaction_model.stats.2fold.txt clipper.control-zone.interaction_model.stats.2fold.txt clipper.control-zone.interaction_model.stats.2fold.txt clipper.control-zone.interaction_model.stats.2fold.txt clipper.control-zone.interaction_model.stats.2fold.txt clipper.control-zone.interaction_model.stats.2fold.txt clipper.contro…	4.575	5.311	5.127	4.997	13.078	12.302	15.382	13.383	6.247	16.57	15.704	18.786	5.313	5.033	6.102	4.679	14.596	15.585	13.031	18.34	14.235	27.31	14.314	20.639
c11347_g1_i2	Clipper - GLM								GO:0005737 cytoplasm (cellular_component) GO:0070062 extracellular vesicular exosome (cellular_component) GO:0031965 nuclear membrane (cellular_component) GO:0008242 omega peptidase activity (molecular_function) GO:0044822 poly(A) RNA binding (molecular_function) GO:0004252 serine-type endopeptidase activity (molecular_function) GO:0050435 beta-amyloid metabolic process (biological_process) GO:00…	PF07676.7 PD40 WD40-like Beta Propeller Repeat E:0.00065 pos=321-340 PF12695.2 Abhydrolase_5 Alpha/beta hydrolase family E:2.1e-12 pos=539-741 PF12697.2 Abhydrolase_6 Alpha/beta hydrolase family E:1.4e-13 pos=540-743 PF07859.8 Abhydrolase_3 alpha/beta hydrolase fold E:1.7e-07 pos=542-748 PF00326.16 Peptidase_S9 Prolyl oligopeptidase family E:2.1e-38 pos=555-771 PF01738.13 DLH Dienelactone hydrola…	APEH_MOUSE	APEH_MOUSE	94-770	86-730	34.1	5e-103	RecName: Full=Acylamino-acid-releasing enzyme;	Eukaryota; Metazoa; Chordata; Craniata; Vertebrata; Euteleostomi; Mammalia; Eutheria; Euarchontoglires; Glires; Rodentia; Sciurognathi; Muroidea; Muridae; Murinae; Mus; Mus	3	1	3	4.94666e-14	1.21022e-13	clipper.control-zone.interaction_model.stats.2fold.txt clipper.control-zone.interaction_model.stats.2fold.txt clipper.control-zone.interaction_model.stats.2fold.txt clipper.control-zone.interaction_model.stats.2fold.txt clipper.control-zone.interaction_model.stats.2fold.txt clipper.control-zone.interaction_model.stats.2fold.txt clipper.control-zone.interaction_model.stats.2fold.txt clipper.contro…	5.356	5.603	5.598	6.381	14.297	14.943	18.063	15.549	7.288	19.199	17.823	21.396	5.756	5.809	6.512	5.032	16.074	18.005	16.905	20.245	16.758	30.657	17.917	22.729
c11369_g1_i1	Clipper - GLM																					2.23788e-09	4.1002e-09	clipper.control-zone.interaction_model.stats.2fold.txt clipper.control-zone.interaction_model.stats.2fold.txt clipper.treatment-zone.interaction_model.stats.2fold.txt clipper.treatment-zone.interaction_model.stats.2fold.txt clipper.zone.basic_model.stats.2fold.txt clipper.zone.basic_model.stats.2fold.txt	1.925	3.547	2.794	3.141	8.908	7.69	6.337	8.852	3.415	3.676	4.944	3.802	2.806	2.552	2.832	3.66	7.766	7.529	7.001	7.57	5.698	2.69	3.641	3.691
c11369_g1_i2	Clipper - GLM	20.2	1	i13-32o							F2DBB4_HORVD	F2DBB4_HORVD	552-1085	1-178	100	4e-124	SubName: Full=Predicted protein {ECO:0000313|EMBL:BAJ92385.1};	Eukaryota; Viridiplantae; Streptophyta; Embryophyta; Tracheophyta; Spermatophyta; Magnoliophyta; Liliopsida; Poales; Poaceae; BEP clade; Pooideae; Triticeae; Hordeum				3.73126e-06	5.56585e-06	clipper.control-zone.interaction_model.stats.2fold.txt clipper.control-zone.interaction_model.stats.2fold.txt clipper.treatment-zone.interaction_model.stats.2fold.txt clipper.treatment-zone.interaction_model.stats.2fold.txt clipper.zone.basic_model.stats.2fold.txt clipper.zone.basic_model.stats.2fold.txt clipper.control-zone.interaction_model.stats.2fold.txt clipper.treatment-zone.interaction_mod…	3.718	7.982	4.472	5.358	15.306	13.094	12.042	15.486	6.5	6.466	9.285	6.985	3.91	3.798	4.901	5.516	12.326	13.122	14.098	11.461	12.626	4.771	5.931	6.039
c11375_g1_i1	Clipper - GLM	18.62	1	o4-21i					GO:0020037 heme binding (molecular_function) GO:0046872 metal ion binding (molecular_function) GO:0020037 heme binding (molecular_function) GO:0020037 heme binding (molecular_function) GO:0046872 metal ion binding (molecular_function) GO:0020037 heme binding (molecular_function)	PF00173.23 Cyt-b5 Cytochrome b5-like Heme/Steroid binding domain E:1.8e-22 pos=45-116 PF00173.23 Cyt-b5 Cytochrome b5-like Heme/Steroid binding domain E:1.8e-22 pos=45-116	CYP5F_ARATH	CYP5F_ARATH	3-116	1-120	55.83	2e-39	RecName: Full=Cytochrome B5-like protein {ECO:0000303|PubMed:19054355};	Eukaryota; Viridiplantae; Streptophyta; Embryophyta; Tracheophyta; Spermatophyta; Magnoliophyta; eudicotyledons; Gunneridae; Pentapetalae; rosids; malvids; Brassicales; Brassicaceae; Camelineae; Arabidopsis	2			4.00377e-16	9.88267e-16	clipper.treatment-zone.interaction_model.stats.2fold.txt clipper.treatment-zone.interaction_model.stats.2fold.txt clipper.treatment-zone.interaction_model.stats.2fold.txt clipper.treatment-zone.interaction_model.stats.2fold.txt clipper.treatment-zone.interaction_model.stats.2fold.txt clipper.treatment-zone.interaction_model.stats.2fold.txt clipper.treatment-zone.interaction_model.stats.2fold.txt …	32.292	27.251	29.299	29.71	19.581	19.687	13.602	18.444	25.835	14.402	17.875	13.96	32.7	28.983	28.116	28.153	18.687	16.585	15.528	13.426	13.171	12.958	21.184	14.821
c11375_g1_i2	Clipper - GLM										M0WKX2_HORVD	M0WKX2_HORVD	707-429	1-93	100	1e-57	SubName: Full=Uncharacterized protein {ECO:0000313|EnsemblPlants:MLOC_52503.2};	Eukaryota; Viridiplantae; Streptophyta; Embryophyta; Tracheophyta; Spermatophyta; Magnoliophyta; Liliopsida; Poales; Poaceae; BEP clade; Pooideae; Triticeae; Hordeum				2.19532e-09	3.72108e-09	clipper.treatment-zone.interaction_model.stats.2fold.txt clipper.zone.basic_model.stats.2fold.txt clipper.treatment-zone.interaction_model.stats.2fold.txt clipper.zone.basic_model.stats.2fold.txt	15.849	11.741	16.66	14.739	9.738	8.574	6.48	11.019	11.755	7.851	8.974	8.093	16	14.946	13.357	11.727	8.693	8.443	7.844	5.946	8.555	5.802	12.408	7.153
c11378_g1_i1	Clipper - GLM								GO:0005515 protein binding (molecular_function) GO:0005515 protein binding (molecular_function) GO:0005515 protein binding (molecular_function)	PF14844.1 PH_BEACH PH domain associated with Beige/BEACH E:3.2e-30 pos=2122-2228 PF02138.13 Beach Beige/BEACH domain E:5.4e-113 pos=2256-2533 PF00400.27 WD40 WD domain, G-beta repeat E:5.8e-09 pos=2688-2718 PF00400.27 WD40 WD domain, G-beta repeat E:0.052 pos=2768-2794 PF14844.1 PH_BEACH PH domain associated with Beige/BEACH E:3.2e-30 pos=2122-2228 PF02138.13 Beach Beige/BEACH domain E:5.4e-113 p…	M8CRZ8_AEGTA	M8CRZ8_AEGTA	9483-505	1-3075	90.05	0	SubName: Full=Uncharacterized protein {ECO:0000313|EMBL:EMT30362.1};	Eukaryota; Viridiplantae; Streptophyta; Embryophyta; Tracheophyta; Spermatophyta; Magnoliophyta; Liliopsida; Poales; Poaceae; BEP clade; Pooideae; Triticeae; Aegilops	1			7.10871e-14	1.72272e-13	clipper.control-zone.interaction_model.stats.2fold.txt clipper.control-zone.interaction_model.stats.2fold.txt clipper.control-zone.interaction_model.stats.2fold.txt clipper.control-zone.interaction_model.stats.2fold.txt clipper.control-zone.interaction_model.stats.2fold.txt clipper.control-zone.interaction_model.stats.2fold.txt clipper.control-zone.interaction_model.stats.2fold.txt clipper.contro…	21.733	27.049	26.413	23.047	11.041	12.373	13.698	10.862	30.477	10.962	16.12	10.261	21.116	23.664	31.329	26.036	14.679	16.38	14.546	12.795	10.991	12.398	8.029	12.455
c11394_g1_i1	Clipper - GLM																					3.73156e-31	3.00296e-30	clipper.control-zone.interaction_model.stats.2fold.txt clipper.control-zone.interaction_model.stats.2fold.txt clipper.treatment-zone.interaction_model.stats.2fold.txt clipper.treatment-zone.interaction_model.stats.2fold.txt clipper.zone.basic_model.stats.2fold.txt clipper.zone.basic_model.stats.2fold.txt	0	0.111	0.235	0.281	9.822	6.502	4.949	9.248	0.516	4.373	4.352	6.468	0.134	0.194	0	0	4.372	4.851	4.44	5.515	2.69	3.141	7.263	2.614
c11394_g1_i2	Clipper - GLM								GO:0032541 cortical endoplasmic reticulum (cellular_component) GO:0005737 cytoplasm (cellular_component) GO:0005783 endoplasmic reticulum (cellular_component) GO:0005789 endoplasmic reticulum membrane (cellular_component) GO:0016020 membrane (cellular_component) GO:0009658 chloroplast organization (biological_process) GO:0010274 hydrotropism (biological_process) GO:0032541 cortical endoplasmic re…	PF04759.8 DUF617 Protein of unknown function, DUF617 E:8.9e-74 pos=7-169 PF04759.8 DUF617 Protein of unknown function, DUF617 E:8.9e-74 pos=7-169 PF04759.8 DUF617 Protein of unknown function, DUF617 E:8.9e-74 pos=7-169	MIZ1_ARATH	MIZ1_ARATH	3-169	125-297	55	1e-58	RecName: Full=Protein MIZU-KUSSEI 1;	Eukaryota; Viridiplantae; Streptophyta; Embryophyta; Tracheophyta; Spermatophyta; Magnoliophyta; eudicotyledons; Gunneridae; Pentapetalae; rosids; malvids; Brassicales; Brassicaceae; Camelineae; Arabidopsis		2	5	5.21585e-32	4.51982e-31	clipper.control-zone.interaction_model.stats.2fold.txt clipper.control-zone.interaction_model.stats.2fold.txt clipper.control-zone.interaction_model.stats.2fold.txt clipper.control-zone.interaction_model.stats.2fold.txt clipper.control-zone.interaction_model.stats.2fold.txt clipper.control-zone.interaction_model.stats.2fold.txt clipper.control-zone.interaction_model.stats.2fold.txt clipper.contro…	0.275	0.685	0.276	0.672	12.994	8.645	5.887	14.278	1.08	6.805	7.239	7.163	0.155	0.459	0.153	0.081	6.08	7.669	5.614	8.192	4.634	5.919	9.045	4.999
c11399_g1_i1	Clipper - GLM								GO:0003676 nucleic acid binding (molecular_function) GO:0031047 gene silencing by RNA (biological_process) GO:0005515 protein binding (molecular_function) GO:0003676 nucleic acid binding (molecular_function) GO:0003676 nucleic acid binding (molecular_function) GO:0031047 gene silencing by RNA (biological_process) GO:0005515 protein binding (molecular_function) GO:0003676 nucleic acid binding (mol…	PF08699.5 DUF1785 Domain of unknown function (DUF1785) E:4.7e-21 pos=237-288 PF02170.17 PAZ PAZ domain E:3.7e-31 pos=290-427 PF02171.12 Piwi Piwi domain E:6.4e-101 pos=575-881 PF08699.5 DUF1785 Domain of unknown function (DUF1785) E:4.7e-21 pos=237-288 PF02170.17 PAZ PAZ domain E:3.7e-31 pos=290-427 PF02171.12 Piwi Piwi domain E:6.4e-101 pos=575-881 PF08699.5 DUF1785 Domain of unknown function (D…	AGO4A_ORYSJ	AGO4A_ORYSJ	1-921	1-904	84.83	0	RecName: Full=Protein argonaute 4A;	Eukaryota; Viridiplantae; Streptophyta; Embryophyta; Tracheophyta; Spermatophyta; Magnoliophyta; Liliopsida; Poales; Poaceae; BEP clade; Ehrhartoideae; Oryzeae; Oryza	1	1		2.3515e-17	7.11633e-17	clipper.control-zone.interaction_model.stats.2fold.txt clipper.control-zone.interaction_model.stats.2fold.txt clipper.control-zone.interaction_model.stats.2fold.txt clipper.control-zone.interaction_model.stats.2fold.txt clipper.control-zone.interaction_model.stats.2fold.txt clipper.control-zone.interaction_model.stats.2fold.txt clipper.control-zone.interaction_model.stats.2fold.txt clipper.contro…	37.968	34.981	33.014	39.483	15.379	15.685	14.483	17.621	34.038	26.429	31.73	27.874	28.43	26.849	32.034	34.909	13.981	17.391	10.96	14.75	23.493	27.643	22.286	27.801
c11401_g1_i1	Clipper - GLM								GO:0050660 flavin adenine dinucleotide binding (molecular_function) GO:0004499 N,N-dimethylaniline monooxygenase activity (molecular_function) GO:0050661 NADP binding (molecular_function) GO:0009851 auxin biosynthetic process (biological_process) GO:0016491 oxidoreductase activity (molecular_function) GO:0055114 oxidation-reduction process (biological_process) GO:0004499 N,N-dimethylaniline monoo…	PF13738.1 Pyr_redox_3 Pyridine nucleotide-disulphide oxidoreductase E:5.1e-22 pos=55-252 PF07992.9 Pyr_redox_2 Pyridine nucleotide-disulphide oxidoreductase E:9.5e-08 pos=55-259 PF01494.14 FAD_binding_3 FAD binding domain E:2.6e-05 pos=55-84 PF00743.14 FMO-like Flavin-binding monooxygenase-like E:3.3e-28 pos=56-375 PF13450.1 NAD_binding_8 NAD(P)-binding Rossmann-like domain E:4e-06 pos=56-87 PF13…	M0VG84_HORVD	M0VG84_HORVD	1320-172	1-384	98.44	0	RecName: Full=Flavin-containing monooxygenase {ECO:0000256|RuleBase:RU361177};	Eukaryota; Viridiplantae; Streptophyta; Embryophyta; Tracheophyta; Spermatophyta; Magnoliophyta; Liliopsida; Poales; Poaceae; BEP clade; Pooideae; Triticeae; Hordeum	3	1		3.44542e-23	1.54043e-22	clipper.control-zone.interaction_model.stats.2fold.txt clipper.control-zone.interaction_model.stats.2fold.txt clipper.control-zone.interaction_model.stats.2fold.txt clipper.control-zone.interaction_model.stats.2fold.txt clipper.control-zone.interaction_model.stats.2fold.txt clipper.control-zone.interaction_model.stats.2fold.txt clipper.control-zone.interaction_model.stats.2fold.txt clipper.contro…	0.264	0.141	0.082	0.171	2.71	2.54	2.068	2.364	0.126	1.178	0.758	0.704	0.289	0.286	0.191	0.242	1.395	1.646	2.337	1.514	1.24	0.618	1.217	1.049
c11401_g1_i2	Clipper - GLM								GO:0050660 flavin adenine dinucleotide binding (molecular_function) GO:0004499 N,N-dimethylaniline monooxygenase activity (molecular_function) GO:0050661 NADP binding (molecular_function) GO:0009851 auxin biosynthetic process (biological_process) GO:0016491 oxidoreductase activity (molecular_function) GO:0055114 oxidation-reduction process (biological_process) GO:0004499 N,N-dimethylaniline monoo…	PF13738.1 Pyr_redox_3 Pyridine nucleotide-disulphide oxidoreductase E:6.7e-22 pos=55-252 PF07992.9 Pyr_redox_2 Pyridine nucleotide-disulphide oxidoreductase E:8e-08 pos=55-274 PF01494.14 FAD_binding_3 FAD binding domain E:3e-05 pos=55-84 PF00743.14 FMO-like Flavin-binding monooxygenase-like E:2.1e-28 pos=56-377 PF13450.1 NAD_binding_8 NAD(P)-binding Rossmann-like domain E:4.6e-06 pos=56-87 PF1343…	M0VG84_HORVD	M0VG84_HORVD	1749-439	1-438	99.77	0	RecName: Full=Flavin-containing monooxygenase {ECO:0000256|RuleBase:RU361177};	Eukaryota; Viridiplantae; Streptophyta; Embryophyta; Tracheophyta; Spermatophyta; Magnoliophyta; Liliopsida; Poales; Poaceae; BEP clade; Pooideae; Triticeae; Hordeum	3	1		2.67307e-45	6.39155e-44	clipper.control-zone.interaction_model.stats.2fold.txt clipper.control-zone.interaction_model.stats.2fold.txt clipper.control-zone.interaction_model.stats.2fold.txt clipper.control-zone.interaction_model.stats.2fold.txt clipper.control-zone.interaction_model.stats.2fold.txt clipper.control-zone.interaction_model.stats.2fold.txt clipper.control-zone.interaction_model.stats.2fold.txt clipper.contro…	0.231	0.222	0.133	0.231	3.288	2.773	2.891	3.062	0.243	0.697	1.319	0.732	0.444	0.368	0.439	0.272	1.874	2.044	2.444	1.955	1.451	1.453	1.983	1.556
c11424_g1_i1	Clipper - GLM								GO:0005515 protein binding (molecular_function) GO:0005515 protein binding (molecular_function) GO:0005515 protein binding (molecular_function)	PF12937.2 F-box-like E:5.6e-06 pos=26-63 PF12937.2 F-box-like E:5.6e-06 pos=26-63 PF12937.2 F-box-like E:5.6e-06 pos=26-63	FB254_ARATH	FB254_ARATH	6-442	46-476	47.74	6e-131	RecName: Full=F-box protein At5g07670;	Eukaryota; Viridiplantae; Streptophyta; Embryophyta; Tracheophyta; Spermatophyta; Magnoliophyta; eudicotyledons; Gunneridae; Pentapetalae; rosids; malvids; Brassicales; Brassicaceae; Camelineae; Arabidopsis	1			1.85609e-11	3.87161e-11	clipper.control-zone.interaction_model.stats.2fold.txt clipper.control-zone.interaction_model.stats.2fold.txt clipper.control-zone.interaction_model.stats.2fold.txt clipper.treatment-zone.interaction_model.stats.2fold.txt clipper.treatment-zone.interaction_model.stats.2fold.txt clipper.treatment-zone.interaction_model.stats.2fold.txt clipper.zone.basic_model.stats.2fold.txt clipper.zone.basic_mod…	3.85	2.318	2.763	2.518	1.092	0.833	0.747	1.156	2.082	1.244	1.963	1.793	2.888	2.297	2.469	2.319	0.927	1.506	0.854	1.464	0.87	1.806	2.108	1.049
c11424_g1_i2	Clipper - GLM										I1IC97_BRADI	I1IC97_BRADI	1760-435	48-489	92.31	0	SubName: Full=Uncharacterized protein {ECO:0000313|EnsemblPlants:BRADI3G50722.1};	Eukaryota; Viridiplantae; Streptophyta; Embryophyta; Tracheophyta; Spermatophyta; Magnoliophyta; Liliopsida; Poales; Poaceae; BEP clade; Pooideae; Brachypodieae; Brachypodium				6.4647e-12	1.38605e-11	clipper.control-zone.interaction_model.stats.2fold.txt clipper.treatment-zone.interaction_model.stats.2fold.txt clipper.zone.basic_model.stats.2fold.txt clipper.control-zone.interaction_model.stats.2fold.txt clipper.treatment-zone.interaction_model.stats.2fold.txt clipper.zone.basic_model.stats.2fold.txt	3.003	2.53	2.139	2.368	0.546	0.61	0.814	1.021	2.394	1.423	1.558	1.446	2.3	2.174	2.107	2.541	0.916	1.215	0.928	0.712	0.545	1.188	2.108	1.049
c11425_g1_i1	Clipper - GLM								GO:0005576 extracellular region (cellular_component) GO:0020037 heme binding (molecular_function) GO:0046872 metal ion binding (molecular_function) GO:0004601 peroxidase activity (molecular_function) GO:0042744 hydrogen peroxide catabolic process (biological_process) GO:0004601 peroxidase activity (molecular_function) GO:0020037 heme binding (molecular_function) GO:0006979 response to oxidative s…	PF00141.18 peroxidase Peroxidase E:1.8e-41 pos=1-165 PF00141.18 peroxidase Peroxidase E:1.8e-41 pos=1-165 PF00141.18 peroxidase Peroxidase E:1.8e-41 pos=1-165 PF00141.18 peroxidase Peroxidase E:1.8e-41 pos=1-165	PER1_ARAHY	PER1_ARAHY	1-198	118-313	49.75	8e-65	RecName: Full=Cationic peroxidase 1;	Eukaryota; Viridiplantae; Streptophyta; Embryophyta; Tracheophyta; Spermatophyta; Magnoliophyta; eudicotyledons; Gunneridae; Pentapetalae; rosids; fabids; Fabales; Fabaceae; Papilionoideae; Dalbergieae; Arachis	3	1	1	3.50315e-05	0.00342997	clipper.Z2-treatment.interaction_model.stats.2fold.txt clipper.Z2-treatment.interaction_model.stats.2fold.txt clipper.Z2-treatment.interaction_model.stats.2fold.txt clipper.Z2-treatment.interaction_model.stats.2fold.txt clipper.Z2-treatment.interaction_model.stats.2fold.txt clipper.Z2-treatment.interaction_model.stats.2fold.txt clipper.Z2-treatment.interaction_model.stats.2fold.txt clipper.Z2-tre…	0	0	0	0	3.561	7.477	0.134	0.292	1.216	33.818	11.124	28.456	0	0.071	0	0	0.677	0.161	0.16	0	46.424	15.53	27.191	27.479
c11425_g1_i2	Clipper - GLM								GO:0005576 extracellular region (cellular_component) GO:0020037 heme binding (molecular_function) GO:0046872 metal ion binding (molecular_function) GO:0004601 peroxidase activity (molecular_function) GO:0042744 hydrogen peroxide catabolic process (biological_process) GO:0004601 peroxidase activity (molecular_function) GO:0020037 heme binding (molecular_function) GO:0006979 response to oxidative s…	PF00141.18 peroxidase Peroxidase E:7.1e-24 pos=5-118 PF00141.18 peroxidase Peroxidase E:7.1e-24 pos=5-118 PF00141.18 peroxidase Peroxidase E:7.1e-24 pos=5-118 PF00141.18 peroxidase Peroxidase E:7.1e-24 pos=5-118	PER4_VITVI	PER4_VITVI	5-150	172-317	48.32	4e-42	RecName: Full=Peroxidase 4 {ECO:0000250|UniProtKB:Q42578};	Eukaryota; Viridiplantae; Streptophyta; Embryophyta; Tracheophyta; Spermatophyta; Magnoliophyta; eudicotyledons; Gunneridae; Pentapetalae; rosids; Vitales; Vitaceae; Vitis	3	1	1	0.000250367	0.0132482	clipper.Z2-treatment.interaction_model.stats.2fold.txt clipper.Z2-treatment.interaction_model.stats.2fold.txt clipper.Z2-treatment.interaction_model.stats.2fold.txt clipper.Z2-treatment.interaction_model.stats.2fold.txt clipper.Z2-treatment.interaction_model.stats.2fold.txt clipper.Z2-treatment.interaction_model.stats.2fold.txt clipper.Z2-treatment.interaction_model.stats.2fold.txt clipper.Z2-tre…	0	0	0	0	2.259	5.933	0.086	0.135	0.74	21.527	6.211	16.795	0	0	0	0.05	0.635	0	0.107	0.09	27.476	9.394	14.046	17.721
c11431_g1_i1	Clipper - GLM																					7.41548e-05	0.00353381	clipper.Z3-treatment.interaction_model.stats.2fold.txt clipper.control-zone.interaction_model.stats.2fold.txt clipper.treatment-zone.interaction_model.stats.2fold.txt clipper.zone.basic_model.stats.2fold.txt	0	0.06	0	0.06	7.742	6.644	6.05	6.894	0.681	2.649	2.721	4.366	0.134	0	0	0.081	6.725	6.152	4.205	5.856	4.414	6.685	8.585	6.536
c11447_g1_i1	Clipper - GLM	93	3	o215-237i249-271o286-305i					GO:0016021 integral component of membrane (cellular_component) GO:0005886 plasma membrane (cellular_component) GO:0009506 plasmodesma (cellular_component) GO:0046872 metal ion binding (molecular_function) GO:0055114 oxidation-reduction process (biological_process) GO:0016021 integral component of membrane (cellular_component) GO:0005886 plasma membrane (cellular_component) GO:0009506 plasmodesma …	PF04526.8 DUF568 Protein of unknown function (DUF568) E:1.1e-23 pos=93-194 PF04526.8 DUF568 Protein of unknown function (DUF568) E:1.1e-23 pos=93-194 PF04526.8 DUF568 Protein of unknown function (DUF568) E:1.1e-23 pos=93-194	B561C_ARATH	B561C_ARATH	25-318	21-322	49.18	3e-95	RecName: Full=Cytochrome b561 and DOMON domain-containing protein At3g25290;	Eukaryota; Viridiplantae; Streptophyta; Embryophyta; Tracheophyta; Spermatophyta; Magnoliophyta; eudicotyledons; Gunneridae; Pentapetalae; rosids; malvids; Brassicales; Brassicaceae; Camelineae; Arabidopsis	1	1	3	4.02879e-12	8.75746e-12	clipper.control-zone.interaction_model.stats.2fold.txt clipper.control-zone.interaction_model.stats.2fold.txt clipper.control-zone.interaction_model.stats.2fold.txt clipper.control-zone.interaction_model.stats.2fold.txt clipper.control-zone.interaction_model.stats.2fold.txt clipper.control-zone.interaction_model.stats.2fold.txt clipper.control-zone.interaction_model.stats.2fold.txt clipper.contro…	1.221	1.028	1.269	1.134	8.257	8.025	3.073	9.009	1.693	5.014	5.754	8.337	0.712	1.378	0.648	1.22	5.236	4.334	5.71	5.354	5.337	6.067	12.915	4.271
c11447_g1_i2	Clipper - GLM	65.77	3	o10-32i44-66o81-100i					GO:0016021 integral component of membrane (cellular_component) GO:0005886 plasma membrane (cellular_component) GO:0009506 plasmodesma (cellular_component) GO:0046872 metal ion binding (molecular_function) GO:0055114 oxidation-reduction process (biological_process) GO:0016021 integral component of membrane (cellular_component) GO:0016021 integral component of membrane (cellular_component) GO:00058…	PF03188.11 Cytochrom_B561 Eukaryotic cytochrome b561 E:6.6e-05 pos=19-103 PF03188.11 Cytochrom_B561 Eukaryotic cytochrome b561 E:6.6e-05 pos=19-103 PF03188.11 Cytochrom_B561 Eukaryotic cytochrome b561 E:6.6e-05 pos=19-103	B561C_ARATH	B561C_ARATH	9-113	218-322	66.67	1e-48	RecName: Full=Cytochrome b561 and DOMON domain-containing protein At3g25290;	Eukaryota; Viridiplantae; Streptophyta; Embryophyta; Tracheophyta; Spermatophyta; Magnoliophyta; eudicotyledons; Gunneridae; Pentapetalae; rosids; malvids; Brassicales; Brassicaceae; Camelineae; Arabidopsis	1	1	3	5.3882e-11	1.09138e-10	clipper.control-zone.interaction_model.stats.2fold.txt clipper.control-zone.interaction_model.stats.2fold.txt clipper.control-zone.interaction_model.stats.2fold.txt clipper.control-zone.interaction_model.stats.2fold.txt clipper.control-zone.interaction_model.stats.2fold.txt clipper.control-zone.interaction_model.stats.2fold.txt clipper.control-zone.interaction_model.stats.2fold.txt clipper.contro…	1.012	0.544	0.87	0.793	5.62	4.795	2.345	4.416	0.954	2.724	4.175	4.563	1.021	0.949	0.477	0.968	2.145	3.044	2.871	3.57	3.447	3.112	6.985	2.716
c11454_g1_i1	Clipper - GLM								GO:0005618 cell wall (cellular_component) GO:0005783 endoplasmic reticulum (cellular_component) GO:0005886 plasma membrane (cellular_component) GO:0004252 serine-type endopeptidase activity (molecular_function) GO:0008236 serine-type peptidase activity (molecular_function) GO:0010074 maintenance of meristem identity (biological_process) GO:0008152 metabolic process (biological_process) GO:0040008…	PF00082.17 Peptidase_S8 Subtilase family E:5.8e-28 pos=14-364 PF02225.17 PA PA domain E:3.9e-11 pos=139-216 PF00082.17 Peptidase_S8 Subtilase family E:5.8e-28 pos=14-364 PF02225.17 PA PA domain E:3.9e-11 pos=139-216 PF00082.17 Peptidase_S8 Subtilase family E:5.8e-28 pos=14-364 PF02225.17 PA PA domain E:3.9e-11 pos=139-216 PF00082.17 Peptidase_S8 Subtilase family E:5.8e-28 pos=14-364 PF02225.17 PA…	SBT54_ARATH	SBT54_ARATH	1-522	266-773	49.43	4e-151	RecName: Full=Subtilisin-like protease SBT5.4 {ECO:0000303|PubMed:16193095};	Eukaryota; Viridiplantae; Streptophyta; Embryophyta; Tracheophyta; Spermatophyta; Magnoliophyta; eudicotyledons; Gunneridae; Pentapetalae; rosids; malvids; Brassicales; Brassicaceae; Camelineae; Arabidopsis	2	3	3	2.41669e-05	0.00264771	clipper.Z2-treatment.interaction_model.stats.2fold.txt clipper.Z2-treatment.interaction_model.stats.2fold.txt clipper.Z2-treatment.interaction_model.stats.2fold.txt clipper.Z2-treatment.interaction_model.stats.2fold.txt clipper.Z2-treatment.interaction_model.stats.2fold.txt clipper.Z2-treatment.interaction_model.stats.2fold.txt clipper.Z2-treatment.interaction_model.stats.2fold.txt clipper.Z2-tre…	2.959	3.477	2.845	3.733	8.803	7.558	11.774	8.488	4.311	4.034	6.585	2.103	5.23	5.727	5.024	7.21	18.041	21.629	25.549	20.566	2.163	5.105	2.491	5.293
c11454_g1_i2	Clipper - GLM								GO:0005618 cell wall (cellular_component) GO:0005783 endoplasmic reticulum (cellular_component) GO:0005886 plasma membrane (cellular_component) GO:0004252 serine-type endopeptidase activity (molecular_function) GO:0008236 serine-type peptidase activity (molecular_function) GO:0010074 maintenance of meristem identity (biological_process) GO:0008152 metabolic process (biological_process) GO:0040008…	PF00082.17 Peptidase_S8 Subtilase family E:1.5e-07 pos=13-103 PF00082.17 Peptidase_S8 Subtilase family E:1.5e-07 pos=13-103 PF00082.17 Peptidase_S8 Subtilase family E:1.5e-07 pos=13-103 PF00082.17 Peptidase_S8 Subtilase family E:1.5e-07 pos=13-103	SBT54_ARATH	SBT54_ARATH	1-136	266-405	52.48	3e-33	RecName: Full=Subtilisin-like protease SBT5.4 {ECO:0000303|PubMed:16193095};	Eukaryota; Viridiplantae; Streptophyta; Embryophyta; Tracheophyta; Spermatophyta; Magnoliophyta; eudicotyledons; Gunneridae; Pentapetalae; rosids; malvids; Brassicales; Brassicaceae; Camelineae; Arabidopsis	2	3	3	6.01524e-05	0.00492686	clipper.Z2-treatment.interaction_model.stats.2fold.txt clipper.Z2-treatment.interaction_model.stats.2fold.txt clipper.Z2-treatment.interaction_model.stats.2fold.txt clipper.Z2-treatment.interaction_model.stats.2fold.txt clipper.Z2-treatment.interaction_model.stats.2fold.txt clipper.Z2-treatment.interaction_model.stats.2fold.txt clipper.Z2-treatment.interaction_model.stats.2fold.txt clipper.Z2-tre…	2.695	2.822	2.231	3.161	8.456	7.66	10.022	7.426	3.834	3.666	5.266	1.587	3.91	5.094	4.09	5.808	14.918	17.467	21.931	17.307	2.233	3.593	2.539	4.686
c11459_g1_i1	Clipper - GLM	25.91	1	o48-70i					GO:0016021 integral component of membrane (cellular_component) GO:0005886 plasma membrane (cellular_component) GO:0005524 ATP binding (molecular_function) GO:0004674 protein serine/threonine kinase activity (molecular_function) GO:0004672 protein kinase activity (molecular_function) GO:0006468 protein phosphorylation (biological_process) GO:0005524 ATP binding (molecular_function) GO:0016021 inte…	PF07714.12 Pkinase_Tyr Protein tyrosine kinase E:1.9e-15 pos=123-392 PF00069.20 Pkinase Protein kinase domain E:5.8e-11 pos=124-390 PF07714.12 Pkinase_Tyr Protein tyrosine kinase E:1.9e-15 pos=123-392 PF00069.20 Pkinase Protein kinase domain E:5.8e-11 pos=124-390 PF07714.12 Pkinase_Tyr Protein tyrosine kinase E:1.9e-15 pos=123-392 PF00069.20 Pkinase Protein kinase domain E:5.8e-11 pos=124-390	Y1634_ARATH	Y1634_ARATH	3-414	237-662	42.69	1e-116	RecName: Full=Probable LRR receptor-like serine/threonine-protein kinase At1g63430;	Eukaryota; Viridiplantae; Streptophyta; Embryophyta; Tracheophyta; Spermatophyta; Magnoliophyta; eudicotyledons; Gunneridae; Pentapetalae; rosids; malvids; Brassicales; Brassicaceae; Camelineae; Arabidopsis	2	1	2	9.07773e-38	1.28343e-36	clipper.control-zone.interaction_model.stats.2fold.txt clipper.control-zone.interaction_model.stats.2fold.txt clipper.control-zone.interaction_model.stats.2fold.txt clipper.control-zone.interaction_model.stats.2fold.txt clipper.control-zone.interaction_model.stats.2fold.txt clipper.control-zone.interaction_model.stats.2fold.txt clipper.control-zone.interaction_model.stats.2fold.txt clipper.contro…	0.638	0.897	0.757	1.094	5.231	5.689	4.403	6.228	1.586	8.351	6.408	10.167	0.65	0.868	0.715	0.605	4.695	5.324	4.44	4.953	6.779	10.033	11.957	7.355
c11459_g1_i2	Clipper - GLM	28.64	1	o289-311i					GO:0016021 integral component of membrane (cellular_component) GO:0005886 plasma membrane (cellular_component) GO:0005524 ATP binding (molecular_function) GO:0004674 protein serine/threonine kinase activity (molecular_function) GO:0005515 protein binding (molecular_function) GO:0004672 protein kinase activity (molecular_function) GO:0006468 protein phosphorylation (biological_process) GO:0005524 …	PF08263.7 LRRNT_2 Leucine rich repeat N-terminal domain E:1.2e-09 pos=33-70 PF08263.7 LRRNT_2 Leucine rich repeat N-terminal domain E:1300 pos=71-78 PF13504.1 LRR_7 Leucine rich repeat E:2000 pos=83-92 PF13504.1 LRR_7 Leucine rich repeat E:130 pos=103-117 PF13516.1 LRR_6 Leucine Rich repeat E:1.7 pos=126-139 PF13504.1 LRR_7 Leucine rich repeat E:39 pos=128-140 PF13504.1 LRR_7 Leucine rich repeat …	Y1634_ARATH	Y1634_ARATH	10-655	8-662	41.91	0	RecName: Full=Probable LRR receptor-like serine/threonine-protein kinase At1g63430;	Eukaryota; Viridiplantae; Streptophyta; Embryophyta; Tracheophyta; Spermatophyta; Magnoliophyta; eudicotyledons; Gunneridae; Pentapetalae; rosids; malvids; Brassicales; Brassicaceae; Camelineae; Arabidopsis	2	1	2	2.19947e-46	5.67318e-45	clipper.control-zone.interaction_model.stats.2fold.txt clipper.control-zone.interaction_model.stats.2fold.txt clipper.control-zone.interaction_model.stats.2fold.txt clipper.control-zone.interaction_model.stats.2fold.txt clipper.control-zone.interaction_model.stats.2fold.txt clipper.control-zone.interaction_model.stats.2fold.txt clipper.control-zone.interaction_model.stats.2fold.txt clipper.contro…	0.506	0.685	0.788	0.682	6.397	6.309	4.154	6.738	1.703	9.067	6.928	11.576	0.836	0.633	0.715	0.655	5.018	5.657	4.642	5.385	7.35	11.858	11.938	7.816
c11463_g1_i1	Clipper - GLM								GO:0031418 L-ascorbic acid binding (molecular_function) GO:0046872 metal ion binding (molecular_function) GO:0045486 naringenin 3-dioxygenase activity (molecular_function) GO:0009813 flavonoid biosynthetic process (biological_process) GO:0031418 L-ascorbic acid binding (molecular_function) GO:0046872 metal ion binding (molecular_function) GO:0045486 naringenin 3-dioxygenase activity (molecular_fu…		FL3H_MALDO	FL3H_MALDO	6-139	92-225	37.04	2e-25	RecName: Full=Naringenin,2-oxoglutarate 3-dioxygenase;	Eukaryota; Viridiplantae; Streptophyta; Embryophyta; Tracheophyta; Spermatophyta; Magnoliophyta; eudicotyledons; Gunneridae; Pentapetalae; rosids; fabids; Rosales; Rosaceae; Maloideae; Maleae; Malus	3	1		0.000496244	0.0213227	clipper.Z2-treatment.interaction_model.stats.2fold.txt clipper.Z2-treatment.interaction_model.stats.2fold.txt clipper.Z2-treatment.interaction_model.stats.2fold.txt clipper.Z2-treatment.interaction_model.stats.2fold.txt clipper.Z2-treatment.interaction_model.stats.2fold.txt clipper.Z2-treatment.interaction_model.stats.2fold.txt clipper.control-zone.interaction_model.stats.2fold.txt clipper.contro…	0.066	0.05	0.102	0.1	3.193	2.367	4.882	3.541	2.141	17.512	19.973	20.832	0.619	0.541	0.162	0.182	8.099	10.013	6.062	10.097	7.992	36.007	13.145	16.773
c11463_g1_i2	Clipper - GLM								GO:0031418 L-ascorbic acid binding (molecular_function) GO:0046872 metal ion binding (molecular_function) GO:0045486 naringenin 3-dioxygenase activity (molecular_function) GO:0009813 flavonoid biosynthetic process (biological_process) GO:0031418 L-ascorbic acid binding (molecular_function) GO:0046872 metal ion binding (molecular_function) GO:0045486 naringenin 3-dioxygenase activity (molecular_fu…	PF14226.1 DIOX_N non-haem dioxygenase in morphine synthesis N-terminal E:3.1e-27 pos=38-143 PF14226.1 DIOX_N non-haem dioxygenase in morphine synthesis N-terminal E:3.1e-27 pos=38-143 PF14226.1 DIOX_N non-haem dioxygenase in morphine synthesis N-terminal E:3.1e-27 pos=38-143 PF14226.1 DIOX_N non-haem dioxygenase in morphine synthesis N-terminal E:3.1e-27 pos=38-143	FL3H_MALDO	FL3H_MALDO	6-219	7-225	35.45	6e-45	RecName: Full=Naringenin,2-oxoglutarate 3-dioxygenase;	Eukaryota; Viridiplantae; Streptophyta; Embryophyta; Tracheophyta; Spermatophyta; Magnoliophyta; eudicotyledons; Gunneridae; Pentapetalae; rosids; fabids; Rosales; Rosaceae; Maloideae; Maleae; Malus	3	1		3.42251e-05	0.00338998	clipper.Z2-treatment.interaction_model.stats.2fold.txt clipper.Z2-treatment.interaction_model.stats.2fold.txt clipper.Z2-treatment.interaction_model.stats.2fold.txt clipper.Z2-treatment.interaction_model.stats.2fold.txt clipper.Z2-treatment.interaction_model.stats.2fold.txt clipper.Z2-treatment.interaction_model.stats.2fold.txt clipper.control-zone.interaction_model.stats.2fold.txt clipper.contro…	0.176	0.212	0.348	0.13	5.589	7.03	10.041	8.613	4.106	40.859	47.144	47.955	0.392	0.766	0.467	0.514	18.906	22.963	17.428	25.178	18.833	86.19	25.965	36.086
c11475_g1_i1	Clipper - GLM	16.06	1	i5-23o						PF07944.7 DUF1680 Putative glycosyl hydrolase of unknown function (DUF1680) E:8.1e-128 pos=124-645 PF07944.7 DUF1680 Putative glycosyl hydrolase of unknown function (DUF1680) E:8.1e-128 pos=124-645	F2CS30_HORVD	F2CS30_HORVD	936-3464	26-868	100	0	SubName: Full=Predicted protein {ECO:0000313|EMBL:BAJ85651.1};	Eukaryota; Viridiplantae; Streptophyta; Embryophyta; Tracheophyta; Spermatophyta; Magnoliophyta; Liliopsida; Poales; Poaceae; BEP clade; Pooideae; Triticeae; Hordeum				3.92192e-25	1.67563e-24	clipper.treatment-zone.interaction_model.stats.2fold.txt clipper.treatment-zone.interaction_model.stats.2fold.txt clipper.treatment-zone.interaction_model.stats.2fold.txt clipper.zone.basic_model.stats.2fold.txt clipper.zone.basic_model.stats.2fold.txt clipper.zone.basic_model.stats.2fold.txt clipper.treatment-zone.interaction_model.stats.2fold.txt clipper.zone.basic_model.stats.2fold.txt	3.586	4.444	3.981	4.776	8.131	9.458	10.156	9.134	5.615	14.326	14.219	16.795	4.302	4.145	5.034	4.417	12.847	13.369	10.363	14.339	16.811	25.445	16.441	20.925
c11475_g1_i2	Clipper - GLM	16.12	1	i5-23o						PF07944.7 DUF1680 Putative glycosyl hydrolase of unknown function (DUF1680) E:9e-98 pos=124-497 PF07944.7 DUF1680 Putative glycosyl hydrolase of unknown function (DUF1680) E:9e-98 pos=124-497	C5XXG6_SORBI	C5XXG6_SORBI	936-3635	35-888	72.5	0	SubName: Full=Putative uncharacterized protein Sb04g006520 {ECO:0000313|EMBL:EES04692.1};	Eukaryota; Viridiplantae; Streptophyta; Embryophyta; Tracheophyta; Spermatophyta; Magnoliophyta; Liliopsida; Poales; Poaceae; PACMAD clade; Panicoideae; Andropogoneae; Sorghum				4.47069e-25	1.90246e-24	clipper.treatment-zone.interaction_model.stats.2fold.txt clipper.treatment-zone.interaction_model.stats.2fold.txt clipper.treatment-zone.interaction_model.stats.2fold.txt clipper.zone.basic_model.stats.2fold.txt clipper.zone.basic_model.stats.2fold.txt clipper.zone.basic_model.stats.2fold.txt clipper.treatment-zone.interaction_model.stats.2fold.txt clipper.zone.basic_model.stats.2fold.txt	3.003	3.759	3.275	4.325	7.479	8.432	7.811	8.061	4.729	13.035	12.484	15.134	3.972	4.012	4.157	3.6	11.368	11.842	8.559	13.055	15.097	22.244	14.266	19.111
c11482_g1_i1	Clipper - GLM										Q8H1V6_HORVD	Q8H1V6_HORVD	780-1451	65-288	99.55	1e-155	SubName: Full=Hypersensitive-induced reaction protein 4 {ECO:0000313|EMBL:AAN17454.1};	Eukaryota; Viridiplantae; Streptophyta; Embryophyta; Tracheophyta; Spermatophyta; Magnoliophyta; Liliopsida; Poales; Poaceae; BEP clade; Pooideae; Triticeae; Hordeum				1.16931e-49	3.7765e-48	clipper.control-zone.interaction_model.stats.2fold.txt clipper.treatment-zone.interaction_model.stats.2fold.txt clipper.zone.basic_model.stats.2fold.txt clipper.control-zone.interaction_model.stats.2fold.txt clipper.treatment-zone.interaction_model.stats.2fold.txt clipper.zone.basic_model.stats.2fold.txt	5.917	4.837	5.608	5.338	25.149	28.546	20.676	24.287	8.184	43.045	35.262	38.154	7.365	6.35	6.388	6.03	26.838	23.414	24.29	23.253	45.976	38.118	42.761	50.134
c11482_g1_i2	Clipper - GLM								GO:0005794 Golgi apparatus (cellular_component) GO:0005886 plasma membrane (cellular_component) GO:0009506 plasmodesma (cellular_component) GO:0005774 vacuolar membrane (cellular_component) GO:0005773 vacuole (cellular_component) GO:0005794 Golgi apparatus (cellular_component) GO:0005886 plasma membrane (cellular_component) GO:0009506 plasmodesma (cellular_component) GO:0005774 vacuolar membrane …	PF01145.20 Band_7 SPFH domain / Band 7 family E:4.6e-29 pos=12-184 PF01145.20 Band_7 SPFH domain / Band 7 family E:4.6e-29 pos=12-184 PF01145.20 Band_7 SPFH domain / Band 7 family E:4.6e-29 pos=12-184	HIR4_ARATH	HIR4_ARATH	1-286	1-286	76.92	4e-168	RecName: Full=Hypersensitive-induced response protein 4;	Eukaryota; Viridiplantae; Streptophyta; Embryophyta; Tracheophyta; Spermatophyta; Magnoliophyta; eudicotyledons; Gunneridae; Pentapetalae; rosids; malvids; Brassicales; Brassicaceae; Camelineae; Arabidopsis			5	6.02555e-43	1.24429e-41	clipper.control-zone.interaction_model.stats.2fold.txt clipper.control-zone.interaction_model.stats.2fold.txt clipper.control-zone.interaction_model.stats.2fold.txt clipper.control-zone.interaction_model.stats.2fold.txt clipper.control-zone.interaction_model.stats.2fold.txt clipper.control-zone.interaction_model.stats.2fold.txt clipper.control-zone.interaction_model.stats.2fold.txt clipper.contro…	9.316	10.31	9.906	10.856	47.188	54.003	38.451	41.741	15.628	76.844	63.149	69.613	13.441	10.964	11.574	11.445	53.416	47.464	48.687	47.127	87.072	81.154	67.787	96.743
c11483_g1_i1	Clipper - GLM								GO:0005737 cytoplasm (cellular_component) GO:0019003 GDP binding (molecular_function) GO:0005525 GTP binding (molecular_function) GO:0003924 GTPase activity (molecular_function) GO:0006184 GTP catabolic process (biological_process) GO:0005525 GTP binding (molecular_function) GO:0015093 ferrous iron transmembrane transporter activity (molecular_function) GO:0015684 ferrous iron transport (biologic…	PF01926.18 MMR_HSR1 50S ribosome-binding GTPase E:2.6e-18 pos=64-163 PF02421.13 FeoB_N Ferrous iron transport protein B E:1e-12 pos=64-160 PF02824.16 TGS TGS domain E:1.6e-22 pos=290-366 PF01926.18 MMR_HSR1 50S ribosome-binding GTPase E:2.6e-18 pos=64-163 PF02421.13 FeoB_N Ferrous iron transport protein B E:1e-12 pos=64-160 PF02824.16 TGS TGS domain E:1.6e-22 pos=290-366 PF01926.18 MMR_HSR1 50S r…	DRG2_ARATH	DRG2_ARATH	1-398	1-398	90.7	0	RecName: Full=Developmentally-regulated G-protein 2;	Eukaryota; Viridiplantae; Streptophyta; Embryophyta; Tracheophyta; Spermatophyta; Magnoliophyta; eudicotyledons; Gunneridae; Pentapetalae; rosids; malvids; Brassicales; Brassicaceae; Camelineae; Arabidopsis	3	1	1	1.7782e-38	2.65043e-37	clipper.control-zone.interaction_model.stats.2fold.txt clipper.control-zone.interaction_model.stats.2fold.txt clipper.control-zone.interaction_model.stats.2fold.txt clipper.control-zone.interaction_model.stats.2fold.txt clipper.control-zone.interaction_model.stats.2fold.txt clipper.control-zone.interaction_model.stats.2fold.txt clipper.control-zone.interaction_model.stats.2fold.txt clipper.contro…	44.677	37.177	39.205	39.232	14.318	13.166	10.434	15.643	33.96	13.949	21.375	12.111	37.982	35.424	37.803	38.086	13.638	16.219	11.761	12.454	12.687	11.79	12.091	12.428
c11483_g1_i2	Clipper - GLM								GO:0005737 cytoplasm (cellular_component) GO:0019003 GDP binding (molecular_function) GO:0005525 GTP binding (molecular_function) GO:0003924 GTPase activity (molecular_function) GO:0006184 GTP catabolic process (biological_process) GO:0005525 GTP binding (molecular_function) GO:0015093 ferrous iron transmembrane transporter activity (molecular_function) GO:0015684 ferrous iron transport (biologic…	PF01926.18 MMR_HSR1 50S ribosome-binding GTPase E:2.6e-18 pos=64-163 PF02421.13 FeoB_N Ferrous iron transport protein B E:1e-12 pos=64-160 PF02824.16 TGS TGS domain E:1.6e-22 pos=290-366 PF01926.18 MMR_HSR1 50S ribosome-binding GTPase E:2.6e-18 pos=64-163 PF02421.13 FeoB_N Ferrous iron transport protein B E:1e-12 pos=64-160 PF02824.16 TGS TGS domain E:1.6e-22 pos=290-366 PF01926.18 MMR_HSR1 50S r…	DRG2_ARATH	DRG2_ARATH	1-398	1-398	90.7	0	RecName: Full=Developmentally-regulated G-protein 2;	Eukaryota; Viridiplantae; Streptophyta; Embryophyta; Tracheophyta; Spermatophyta; Magnoliophyta; eudicotyledons; Gunneridae; Pentapetalae; rosids; malvids; Brassicales; Brassicaceae; Camelineae; Arabidopsis	3	1	1	4.54048e-42	8.84045e-41	clipper.control-zone.interaction_model.stats.2fold.txt clipper.control-zone.interaction_model.stats.2fold.txt clipper.control-zone.interaction_model.stats.2fold.txt clipper.control-zone.interaction_model.stats.2fold.txt clipper.control-zone.interaction_model.stats.2fold.txt clipper.control-zone.interaction_model.stats.2fold.txt clipper.control-zone.interaction_model.stats.2fold.txt clipper.contro…	46.074	37.379	39.799	37.927	12.984	14.395	10.28	15.361	32.549	14.034	20.762	13.078	35.805	34.771	37.44	34.546	13.721	16.51	13.127	11.942	11.887	12.29	12.81	12.916
c11502_g1_i1	Clipper - GLM																					1.93674e-26	1.09256e-25	clipper.control-zone.interaction_model.stats.2fold.txt clipper.control-zone.interaction_model.stats.2fold.txt clipper.treatment-zone.interaction_model.stats.2fold.txt clipper.treatment-zone.interaction_model.stats.2fold.txt clipper.zone.basic_model.stats.2fold.txt clipper.zone.basic_model.stats.2fold.txt	33.513	25.87	30.496	32.84	13.562	11.368	7.706	9.863	26.244	9.849	14.25	11.604	30.194	34.812	24.855	31.723	13.45	13.444	10.299	11.782	9.856	9.689	8.891	8.856
c11502_g1_i2	Clipper - GLM																					2.34124e-32	2.09323e-31	clipper.control-zone.interaction_model.stats.2fold.txt clipper.control-zone.interaction_model.stats.2fold.txt clipper.treatment-zone.interaction_model.stats.2fold.txt clipper.treatment-zone.interaction_model.stats.2fold.txt clipper.zone.basic_model.stats.2fold.txt clipper.zone.basic_model.stats.2fold.txt	96.327	72.904	85.922	78.062	32.796	34.428	25.634	32.618	65.537	30.736	46.936	32.586	84.856	83.957	73.536	77.22	33.022	33.611	31.216	25.649	30	27.428	34.77	24.073
c11507_g1_i1	Clipper - GLM								GO:0030246 carbohydrate binding (molecular_function) GO:0016567 protein ubiquitination (biological_process) GO:0005515 protein binding (molecular_function) GO:0030246 carbohydrate binding (molecular_function) GO:0016567 protein ubiquitination (biological_process) GO:0005515 protein binding (molecular_function) GO:0030246 carbohydrate binding (molecular_function) GO:0016567 protein ubiquitination …	PF00646.28 F-box F-box domain E:1.3e-05 pos=54-97 PF14299.1 PP2 Phloem protein 2 E:9.4e-36 pos=148-326 PF00646.28 F-box F-box domain E:1.3e-05 pos=54-97 PF14299.1 PP2 Phloem protein 2 E:9.4e-36 pos=148-326 PF00646.28 F-box F-box domain E:1.3e-05 pos=54-97 PF14299.1 PP2 Phloem protein 2 E:9.4e-36 pos=148-326	P2B10_ARATH	P2B10_ARATH	47-326	7-268	36.4	4e-54	RecName: Full=F-box protein PP2-B10;	Eukaryota; Viridiplantae; Streptophyta; Embryophyta; Tracheophyta; Spermatophyta; Magnoliophyta; eudicotyledons; Gunneridae; Pentapetalae; rosids; malvids; Brassicales; Brassicaceae; Camelineae; Arabidopsis	1	1		1.94603e-10	3.80616e-10	clipper.control-zone.interaction_model.stats.2fold.txt clipper.control-zone.interaction_model.stats.2fold.txt clipper.control-zone.interaction_model.stats.2fold.txt clipper.control-zone.interaction_model.stats.2fold.txt clipper.control-zone.interaction_model.stats.2fold.txt clipper.control-zone.interaction_model.stats.2fold.txt clipper.treatment-zone.interaction_model.stats.2fold.txt clipper.trea…	0.231	0.675	0.594	0.702	1.744	2.357	2.039	2.322	1.207	3.685	4.57	6.121	0.516	0.694	0.553	0.444	2.811	2.839	2.444	3.108	1.345	7.677	5.835	3.535
c11522_g1_i1	Clipper - GLM								GO:0005788 endoplasmic reticulum lumen (cellular_component) GO:0010011 auxin binding (molecular_function) GO:0004872 receptor activity (molecular_function) GO:0008270 zinc ion binding (molecular_function) GO:0009734 auxin-activated signaling pathway (biological_process) GO:0004872 receptor activity (molecular_function) GO:0005788 endoplasmic reticulum lumen (cellular_component)	PF02041.11 Auxin_BP Auxin binding protein E:6.3e-88 pos=58-222 PF07883.6 Cupin_2 Cupin domain E:5e-09 pos=104-182	ABP1_MAIZE	ABP1_MAIZE	44-223	24-201	79.44	1e-102	RecName: Full=Auxin-binding protein 1;	Eukaryota; Viridiplantae; Streptophyta; Embryophyta; Tracheophyta; Spermatophyta; Magnoliophyta; Liliopsida; Poales; Poaceae; PACMAD clade; Panicoideae; Andropogoneae; Zea	3	1	1	3.73535e-12	7.42413e-12	clipper.treatment-zone.interaction_model.stats.2fold.txt clipper.treatment-zone.interaction_model.stats.2fold.txt clipper.treatment-zone.interaction_model.stats.2fold.txt clipper.treatment-zone.interaction_model.stats.2fold.txt clipper.treatment-zone.interaction_model.stats.2fold.txt clipper.treatment-zone.interaction_model.stats.2fold.txt clipper.treatment-zone.interaction_model.stats.2fold.txt …	11.747	8.193	9.681	9.02	7.28	6.989	5.035	6.488	9.633	12.036	9.504	12.74	7.891	8.259	6.636	7.129	4.862	4.205	3.18	3.63	12.687	7.48	13.682	10.752
c11522_g1_i2	Clipper - GLM								GO:0005788 endoplasmic reticulum lumen (cellular_component) GO:0010011 auxin binding (molecular_function) GO:0004872 receptor activity (molecular_function) GO:0008270 zinc ion binding (molecular_function) GO:0009734 auxin-activated signaling pathway (biological_process) GO:0004872 receptor activity (molecular_function) GO:0005788 endoplasmic reticulum lumen (cellular_component)	PF02041.11 Auxin_BP Auxin binding protein E:3.3e-69 pos=58-193 PF07883.6 Cupin_2 Cupin domain E:3.7e-09 pos=104-182	ABP1_MAIZE	ABP1_MAIZE	44-193	24-171	77.33	1e-81	RecName: Full=Auxin-binding protein 1;	Eukaryota; Viridiplantae; Streptophyta; Embryophyta; Tracheophyta; Spermatophyta; Magnoliophyta; Liliopsida; Poales; Poaceae; PACMAD clade; Panicoideae; Andropogoneae; Zea	3	1	1	4.84185e-07	7.18162e-07	clipper.treatment-zone.interaction_model.stats.2fold.txt clipper.treatment-zone.interaction_model.stats.2fold.txt clipper.treatment-zone.interaction_model.stats.2fold.txt clipper.treatment-zone.interaction_model.stats.2fold.txt clipper.treatment-zone.interaction_model.stats.2fold.txt clipper.treatment-zone.interaction_model.stats.2fold.txt clipper.treatment-zone.interaction_model.stats.2fold.txt …	4.685	3.9	3.858	3.391	2.038	3.393	2.048	1.948	2.588	5.486	3.749	6.008	2.218	2.797	2.002	3.277	2.228	1.398	1.099	1.253	6.076	3.858	3.44	4.179
c11534_g1_i1	Clipper - GLM	17.49	1	i5-22o						PF01476.15 LysM LysM domain E:0.0022 pos=133-175 PF01476.15 LysM LysM domain E:0.0022 pos=133-175 PF01476.15 LysM LysM domain E:0.0022 pos=133-175	LYSM1_BOVIN	LYSM1_BOVIN	99-181	10-90	46.99	1e-10	RecName: Full=LysM and putative peptidoglycan-binding domain-containing protein 1;	Eukaryota; Metazoa; Chordata; Craniata; Vertebrata; Euteleostomi; Mammalia; Eutheria; Laurasiatheria; Cetartiodactyla; Ruminantia; Pecora; Bovidae; Bovinae; Bos				5.9341e-24	2.81841e-23	clipper.control-zone.interaction_model.stats.2fold.txt clipper.control-zone.interaction_model.stats.2fold.txt clipper.control-zone.interaction_model.stats.2fold.txt clipper.treatment-zone.interaction_model.stats.2fold.txt clipper.treatment-zone.interaction_model.stats.2fold.txt clipper.treatment-zone.interaction_model.stats.2fold.txt clipper.zone.basic_model.stats.2fold.txt clipper.zone.basic_mod…	4.465	5.17	3.531	4.866	20.085	18.58	19.077	20.11	6.198	14.76	13.637	14.664	4.931	4.737	4.757	4.618	23.049	17.37	17.62	20.114	16.864	11.014	11.871	16.791
c11544_g1_i1	Clipper - GLM								GO:0005960 glycine cleavage complex (cellular_component) GO:0005739 mitochondrion (cellular_component) GO:0004375 glycine dehydrogenase (decarboxylating) activity (molecular_function) GO:0030170 pyridoxal phosphate binding (molecular_function) GO:0006546 glycine catabolic process (biological_process) GO:0005960 glycine cleavage complex (cellular_component) GO:0005739 mitochondrion (cellular_compo…		GCSP_PEA	GCSP_PEA	1-195	861-1057	88.32	6e-119	RecName: Full=Glycine dehydrogenase (decarboxylating), mitochondrial;	Eukaryota; Viridiplantae; Streptophyta; Embryophyta; Tracheophyta; Spermatophyta; Magnoliophyta; eudicotyledons; Gunneridae; Pentapetalae; rosids; fabids; Fabales; Fabaceae; Papilionoideae; Fabeae; Pisum	2	1	2	7.79519e-15	2.00276e-14	clipper.control-zone.interaction_model.stats.2fold.txt clipper.control-zone.interaction_model.stats.2fold.txt clipper.control-zone.interaction_model.stats.2fold.txt clipper.control-zone.interaction_model.stats.2fold.txt clipper.control-zone.interaction_model.stats.2fold.txt clipper.control-zone.interaction_model.stats.2fold.txt clipper.treatment-zone.interaction_model.stats.2fold.txt clipper.trea…	40.354	36.472	38.591	39.864	118.694	98.417	88.495	125.589	36.928	69.059	74.823	67.473	38.539	38.753	31.634	34.577	96.807	101.628	97.651	102.527	93.358	69.423	106.543	86.552
c11544_g1_i2	Clipper - GLM								GO:0048046 apoplast (cellular_component) GO:0009507 chloroplast (cellular_component) GO:0009941 chloroplast envelope (cellular_component) GO:0005739 mitochondrion (cellular_component) GO:0005524 ATP binding (molecular_function) GO:0004375 glycine dehydrogenase (decarboxylating) activity (molecular_function) GO:0030170 pyridoxal phosphate binding (molecular_function) GO:0006546 glycine catabolic p…	PF02347.11 GDC-P Glycine cleavage system P-protein E:2.3e-199 pos=31-459 PF02347.11 GDC-P Glycine cleavage system P-protein E:4.6e-11 pos=477-752 PF02347.11 GDC-P Glycine cleavage system P-protein E:2.3e-199 pos=31-459 PF02347.11 GDC-P Glycine cleavage system P-protein E:4.6e-11 pos=477-752 PF02347.11 GDC-P Glycine cleavage system P-protein E:2.3e-199 pos=31-459 PF02347.11 GDC-P Glycine cleavage …	GCSP2_ARATH	GCSP2_ARATH	7-988	65-1043	84.11	0	RecName: Full=Glycine dehydrogenase (decarboxylating) 2, mitochondrial;	Eukaryota; Viridiplantae; Streptophyta; Embryophyta; Tracheophyta; Spermatophyta; Magnoliophyta; eudicotyledons; Gunneridae; Pentapetalae; rosids; malvids; Brassicales; Brassicaceae; Camelineae; Arabidopsis	3	1	4	5.89683e-08	9.87723e-08	clipper.control-zone.interaction_model.stats.2fold.txt clipper.control-zone.interaction_model.stats.2fold.txt clipper.control-zone.interaction_model.stats.2fold.txt clipper.control-zone.interaction_model.stats.2fold.txt clipper.control-zone.interaction_model.stats.2fold.txt clipper.control-zone.interaction_model.stats.2fold.txt clipper.control-zone.interaction_model.stats.2fold.txt clipper.contro…	67.257	87.487	75.77	83.942	190.788	180.255	188.064	187.961	94.748	130.814	160.095	124.778	75.799	73.054	79.047	82.635	190.211	215.764	194.502	224.317	160.137	165.193	103.026	183.396
c11550_g1_i1	Clipper - GLM										W5BSY5_WHEAT	W5BSY5_WHEAT	1017-808	1-64	70	1e-18	SubName: Full=Uncharacterized protein {ECO:0000313|EnsemblPlants:Traes_2DL_34B333668.1};	Eukaryota; Viridiplantae; Streptophyta; Embryophyta; Tracheophyta; Spermatophyta; Magnoliophyta; Liliopsida; Poales; Poaceae; BEP clade; Pooideae; Triticeae; Triticum				2.38028e-19	8.24725e-19	clipper.control-zone.interaction_model.stats.2fold.txt clipper.treatment-zone.interaction_model.stats.2fold.txt clipper.zone.basic_model.stats.2fold.txt clipper.control-zone.interaction_model.stats.2fold.txt clipper.treatment-zone.interaction_model.stats.2fold.txt clipper.zone.basic_model.stats.2fold.txt	2.86	4.061	4.134	4.254	65.329	40.889	34.527	74.755	4.291	8.247	7.437	3.568	3.724	4.778	2.384	1.573	28.431	31.416	36.552	40.56	2.242	2.297	12.245	1.62
c11550_g1_i2	Clipper - GLM										W5BSY5_WHEAT	W5BSY5_WHEAT	917-690	2-71	73.68	1e-23	SubName: Full=Uncharacterized protein {ECO:0000313|EnsemblPlants:Traes_2DL_34B333668.1};	Eukaryota; Viridiplantae; Streptophyta; Embryophyta; Tracheophyta; Spermatophyta; Magnoliophyta; Liliopsida; Poales; Poaceae; BEP clade; Pooideae; Triticeae; Triticum				1.40152e-20	5.25576e-20	clipper.control-zone.interaction_model.stats.2fold.txt clipper.treatment-zone.interaction_model.stats.2fold.txt clipper.zone.basic_model.stats.2fold.txt clipper.control-zone.interaction_model.stats.2fold.txt clipper.treatment-zone.interaction_model.stats.2fold.txt clipper.zone.basic_model.stats.2fold.txt	5.73	10.763	9.016	10.917	178.109	115.036	92.773	187.638	12.173	20.509	19.568	8.862	8.913	13.18	5.749	3.933	70.594	91.26	89.54	102.196	4.73	7.686	28.878	3.968
c11590_g1_i1	Clipper - GLM										I1ICL3_BRADI	I1ICL3_BRADI	247-1146	1-300	98	0	SubName: Full=Uncharacterized protein {ECO:0000313|EnsemblPlants:BRADI3G51680.1};	Eukaryota; Viridiplantae; Streptophyta; Embryophyta; Tracheophyta; Spermatophyta; Magnoliophyta; Liliopsida; Poales; Poaceae; BEP clade; Pooideae; Brachypodieae; Brachypodium				1.59935e-24	7.88177e-24	clipper.control-zone.interaction_model.stats.2fold.txt clipper.treatment-zone.interaction_model.stats.2fold.txt clipper.zone.basic_model.stats.2fold.txt clipper.control-zone.interaction_model.stats.2fold.txt clipper.treatment-zone.interaction_model.stats.2fold.txt clipper.zone.basic_model.stats.2fold.txt	205.786	205.378	212.083	201.637	102.002	106.452	98.488	92.45	181.858	72.33	97.382	71.444	204.858	191.629	175.141	195.41	122.407	101.068	117.075	78.933	79.484	66.488	83.605	66.668
c11590_g1_i2	Clipper - GLM										I1ICL3_BRADI	I1ICL3_BRADI	247-699	1-151	97.35	4e-96	SubName: Full=Uncharacterized protein {ECO:0000313|EnsemblPlants:BRADI3G51680.1};	Eukaryota; Viridiplantae; Streptophyta; Embryophyta; Tracheophyta; Spermatophyta; Magnoliophyta; Liliopsida; Poales; Poaceae; BEP clade; Pooideae; Brachypodieae; Brachypodium				1.06358e-24	5.30667e-24	clipper.control-zone.interaction_model.stats.2fold.txt clipper.treatment-zone.interaction_model.stats.2fold.txt clipper.zone.basic_model.stats.2fold.txt clipper.control-zone.interaction_model.stats.2fold.txt clipper.treatment-zone.interaction_model.stats.2fold.txt clipper.zone.basic_model.stats.2fold.txt	18.236	23.109	21.429	21.211	8.509	9.082	7.332	7.217	20.96	6.098	10.303	5.661	16.876	16.13	17.495	19.784	12.17	9.056	11.003	8.583	6.383	6.126	3.832	6.637
c11603_g1_i1	Clipper - GLM								GO:0005786 signal recognition particle, endoplasmic reticulum targeting (cellular_component) GO:0008312 7S RNA binding (molecular_function) GO:0006614 SRP-dependent cotranslational protein targeting to membrane (biological_process) GO:0008312 7S RNA binding (molecular_function) GO:0006614 SRP-dependent cotranslational protein targeting to membrane (biological_process) GO:0048500 signal recognitio…	PF01922.12 SRP19 SRP19 protein E:9.1e-28 pos=68-162 PF01922.12 SRP19 SRP19 protein E:9.1e-28 pos=68-162 PF01922.12 SRP19 SRP19 protein E:9.1e-28 pos=68-162	SRP19_ORYSJ	SRP19_ORYSJ	56-180	3-127	84.8	6e-75	RecName: Full=Signal recognition particle 19 kDa protein;	Eukaryota; Viridiplantae; Streptophyta; Embryophyta; Tracheophyta; Spermatophyta; Magnoliophyta; Liliopsida; Poales; Poaceae; BEP clade; Ehrhartoideae; Oryzeae; Oryza	1	1	1	1.23016e-15	3.3372e-15	clipper.control-zone.interaction_model.stats.2fold.txt clipper.control-zone.interaction_model.stats.2fold.txt clipper.control-zone.interaction_model.stats.2fold.txt clipper.control-zone.interaction_model.stats.2fold.txt clipper.control-zone.interaction_model.stats.2fold.txt clipper.control-zone.interaction_model.stats.2fold.txt clipper.control-zone.interaction_model.stats.2fold.txt clipper.contro…	39.518	27.583	32.318	31.927	19.14	17.473	14.387	18.392	26.73	13.374	19.184	12.496	32.03	35.016	27.134	30.221	16.397	15.509	19.445	11.942	14.763	11.103	18.377	12.906
c11603_g1_i2	Clipper - GLM								GO:0005786 signal recognition particle, endoplasmic reticulum targeting (cellular_component) GO:0008312 7S RNA binding (molecular_function) GO:0006614 SRP-dependent cotranslational protein targeting to membrane (biological_process) GO:0008312 7S RNA binding (molecular_function) GO:0006614 SRP-dependent cotranslational protein targeting to membrane (biological_process) GO:0048500 signal recognitio…	PF01922.12 SRP19 SRP19 protein E:4e-28 pos=20-114 PF01922.12 SRP19 SRP19 protein E:4e-28 pos=20-114 PF01922.12 SRP19 SRP19 protein E:4e-28 pos=20-114	SRP19_ORYSJ	SRP19_ORYSJ	8-132	3-127	84.8	3e-75	RecName: Full=Signal recognition particle 19 kDa protein;	Eukaryota; Viridiplantae; Streptophyta; Embryophyta; Tracheophyta; Spermatophyta; Magnoliophyta; Liliopsida; Poales; Poaceae; BEP clade; Ehrhartoideae; Oryzeae; Oryza	1	1	1	9.74119e-13	2.20598e-12	clipper.control-zone.interaction_model.stats.2fold.txt clipper.control-zone.interaction_model.stats.2fold.txt clipper.control-zone.interaction_model.stats.2fold.txt clipper.control-zone.interaction_model.stats.2fold.txt clipper.control-zone.interaction_model.stats.2fold.txt clipper.control-zone.interaction_model.stats.2fold.txt clipper.control-zone.interaction_model.stats.2fold.txt clipper.contro…	37.209	27.583	31.295	29.128	19.266	17.381	13.238	21.016	24.103	13.082	18.186	12.383	31.514	29.616	23.053	29.021	19.613	16.38	15.517	12.915	14.595	9.365	19.201	12.63
c11627_g1_i1	Clipper - GLM								GO:0016020 membrane (cellular_component) GO:0000155 phosphorelay sensor kinase activity (molecular_function) GO:0009881 photoreceptor activity (molecular_function) GO:0009584 detection of visible light (biological_process) GO:0018298 protein-chromophore linkage (biological_process) GO:0017006 protein-tetrapyrrole linkage (biological_process) GO:0009585 red, far-red light phototransduction (biolog…	PF08446.6 PAS_2 PAS fold E:5e-39 pos=69-185 PF01590.21 GAF GAF domain E:1.6e-34 pos=219-401 PF00360.15 PHY Phytochrome region E:1.3e-64 pos=414-590 PF00989.19 PAS PAS fold E:1.2e-20 pos=622-736 PF13596.1 PAS_10 PAS domain E:4.8e-05 pos=626-737 PF13188.1 PAS_8 PAS domain E:0.021 pos=626-667 PF08448.5 PAS_4 PAS fold E:1.2e-05 pos=630-737 PF13426.1 PAS_9 PAS domain E:2e-09 pos=632-737 PF00989.19 PAS…	PHYA3_AVESA	PHYA3_AVESA	19-1130	19-1129	90.38	0	RecName: Full=Phytochrome A type 3;	Eukaryota; Viridiplantae; Streptophyta; Embryophyta; Tracheophyta; Spermatophyta; Magnoliophyta; Liliopsida; Poales; Poaceae; BEP clade; Pooideae; Poeae; Aveninae; Avena	2	6	1	6.8508e-22	2.81204e-21	clipper.control-zone.interaction_model.stats.2fold.txt clipper.control-zone.interaction_model.stats.2fold.txt clipper.control-zone.interaction_model.stats.2fold.txt clipper.control-zone.interaction_model.stats.2fold.txt clipper.control-zone.interaction_model.stats.2fold.txt clipper.control-zone.interaction_model.stats.2fold.txt clipper.control-zone.interaction_model.stats.2fold.txt clipper.contro…	8.436	9.947	8.709	11.328	1.67	2.814	1.56	2.187	9.76	6.852	9.192	9.097	8.356	10.301	11.87	11.072	3.009	4.066	1.483	2.126	4.528	9.571	7.119	6.518
c11638_g1_i1	Clipper - GLM								GO:0016567 protein ubiquitination (biological_process) GO:0016567 protein ubiquitination (biological_process) GO:0016567 protein ubiquitination (biological_process)	PF01476.15 LysM LysM domain E:1.4e-06 pos=14-57 PF01476.15 LysM LysM domain E:1.4e-06 pos=14-57 PF01476.15 LysM LysM domain E:1.4e-06 pos=14-57	FB60_ARATH	FB60_ARATH	1-155	63-219	59.63	8e-62	RecName: Full=F-box protein At1g55000;	Eukaryota; Viridiplantae; Streptophyta; Embryophyta; Tracheophyta; Spermatophyta; Magnoliophyta; eudicotyledons; Gunneridae; Pentapetalae; rosids; malvids; Brassicales; Brassicaceae; Camelineae; Arabidopsis		1		1.56253e-06	2.39024e-06	clipper.control-zone.interaction_model.stats.2fold.txt clipper.control-zone.interaction_model.stats.2fold.txt clipper.control-zone.interaction_model.stats.2fold.txt clipper.treatment-zone.interaction_model.stats.2fold.txt clipper.treatment-zone.interaction_model.stats.2fold.txt clipper.treatment-zone.interaction_model.stats.2fold.txt clipper.zone.basic_model.stats.2fold.txt clipper.zone.basic_mod…	1.826	3.054	2.998	3.291	8.404	8.168	6.959	5.801	2.394	7.069	5.661	7.971	3.27	2.726	2.946	1.634	6.288	6.765	5.486	7.36	8.845	7.814	9.121	8.442
c11638_g1_i2	Clipper - GLM								GO:0016567 protein ubiquitination (biological_process) GO:0016567 protein ubiquitination (biological_process) GO:0016567 protein ubiquitination (biological_process)		FB60_ARATH	FB60_ARATH	1-114	104-219	60.83	2e-42	RecName: Full=F-box protein At1g55000;	Eukaryota; Viridiplantae; Streptophyta; Embryophyta; Tracheophyta; Spermatophyta; Magnoliophyta; eudicotyledons; Gunneridae; Pentapetalae; rosids; malvids; Brassicales; Brassicaceae; Camelineae; Arabidopsis		1		3.65711e-07	5.83101e-07	clipper.control-zone.interaction_model.stats.2fold.txt clipper.control-zone.interaction_model.stats.2fold.txt clipper.control-zone.interaction_model.stats.2fold.txt clipper.treatment-zone.interaction_model.stats.2fold.txt clipper.treatment-zone.interaction_model.stats.2fold.txt clipper.treatment-zone.interaction_model.stats.2fold.txt clipper.zone.basic_model.stats.2fold.txt clipper.zone.basic_mod…	1.001	1.008	0.624	1.044	2.647	2.265	2.699	2.51	0.856	3.732	2.036	2.206	0.97	0.704	0.982	0.756	2.478	2.087	2.07	1.875	3.139	3.249	4.264	3.139
c1163_g1_i1	Clipper - GLM									PF01535.15 PPR PPR repeat E:0.54 pos=153-179 PF01535.15 PPR PPR repeat E:0.54 pos=153-179 PF01535.15 PPR PPR repeat E:0.54 pos=153-179	PP177_ARATH	PP177_ARATH	72-429	65-418	22.38	5e-16	RecName: Full=Pentatricopeptide repeat-containing protein At2g30780;	Eukaryota; Viridiplantae; Streptophyta; Embryophyta; Tracheophyta; Spermatophyta; Magnoliophyta; eudicotyledons; Gunneridae; Pentapetalae; rosids; malvids; Brassicales; Brassicaceae; Camelineae; Arabidopsis				2.70822e-13	6.34513e-13	clipper.control-zone.interaction_model.stats.2fold.txt clipper.control-zone.interaction_model.stats.2fold.txt clipper.treatment-zone.interaction_model.stats.2fold.txt clipper.treatment-zone.interaction_model.stats.2fold.txt clipper.zone.basic_model.stats.2fold.txt clipper.zone.basic_model.stats.2fold.txt clipper.control-zone.interaction_model.stats.2fold.txt clipper.treatment-zone.interaction_mod…	2.453	3.023	2.947	3.241	1.124	1.341	1.005	0.937	2.871	1.31	1.516	1.934	3.229	2.368	2.975	2.46	1.353	1.28	1.089	0.642	1.864	1.404	1.274	1.666
c11682_g1_i1	Clipper - GLM																					5.0609e-06	7.48015e-06	clipper.control-zone.interaction_model.stats.2fold.txt clipper.treatment-zone.interaction_model.stats.2fold.txt clipper.zone.basic_model.stats.2fold.txt	5.807	9.635	8.914	9.883	21.314	27.103	20.111	20.85	11.794	21.443	25.021	19.856	8.252	8.279	8.485	9.953	31.242	24.469	26.051	33.912	17.084	26.897	13.212	29.872
c1168_g1_i1	Clipper - GLM								GO:0016757 transferase activity, transferring glycosyl groups (molecular_function) GO:0016757 transferase activity, transferring glycosyl groups (molecular_function) GO:0016757 transferase activity, transferring glycosyl groups (molecular_function)	PF01501.15 Glyco_transf_8 Glycosyl transferase family 8 E:4.4e-06 pos=89-302 PF01501.15 Glyco_transf_8 Glycosyl transferase family 8 E:4.4e-06 pos=89-302 PF01501.15 Glyco_transf_8 Glycosyl transferase family 8 E:4.4e-06 pos=89-302	F2DXR2_HORVD	F2DXR2_HORVD	2-1054	20-370	100	0	SubName: Full=Predicted protein {ECO:0000313|EMBL:BAJ99883.1};	Eukaryota; Viridiplantae; Streptophyta; Embryophyta; Tracheophyta; Spermatophyta; Magnoliophyta; Liliopsida; Poales; Poaceae; BEP clade; Pooideae; Triticeae; Hordeum	1			1.42699e-30	1.09533e-29	clipper.control-zone.interaction_model.stats.2fold.txt clipper.control-zone.interaction_model.stats.2fold.txt clipper.control-zone.interaction_model.stats.2fold.txt clipper.treatment-zone.interaction_model.stats.2fold.txt clipper.treatment-zone.interaction_model.stats.2fold.txt clipper.treatment-zone.interaction_model.stats.2fold.txt clipper.zone.basic_model.stats.2fold.txt clipper.zone.basic_mod…	46.206	40.896	48.835	42.302	10.809	13.084	10.807	13.195	36.597	12.8	22.663	16.166	43.975	43.908	42.055	44.398	18.166	20.822	12.54	14.018	8.054	18.063	14.554	10.181
c11696_g1_i1	Clipper - GLM								GO:0009734 auxin-activated signaling pathway (biological_process) GO:0009742 brassinosteroid mediated signaling pathway (biological_process) GO:0045454 cell redox homeostasis (biological_process) GO:0010305 leaf vascular tissue pattern formation (biological_process) GO:0006970 response to osmotic stress (biological_process) GO:0005515 protein binding (molecular_function) GO:0042802 identical prot…	PF13414.1 TPR_11 TPR repeat E:5.6e-16 pos=267-332 PF07719.12 TPR_2 Tetratricopeptide repeat E:0.00035 pos=269-299 PF00515.23 TPR_1 Tetratricopeptide repeat E:0.0076 pos=270-299 PF13371.1 TPR_9 Tetratricopeptide repeat E:0.0063 pos=279-333 PF07719.12 TPR_2 Tetratricopeptide repeat E:0.001 pos=302-333 PF00515.23 TPR_1 Tetratricopeptide repeat E:2.2e-05 pos=303-334 PF13432.1 TPR_16 Tetratricopeptide…	TTL3_ARATH	TTL3_ARATH	220-617	171-573	43.49	2e-98	RecName: Full=Inactive TPR repeat-containing thioredoxin TTL3;	Eukaryota; Viridiplantae; Streptophyta; Embryophyta; Tracheophyta; Spermatophyta; Magnoliophyta; eudicotyledons; Gunneridae; Pentapetalae; rosids; malvids; Brassicales; Brassicaceae; Camelineae; Arabidopsis	2	5		7.63877e-26	4.12612e-25	clipper.control-zone.interaction_model.stats.2fold.txt clipper.control-zone.interaction_model.stats.2fold.txt clipper.control-zone.interaction_model.stats.2fold.txt clipper.control-zone.interaction_model.stats.2fold.txt clipper.control-zone.interaction_model.stats.2fold.txt clipper.control-zone.interaction_model.stats.2fold.txt clipper.control-zone.interaction_model.stats.2fold.txt clipper.contro…	2.321	3.628	2.364	3.321	20.232	14.903	18.771	19.319	4.32	7.569	8.87	3.924	3.229	2.807	2.708	3.055	16.303	14.262	19.797	17.176	6.225	3.406	4.513	5.836
c11724_g1_i1	Clipper - GLM								GO:0000786 nucleosome (cellular_component) GO:0005634 nucleus (cellular_component) GO:0003677 DNA binding (molecular_function) GO:0003677 DNA binding (molecular_function) GO:0000786 nucleosome (cellular_component) GO:0005634 nucleus (cellular_component) GO:0003677 DNA binding (molecular_function) GO:0003677 DNA binding (molecular_function) GO:0000786 nucleosome (cellular_component) GO:0005634 nuc…	PF00125.19 Histone Core histone H2A/H2B/H3/H4 E:1.1e-08 pos=50-91 PF00125.19 Histone Core histone H2A/H2B/H3/H4 E:1.1e-08 pos=50-91 PF00125.19 Histone Core histone H2A/H2B/H3/H4 E:1.1e-08 pos=50-91	F2EJV3_HORVD	F2EJV3_HORVD	277-2	1-92	94.57	3e-53	RecName: Full=Histone H2A {ECO:0000256|RuleBase:RU003556};	Eukaryota; Viridiplantae; Streptophyta; Embryophyta; Tracheophyta; Spermatophyta; Magnoliophyta; Liliopsida; Poales; Poaceae; BEP clade; Pooideae; Triticeae; Hordeum	1		2	1.07394e-29	7.76414e-29	clipper.control-zone.interaction_model.stats.2fold.txt clipper.control-zone.interaction_model.stats.2fold.txt clipper.control-zone.interaction_model.stats.2fold.txt clipper.control-zone.interaction_model.stats.2fold.txt clipper.control-zone.interaction_model.stats.2fold.txt clipper.control-zone.interaction_model.stats.2fold.txt clipper.treatment-zone.interaction_model.stats.2fold.txt clipper.trea…	58.392	37.288	44.67	42.262	9.213	8.3	5.753	7.478	38.466	8.059	15.715	5.952	50.722	37.211	38.27	39.326	10.296	12.207	10.192	3.068	4.853	5.929	3.746	4.796
c11731_g1_i1	Clipper - GLM										T1NMW9_TRIUA	T1NMW9_TRIUA	1-297	1385-1454	70.71	3e-30	SubName: Full=Uncharacterized protein {ECO:0000313|EnsemblPlants:TRIUR3_32087-P1};	Eukaryota; Viridiplantae; Streptophyta; Embryophyta; Tracheophyta; Spermatophyta; Magnoliophyta; Liliopsida; Poales; Poaceae; BEP clade; Pooideae; Triticeae; Triticum				1.20878e-08	2.11333e-08	clipper.control-zone.interaction_model.stats.2fold.txt clipper.treatment-zone.interaction_model.stats.2fold.txt clipper.zone.basic_model.stats.2fold.txt clipper.control-zone.interaction_model.stats.2fold.txt clipper.treatment-zone.interaction_model.stats.2fold.txt clipper.zone.basic_model.stats.2fold.txt	33.062	17.717	27.365	25.867	13.268	14.09	9.993	17.642	17.973	12.809	15.673	15.434	25.16	27.298	19.116	19.209	13.846	13.627	10.726	11.581	15.651	14.529	29.51	15.042
c11731_g1_i2	Clipper - GLM								GO:0005509 calcium ion binding (molecular_function) GO:0005509 calcium ion binding (molecular_function) GO:0005509 calcium ion binding (molecular_function) GO:0005509 calcium ion binding (molecular_function) GO:0005509 calcium ion binding (molecular_function) GO:0005509 calcium ion binding (molecular_function)	PF13499.1 EF-hand_7 EF-hand domain pair E:4.9e-09 pos=4-62 PF13405.1 EF-hand_6 EF-hand domain E:4.9e-05 pos=4-32 PF13499.1 EF-hand_7 EF-hand domain pair E:4.9e-09 pos=4-62 PF13405.1 EF-hand_6 EF-hand domain E:4.9e-05 pos=4-32 PF13499.1 EF-hand_7 EF-hand domain pair E:4.9e-09 pos=4-62 PF13405.1 EF-hand_6 EF-hand domain E:4.9e-05 pos=4-32	CALM_PLAFA	CALM_PLAFA	1-66	83-144	39.39	1e-09	RecName: Full=Calmodulin;	Eukaryota; Alveolata; Apicomplexa; Aconoidasida; Haemosporida; Plasmodium; Plasmodium (Laverania)	1			5.11216e-09	9.14744e-09	clipper.control-zone.interaction_model.stats.2fold.txt clipper.control-zone.interaction_model.stats.2fold.txt clipper.control-zone.interaction_model.stats.2fold.txt clipper.control-zone.interaction_model.stats.2fold.txt clipper.control-zone.interaction_model.stats.2fold.txt clipper.control-zone.interaction_model.stats.2fold.txt clipper.treatment-zone.interaction_model.stats.2fold.txt clipper.trea…	51.815	31.08	43.851	42.964	25.411	21.618	19.92	29.327	30	21.999	26.776	25.095	40.54	46.297	36.458	38.227	24.309	20.349	21.654	19.633	24.021	23.226	47.13	25.804
c11760_g1_i1	Clipper - GLM																					1.49502e-05	0.00130931	clipper.Z3-treatment.interaction_model.stats.2fold.txt clipper.Z3-treatment.interaction_model.stats.2fold.txt clipper.control-zone.interaction_model.stats.2fold.txt clipper.control-zone.interaction_model.stats.2fold.txt clipper.treatment-zone.interaction_model.stats.2fold.txt clipper.treatment-zone.interaction_model.stats.2fold.txt clipper.zone.basic_model.stats.2fold.txt clipper.zone.basic_model…	32.556	23.643	27.682	29.298	5.935	5.018	4.106	8.613	23.12	4.562	11.196	4.028	26.965	31.586	26.266	28.829	6.715	9.303	5.496	4.673	1.97	2.582	4.053	1.685
c11791_g1_i1	Clipper - GLM								GO:0051536 iron-sulfur cluster binding (molecular_function) GO:0051536 iron-sulfur cluster binding (molecular_function) GO:0051536 iron-sulfur cluster binding (molecular_function)	PF12798.2 Fer4_3 4Fe-4S binding domain E:0.75 pos=25-34 PF12798.2 Fer4_3 4Fe-4S binding domain E:0.75 pos=25-34 PF12798.2 Fer4_3 4Fe-4S binding domain E:0.75 pos=25-34	M0XDG4_HORVD	M0XDG4_HORVD	560-294	1-89	100	3e-55	SubName: Full=Uncharacterized protein {ECO:0000313|EnsemblPlants:MLOC_59093.1};	Eukaryota; Viridiplantae; Streptophyta; Embryophyta; Tracheophyta; Spermatophyta; Magnoliophyta; Liliopsida; Poales; Poaceae; BEP clade; Pooideae; Triticeae; Hordeum	1			5.53904e-12	1.193e-11	clipper.control-zone.interaction_model.stats.2fold.txt clipper.control-zone.interaction_model.stats.2fold.txt clipper.control-zone.interaction_model.stats.2fold.txt clipper.treatment-zone.interaction_model.stats.2fold.txt clipper.treatment-zone.interaction_model.stats.2fold.txt clipper.treatment-zone.interaction_model.stats.2fold.txt clipper.zone.basic_model.stats.2fold.txt clipper.zone.basic_mod…	10.416	8.062	7.327	6.743	3.141	1.686	1.761	3.822	6.461	2.846	4.902	2.469	9.697	7.197	7.198	8.692	2.103	2.99	2.102	2.116	1.301	2.238	2.395	0.7
c11796_g1_i1	Clipper - GLM								GO:0003677 DNA binding (molecular_function) GO:0046872 metal ion binding (molecular_function) GO:0003677 DNA binding (molecular_function) GO:0046872 metal ion binding (molecular_function) GO:0003677 DNA binding (molecular_function) GO:0046872 metal ion binding (molecular_function)		C3H33_ORYSJ	C3H33_ORYSJ	1-253	289-601	36.16	2e-36	RecName: Full=Zinc finger CCCH domain-containing protein 33;	Eukaryota; Viridiplantae; Streptophyta; Embryophyta; Tracheophyta; Spermatophyta; Magnoliophyta; Liliopsida; Poales; Poaceae; BEP clade; Ehrhartoideae; Oryzeae; Oryza	2			1.7887e-16	5.11768e-16	clipper.control-zone.interaction_model.stats.2fold.txt clipper.control-zone.interaction_model.stats.2fold.txt clipper.control-zone.interaction_model.stats.2fold.txt clipper.control-zone.interaction_model.stats.2fold.txt clipper.treatment-zone.interaction_model.stats.2fold.txt clipper.treatment-zone.interaction_model.stats.2fold.txt clipper.treatment-zone.interaction_model.stats.2fold.txt clipper.…	1.639	1.703	2.108	7.967	36.683	33.595	23.088	33.951	5.41	24.534	23.432	24.55	2.218	2.011	1.049	1.644	37.238	22.006	21.686	23.554	36.999	23.01	24.327	25.693
c11800_g1_i1	Clipper - GLM																					9.34406e-44	2.03698e-42	clipper.control-zone.interaction_model.stats.2fold.txt clipper.treatment-zone.interaction_model.stats.2fold.txt clipper.zone.basic_model.stats.2fold.txt	0.198	0.343	0.501	1.294	16.829	20.134	8.222	16.569	2.092	21.509	21.261	24.682	0.732	0.327	0.276	0.303	15.491	11.68	12.294	14.76	40.771	24.767	47.044	37.467
c11800_g1_i2	Clipper - GLM										F2DDD8_HORVD	F2DDD8_HORVD	274-531	1-86	100	7e-34	SubName: Full=Predicted protein {ECO:0000313|EMBL:BAJ93109.1};	Eukaryota; Viridiplantae; Streptophyta; Embryophyta; Tracheophyta; Spermatophyta; Magnoliophyta; Liliopsida; Poales; Poaceae; BEP clade; Pooideae; Triticeae; Hordeum				3.48664e-75	4.97072e-73	clipper.control-zone.interaction_model.stats.2fold.txt clipper.treatment-zone.interaction_model.stats.2fold.txt clipper.zone.basic_model.stats.2fold.txt clipper.control-zone.interaction_model.stats.2fold.txt clipper.treatment-zone.interaction_model.stats.2fold.txt clipper.zone.basic_model.stats.2fold.txt	0.374	0.574	0.88	1.515	28.216	33.31	16.694	26.953	4.243	43.008	41.909	42.585	1.042	0.888	0.582	0.645	30.482	24.479	23.447	26.231	72.212	48.945	77.32	73.296
c11817_g1_i1	Clipper - GLM								GO:0003677 DNA binding (molecular_function) GO:0003677 DNA binding (molecular_function) GO:0003677 DNA binding (molecular_function)		SOSSB_DICDI	SOSSB_DICDI	3-135	4-132	38.69	3e-18	RecName: Full=SOSS complex subunit B homolog;	Eukaryota; Amoebozoa; Mycetozoa; Dictyosteliida; Dictyostelium	1			1.70677e-09	3.14929e-09	clipper.control-zone.interaction_model.stats.2fold.txt clipper.control-zone.interaction_model.stats.2fold.txt clipper.treatment-zone.interaction_model.stats.2fold.txt clipper.treatment-zone.interaction_model.stats.2fold.txt clipper.zone.basic_model.stats.2fold.txt clipper.zone.basic_model.stats.2fold.txt clipper.control-zone.interaction_model.stats.2fold.txt clipper.treatment-zone.interaction_mod…	4.938	3.285	3.633	3.201	1.964	1.351	1.484	1.708	2.52	2.102	3.625	2.469	3.703	3.747	2.555	3.56	1.905	1.689	1.302	1.805	2.418	2.385	2.482	1.62
c11820_g1_i1	Clipper - GLM																					2.06542e-16	5.8837e-16	clipper.control-zone.interaction_model.stats.2fold.txt clipper.control-zone.interaction_model.stats.2fold.txt clipper.treatment-zone.interaction_model.stats.2fold.txt clipper.treatment-zone.interaction_model.stats.2fold.txt clipper.zone.basic_model.stats.2fold.txt clipper.zone.basic_model.stats.2fold.txt	68.456	51.498	51.926	52.857	3.13	3.799	1.646	6.186	47.671	10.302	27.804	16.786	53.28	51.912	54.163	56.599	9.359	12.326	1.974	1.233	4.607	9.699	11.066	3.204
c1182_g1_i1	Clipper - GLM								GO:0009507 chloroplast (cellular_component) GO:0009941 chloroplast envelope (cellular_component) GO:0009570 chloroplast stroma (cellular_component) GO:0005524 ATP binding (molecular_function) GO:0008887 glycerate kinase activity (molecular_function) GO:0009854 oxidative photosynthetic carbon pathway (biological_process) GO:0009853 photorespiration (biological_process) GO:0009507 chloroplast (cell…		GLYK_ARATH	GLYK_ARATH	8-201	112-305	64.95	1e-91	RecName: Full=D-glycerate 3-kinase, chloroplastic;	Eukaryota; Viridiplantae; Streptophyta; Embryophyta; Tracheophyta; Spermatophyta; Magnoliophyta; eudicotyledons; Gunneridae; Pentapetalae; rosids; malvids; Brassicales; Brassicaceae; Camelineae; Arabidopsis	2	2	3	7.73327e-14	1.86983e-13	clipper.control-zone.interaction_model.stats.2fold.txt clipper.control-zone.interaction_model.stats.2fold.txt clipper.control-zone.interaction_model.stats.2fold.txt clipper.control-zone.interaction_model.stats.2fold.txt clipper.control-zone.interaction_model.stats.2fold.txt clipper.control-zone.interaction_model.stats.2fold.txt clipper.control-zone.interaction_model.stats.2fold.txt clipper.contro…	0.682	0.705	0.819	1.174	2.7	2.621	2.651	2.739	1.44	6.409	6.367	8.027	0.629	1.705	0.858	0.958	2.936	2.678	2.497	3.489	2.998	8.737	9.61	3.268
c1182_g1_i2	Clipper - GLM								GO:0009507 chloroplast (cellular_component) GO:0009941 chloroplast envelope (cellular_component) GO:0009570 chloroplast stroma (cellular_component) GO:0005524 ATP binding (molecular_function) GO:0008887 glycerate kinase activity (molecular_function) GO:0009854 oxidative photosynthetic carbon pathway (biological_process) GO:0009853 photorespiration (biological_process) GO:0005524 ATP binding (mole…	PF00485.13 PRK Phosphoribulokinase / Uridine kinase family E:2.1e-05 pos=106-231 PF00485.13 PRK Phosphoribulokinase / Uridine kinase family E:2.1e-05 pos=106-231 PF00485.13 PRK Phosphoribulokinase / Uridine kinase family E:2.1e-05 pos=106-231	GLYK_ARATH	GLYK_ARATH	8-349	112-453	69.88	0	RecName: Full=D-glycerate 3-kinase, chloroplastic;	Eukaryota; Viridiplantae; Streptophyta; Embryophyta; Tracheophyta; Spermatophyta; Magnoliophyta; eudicotyledons; Gunneridae; Pentapetalae; rosids; malvids; Brassicales; Brassicaceae; Camelineae; Arabidopsis	2	2	3	2.23832e-15	5.96717e-15	clipper.control-zone.interaction_model.stats.2fold.txt clipper.control-zone.interaction_model.stats.2fold.txt clipper.control-zone.interaction_model.stats.2fold.txt clipper.control-zone.interaction_model.stats.2fold.txt clipper.control-zone.interaction_model.stats.2fold.txt clipper.control-zone.interaction_model.stats.2fold.txt clipper.control-zone.interaction_model.stats.2fold.txt clipper.contro…	1.155	1.018	1.136	1.625	3.088	2.286	3.207	3.791	1.314	7.408	8.579	9.82	1.3	0.98	1.306	1.422	3.925	4.216	3.543	3.449	3.71	10.749	11.066	4.538
c11833_g1_i1	Clipper - GLM	19.54	1	o640-657i					GO:0005789 endoplasmic reticulum membrane (cellular_component) GO:0016021 integral component of membrane (cellular_component) GO:0005525 GTP binding (molecular_function) GO:0003924 GTPase activity (molecular_function) GO:0005789 endoplasmic reticulum membrane (cellular_component) GO:0016021 integral component of membrane (cellular_component) GO:0005525 GTP binding (molecular_function) GO:0003924 …	PF05879.7 RHD3 Root hair defective 3 GTP-binding protein (RHD3) E:2.4e-253 pos=1-699 PF05879.7 RHD3 Root hair defective 3 GTP-binding protein (RHD3) E:2.4e-253 pos=1-699 PF05879.7 RHD3 Root hair defective 3 GTP-binding protein (RHD3) E:2.4e-253 pos=1-699	RHD31_ORYSJ	RHD31_ORYSJ	1-785	65-854	82.68	0	RecName: Full=Protein ROOT HAIR DEFECTIVE 3 homolog 1 {ECO:0000255|HAMAP-Rule:MF_03109};	Eukaryota; Viridiplantae; Streptophyta; Embryophyta; Tracheophyta; Spermatophyta; Magnoliophyta; Liliopsida; Poales; Poaceae; BEP clade; Ehrhartoideae; Oryzeae; Oryza	2		2	2.52449e-08	4.32007e-08	clipper.control-zone.interaction_model.stats.2fold.txt clipper.control-zone.interaction_model.stats.2fold.txt clipper.control-zone.interaction_model.stats.2fold.txt clipper.control-zone.interaction_model.stats.2fold.txt clipper.control-zone.interaction_model.stats.2fold.txt clipper.control-zone.interaction_model.stats.2fold.txt clipper.control-zone.interaction_model.stats.2fold.txt clipper.contro…	1.309	0.917	1.044	1.154	0.189	0.396	0.23	0.667	1.323	0.537	0.831	0.516	1.238	1.49	1.754	1.25	0.677	0.764	0.277	0.411	0.492	0.491	0.584	0.377
c11837_g1_i1	Clipper - GLM								GO:0005737 cytoplasm (cellular_component) GO:0004512 inositol-3-phosphate synthase activity (molecular_function) GO:0006021 inositol biosynthetic process (biological_process) GO:0008654 phospholipid biosynthetic process (biological_process) GO:0004512 inositol-3-phosphate synthase activity (molecular_function) GO:0006021 inositol biosynthetic process (biological_process) GO:0008654 phospholipid b…	PF07994.7 NAD_binding_5 Myo-inositol-1-phosphate synthase E:3.5e-120 pos=62-494 PF01658.12 Inos-1-P_synth Myo-inositol-1-phosphate synthase E:2.8e-47 pos=310-423 PF07994.7 NAD_binding_5 Myo-inositol-1-phosphate synthase E:3.5e-120 pos=62-494 PF01658.12 Inos-1-P_synth Myo-inositol-1-phosphate synthase E:2.8e-47 pos=310-423	INO1_HORVU	INO1_HORVU	1-510	1-510	99.22	0	RecName: Full=Inositol-3-phosphate synthase;	Eukaryota; Viridiplantae; Streptophyta; Embryophyta; Tracheophyta; Spermatophyta; Magnoliophyta; Liliopsida; Poales; Poaceae; BEP clade; Pooideae; Triticeae; Hordeum	1	2	1	1.12691e-17	3.03612e-17	clipper.treatment-zone.interaction_model.stats.2fold.txt clipper.treatment-zone.interaction_model.stats.2fold.txt clipper.treatment-zone.interaction_model.stats.2fold.txt clipper.treatment-zone.interaction_model.stats.2fold.txt clipper.treatment-zone.interaction_model.stats.2fold.txt clipper.treatment-zone.interaction_model.stats.2fold.txt clipper.treatment-zone.interaction_model.stats.2fold.txt …	27.585	30.073	31.305	25.746	16.692	27.357	16.924	22.131	29.873	11.056	15.818	10.111	35.135	37.027	35.39	33.589	19.312	16.811	13.436	15.903	9.856	8.923	10.424	20.16
c11837_g1_i2	Clipper - GLM								GO:0005737 cytoplasm (cellular_component) GO:0004512 inositol-3-phosphate synthase activity (molecular_function) GO:0006021 inositol biosynthetic process (biological_process) GO:0008654 phospholipid biosynthetic process (biological_process) GO:0004512 inositol-3-phosphate synthase activity (molecular_function) GO:0006021 inositol biosynthetic process (biological_process) GO:0008654 phospholipid b…	PF07994.7 NAD_binding_5 Myo-inositol-1-phosphate synthase E:9.2e-113 pos=62-476 PF01658.12 Inos-1-P_synth Myo-inositol-1-phosphate synthase E:3.9e-47 pos=310-423 PF07994.7 NAD_binding_5 Myo-inositol-1-phosphate synthase E:9.2e-113 pos=62-476 PF01658.12 Inos-1-P_synth Myo-inositol-1-phosphate synthase E:3.9e-47 pos=310-423	INO1_HORVU	INO1_HORVU	1-472	1-472	99.15	0	RecName: Full=Inositol-3-phosphate synthase;	Eukaryota; Viridiplantae; Streptophyta; Embryophyta; Tracheophyta; Spermatophyta; Magnoliophyta; Liliopsida; Poales; Poaceae; BEP clade; Pooideae; Triticeae; Hordeum	1	2	1	5.57455e-17	1.44497e-16	clipper.treatment-zone.interaction_model.stats.2fold.txt clipper.treatment-zone.interaction_model.stats.2fold.txt clipper.treatment-zone.interaction_model.stats.2fold.txt clipper.treatment-zone.interaction_model.stats.2fold.txt clipper.treatment-zone.interaction_model.stats.2fold.txt clipper.treatment-zone.interaction_model.stats.2fold.txt clipper.treatment-zone.interaction_model.stats.2fold.txt …	21.81	25.457	25.441	21.322	13.163	21.211	13.181	17.548	24.959	8.379	13.855	9.069	28.554	30.596	29.88	28.345	16.584	14.584	11.153	12.614	9.03	7.441	7.646	16.561
c11844_g1_i1	Clipper - GLM										Q8LPV2_DESAN	Q8LPV2_DESAN	662-366	10-110	82.18	1e-44	SubName: Full=One helix protein {ECO:0000313|EMBL:AAM22751.1};	Eukaryota; Viridiplantae; Streptophyta; Embryophyta; Tracheophyta; Spermatophyta; Magnoliophyta; Liliopsida; Poales; Poaceae; BEP clade; Pooideae; Poeae; Airinae; Deschampsia				1.3172e-13	3.14448e-13	clipper.control-zone.interaction_model.stats.2fold.txt clipper.treatment-zone.interaction_model.stats.2fold.txt clipper.zone.basic_model.stats.2fold.txt	1.518	1.653	1.74	2.207	6.471	7.152	6.48	6.249	1.508	0.386	1.548	0.056	2.992	2.644	1.23	1.139	6.121	5.109	6.265	7.28	0.457	0.285	1.38	0.598
c1184_g1_i1	Clipper - GLM										M0UQ28_HORVD	M0UQ28_HORVD	605-1282	1-226	98.67	1e-94	SubName: Full=Uncharacterized protein {ECO:0000313|EnsemblPlants:MLOC_13019.1};	Eukaryota; Viridiplantae; Streptophyta; Embryophyta; Tracheophyta; Spermatophyta; Magnoliophyta; Liliopsida; Poales; Poaceae; BEP clade; Pooideae; Triticeae; Hordeum				3.1989e-20	1.17377e-19	clipper.control-zone.interaction_model.stats.2fold.txt clipper.treatment-zone.interaction_model.stats.2fold.txt clipper.zone.basic_model.stats.2fold.txt clipper.control-zone.interaction_model.stats.2fold.txt clipper.treatment-zone.interaction_model.stats.2fold.txt clipper.zone.basic_model.stats.2fold.txt	0.913	1.199	0.921	1.415	6.103	5.282	4.585	5.843	1.09	3.789	3.344	4.703	0.939	1.184	1.135	0.988	5.715	4.528	4.845	4.743	3.842	2.935	5.528	3.434
c1184_g1_i2	Clipper - GLM								GO:0016607 nuclear speck (cellular_component) GO:0005634 nucleus (cellular_component) GO:0003682 chromatin binding (molecular_function) GO:0003677 DNA binding (molecular_function) GO:0003700 sequence-specific DNA binding transcription factor activity (molecular_function) GO:0010018 far-red light signaling pathway (biological_process) GO:0045893 positive regulation of transcription, DNA-templated …	PF00249.26 Myb_DNA-binding Myb-like DNA-binding domain E:2.3e-14 pos=5-49 PF13921.1 Myb_DNA-bind_6 Myb-like DNA-binding domain E:3.8e-08 pos=7-56 PF00249.26 Myb_DNA-binding Myb-like DNA-binding domain E:2.3e-14 pos=5-49 PF13921.1 Myb_DNA-bind_6 Myb-like DNA-binding domain E:3.8e-08 pos=7-56 PF00249.26 Myb_DNA-binding Myb-like DNA-binding domain E:2.3e-14 pos=5-49 PF13921.1 Myb_DNA-bind_6 Myb-like…	LAF1_ARATH	LAF1_ARATH	1-161	62-218	37.28	2e-20	RecName: Full=Transcription factor LAF1;	Eukaryota; Viridiplantae; Streptophyta; Embryophyta; Tracheophyta; Spermatophyta; Magnoliophyta; eudicotyledons; Gunneridae; Pentapetalae; rosids; malvids; Brassicales; Brassicaceae; Camelineae; Arabidopsis	3	6	2	4.26704e-19	1.45376e-18	clipper.control-zone.interaction_model.stats.2fold.txt clipper.control-zone.interaction_model.stats.2fold.txt clipper.control-zone.interaction_model.stats.2fold.txt clipper.control-zone.interaction_model.stats.2fold.txt clipper.control-zone.interaction_model.stats.2fold.txt clipper.control-zone.interaction_model.stats.2fold.txt clipper.control-zone.interaction_model.stats.2fold.txt clipper.contro…	1.122	1.26	1.627	2.067	8.908	7.822	4.595	8.936	1.946	5.325	5.162	6.478	1.228	1.399	1.402	1.341	7.766	6.088	7.268	6.608	5.24	4.928	7.291	5.588
c11861_g1_i1	Clipper - GLM										M0XZ71_HORVD	M0XZ71_HORVD	162-689	1-176	100	2e-42	SubName: Full=Uncharacterized protein {ECO:0000313|EnsemblPlants:MLOC_64382.1};	Eukaryota; Viridiplantae; Streptophyta; Embryophyta; Tracheophyta; Spermatophyta; Magnoliophyta; Liliopsida; Poales; Poaceae; BEP clade; Pooideae; Triticeae; Hordeum				9.05107e-60	5.16578e-58	clipper.control-zone.interaction_model.stats.2fold.txt clipper.treatment-zone.interaction_model.stats.2fold.txt clipper.zone.basic_model.stats.2fold.txt clipper.control-zone.interaction_model.stats.2fold.txt clipper.treatment-zone.interaction_model.stats.2fold.txt clipper.zone.basic_model.stats.2fold.txt	0	0	0	0	6.765	23.233	6.882	10.592	2.958	26.193	34.722	37.478	0.052	0.092	0	0	11.431	4.603	5.934	4.572	32.629	31.806	53.664	31.852
c11861_g1_i2	Clipper - GLM										M0XZ71_HORVD	M0XZ71_HORVD	162-503	1-114	100	2e-31	SubName: Full=Uncharacterized protein {ECO:0000313|EnsemblPlants:MLOC_64382.1};	Eukaryota; Viridiplantae; Streptophyta; Embryophyta; Tracheophyta; Spermatophyta; Magnoliophyta; Liliopsida; Poales; Poaceae; BEP clade; Pooideae; Triticeae; Hordeum				9.50713e-52	3.52488e-50	clipper.control-zone.interaction_model.stats.2fold.txt clipper.treatment-zone.interaction_model.stats.2fold.txt clipper.zone.basic_model.stats.2fold.txt clipper.control-zone.interaction_model.stats.2fold.txt clipper.treatment-zone.interaction_model.stats.2fold.txt clipper.zone.basic_model.stats.2fold.txt	0	0	0	0.04	4.885	12.404	4.126	5.561	1.596	13.997	18.862	21.227	0	0	0.048	0.05	6.319	2.248	3.287	2.056	18.517	16.364	29.146	17.923
c11872_g1_i2	Clipper - GLM								GO:0005634 nucleus (cellular_component) GO:0008270 zinc ion binding (molecular_function) GO:0008270 zinc ion binding (molecular_function) GO:0005634 nucleus (cellular_component) GO:0008270 zinc ion binding (molecular_function) GO:0008270 zinc ion binding (molecular_function) GO:0005634 nucleus (cellular_component) GO:0008270 zinc ion binding (molecular_function) GO:0008270 zinc ion binding (molec…	PF03101.10 FAR1 FAR1 DNA-binding domain E:1.5e-15 pos=49-142 PF10551.4 MULE MULE transposase domain E:3.2e-14 pos=278-352 PF04434.12 SWIM SWIM zinc finger E:4.6e-08 pos=549-576 PF03101.10 FAR1 FAR1 DNA-binding domain E:1.5e-15 pos=49-142 PF10551.4 MULE MULE transposase domain E:3.2e-14 pos=278-352 PF04434.12 SWIM SWIM zinc finger E:4.6e-08 pos=549-576 PF03101.10 FAR1 FAR1 DNA-binding domain E:1.5…	FRS11_ARATH	FRS11_ARATH	13-641	31-651	64.18	0	RecName: Full=Protein FAR1-RELATED SEQUENCE 11;	Eukaryota; Viridiplantae; Streptophyta; Embryophyta; Tracheophyta; Spermatophyta; Magnoliophyta; eudicotyledons; Gunneridae; Pentapetalae; rosids; malvids; Brassicales; Brassicaceae; Camelineae; Arabidopsis	1		1	5.2513e-16	1.45861e-15	clipper.control-zone.interaction_model.stats.2fold.txt clipper.control-zone.interaction_model.stats.2fold.txt clipper.control-zone.interaction_model.stats.2fold.txt clipper.control-zone.interaction_model.stats.2fold.txt clipper.control-zone.interaction_model.stats.2fold.txt clipper.control-zone.interaction_model.stats.2fold.txt clipper.control-zone.interaction_model.stats.2fold.txt clipper.treatm…	2.068	1.764	2.098	1.345	0.399	0.65	0.287	0.552	1.353	0.65	0.592	0.854	1.805	1.817	2.002	1.886	0.822	0.807	0.502	0.331	0.774	0.776	0.584	1.077
c11888_g1_i1	Clipper - GLM										W5BD47_WHEAT	W5BD47_WHEAT	327-503	92-150	96.61	6e-14	SubName: Full=Uncharacterized protein {ECO:0000313|EnsemblPlants:Traes_2BL_9CD68F902.1};	Eukaryota; Viridiplantae; Streptophyta; Embryophyta; Tracheophyta; Spermatophyta; Magnoliophyta; Liliopsida; Poales; Poaceae; BEP clade; Pooideae; Triticeae; Triticum				1.73184e-08	2.99614e-08	clipper.control-zone.interaction_model.stats.2fold.txt clipper.treatment-zone.interaction_model.stats.2fold.txt clipper.zone.basic_model.stats.2fold.txt clipper.control-zone.interaction_model.stats.2fold.txt clipper.treatment-zone.interaction_model.stats.2fold.txt clipper.zone.basic_model.stats.2fold.txt	8.579	5.704	6.069	6.131	3.267	3.434	2.747	4.135	5.449	3.337	4.913	3.042	9.191	6.83	5.139	6.736	3.758	2.807	3.34	3.56	3.473	2.67	4.369	2.651
c11888_g1_i2	Clipper - GLM								GO:0016021 integral component of membrane (cellular_component) GO:0005743 mitochondrial inner membrane (cellular_component) GO:0016491 oxidoreductase activity (molecular_function) GO:0015031 protein transport (biological_process) GO:0016021 integral component of membrane (cellular_component) GO:0005743 mitochondrial inner membrane (cellular_component) GO:0016491 oxidoreductase activity (molecular…		MIA40_KLULA	MIA40_KLULA	63-140	281-358	42.31	4e-14	RecName: Full=Mitochondrial intermembrane space import and assembly protein 40;	Eukaryota; Fungi; Dikarya; Ascomycota; Saccharomycotina; Saccharomycetes; Saccharomycetales; Saccharomycetaceae; Kluyveromyces	1	1	2	1.33215e-15	3.60786e-15	clipper.control-zone.interaction_model.stats.2fold.txt clipper.control-zone.interaction_model.stats.2fold.txt clipper.control-zone.interaction_model.stats.2fold.txt clipper.control-zone.interaction_model.stats.2fold.txt clipper.control-zone.interaction_model.stats.2fold.txt clipper.treatment-zone.interaction_model.stats.2fold.txt clipper.treatment-zone.interaction_model.stats.2fold.txt clipper.tr…	19.798	10.088	12.669	13.525	5	6.867	4.231	7.071	10.412	5.174	8.288	4.938	15.669	15.691	12.232	12.171	7.339	6.754	4.952	6.006	4.704	5.792	6.966	6.186
c11894_g1_i1	Clipper - GLM										M0WED2_HORVD	M0WED2_HORVD	754-515	999-1078	100	1e-44	SubName: Full=Uncharacterized protein {ECO:0000313|EnsemblPlants:MLOC_5031.3};	Eukaryota; Viridiplantae; Streptophyta; Embryophyta; Tracheophyta; Spermatophyta; Magnoliophyta; Liliopsida; Poales; Poaceae; BEP clade; Pooideae; Triticeae; Hordeum				1.23566e-19	4.36523e-19	clipper.control-zone.interaction_model.stats.2fold.txt clipper.treatment-zone.interaction_model.stats.2fold.txt clipper.zone.basic_model.stats.2fold.txt clipper.control-zone.interaction_model.stats.2fold.txt clipper.treatment-zone.interaction_model.stats.2fold.txt clipper.zone.basic_model.stats.2fold.txt	24.384	16.508	20.324	18.683	4.843	6.227	3.992	7.53	16.737	4.062	10.729	5.67	21.859	24.95	23.787	20.581	5.611	8.142	7.044	4.833	2.928	2.405	5.471	2.43
c11894_g1_i2	Clipper - GLM																					2.17933e-26	1.22515e-25	clipper.control-zone.interaction_model.stats.2fold.txt clipper.control-zone.interaction_model.stats.2fold.txt clipper.treatment-zone.interaction_model.stats.2fold.txt clipper.treatment-zone.interaction_model.stats.2fold.txt clipper.zone.basic_model.stats.2fold.txt clipper.zone.basic_model.stats.2fold.txt	17.741	11.237	14.808	14.288	5.473	4.5	3.216	4.478	11.132	2.488	4.975	3.173	17.227	17.528	16.227	13.401	4.175	5.776	4.226	4.161	2.981	1.963	3.976	1.51
c11899_g1_i1	Clipper - GLM										W5EV94_WHEAT	W5EV94_WHEAT	2-3655	676-1890	96.63	0	SubName: Full=Uncharacterized protein {ECO:0000313|EnsemblPlants:Traes_5AL_1EDC5886C.1};	Eukaryota; Viridiplantae; Streptophyta; Embryophyta; Tracheophyta; Spermatophyta; Magnoliophyta; Liliopsida; Poales; Poaceae; BEP clade; Pooideae; Triticeae; Triticum				8.82489e-27	5.11988e-26	clipper.control-zone.interaction_model.stats.2fold.txt clipper.treatment-zone.interaction_model.stats.2fold.txt clipper.zone.basic_model.stats.2fold.txt clipper.control-zone.interaction_model.stats.2fold.txt clipper.treatment-zone.interaction_model.stats.2fold.txt clipper.zone.basic_model.stats.2fold.txt	2.948	3.124	2.988	3.421	8.372	7.985	9.563	8.446	4.32	13.883	11.913	14.683	3.157	3.144	3.509	2.914	9.546	10.121	9.509	10.087	13.048	16.875	13.548	15.41
c11899_g1_i2	Clipper - GLM	19.06	1	i7-26o					GO:0000148 1,3-beta-D-glucan synthase complex (cellular_component) GO:0016021 integral component of membrane (cellular_component) GO:0003843 1,3-beta-D-glucan synthase activity (molecular_function) GO:0006075 (1->3)-beta-D-glucan biosynthetic process (biological_process) GO:0071555 cell wall organization (biological_process) GO:0008360 regulation of cell shape (biological_process) GO:0003843 1,3-…	PF02364.10 Glucan_synthase 1,3-beta-glucan synthase component E:4.8e-157 pos=325-791 PF02364.10 Glucan_synthase 1,3-beta-glucan synthase component E:4.8e-157 pos=325-791 PF02364.10 Glucan_synthase 1,3-beta-glucan synthase component E:4.8e-157 pos=325-791	CALS3_ARATH	CALS3_ARATH	1-792	733-1529	71.86	0	RecName: Full=Callose synthase 3;	Eukaryota; Viridiplantae; Streptophyta; Embryophyta; Tracheophyta; Spermatophyta; Magnoliophyta; eudicotyledons; Gunneridae; Pentapetalae; rosids; malvids; Brassicales; Brassicaceae; Camelineae; Arabidopsis	1	3	2	5.66144e-23	2.49583e-22	clipper.control-zone.interaction_model.stats.2fold.txt clipper.control-zone.interaction_model.stats.2fold.txt clipper.control-zone.interaction_model.stats.2fold.txt clipper.control-zone.interaction_model.stats.2fold.txt clipper.control-zone.interaction_model.stats.2fold.txt clipper.control-zone.interaction_model.stats.2fold.txt clipper.control-zone.interaction_model.stats.2fold.txt clipper.contro…	2.871	2.872	3.121	3.401	7.858	7.731	8.194	8.113	4.058	12.668	10.573	12.993	2.661	2.93	3.299	3.227	8.516	8.378	8.719	9.606	11.887	15.589	12.609	14.563
c11901_g1_i1	Clipper - GLM										M0X2F9_HORVD	M0X2F9_HORVD	3438-262	1-1059	99.81	0	SubName: Full=Uncharacterized protein {ECO:0000313|EnsemblPlants:MLOC_56491.1};	Eukaryota; Viridiplantae; Streptophyta; Embryophyta; Tracheophyta; Spermatophyta; Magnoliophyta; Liliopsida; Poales; Poaceae; BEP clade; Pooideae; Triticeae; Hordeum				3.31452e-25	1.71218e-24	clipper.control-zone.interaction_model.stats.2fold.txt clipper.treatment-zone.interaction_model.stats.2fold.txt clipper.zone.basic_model.stats.2fold.txt clipper.control-zone.interaction_model.stats.2fold.txt clipper.treatment-zone.interaction_model.stats.2fold.txt clipper.zone.basic_model.stats.2fold.txt	106.786	101.817	102.163	95.832	30.243	33.656	28.324	36.805	95.225	33.309	61.248	32.849	90.994	88.388	113.608	100.503	38.738	46.517	27.812	34.112	23.863	36.419	24.643	30.885
c1190_g1_i1	Clipper - GLM								GO:0005515 protein binding (molecular_function) GO:0005515 protein binding (molecular_function) GO:0005515 protein binding (molecular_function)	PF07719.12 TPR_2 Tetratricopeptide repeat E:0.01 pos=278-302 PF13176.1 TPR_7 Tetratricopeptide repeat E:0.023 pos=279-304 PF13374.1 TPR_10 Tetratricopeptide repeat E:0.048 pos=279-311 PF00515.23 TPR_1 Tetratricopeptide repeat E:0.013 pos=279-301 PF07719.12 TPR_2 Tetratricopeptide repeat E:0.01 pos=278-302 PF13176.1 TPR_7 Tetratricopeptide repeat E:0.023 pos=279-304 PF13374.1 TPR_10 Tetratricopept…	I1HIT3_BRADI	I1HIT3_BRADI	1112-42	1-357	87.11	0	SubName: Full=Uncharacterized protein {ECO:0000313|EnsemblPlants:BRADI2G23430.1};	Eukaryota; Viridiplantae; Streptophyta; Embryophyta; Tracheophyta; Spermatophyta; Magnoliophyta; Liliopsida; Poales; Poaceae; BEP clade; Pooideae; Brachypodieae; Brachypodium	1			1.51462e-12	3.38654e-12	clipper.control-zone.interaction_model.stats.2fold.txt clipper.control-zone.interaction_model.stats.2fold.txt clipper.control-zone.interaction_model.stats.2fold.txt clipper.control-zone.interaction_model.stats.2fold.txt clipper.control-zone.interaction_model.stats.2fold.txt clipper.control-zone.interaction_model.stats.2fold.txt clipper.treatment-zone.interaction_model.stats.2fold.txt clipper.trea…	5.917	4.404	5.035	4.575	0.861	1.971	0.814	1.645	3.6	2.809	2.732	4.093	4.673	5.094	4.014	5.001	1.926	1.484	0.726	1.093	2.91	3.024	2.644	5.302
c1190_g1_i2	Clipper - GLM								GO:0005515 protein binding (molecular_function) GO:0005515 protein binding (molecular_function) GO:0005515 protein binding (molecular_function)	PF07719.12 TPR_2 Tetratricopeptide repeat E:0.012 pos=278-302 PF13176.1 TPR_7 Tetratricopeptide repeat E:0.026 pos=279-304 PF00515.23 TPR_1 Tetratricopeptide repeat E:0.014 pos=279-301 PF13374.1 TPR_10 Tetratricopeptide repeat E:0.056 pos=279-311 PF07719.12 TPR_2 Tetratricopeptide repeat E:0.012 pos=278-302 PF13176.1 TPR_7 Tetratricopeptide repeat E:0.026 pos=279-304 PF00515.23 TPR_1 Tetratricope…	I1HIT3_BRADI	I1HIT3_BRADI	1411-170	1-414	88.16	0	SubName: Full=Uncharacterized protein {ECO:0000313|EnsemblPlants:BRADI2G23430.1};	Eukaryota; Viridiplantae; Streptophyta; Embryophyta; Tracheophyta; Spermatophyta; Magnoliophyta; Liliopsida; Poales; Poaceae; BEP clade; Pooideae; Brachypodieae; Brachypodium	1			1.8412e-13	4.35751e-13	clipper.control-zone.interaction_model.stats.2fold.txt clipper.control-zone.interaction_model.stats.2fold.txt clipper.control-zone.interaction_model.stats.2fold.txt clipper.control-zone.interaction_model.stats.2fold.txt clipper.control-zone.interaction_model.stats.2fold.txt clipper.control-zone.interaction_model.stats.2fold.txt clipper.treatment-zone.interaction_model.stats.2fold.txt clipper.trea…	7.479	5.855	7.634	7.405	1.933	3.373	1.206	2.427	6.062	4.75	5.162	5.173	6.695	6.748	6.722	6.867	2.113	2.355	1.025	1.855	4.642	4.781	6.736	8.534
c11914_g1_i1	Clipper - GLM	83.61	4	i55-77o87-106i151-173o183-205i						PF05078.7 DUF679 Protein of unknown function (DUF679) E:3.1e-66 pos=52-214 PF05078.7 DUF679 Protein of unknown function (DUF679) E:3.1e-66 pos=52-214 PF05078.7 DUF679 Protein of unknown function (DUF679) E:3.1e-66 pos=52-214	M7Z2N7_TRIUA	M7Z2N7_TRIUA	726-1304	10-200	93.26	2e-95	SubName: Full=Uncharacterized protein {ECO:0000313|EMBL:EMS57393.1, ECO:0000313|EnsemblPlants:TRIUR3_27181-P1};	Eukaryota; Viridiplantae; Streptophyta; Embryophyta; Tracheophyta; Spermatophyta; Magnoliophyta; Liliopsida; Poales; Poaceae; BEP clade; Pooideae; Triticeae; Triticum				1.03405e-09	1.9377e-09	clipper.control-zone.interaction_model.stats.2fold.txt clipper.control-zone.interaction_model.stats.2fold.txt clipper.control-zone.interaction_model.stats.2fold.txt clipper.treatment-zone.interaction_model.stats.2fold.txt clipper.treatment-zone.interaction_model.stats.2fold.txt clipper.treatment-zone.interaction_model.stats.2fold.txt clipper.zone.basic_model.stats.2fold.txt clipper.zone.basic_mod…	0.22	0.333	0.113	0.431	1.219	1.89	1.599	1.146	0.341	2.601	1.028	2.967	0.124	0.153	0.181	0.03	1.353	1.732	2.166	1.524	2.567	1.895	1.571	2.891
c11925_g1_i1	Clipper - GLM								GO:0009507 chloroplast (cellular_component) GO:0016597 amino acid binding (molecular_function) GO:0051287 NAD binding (molecular_function) GO:0004617 phosphoglycerate dehydrogenase activity (molecular_function) GO:0006564 L-serine biosynthetic process (biological_process) GO:0051287 NAD binding (molecular_function) GO:0055114 oxidation-reduction process (biological_process) GO:0004455 ketol-acid …	PF02826.14 2-Hacid_dh_C D-isomer specific 2-hydroxyacid dehydrogenase, NAD binding domain E:1.5e-63 pos=9-184 PF07991.7 IlvN Acetohydroxy acid isomeroreductase, catalytic domain E:2.7e-06 pos=41-135 PF02826.14 2-Hacid_dh_C D-isomer specific 2-hydroxyacid dehydrogenase, NAD binding domain E:1.5e-63 pos=9-184 PF07991.7 IlvN Acetohydroxy acid isomeroreductase, catalytic domain E:2.7e-06 pos=41-135 P…	SERA2_ARATH	SERA2_ARATH	1-226	179-404	83.19	2e-132	RecName: Full=D-3-phosphoglycerate dehydrogenase 2, chloroplastic;	Eukaryota; Viridiplantae; Streptophyta; Embryophyta; Tracheophyta; Spermatophyta; Magnoliophyta; eudicotyledons; Gunneridae; Pentapetalae; rosids; malvids; Brassicales; Brassicaceae; Camelineae; Arabidopsis	3	1	1	4.33389e-12	9.40385e-12	clipper.control-zone.interaction_model.stats.2fold.txt clipper.control-zone.interaction_model.stats.2fold.txt clipper.control-zone.interaction_model.stats.2fold.txt clipper.control-zone.interaction_model.stats.2fold.txt clipper.control-zone.interaction_model.stats.2fold.txt clipper.control-zone.interaction_model.stats.2fold.txt clipper.control-zone.interaction_model.stats.2fold.txt clipper.contro…	1.661	3.89	3.531	3.502	1.324	1.829	2.144	1.094	2.686	0.141	1.007	0.188	2.373	2.838	2.04	1.674	0.947	1.258	1.462	0.922	0.317	0.157	0.355	0.442
c11925_g1_i2	Clipper - GLM								GO:0009507 chloroplast (cellular_component) GO:0009570 chloroplast stroma (cellular_component) GO:0016020 membrane (cellular_component) GO:0005739 mitochondrion (cellular_component) GO:0009536 plastid (cellular_component) GO:0016597 amino acid binding (molecular_function) GO:0005524 ATP binding (molecular_function) GO:0051287 NAD binding (molecular_function) GO:0004617 phosphoglycerate dehydrogen…	PF02826.14 2-Hacid_dh_C D-isomer specific 2-hydroxyacid dehydrogenase, NAD binding domain E:7.3e-63 pos=9-184 PF07991.7 IlvN Acetohydroxy acid isomeroreductase, catalytic domain E:1.2e-05 pos=41-133 PF01842.20 ACT ACT domain E:3.1e-06 pos=378-432 PF02826.14 2-Hacid_dh_C D-isomer specific 2-hydroxyacid dehydrogenase, NAD binding domain E:7.3e-63 pos=9-184 PF07991.7 IlvN Acetohydroxy acid isomerore…	SERA1_ARATH	SERA1_ARATH	1-446	158-603	78.25	0	RecName: Full=D-3-phosphoglycerate dehydrogenase 1, chloroplastic;	Eukaryota; Viridiplantae; Streptophyta; Embryophyta; Tracheophyta; Spermatophyta; Magnoliophyta; eudicotyledons; Gunneridae; Pentapetalae; rosids; malvids; Brassicales; Brassicaceae; Camelineae; Arabidopsis	4	4	5	3.02618e-12	6.63348e-12	clipper.control-zone.interaction_model.stats.2fold.txt clipper.control-zone.interaction_model.stats.2fold.txt clipper.control-zone.interaction_model.stats.2fold.txt clipper.control-zone.interaction_model.stats.2fold.txt clipper.control-zone.interaction_model.stats.2fold.txt clipper.control-zone.interaction_model.stats.2fold.txt clipper.control-zone.interaction_model.stats.2fold.txt clipper.contro…	2.288	5.099	4.063	4.585	0.945	2.56	2.278	1.875	3.96	0.217	1.278	0.197	2.94	3.318	2.546	1.956	1.312	1.441	1.974	1.203	0.308	0.226	0.307	0.469
c11942_g1_i1	Clipper - GLM										M0UGQ2_HORVD	M0UGQ2_HORVD	709-419	88-184	100	2e-36	SubName: Full=Uncharacterized protein {ECO:0000313|EnsemblPlants:MLOC_10783.1};	Eukaryota; Viridiplantae; Streptophyta; Embryophyta; Tracheophyta; Spermatophyta; Magnoliophyta; Liliopsida; Poales; Poaceae; BEP clade; Pooideae; Triticeae; Hordeum				3.06946e-40	5.23714e-39	clipper.control-zone.interaction_model.stats.2fold.txt clipper.treatment-zone.interaction_model.stats.2fold.txt clipper.zone.basic_model.stats.2fold.txt clipper.control-zone.interaction_model.stats.2fold.txt clipper.treatment-zone.interaction_model.stats.2fold.txt clipper.zone.basic_model.stats.2fold.txt	0.924	1.179	0.798	1.535	42.156	26.809	32.402	40.054	2.637	12.489	12.121	9.294	3.033	4.339	1.058	0.877	42.027	45.807	46.499	57.586	5.856	12.31	14.736	13.403
c11944_g1_i1	Clipper - GLM								GO:0007049 cell cycle (biological_process) GO:0051301 cell division (biological_process) GO:0000079 regulation of cyclin-dependent protein serine/threonine kinase activity (biological_process) GO:0019901 protein kinase binding (molecular_function) GO:0000079 regulation of cyclin-dependent protein serine/threonine kinase activity (biological_process) GO:0007049 cell cycle (biological_process) GO:0…	PF08613.6 Cyclin E:2.2e-26 pos=32-171 PF00134.18 Cyclin_N Cyclin, N-terminal domain E:1.4e-07 pos=79-172 PF08613.6 Cyclin E:2.2e-26 pos=32-171 PF00134.18 Cyclin_N Cyclin, N-terminal domain E:1.4e-07 pos=79-172 PF08613.6 Cyclin E:2.2e-26 pos=32-171 PF00134.18 Cyclin_N Cyclin, N-terminal domain E:1.4e-07 pos=79-172	CCP21_ORYSJ	CCP21_ORYSJ	1-211	1-203	79.62	4e-98	RecName: Full=Cyclin-P2-1;	Eukaryota; Viridiplantae; Streptophyta; Embryophyta; Tracheophyta; Spermatophyta; Magnoliophyta; Liliopsida; Poales; Poaceae; BEP clade; Ehrhartoideae; Oryzeae; Oryza	1	3		5.91638e-17	1.74717e-16	clipper.control-zone.interaction_model.stats.2fold.txt clipper.control-zone.interaction_model.stats.2fold.txt clipper.control-zone.interaction_model.stats.2fold.txt clipper.control-zone.interaction_model.stats.2fold.txt clipper.control-zone.interaction_model.stats.2fold.txt clipper.control-zone.interaction_model.stats.2fold.txt clipper.control-zone.interaction_model.stats.2fold.txt clipper.contro…	1.496	1.844	1.965	2.418	7.206	8.035	5.715	5.301	2.219	2.752	3.095	2.084	1.516	1.266	1.411	1.422	6.944	4.872	6.425	6.056	1.908	2.032	2.807	2.08
c11952_g1_i1	Clipper - GLM										M0Z9A5_HORVD	M0Z9A5_HORVD	1046-534	27-194	97.08	2e-96	SubName: Full=Uncharacterized protein {ECO:0000313|EnsemblPlants:MLOC_79508.2};	Eukaryota; Viridiplantae; Streptophyta; Embryophyta; Tracheophyta; Spermatophyta; Magnoliophyta; Liliopsida; Poales; Poaceae; BEP clade; Pooideae; Triticeae; Hordeum				1.89534e-06	2.88406e-06	clipper.control-zone.interaction_model.stats.2fold.txt clipper.treatment-zone.interaction_model.stats.2fold.txt clipper.zone.basic_model.stats.2fold.txt clipper.control-zone.interaction_model.stats.2fold.txt clipper.treatment-zone.interaction_model.stats.2fold.txt clipper.zone.basic_model.stats.2fold.txt	3.674	3.608	5.332	3.562	1.492	1.788	1.005	2.52	3.921	2.432	2.597	4.103	3.672	4.91	3.652	4.124	1.426	1.656	1.27	1.324	2.902	2.837	6.218	2.697
c11952_g1_i2	Clipper - GLM	21.24	1	o26-48i																		9.18932e-11	1.83297e-10	clipper.control-zone.interaction_model.stats.2fold.txt clipper.control-zone.interaction_model.stats.2fold.txt clipper.control-zone.interaction_model.stats.2fold.txt clipper.treatment-zone.interaction_model.stats.2fold.txt clipper.treatment-zone.interaction_model.stats.2fold.txt clipper.treatment-zone.interaction_model.stats.2fold.txt clipper.zone.basic_model.stats.2fold.txt clipper.zone.basic_mod…	3.267	3.326	3.49	3.341	0.935	1.585	0.833	1.614	2.355	1.621	2.223	1.915	3.786	3.808	2.555	3.076	1.031	1.312	0.95	1.123	1.662	2.111	3.967	1.565
c11954_g1_i1	Clipper - GLM								GO:0000813 ESCRT I complex (cellular_component) GO:0006464 cellular protein modification process (biological_process) GO:0015031 protein transport (biological_process) GO:0006464 cellular protein modification process (biological_process) GO:0015031 protein transport (biological_process) GO:0019538 protein metabolic process (biological_process) GO:0000813 ESCRT I complex (cellular_component) GO:00…	PF05743.8 UEV UEV domain E:1.7e-29 pos=31-153 PF02861.15 Clp_N Clp amino terminal domain E:1.1 pos=48-65 PF09454.5 Vps23_core Vps23 core domain E:2.7e-19 pos=251-313 PF05743.8 UEV UEV domain E:1.7e-29 pos=31-153 PF02861.15 Clp_N Clp amino terminal domain E:1.1 pos=48-65 PF09454.5 Vps23_core Vps23 core domain E:2.7e-19 pos=251-313 PF05743.8 UEV UEV domain E:1.7e-29 pos=31-153 PF02861.15 Clp_N Clp …	ELCL_ARATH	ELCL_ARATH	1-314	1-350	37.29	3e-73	RecName: Full=Protein ELC-like;	Eukaryota; Viridiplantae; Streptophyta; Embryophyta; Tracheophyta; Spermatophyta; Magnoliophyta; eudicotyledons; Gunneridae; Pentapetalae; rosids; malvids; Brassicales; Brassicaceae; Camelineae; Arabidopsis		2	1	1.33764e-31	1.11792e-30	clipper.control-zone.interaction_model.stats.2fold.txt clipper.control-zone.interaction_model.stats.2fold.txt clipper.control-zone.interaction_model.stats.2fold.txt clipper.control-zone.interaction_model.stats.2fold.txt clipper.control-zone.interaction_model.stats.2fold.txt clipper.control-zone.interaction_model.stats.2fold.txt clipper.control-zone.interaction_model.stats.2fold.txt clipper.contro…	0.077	0.03	0.082	0.08	1.66	1.839	1.063	1.583	0.253	2.271	2.41	2.328	0.165	0.092	0	0.03	1.124	0.989	1.11	1.494	2.893	2.542	2.414	2.55
c11967_g1_i1	Clipper - GLM								GO:0005524 ATP binding (molecular_function) GO:0005975 carbohydrate metabolic process (biological_process) GO:0006633 fatty acid biosynthetic process (biological_process) GO:0042128 nitrate assimilation (biological_process)		KINB1_ARATH	KINB1_ARATH	48-169	61-179	59.84	3e-43	RecName: Full=SNF1-related protein kinase regulatory subunit beta-1;	Eukaryota; Viridiplantae; Streptophyta; Embryophyta; Tracheophyta; Spermatophyta; Magnoliophyta; eudicotyledons; Gunneridae; Pentapetalae; rosids; malvids; Brassicales; Brassicaceae; Camelineae; Arabidopsis	1	3		3.62174e-25	1.5503e-24	clipper.treatment-zone.interaction_model.stats.2fold.txt clipper.treatment-zone.interaction_model.stats.2fold.txt clipper.treatment-zone.interaction_model.stats.2fold.txt clipper.treatment-zone.interaction_model.stats.2fold.txt clipper.treatment-zone.interaction_model.stats.2fold.txt clipper.treatment-zone.interaction_model.stats.2fold.txt clipper.treatment-zone.interaction_model.stats.2fold.txt	1.672	1.895	1.852	1.846	3.645	4.378	2.393	4.207	1.868	8.285	6.159	7.595	1.62	1.787	1.64	2.077	4.123	4.679	3.33	5.184	7.333	10.239	12.618	9.841
c11976_g1_i1	Clipper - GLM																					1.54615e-44	3.54045e-43	clipper.control-zone.interaction_model.stats.2fold.txt clipper.control-zone.interaction_model.stats.2fold.txt clipper.treatment-zone.interaction_model.stats.2fold.txt clipper.treatment-zone.interaction_model.stats.2fold.txt clipper.zone.basic_model.stats.2fold.txt clipper.zone.basic_model.stats.2fold.txt	0.176	0.232	0.051	0.09	5.168	4.866	3.676	4.499	0.555	5.118	4.445	4.75	0.155	0.347	0.305	0.111	4.758	5.518	4.813	5.715	3.499	7.078	5.672	4.759
c11976_g1_i2	Clipper - GLM								GO:0043531 ADP binding (molecular_function) GO:0005524 ATP binding (molecular_function) GO:0006952 defense response (biological_process) GO:0043531 ADP binding (molecular_function) GO:0005524 ATP binding (molecular_function) GO:0006952 defense response (biological_process) GO:0043531 ADP binding (molecular_function) GO:0005524 ATP binding (molecular_function) GO:0006952 defense response (biologic…		R13L1_ARATH	R13L1_ARATH	68-415	36-401	23.3	2e-10	RecName: Full=Putative disease resistance RPP13-like protein 1;	Eukaryota; Viridiplantae; Streptophyta; Embryophyta; Tracheophyta; Spermatophyta; Magnoliophyta; eudicotyledons; Gunneridae; Pentapetalae; rosids; malvids; Brassicales; Brassicaceae; Camelineae; Arabidopsis	2	1		1.31989e-52	5.10474e-51	clipper.control-zone.interaction_model.stats.2fold.txt clipper.control-zone.interaction_model.stats.2fold.txt clipper.control-zone.interaction_model.stats.2fold.txt clipper.control-zone.interaction_model.stats.2fold.txt clipper.treatment-zone.interaction_model.stats.2fold.txt clipper.treatment-zone.interaction_model.stats.2fold.txt clipper.treatment-zone.interaction_model.stats.2fold.txt clipper.…	0.077	0	0	0.231	5.137	4.297	3.762	5.311	0.457	5.853	3.978	5.323	0.165	0.357	0.095	0.141	4.622	5.292	4.77	5.645	3.552	7.274	5.969	4.879
c12032_g1_i1	Clipper - GLM								GO:0016787 hydrolase activity (molecular_function) GO:0006952 defense response (biological_process) GO:0016042 lipid catabolic process (biological_process) GO:0016787 hydrolase activity (molecular_function) GO:0006952 defense response (biological_process) GO:0016042 lipid catabolic process (biological_process) GO:0016787 hydrolase activity (molecular_function) GO:0006952 defense response (biologi…		F2EEF8_HORVD	F2EEF8_HORVD	23-532	228-397	100	4e-63	RecName: Full=Patatin {ECO:0000256|RuleBase:RU361262};	Eukaryota; Viridiplantae; Streptophyta; Embryophyta; Tracheophyta; Spermatophyta; Magnoliophyta; Liliopsida; Poales; Poaceae; BEP clade; Pooideae; Triticeae; Hordeum	1	2		1.0903e-14	2.77714e-14	clipper.control-zone.interaction_model.stats.2fold.txt clipper.control-zone.interaction_model.stats.2fold.txt clipper.control-zone.interaction_model.stats.2fold.txt clipper.control-zone.interaction_model.stats.2fold.txt clipper.treatment-zone.interaction_model.stats.2fold.txt clipper.treatment-zone.interaction_model.stats.2fold.txt clipper.treatment-zone.interaction_model.stats.2fold.txt clipper.…	2.255	2.298	1.934	2.498	9.801	11.154	7.859	9.935	2.812	7.276	9.929	8.665	3.218	2.838	1.087	2.198	13.773	8.045	9.968	11.872	8.414	9.257	13.241	10.982
c12032_g1_i2	Clipper - GLM								GO:0016787 hydrolase activity (molecular_function) GO:0006952 defense response (biological_process) GO:0016042 lipid catabolic process (biological_process) GO:0016787 hydrolase activity (molecular_function) GO:0006952 defense response (biological_process) GO:0016042 lipid catabolic process (biological_process) GO:0016787 hydrolase activity (molecular_function) GO:0006952 defense response (biologi…		F2EEF8_HORVD	F2EEF8_HORVD	23-631	228-397	83.74	4e-56	RecName: Full=Patatin {ECO:0000256|RuleBase:RU361262};	Eukaryota; Viridiplantae; Streptophyta; Embryophyta; Tracheophyta; Spermatophyta; Magnoliophyta; Liliopsida; Poales; Poaceae; BEP clade; Pooideae; Triticeae; Hordeum	1	2		3.86416e-15	1.0135e-14	clipper.control-zone.interaction_model.stats.2fold.txt clipper.control-zone.interaction_model.stats.2fold.txt clipper.control-zone.interaction_model.stats.2fold.txt clipper.control-zone.interaction_model.stats.2fold.txt clipper.treatment-zone.interaction_model.stats.2fold.txt clipper.treatment-zone.interaction_model.stats.2fold.txt clipper.treatment-zone.interaction_model.stats.2fold.txt clipper.…	0.946	1.078	1.3	1.244	7.322	7.903	4.173	6.697	1.606	5.476	4.975	5.595	2.362	2.123	0.982	1.291	8.505	6.152	5.656	7.109	5.047	4.437	10.118	6.361
c12038_g1_i1	Clipper - GLM										W5GLS0_WHEAT	W5GLS0_WHEAT	421-272	25-74	88	3e-23	SubName: Full=Uncharacterized protein {ECO:0000313|EnsemblPlants:Traes_6BL_A9543F239.1};	Eukaryota; Viridiplantae; Streptophyta; Embryophyta; Tracheophyta; Spermatophyta; Magnoliophyta; Liliopsida; Poales; Poaceae; BEP clade; Pooideae; Triticeae; Triticum				3.25577e-36	4.05756e-35	clipper.control-zone.interaction_model.stats.2fold.txt clipper.treatment-zone.interaction_model.stats.2fold.txt clipper.zone.basic_model.stats.2fold.txt	0.913	0.957	1.361	1.676	19.003	11.591	14.09	15.184	3.124	7.286	7.52	7.614	1.661	2.879	1.993	1.341	11.972	11.659	15.923	13.256	6.647	7.569	11.296	6.343
c12038_g1_i2	Clipper - GLM								GO:0005829 cytosol (cellular_component) GO:0080130 L-phenylalanine:2-oxoglutarate aminotransferase activity (molecular_function) GO:0004838 L-tyrosine:2-oxoglutarate aminotransferase activity (molecular_function) GO:0030170 pyridoxal phosphate binding (molecular_function) GO:0009058 biosynthetic process (biological_process) GO:0006520 cellular amino acid metabolic process (biological_process) GO:…	PF00155.16 Aminotran_1_2 Aminotransferase class I and II E:7.3e-55 pos=47-409 PF01212.16 Beta_elim_lyase Beta-eliminating lyase E:5.1e-07 pos=112-220 PF00155.16 Aminotran_1_2 Aminotransferase class I and II E:7.3e-55 pos=47-409 PF01212.16 Beta_elim_lyase Beta-eliminating lyase E:5.1e-07 pos=112-220 PF00155.16 Aminotran_1_2 Aminotransferase class I and II E:7.3e-55 pos=47-409 PF01212.16 Beta_elim_…	TAT_ARATH	TAT_ARATH	1-420	1-419	55.71	1e-175	RecName: Full=Tyrosine aminotransferase;	Eukaryota; Viridiplantae; Streptophyta; Embryophyta; Tracheophyta; Spermatophyta; Magnoliophyta; eudicotyledons; Gunneridae; Pentapetalae; rosids; malvids; Brassicales; Brassicaceae; Camelineae; Arabidopsis	3	4	1	1.28286e-65	1.0189e-63	clipper.control-zone.interaction_model.stats.2fold.txt clipper.control-zone.interaction_model.stats.2fold.txt clipper.control-zone.interaction_model.stats.2fold.txt clipper.control-zone.interaction_model.stats.2fold.txt clipper.control-zone.interaction_model.stats.2fold.txt clipper.control-zone.interaction_model.stats.2fold.txt clipper.control-zone.interaction_model.stats.2fold.txt clipper.contro…	3.487	5.623	3.725	5.167	62.23	47.593	54.399	51.468	9.361	26.231	31.938	26.005	5.488	6.411	4.853	3.711	56.779	57.402	61.003	61.627	24.294	27.28	20.667	25.012
c12049_g1_i1	Clipper - GLM										M0VST0_HORVD	M0VST0_HORVD	1729-671	9-361	99.72	0	SubName: Full=Uncharacterized protein {ECO:0000313|EnsemblPlants:MLOC_36942.1};	Eukaryota; Viridiplantae; Streptophyta; Embryophyta; Tracheophyta; Spermatophyta; Magnoliophyta; Liliopsida; Poales; Poaceae; BEP clade; Pooideae; Triticeae; Hordeum				1.50116e-32	1.3658e-31	clipper.control-zone.interaction_model.stats.2fold.txt clipper.treatment-zone.interaction_model.stats.2fold.txt clipper.zone.basic_model.stats.2fold.txt clipper.control-zone.interaction_model.stats.2fold.txt clipper.treatment-zone.interaction_model.stats.2fold.txt clipper.zone.basic_model.stats.2fold.txt	3.102	2.106	2.425	2.458	0.284	0.223	0.182	0.396	2.442	0.792	1.641	0.798	2.538	2.389	2.793	2.491	0.458	0.57	0.352	0.301	0.396	0.658	0.786	0.359
c12056_g1_i1	Clipper - GLM								GO:0009055 electron carrier activity (molecular_function) GO:0050660 flavin adenine dinucleotide binding (molecular_function) GO:0005506 iron ion binding (molecular_function) GO:0051536 iron-sulfur cluster binding (molecular_function) GO:0016614 oxidoreductase activity, acting on CH-OH group of donors (molecular_function) GO:0016491 oxidoreductase activity (molecular_function) GO:0046872 metal io…	PF01799.15 Fer2_2 [2Fe-2S] binding domain E:1.3e-21 pos=48-134 PF00941.16 FAD_binding_5 FAD binding domain in molybdopterin dehydrogenase E:5.4e-36 pos=201-383 PF03450.12 CO_deh_flav_C CO dehydrogenase flavoprotein C-terminal domain E:2.7e-15 pos=397-502 PF01315.17 Ald_Xan_dh_C Aldehyde oxidase and xanthine dehydrogenase, a/b hammerhead domain E:3.7e-28 pos=562-671 PF02738.13 Ald_Xan_dh_C2 Molybd…	ALDOL_ORYSJ	ALDOL_ORYSJ	8-914	35-937	80.29	0	RecName: Full=Putative aldehyde oxidase-like protein;	Eukaryota; Viridiplantae; Streptophyta; Embryophyta; Tracheophyta; Spermatophyta; Magnoliophyta; Liliopsida; Poales; Poaceae; BEP clade; Ehrhartoideae; Oryzeae; Oryza	5	1		2.79918e-20	1.0292e-19	clipper.control-zone.interaction_model.stats.2fold.txt clipper.control-zone.interaction_model.stats.2fold.txt clipper.control-zone.interaction_model.stats.2fold.txt clipper.control-zone.interaction_model.stats.2fold.txt clipper.control-zone.interaction_model.stats.2fold.txt clipper.control-zone.interaction_model.stats.2fold.txt clipper.control-zone.interaction_model.stats.2fold.txt clipper.contro…	1.034	1.391	0.86	0.773	5.389	9.945	21.614	6.759	6.617	36.514	54.798	43.43	1.32	0.551	1.773	2.158	15.043	19.564	20.277	18.52	25.164	85.787	9.754	45.835
c12057_g1_i2	Clipper - GLM	302.73	14	i81-103o116-138i158-180o212-229i236-258o273-292i305-327o353-375i405-427o431-453i466-485o490-512i519-541o551-570i					GO:0016021 integral component of membrane (cellular_component) GO:0005886 plasma membrane (cellular_component) GO:0015181 arginine transmembrane transporter activity (molecular_function) GO:0005313 L-glutamate transmembrane transporter activity (molecular_function) GO:0015189 L-lysine transmembrane transporter activity (molecular_function) GO:0043091 L-arginine import (biological_process) GO:0051…	PF13520.1 AA_permease_2 Amino acid permease E:3.5e-48 pos=82-485 PF00324.16 AA_permease Amino acid permease E:4.5e-31 pos=87-493 PF13906.1 AA_permease_C C-terminus of AA_permease E:2.1e-15 pos=520-570	CAAT5_ARATH	CAAT5_ARATH	17-574	3-561	66.37	0	RecName: Full=Cationic amino acid transporter 5;	Eukaryota; Viridiplantae; Streptophyta; Embryophyta; Tracheophyta; Spermatophyta; Magnoliophyta; eudicotyledons; Gunneridae; Pentapetalae; rosids; malvids; Brassicales; Brassicaceae; Camelineae; Arabidopsis	3	4	2	9.06393e-08	1.39979e-07	clipper.treatment-zone.interaction_model.stats.2fold.txt clipper.treatment-zone.interaction_model.stats.2fold.txt clipper.treatment-zone.interaction_model.stats.2fold.txt clipper.treatment-zone.interaction_model.stats.2fold.txt clipper.treatment-zone.interaction_model.stats.2fold.txt clipper.treatment-zone.interaction_model.stats.2fold.txt clipper.treatment-zone.interaction_model.stats.2fold.txt …	0.748	0.917	0.972	1.033	2.111	1.595	1.244	1.666	1.061	2.601	3.313	4.3	1.32	1.154	1.058	0.948	2.634	3.065	3.351	3.128	1.802	6.577	5.365	2.872
c1206_g1_i2	Clipper - GLM								GO:0016021 integral component of membrane (cellular_component) GO:0020037 heme binding (molecular_function) GO:0005506 iron ion binding (molecular_function) GO:0004497 monooxygenase activity (molecular_function) GO:0016705 oxidoreductase activity, acting on paired donors, with incorporation or reduction of molecular oxygen (molecular_function) GO:0005506 iron ion binding (molecular_function) GO:0…	PF00067.17 p450 Cytochrome P450 E:1.4e-80 pos=1-360 PF00067.17 p450 Cytochrome P450 E:1.4e-80 pos=1-360 PF00067.17 p450 Cytochrome P450 E:1.4e-80 pos=1-360	C7D55_HYOMU	C7D55_HYOMU	1-372	124-495	47.48	5e-119	RecName: Full=Premnaspirodiene oxygenase;	Eukaryota; Viridiplantae; Streptophyta; Embryophyta; Tracheophyta; Spermatophyta; Magnoliophyta; eudicotyledons; Gunneridae; Pentapetalae; asterids; lamiids; Solanales; Solanaceae; Solanoideae; Hyoscyameae; Hyoscyamus	4	1	1	1.50707e-06	2.30799e-06	clipper.control-zone.interaction_model.stats.2fold.txt clipper.control-zone.interaction_model.stats.2fold.txt clipper.control-zone.interaction_model.stats.2fold.txt clipper.control-zone.interaction_model.stats.2fold.txt clipper.control-zone.interaction_model.stats.2fold.txt clipper.control-zone.interaction_model.stats.2fold.txt clipper.control-zone.interaction_model.stats.2fold.txt clipper.contro…	0.803	1.028	0.594	0.863	2.448	2.946	2.565	1.343	1.255	3.987	3.542	1.99	1.238	1.848	1.211	1.018	2.884	3.27	4.365	2.818	2.989	3.828	3.65	5.588
c12076_g1_i1	Clipper - GLM																					0.00154587	0.0441511	clipper.Z2-treatment.interaction_model.stats.2fold.txt clipper.control-zone.interaction_model.stats.2fold.txt clipper.treatment-zone.interaction_model.stats.2fold.txt clipper.zone.basic_model.stats.2fold.txt	9.217	12.819	12.086	12.843	0	0.508	0.105	0.104	12.64	1.894	6.471	2.76	12.606	13.425	13.31	12.161	1.104	1.904	0.235	0.11	0.703	2.366	2.434	0.709
c12077_g1_i1	Clipper - GLM										M0X4M2_HORVD	M0X4M2_HORVD	2-1231	320-729	100	0	RecName: Full=Calcium-transporting ATPase {ECO:0000256|RuleBase:RU361146};	Eukaryota; Viridiplantae; Streptophyta; Embryophyta; Tracheophyta; Spermatophyta; Magnoliophyta; Liliopsida; Poales; Poaceae; BEP clade; Pooideae; Triticeae; Hordeum				2.36411e-19	8.19619e-19	clipper.control-zone.interaction_model.stats.2fold.txt clipper.treatment-zone.interaction_model.stats.2fold.txt clipper.zone.basic_model.stats.2fold.txt clipper.control-zone.interaction_model.stats.2fold.txt clipper.treatment-zone.interaction_model.stats.2fold.txt clipper.zone.basic_model.stats.2fold.txt	0.308	0.363	0.174	0.371	1.67	1.9	3.264	2.385	0.954	4.138	3.427	5.511	0.433	0.398	0.419	0.635	2.936	4.367	3.906	4.342	2.163	8.58	4.187	3.839
c12077_g1_i2	Clipper - GLM										M7YR54_TRIUA	M7YR54_TRIUA	2-1831	383-992	94.59	0	RecName: Full=Calcium-transporting ATPase {ECO:0000256|RuleBase:RU361146};	Eukaryota; Viridiplantae; Streptophyta; Embryophyta; Tracheophyta; Spermatophyta; Magnoliophyta; Liliopsida; Poales; Poaceae; BEP clade; Pooideae; Triticeae; Triticum				1.72412e-19	6.03264e-19	clipper.control-zone.interaction_model.stats.2fold.txt clipper.treatment-zone.interaction_model.stats.2fold.txt clipper.zone.basic_model.stats.2fold.txt clipper.control-zone.interaction_model.stats.2fold.txt clipper.treatment-zone.interaction_model.stats.2fold.txt clipper.zone.basic_model.stats.2fold.txt	0.363	0.333	0.42	0.241	2.29	1.92	3.561	2.333	0.749	4.939	4.123	6.609	0.382	0.51	0.582	0.373	3.831	5.195	4.888	5.525	1.758	8.982	5.097	4.004
c12104_g1_i1	Clipper - GLM								GO:0005730 nucleolus (cellular_component) GO:0005634 nucleus (cellular_component) GO:0032040 small-subunit processome (cellular_component) GO:0003723 RNA binding (molecular_function) GO:0006364 rRNA processing (biological_process) GO:0005730 nucleolus (cellular_component) GO:0005634 nucleus (cellular_component) GO:0032040 small-subunit processome (cellular_component) GO:0003723 RNA binding (molec…		KRR1_SCHPO	KRR1_SCHPO	24-327	19-321	63.93	3e-130	RecName: Full=KRR1 small subunit processome component homolog;	Eukaryota; Fungi; Dikarya; Ascomycota; Taphrinomycotina; Schizosaccharomycetes; Schizosaccharomycetales; Schizosaccharomycetaceae; Schizosaccharomyces	1	1	3	9.22844e-26	4.9526e-25	clipper.control-zone.interaction_model.stats.2fold.txt clipper.control-zone.interaction_model.stats.2fold.txt clipper.control-zone.interaction_model.stats.2fold.txt clipper.control-zone.interaction_model.stats.2fold.txt clipper.control-zone.interaction_model.stats.2fold.txt clipper.control-zone.interaction_model.stats.2fold.txt clipper.control-zone.interaction_model.stats.2fold.txt clipper.treatm…	100.143	77.761	83.005	80.129	32.313	31.573	28.228	37.18	72.893	36.58	54.051	37.356	79.42	79.251	93.748	86.185	36.864	43.635	29.114	35.015	24.628	36.312	32.231	30.176
c1212_g1_i1	Clipper - GLM								GO:0005737 cytoplasm (cellular_component) GO:0005634 nucleus (cellular_component) GO:0016605 PML body (cellular_component) GO:0050681 androgen receptor binding (molecular_function) GO:0003677 DNA binding (molecular_function) GO:0016874 ligase activity (molecular_function) GO:0031491 nucleosome binding (molecular_function) GO:0003700 sequence-specific DNA binding transcription factor activity (mol…	PF13920.1 zf-C3HC4_3 Zinc finger, C3HC4 type (RING finger) E:1.4e-08 pos=135-177 PF13639.1 zf-RING_2 Ring finger domain E:4.9e-11 pos=136-175 PF14634.1 zf-RING_5 zinc-RING finger domain E:7.3e-10 pos=137-176 PF13923.1 zf-C3HC4_2 Zinc finger, C3HC4 type (RING finger) E:1.3e-08 pos=137-174 PF00097.20 zf-C3HC4 Zinc finger, C3HC4 type (RING finger) E:5.7e-08 pos=137-174 PF13920.1 zf-C3HC4_3 Zinc fing…	RNF4_HUMAN	RNF4_HUMAN	102-188	91-190	31	2e-10	RecName: Full=E3 ubiquitin-protein ligase RNF4;	Eukaryota; Metazoa; Chordata; Craniata; Vertebrata; Euteleostomi; Mammalia; Eutheria; Euarchontoglires; Primates; Haplorrhini; Catarrhini; Hominidae; Homo	9	13	3	4.79735e-17	1.42573e-16	clipper.control-zone.interaction_model.stats.2fold.txt clipper.control-zone.interaction_model.stats.2fold.txt clipper.control-zone.interaction_model.stats.2fold.txt clipper.control-zone.interaction_model.stats.2fold.txt clipper.control-zone.interaction_model.stats.2fold.txt clipper.control-zone.interaction_model.stats.2fold.txt clipper.control-zone.interaction_model.stats.2fold.txt clipper.contro…	2.761	2.278	2.896	2.639	0.336	0.579	0.431	0.635	2.394	1.367	1.516	1.267	3.084	2.95	3.232	3.237	0.77	0.495	0.32	0.191	0.809	0.903	1.495	0.433
c12136_g1_i1	Clipper - GLM	82.05	3	i7-29o68-90i102-124o					GO:0005887 integral component of plasma membrane (cellular_component) GO:0051119 sugar transmembrane transporter activity (molecular_function) GO:0034219 carbohydrate transmembrane transport (biological_process) GO:0005887 integral component of plasma membrane (cellular_component) GO:0051119 sugar transmembrane transporter activity (molecular_function) GO:0034219 carbohydrate transmembrane transp…	PF03083.11 MtN3_slv Sugar efflux transporter for intercellular exchange E:5.1e-20 pos=7-95 PF03083.11 MtN3_slv Sugar efflux transporter for intercellular exchange E:5.1e-20 pos=7-95 PF03083.11 MtN3_slv Sugar efflux transporter for intercellular exchange E:5.1e-20 pos=7-95	SWT1B_ORYSI	SWT1B_ORYSI	1-145	1-145	83.45	2e-74	RecName: Full=Bidirectional sugar transporter SWEET1b;	Eukaryota; Viridiplantae; Streptophyta; Embryophyta; Tracheophyta; Spermatophyta; Magnoliophyta; Liliopsida; Poales; Poaceae; BEP clade; Ehrhartoideae; Oryzeae; Oryza	1	1	1	3.37367e-05	4.734e-05	clipper.control-zone.interaction_model.stats.2fold.txt clipper.control-zone.interaction_model.stats.2fold.txt clipper.control-zone.interaction_model.stats.2fold.txt clipper.control-zone.interaction_model.stats.2fold.txt clipper.control-zone.interaction_model.stats.2fold.txt clipper.control-zone.interaction_model.stats.2fold.txt clipper.treatment-zone.interaction_model.stats.2fold.txt clipper.trea…	0	0	0	0.07	2.006	14.689	2.307	0.083	0	34.742	1.153	1.014	0	0	0.086	0.091	1.124	0	0.544	0	31.143	0.255	0.172	73.259
c12137_g1_i1	Clipper - GLM									PF07887.6 Calmodulin_bind Calmodulin binding protein-like E:4.3e-84 pos=150-433 PF07887.6 Calmodulin_bind Calmodulin binding protein-like E:4.3e-84 pos=150-433 PF07887.6 Calmodulin_bind Calmodulin binding protein-like E:4.3e-84 pos=150-433	M0Y672_HORVD	M0Y672_HORVD	2102-342	1-588	98.64	0	SubName: Full=Uncharacterized protein {ECO:0000313|EnsemblPlants:MLOC_66071.3};	Eukaryota; Viridiplantae; Streptophyta; Embryophyta; Tracheophyta; Spermatophyta; Magnoliophyta; Liliopsida; Poales; Poaceae; BEP clade; Pooideae; Triticeae; Hordeum				1.05778e-08	1.85591e-08	clipper.control-zone.interaction_model.stats.2fold.txt clipper.control-zone.interaction_model.stats.2fold.txt clipper.treatment-zone.interaction_model.stats.2fold.txt clipper.treatment-zone.interaction_model.stats.2fold.txt clipper.zone.basic_model.stats.2fold.txt clipper.zone.basic_model.stats.2fold.txt clipper.control-zone.interaction_model.stats.2fold.txt clipper.treatment-zone.interaction_mod…	4.015	3.507	4.083	4.234	1.271	2.397	1.627	1.614	3.892	3.044	4.186	3.549	3.93	3.675	5.015	3.64	2.665	2.506	1.345	2.076	2.242	4.447	2.922	3.802
c12158_g1_i1	Clipper - GLM								GO:0043531 ADP binding (molecular_function) GO:0005524 ATP binding (molecular_function) GO:0006952 defense response (biological_process) GO:0043531 ADP binding (molecular_function) GO:0005515 protein binding (molecular_function) GO:0043531 ADP binding (molecular_function) GO:0005524 ATP binding (molecular_function) GO:0006952 defense response (biological_process) GO:0043531 ADP binding (molecular…	PF00931.17 NB-ARC NB-ARC domain E:1.5e-05 pos=456-506 PF13504.1 LRR_7 Leucine rich repeat E:4800 pos=650-666 PF13504.1 LRR_7 Leucine rich repeat E:210 pos=673-690 PF13504.1 LRR_7 Leucine rich repeat E:43 pos=698-709 PF13504.1 LRR_7 Leucine rich repeat E:12000 pos=750-757 PF13504.1 LRR_7 Leucine rich repeat E:2800 pos=775-791 PF13504.1 LRR_7 Leucine rich repeat E:2400 pos=846-854 PF13504.1 LRR_7 L…	R13L4_ARATH	R13L4_ARATH	458-917	401-846	26.14	2e-30	RecName: Full=Disease resistance RPP13-like protein 4;	Eukaryota; Viridiplantae; Streptophyta; Embryophyta; Tracheophyta; Spermatophyta; Magnoliophyta; eudicotyledons; Gunneridae; Pentapetalae; rosids; malvids; Brassicales; Brassicaceae; Camelineae; Arabidopsis	2	1		2.15826e-13	5.086e-13	clipper.control-zone.interaction_model.stats.2fold.txt clipper.control-zone.interaction_model.stats.2fold.txt clipper.control-zone.interaction_model.stats.2fold.txt clipper.control-zone.interaction_model.stats.2fold.txt clipper.control-zone.interaction_model.stats.2fold.txt clipper.control-zone.interaction_model.stats.2fold.txt clipper.control-zone.interaction_model.stats.2fold.txt clipper.contro…	0.187	0.202	0.368	0.261	1.156	1.016	1.847	0.989	0.428	1.96	1.329	1.455	0.217	0.265	0.276	0.192	0.979	1.033	1.302	1.354	2.207	2.179	1.207	1.961
c12167_g1_i1	Clipper - GLM									PF00855.12 PWWP PWWP domain E:1.4e-10 pos=89-166 PF00855.12 PWWP PWWP domain E:1.4e-10 pos=89-166 PF00855.12 PWWP PWWP domain E:1.4e-10 pos=89-166												1.25059e-44	2.88108e-43	clipper.control-zone.interaction_model.stats.2fold.txt clipper.control-zone.interaction_model.stats.2fold.txt clipper.control-zone.interaction_model.stats.2fold.txt clipper.treatment-zone.interaction_model.stats.2fold.txt clipper.treatment-zone.interaction_model.stats.2fold.txt clipper.treatment-zone.interaction_model.stats.2fold.txt clipper.zone.basic_model.stats.2fold.txt clipper.zone.basic_mod…	29.279	25.477	27.57	28.235	8.971	8.686	7.983	8.207	23.665	11.028	16.109	11.266	24.396	25.461	28.211	26.469	10.869	10.884	9.135	8.423	12.705	11.957	11.191	13.689
c12200_g1_i1	Clipper - GLM										M0WW69_HORVD	M0WW69_HORVD	629-1501	402-692	99.66	0	SubName: Full=Uncharacterized protein {ECO:0000313|EnsemblPlants:MLOC_55138.1};	Eukaryota; Viridiplantae; Streptophyta; Embryophyta; Tracheophyta; Spermatophyta; Magnoliophyta; Liliopsida; Poales; Poaceae; BEP clade; Pooideae; Triticeae; Hordeum				3.77178e-17	1.12802e-16	clipper.control-zone.interaction_model.stats.2fold.txt clipper.treatment-zone.interaction_model.stats.2fold.txt clipper.zone.basic_model.stats.2fold.txt clipper.control-zone.interaction_model.stats.2fold.txt clipper.treatment-zone.interaction_model.stats.2fold.txt clipper.zone.basic_model.stats.2fold.txt	2.332	2.217	2.006	2.117	9.475	7.375	6.241	7.863	2.481	5.636	5.204	7.06	2.321	2.501	1.983	2.158	7.693	6.088	6.724	7.209	6.717	5.37	8.019	5.008
c12200_g1_i2	Clipper - GLM										M0WW69_HORVD	M0WW69_HORVD	582-2657	1-692	99.86	0	SubName: Full=Uncharacterized protein {ECO:0000313|EnsemblPlants:MLOC_55138.1};	Eukaryota; Viridiplantae; Streptophyta; Embryophyta; Tracheophyta; Spermatophyta; Magnoliophyta; Liliopsida; Poales; Poaceae; BEP clade; Pooideae; Triticeae; Hordeum				2.47708e-25	1.29232e-24	clipper.control-zone.interaction_model.stats.2fold.txt clipper.treatment-zone.interaction_model.stats.2fold.txt clipper.zone.basic_model.stats.2fold.txt clipper.control-zone.interaction_model.stats.2fold.txt clipper.treatment-zone.interaction_model.stats.2fold.txt clipper.zone.basic_model.stats.2fold.txt	3.85	4.555	3.991	4.555	16.472	16.183	13.305	14.382	5.255	11.998	11.103	14.833	4.539	4.216	4.605	4.396	14.013	13.466	12.945	14.93	11.588	11.652	10.051	11.01
c12202_g1_i1	Clipper - GLM										W5BI09_WHEAT	W5BI09_WHEAT	1341-1126	1-73	90.41	8e-36	RecName: Full=40S ribosomal protein S21 {ECO:0000256|PIRNR:PIRNR002148};	Eukaryota; Viridiplantae; Streptophyta; Embryophyta; Tracheophyta; Spermatophyta; Magnoliophyta; Liliopsida; Poales; Poaceae; BEP clade; Pooideae; Triticeae; Triticum				0.000161782	0.00589561	clipper.Z3-treatment.interaction_model.stats.2fold.txt clipper.control-zone.interaction_model.stats.2fold.txt clipper.treatment-zone.interaction_model.stats.2fold.txt clipper.zone.basic_model.stats.2fold.txt clipper.Z3-treatment.interaction_model.stats.2fold.txt clipper.control-zone.interaction_model.stats.2fold.txt clipper.treatment-zone.interaction_model.stats.2fold.txt clipper.zone.basic_model…	62.11	41.158	46.707	42.061	6.629	4.805	4.528	9.8	33.678	6.494	19.786	5.464	46.369	44.919	35.314	44.257	8.37	13.358	5.891	6.197	3.913	4.368	5.471	3.185
c12202_g1_i2	Clipper - GLM										F2E931_HORVD	F2E931_HORVD	540-298	1-81	100	1e-51	RecName: Full=40S ribosomal protein S21 {ECO:0000256|PIRNR:PIRNR002148};	Eukaryota; Viridiplantae; Streptophyta; Embryophyta; Tracheophyta; Spermatophyta; Magnoliophyta; Liliopsida; Poales; Poaceae; BEP clade; Pooideae; Triticeae; Hordeum				6.86014e-05	0.00332971	clipper.Z3-treatment.interaction_model.stats.2fold.txt clipper.control-zone.interaction_model.stats.2fold.txt clipper.treatment-zone.interaction_model.stats.2fold.txt clipper.zone.basic_model.stats.2fold.txt clipper.Z3-treatment.interaction_model.stats.2fold.txt clipper.control-zone.interaction_model.stats.2fold.txt clipper.treatment-zone.interaction_model.stats.2fold.txt clipper.zone.basic_model…	389.695	254.81	290.923	244.36	38.248	30.567	26.898	47.136	197.846	33.337	109.503	28.165	299.906	291.379	216.089	270.493	46.858	69.899	40.32	32.608	18.869	23.197	30.976	12.998
c12210_g1_i1	Clipper - GLM								GO:0005886 plasma membrane (cellular_component) GO:0016874 ligase activity (molecular_function) GO:0008270 zinc ion binding (molecular_function) GO:0009561 megagametogenesis (biological_process) GO:0055046 microgametogenesis (biological_process) GO:0016567 protein ubiquitination (biological_process) GO:0051603 proteolysis involved in cellular protein catabolic process (biological_process) GO:0051…	PF12678.2 zf-rbx1 RING-H2 zinc finger E:1.6e-09 pos=23-70 PF13639.1 zf-RING_2 Ring finger domain E:8.7e-11 pos=29-70 PF00097.20 zf-C3HC4 Zinc finger, C3HC4 type (RING finger) E:8.6e-06 pos=30-70 PF13923.1 zf-C3HC4_2 Zinc finger, C3HC4 type (RING finger) E:5.6e-05 pos=30-70 PF12678.2 zf-rbx1 RING-H2 zinc finger E:1.6e-09 pos=23-70 PF13639.1 zf-RING_2 Ring finger domain E:8.7e-11 pos=29-70 PF00097.…	RHF2A_ARATH	RHF2A_ARATH	11-260	14-272	54.41	9e-81	RecName: Full=E3 ubiquitin-protein ligase RHF2A;	Eukaryota; Viridiplantae; Streptophyta; Embryophyta; Tracheophyta; Spermatophyta; Magnoliophyta; eudicotyledons; Gunneridae; Pentapetalae; rosids; malvids; Brassicales; Brassicaceae; Camelineae; Arabidopsis	2	5	1	1.43294e-25	7.58145e-25	clipper.control-zone.interaction_model.stats.2fold.txt clipper.control-zone.interaction_model.stats.2fold.txt clipper.control-zone.interaction_model.stats.2fold.txt clipper.control-zone.interaction_model.stats.2fold.txt clipper.control-zone.interaction_model.stats.2fold.txt clipper.control-zone.interaction_model.stats.2fold.txt clipper.control-zone.interaction_model.stats.2fold.txt clipper.contro…	1.122	1.361	1.31	1.886	5.61	5.882	6.069	5.582	1.946	7.55	6.917	7.257	1.63	1.868	1.697	1.452	6.579	7.658	6.211	8.022	6.946	9.326	6.448	7.696
c12210_g1_i2	Clipper - GLM	37.11	1	o31-53i							W5C2B4_WHEAT	W5C2B4_WHEAT	329-1366	1-346	93.93	0	SubName: Full=Uncharacterized protein {ECO:0000313|EnsemblPlants:Traes_2DL_F780C9B4F.2};	Eukaryota; Viridiplantae; Streptophyta; Embryophyta; Tracheophyta; Spermatophyta; Magnoliophyta; Liliopsida; Poales; Poaceae; BEP clade; Pooideae; Triticeae; Triticum				1.07006e-31	9.02258e-31	clipper.control-zone.interaction_model.stats.2fold.txt clipper.control-zone.interaction_model.stats.2fold.txt clipper.treatment-zone.interaction_model.stats.2fold.txt clipper.treatment-zone.interaction_model.stats.2fold.txt clipper.zone.basic_model.stats.2fold.txt clipper.zone.basic_model.stats.2fold.txt clipper.control-zone.interaction_model.stats.2fold.txt clipper.treatment-zone.interaction_mod…	1.551	2.126	1.914	2.248	9.013	7.883	9.304	8.863	2.822	11.885	9.607	10.834	2.249	2.379	2.393	2.198	9.817	9.605	9.434	11.561	9.461	11.908	9.265	10.669
c1221_g1_i1	Clipper - GLM										M0XL13_HORVD	M0XL13_HORVD	378-1949	1-524	99.62	0	SubName: Full=Uncharacterized protein {ECO:0000313|EnsemblPlants:MLOC_60979.1};	Eukaryota; Viridiplantae; Streptophyta; Embryophyta; Tracheophyta; Spermatophyta; Magnoliophyta; Liliopsida; Poales; Poaceae; BEP clade; Pooideae; Triticeae; Hordeum				7.36929e-10	1.2847e-09	clipper.treatment-zone.interaction_model.stats.2fold.txt clipper.treatment-zone.interaction_model.stats.2fold.txt	10.438	10.501	9.405	10.887	23.331	23.111	21.863	23.453	10.967	19.077	18.218	19.096	10.914	11.25	10.316	10.507	21.466	25.619	25.709	28.607	14.534	22.981	24.643	20.575
c12220_g1_i1	Clipper - GLM								GO:0051722 protein C-terminal methylesterase activity (molecular_function) GO:0051721 protein phosphatase 2A binding (molecular_function) GO:0019903 protein phosphatase binding (molecular_function) GO:0004864 protein phosphatase inhibitor activity (molecular_function) GO:0008601 protein phosphatase type 2A regulator activity (molecular_function) GO:0043086 negative regulation of catalytic activit…	PF12697.2 Abhydrolase_6 Alpha/beta hydrolase family E:1.7e-27 pos=94-332 PF12695.2 Abhydrolase_5 Alpha/beta hydrolase family E:7.1e-11 pos=94-326 PF12697.2 Abhydrolase_6 Alpha/beta hydrolase family E:1.7e-27 pos=94-332 PF12695.2 Abhydrolase_5 Alpha/beta hydrolase family E:7.1e-11 pos=94-326 PF12697.2 Abhydrolase_6 Alpha/beta hydrolase family E:1.7e-27 pos=94-332 PF12695.2 Abhydrolase_5 Alpha/beta…	PPME1_HUMAN	PPME1_HUMAN	89-174	74-161	35.23	2e-07	RecName: Full=Protein phosphatase methylesterase 1;	Eukaryota; Metazoa; Chordata; Craniata; Vertebrata; Euteleostomi; Mammalia; Eutheria; Euarchontoglires; Primates; Haplorrhini; Catarrhini; Hominidae; Homo	5	3		4.78644e-18	1.51936e-17	clipper.control-zone.interaction_model.stats.2fold.txt clipper.control-zone.interaction_model.stats.2fold.txt clipper.control-zone.interaction_model.stats.2fold.txt clipper.control-zone.interaction_model.stats.2fold.txt clipper.control-zone.interaction_model.stats.2fold.txt clipper.control-zone.interaction_model.stats.2fold.txt clipper.control-zone.interaction_model.stats.2fold.txt clipper.contro…	5.114	4.767	5.004	5.007	1.397	1.544	0.957	0.958	4.447	0.905	2.243	0.807	6.107	4.277	4.1	4.86	0.916	2.022	1.238	0.501	1.073	0.599	0.843	0.571
c12224_g1_i1	Clipper - GLM								GO:0005794 Golgi apparatus (cellular_component) GO:0016021 integral component of membrane (cellular_component) GO:0010411 xyloglucan metabolic process (biological_process) GO:0005794 Golgi apparatus (cellular_component) GO:0016021 integral component of membrane (cellular_component) GO:0010411 xyloglucan metabolic process (biological_process) GO:0005794 Golgi apparatus (cellular_component) GO:0016…	PF14416.1 PMR5N PMR5 N terminal Domain E:9.9e-17 pos=22-74 PF13839.1 PC-Esterase GDSL/SGNH-like Acyl-Esterase family found in Pmr5 and Cas1p E:1.8e-47 pos=75-361 PF14416.1 PMR5N PMR5 N terminal Domain E:9.9e-17 pos=22-74 PF13839.1 PC-Esterase GDSL/SGNH-like Acyl-Esterase family found in Pmr5 and Cas1p E:1.8e-47 pos=75-361 PF14416.1 PMR5N PMR5 N terminal Domain E:9.9e-17 pos=22-74 PF13839.1 PC-Est…	TBL22_ARATH	TBL22_ARATH	19-359	65-407	44.06	2e-106	RecName: Full=Protein ALTERED XYLOGLUCAN 4-like;	Eukaryota; Viridiplantae; Streptophyta; Embryophyta; Tracheophyta; Spermatophyta; Magnoliophyta; eudicotyledons; Gunneridae; Pentapetalae; rosids; malvids; Brassicales; Brassicaceae; Camelineae; Arabidopsis		1	2	1.87016e-66	1.56565e-64	clipper.control-zone.interaction_model.stats.2fold.txt clipper.control-zone.interaction_model.stats.2fold.txt clipper.control-zone.interaction_model.stats.2fold.txt clipper.control-zone.interaction_model.stats.2fold.txt clipper.control-zone.interaction_model.stats.2fold.txt clipper.control-zone.interaction_model.stats.2fold.txt clipper.control-zone.interaction_model.stats.2fold.txt clipper.treatm…	0	0	0	0	3.498	7.619	2.642	2.052	1.713	23.478	17.615	28.991	0.072	0	0.029	0.081	3.862	1.517	2.316	1.745	29.165	18.975	17.428	22.158
c12224_g1_i2	Clipper - GLM										F2E2E6_HORVD	F2E2E6_HORVD	1355-3	26-476	99.33	0	SubName: Full=Predicted protein {ECO:0000313|EMBL:BAK01518.1};	Eukaryota; Viridiplantae; Streptophyta; Embryophyta; Tracheophyta; Spermatophyta; Magnoliophyta; Liliopsida; Poales; Poaceae; BEP clade; Pooideae; Triticeae; Hordeum				8.67878e-65	6.53033e-63	clipper.control-zone.interaction_model.stats.2fold.txt clipper.treatment-zone.interaction_model.stats.2fold.txt clipper.zone.basic_model.stats.2fold.txt clipper.control-zone.interaction_model.stats.2fold.txt clipper.treatment-zone.interaction_model.stats.2fold.txt clipper.zone.basic_model.stats.2fold.txt	0	0	0	0.02	4.759	10.799	3.197	2.729	2.267	31.754	20.887	37.703	0.031	0	0.076	0.171	5.132	2.796	3.49	3.008	38.889	23.55	22.64	28.151
c12226_g1_i1	Clipper - GLM								GO:0005886 plasma membrane (cellular_component) GO:0005524 ATP binding (molecular_function) GO:0004715 non-membrane spanning protein tyrosine kinase activity (molecular_function) GO:0004672 protein kinase activity (molecular_function) GO:0005524 ATP binding (molecular_function) GO:0006468 protein phosphorylation (biological_process) GO:0005886 plasma membrane (cellular_component) GO:0005524 ATP b…	PF00069.20 Pkinase Protein kinase domain E:1.7e-37 pos=185-451 PF07714.12 Pkinase_Tyr Protein tyrosine kinase E:2e-35 pos=185-454 PF00069.20 Pkinase Protein kinase domain E:1.7e-37 pos=185-451 PF07714.12 Pkinase_Tyr Protein tyrosine kinase E:2e-35 pos=185-454 PF00069.20 Pkinase Protein kinase domain E:1.7e-37 pos=185-451 PF07714.12 Pkinase_Tyr Protein tyrosine kinase E:2e-35 pos=185-454	Y3589_ARATH	Y3589_ARATH	149-495	7-353	51.14	1e-116	RecName: Full=PTI1-like tyrosine-protein kinase At3g15890;	Eukaryota; Viridiplantae; Streptophyta; Embryophyta; Tracheophyta; Spermatophyta; Magnoliophyta; eudicotyledons; Gunneridae; Pentapetalae; rosids; malvids; Brassicales; Brassicaceae; Camelineae; Arabidopsis	2	1	1	2.34058e-34	2.50473e-33	clipper.control-zone.interaction_model.stats.2fold.txt clipper.control-zone.interaction_model.stats.2fold.txt clipper.control-zone.interaction_model.stats.2fold.txt clipper.control-zone.interaction_model.stats.2fold.txt clipper.control-zone.interaction_model.stats.2fold.txt clipper.control-zone.interaction_model.stats.2fold.txt clipper.control-zone.interaction_model.stats.2fold.txt clipper.contro…	6.566	6.299	4.554	6.331	28.079	24.564	30.363	27.015	7.872	15.797	15.985	16.373	7.149	6.697	6.388	6.373	23.674	22.941	28.9	24.286	9.988	11.986	13.327	10.218
c12231_g1_i1	Clipper - GLM										A0A096UPW0_WHEAT	A0A096UPW0_WHEAT	1255-695	30-162	41.18	3e-14	SubName: Full=Uncharacterized protein {ECO:0000313|EnsemblPlants:Traes_3DL_69C99AD92.2};	Eukaryota; Viridiplantae; Streptophyta; Embryophyta; Tracheophyta; Spermatophyta; Magnoliophyta; Liliopsida; Poales; Poaceae; BEP clade; Pooideae; Triticeae; Triticum				1.62564e-74	2.19803e-72	clipper.control-zone.interaction_model.stats.2fold.txt clipper.treatment-zone.interaction_model.stats.2fold.txt clipper.zone.basic_model.stats.2fold.txt clipper.control-zone.interaction_model.stats.2fold.txt clipper.treatment-zone.interaction_model.stats.2fold.txt clipper.zone.basic_model.stats.2fold.txt	3.256	2.731	1.985	3.833	100.321	77.246	65.962	92.085	9.176	88.513	67.501	89.094	4.859	4.349	2.813	3.065	68.824	75.696	82.347	77.339	113.625	71.308	108.622	71.556
c12232_g1_i1	Clipper - GLM																					5.7618e-05	0.0187999	clipper.Z1-treatment.interaction_model.stats.2fold.txt clipper.Z1-treatment.interaction_model.stats.2fold.txt clipper.control-zone.interaction_model.stats.2fold.txt clipper.control-zone.interaction_model.stats.2fold.txt clipper.treatment-zone.interaction_model.stats.2fold.txt clipper.treatment-zone.interaction_model.stats.2fold.txt clipper.zone.basic_model.stats.2fold.txt clipper.zone.basic_model…	0.649	1.149	1.75	3.763	7.143	10.636	4.815	7.436	1.781	3.544	4.186	3.84	0.619	0.439	0.829	0.585	11.524	3.958	5.571	5.725	4.801	3.76	3.181	4.474
c12232_g1_i2	Clipper - GLM								GO:0005634 nucleus (cellular_component) GO:0043565 sequence-specific DNA binding (molecular_function) GO:0003700 sequence-specific DNA binding transcription factor activity (molecular_function) GO:0042742 defense response to bacterium (biological_process) GO:0050832 defense response to fungus (biological_process) GO:0031347 regulation of defense response (biological_process) GO:0050691 regulation…	PF03106.10 WRKY WRKY DNA -binding domain E:8.6e-28 pos=194-253 PF03106.10 WRKY WRKY DNA -binding domain E:8.6e-28 pos=194-253 PF03106.10 WRKY WRKY DNA -binding domain E:8.6e-28 pos=194-253	WRK40_ARATH	WRK40_ARATH	1-345	1-296	36.08	7e-57	RecName: Full=Probable WRKY transcription factor 40;	Eukaryota; Viridiplantae; Streptophyta; Embryophyta; Tracheophyta; Spermatophyta; Magnoliophyta; eudicotyledons; Gunneridae; Pentapetalae; rosids; malvids; Brassicales; Brassicaceae; Camelineae; Arabidopsis	2	9	1	4.29219e-10	8.22356e-10	clipper.control-zone.interaction_model.stats.2fold.txt clipper.control-zone.interaction_model.stats.2fold.txt clipper.control-zone.interaction_model.stats.2fold.txt clipper.control-zone.interaction_model.stats.2fold.txt clipper.control-zone.interaction_model.stats.2fold.txt clipper.control-zone.interaction_model.stats.2fold.txt clipper.control-zone.interaction_model.stats.2fold.txt clipper.contro…	1.32	1.683	1.689	3.873	8.95	14.354	6.471	8.102	2.442	3.742	4.736	3.924	1.001	1.123	0.858	0.998	15.064	5.109	7.31	7.46	5.909	5.821	4.321	5.22
c12233_g1_i1	Clipper - GLM																					2.95347e-18	9.51256e-18	clipper.control-zone.interaction_model.stats.2fold.txt clipper.control-zone.interaction_model.stats.2fold.txt clipper.treatment-zone.interaction_model.stats.2fold.txt clipper.treatment-zone.interaction_model.stats.2fold.txt clipper.zone.basic_model.stats.2fold.txt clipper.zone.basic_model.stats.2fold.txt	4.191	3.185	3.172	3.11	1.282	0.813	0.68	1.302	2.725	1.357	1.589	0.667	3.095	3.542	3.699	3.65	1.114	1.635	0.662	1.354	0.994	0.825	0.929	0.7
c12233_g1_i2	Clipper - GLM										M0XX40_HORVD	M0XX40_HORVD	1770-502	25-448	97.88	0	SubName: Full=Uncharacterized protein {ECO:0000313|EnsemblPlants:MLOC_63819.2};	Eukaryota; Viridiplantae; Streptophyta; Embryophyta; Tracheophyta; Spermatophyta; Magnoliophyta; Liliopsida; Poales; Poaceae; BEP clade; Pooideae; Triticeae; Hordeum				1.74296e-25	9.16479e-25	clipper.control-zone.interaction_model.stats.2fold.txt clipper.treatment-zone.interaction_model.stats.2fold.txt clipper.zone.basic_model.stats.2fold.txt clipper.control-zone.interaction_model.stats.2fold.txt clipper.treatment-zone.interaction_model.stats.2fold.txt clipper.zone.basic_model.stats.2fold.txt	4.905	4.071	4.134	4.545	1.324	1.351	0.613	1.052	3.357	1.263	2.264	1.249	4.663	5.125	3.947	5.334	1.447	1.592	0.939	1.173	1.292	0.903	1.437	0.782
c12238_g1_i1	Clipper - GLM								GO:0005525 GTP binding (molecular_function) GO:0042254 ribosome biogenesis (biological_process) GO:0005525 GTP binding (molecular_function) GO:0015093 ferrous iron transmembrane transporter activity (molecular_function) GO:0015684 ferrous iron transport (biological_process) GO:0016021 integral component of membrane (cellular_component) GO:0003924 GTPase activity (molecular_function) GO:0005525 GT…	PF02421.13 FeoB_N Ferrous iron transport protein B E:5.5e-08 pos=114-277 PF01926.18 MMR_HSR1 50S ribosome-binding GTPase E:1.9e-15 pos=115-235 PF02421.13 FeoB_N Ferrous iron transport protein B E:6.9e-11 pos=316-486 PF00009.22 GTP_EFTU Elongation factor Tu GTP binding domain E:2.6e-09 pos=316-496 PF04548.11 AIG1 AIG1 family E:5e-05 pos=316-477 PF01926.18 MMR_HSR1 50S ribosome-binding GTPase E:4.5…	M8A6F1_TRIUA	M8A6F1_TRIUA	290-1855	1-522	98.47	0	RecName: Full=GTPase Der {ECO:0000256|RuleBase:RU004481};	Eukaryota; Viridiplantae; Streptophyta; Embryophyta; Tracheophyta; Spermatophyta; Magnoliophyta; Liliopsida; Poales; Poaceae; BEP clade; Pooideae; Triticeae; Triticum	1	1	1	1.58894e-27	9.7339e-27	clipper.control-zone.interaction_model.stats.2fold.txt clipper.control-zone.interaction_model.stats.2fold.txt clipper.control-zone.interaction_model.stats.2fold.txt clipper.control-zone.interaction_model.stats.2fold.txt clipper.control-zone.interaction_model.stats.2fold.txt clipper.control-zone.interaction_model.stats.2fold.txt clipper.control-zone.interaction_model.stats.2fold.txt clipper.contro…	7.303	5.855	6.212	5.739	0.987	1.331	1.024	1.552	4.729	1.404	3.251	1.455	6.066	6.074	6.75	5.738	1.832	2.226	0.843	1.885	0.87	1.05	1.562	0.856
c12238_g1_i2	Clipper - GLM								GO:0005525 GTP binding (molecular_function) GO:0042254 ribosome biogenesis (biological_process) GO:0003924 GTPase activity (molecular_function) GO:0005525 GTP binding (molecular_function) GO:0015093 ferrous iron transmembrane transporter activity (molecular_function) GO:0015684 ferrous iron transport (biological_process) GO:0016021 integral component of membrane (cellular_component) GO:0005525 GT…	PF00009.22 GTP_EFTU Elongation factor Tu GTP binding domain E:9e-10 pos=84-264 PF02421.13 FeoB_N Ferrous iron transport protein B E:2.8e-11 pos=84-255 PF04548.11 AIG1 AIG1 family E:1.9e-05 pos=84-245 PF01926.18 MMR_HSR1 50S ribosome-binding GTPase E:1.9e-22 pos=85-208 PF14714.1 KH_dom-like KH-domain-like of EngA bacterial GTPase enzymes, C-terminal E:4.3e-23 pos=270-349 PF00009.22 GTP_EFTU Elonga…	M8A6F1_TRIUA	M8A6F1_TRIUA	290-1951	1-522	92.78	0	RecName: Full=GTPase Der {ECO:0000256|RuleBase:RU004481};	Eukaryota; Viridiplantae; Streptophyta; Embryophyta; Tracheophyta; Spermatophyta; Magnoliophyta; Liliopsida; Poales; Poaceae; BEP clade; Pooideae; Triticeae; Triticum	1	1	1	1.31216e-21	5.27603e-21	clipper.control-zone.interaction_model.stats.2fold.txt clipper.control-zone.interaction_model.stats.2fold.txt clipper.control-zone.interaction_model.stats.2fold.txt clipper.control-zone.interaction_model.stats.2fold.txt clipper.control-zone.interaction_model.stats.2fold.txt clipper.control-zone.interaction_model.stats.2fold.txt clipper.control-zone.interaction_model.stats.2fold.txt clipper.contro…	6.533	4.858	5.066	5.007	1.271	1.148	0.823	1.489	4.077	0.905	2.669	1.211	5.746	4.951	6.064	5.425	1.156	2.183	0.726	1.504	0.835	1.227	1.341	0.709
c12242_g1_i1	Clipper - GLM	21.03	1	o121-143i																		1.96048e-14	4.92077e-14	clipper.control-zone.interaction_model.stats.2fold.txt clipper.control-zone.interaction_model.stats.2fold.txt clipper.treatment-zone.interaction_model.stats.2fold.txt clipper.treatment-zone.interaction_model.stats.2fold.txt clipper.zone.basic_model.stats.2fold.txt clipper.zone.basic_model.stats.2fold.txt	0.66	0.403	0.614	1.074	2.91	2.743	2.441	3.78	0.506	4.43	4.913	5.886	0.691	0.613	0.505	0.192	1.832	1.592	1.547	2.336	3.702	2.592	3.995	2.734
c1224_g1_i1	Clipper - GLM										I1HMB7_BRADI	I1HMB7_BRADI	779-672	181-216	97.22	2e-13	SubName: Full=Uncharacterized protein {ECO:0000313|EnsemblPlants:BRADI2G37340.1};	Eukaryota; Viridiplantae; Streptophyta; Embryophyta; Tracheophyta; Spermatophyta; Magnoliophyta; Liliopsida; Poales; Poaceae; BEP clade; Pooideae; Brachypodieae; Brachypodium				5.00548e-39	7.78775e-38	clipper.control-zone.interaction_model.stats.2fold.txt clipper.treatment-zone.interaction_model.stats.2fold.txt clipper.zone.basic_model.stats.2fold.txt clipper.control-zone.interaction_model.stats.2fold.txt clipper.treatment-zone.interaction_model.stats.2fold.txt clipper.zone.basic_model.stats.2fold.txt	11.406	7.629	6.468	9.994	167.573	108.982	122.064	151.771	11.463	87.165	60.594	44.491	10.862	6.36	6.273	4.991	84.658	86.753	126.786	91.527	66.172	34.093	59.47	51.239
c1224_g1_i2	Clipper - GLM										G8FGG6_ELAGV	G8FGG6_ELAGV	874-785	164-193	90	4e-07	SubName: Full=Putative soluble inorganic pyrophosphatase {ECO:0000313|EMBL:AEQ94118.1};	Eukaryota; Viridiplantae; Streptophyta; Embryophyta; Tracheophyta; Spermatophyta; Magnoliophyta; Liliopsida; Arecaceae; Arecoideae; Cocoseae; Elaeidinae; Elaeis				1.88865e-35	2.21065e-34	clipper.control-zone.interaction_model.stats.2fold.txt clipper.treatment-zone.interaction_model.stats.2fold.txt clipper.zone.basic_model.stats.2fold.txt clipper.control-zone.interaction_model.stats.2fold.txt clipper.treatment-zone.interaction_model.stats.2fold.txt clipper.zone.basic_model.stats.2fold.txt	2.97	1.733	1.822	2.508	54.562	33.371	33.359	52.447	3.474	26.881	17.813	14.261	3.26	1.256	1.802	1.926	22.476	23.855	33.276	25.84	21.286	8.55	17.476	14.849
c12259_g1_i1	Clipper - GLM								GO:0008168 methyltransferase activity (molecular_function) GO:0008168 methyltransferase activity (molecular_function) GO:0006480 N-terminal protein amino acid methylation (biological_process) GO:0008152 metabolic process (biological_process) GO:0008168 methyltransferase activity (molecular_function) GO:0008168 methyltransferase activity (molecular_function) GO:0006480 N-terminal protein amino aci…	PF05891.7 Methyltransf_PK AdoMet dependent proline di-methyltransferase E:3.6e-99 pos=66-286 PF12847.2 Methyltransf_18 Methyltransferase domain E:6.6e-07 pos=123-230 PF13649.1 Methyltransf_25 Methyltransferase domain E:3.5e-06 pos=123-225 PF08241.7 Methyltransf_11 Methyltransferase domain E:1.5e-05 pos=124-229 PF05891.7 Methyltransf_PK AdoMet dependent proline di-methyltransferase E:3.6e-99 pos=6…	NTM1_ORYSI	NTM1_ORYSI	9-311	1-307	80.78	2e-178	RecName: Full=Alpha N-terminal protein methyltransferase 1;	Eukaryota; Viridiplantae; Streptophyta; Embryophyta; Tracheophyta; Spermatophyta; Magnoliophyta; Liliopsida; Poales; Poaceae; BEP clade; Ehrhartoideae; Oryzeae; Oryza	1	2		6.32574e-33	5.98049e-32	clipper.control-zone.interaction_model.stats.2fold.txt clipper.control-zone.interaction_model.stats.2fold.txt clipper.control-zone.interaction_model.stats.2fold.txt clipper.control-zone.interaction_model.stats.2fold.txt clipper.control-zone.interaction_model.stats.2fold.txt clipper.control-zone.interaction_model.stats.2fold.txt clipper.control-zone.interaction_model.stats.2fold.txt clipper.contro…	28.905	21.335	21.757	20.92	5.683	5.079	2.967	6.582	17.681	6.437	9.898	6.591	22.571	24.307	19.03	19.643	7.246	7.948	3.682	4.873	4.607	5.517	5.739	4.207
c12278_g1_i1	Clipper - GLM										F2DP89_HORVD	F2DP89_HORVD	3397-509	1-919	93.98	0	SubName: Full=Predicted protein {ECO:0000313|EMBL:BAJ96910.1};	Eukaryota; Viridiplantae; Streptophyta; Embryophyta; Tracheophyta; Spermatophyta; Magnoliophyta; Liliopsida; Poales; Poaceae; BEP clade; Pooideae; Triticeae; Hordeum				2.46457e-25	1.28619e-24	clipper.control-zone.interaction_model.stats.2fold.txt clipper.treatment-zone.interaction_model.stats.2fold.txt clipper.zone.basic_model.stats.2fold.txt clipper.control-zone.interaction_model.stats.2fold.txt clipper.treatment-zone.interaction_model.stats.2fold.txt clipper.zone.basic_model.stats.2fold.txt	2.288	2.247	2.251	1.987	0.42	0.447	0.134	0.406	1.839	0.518	1.184	0.817	2.053	1.766	1.907	1.825	0.541	0.559	0.363	0.351	0.246	0.638	0.575	0.267
c12278_g1_i2	Clipper - GLM									PF15292.1 Treslin_N Treslin N-terminus E:4.7e-10 pos=675-851 PF15292.1 Treslin_N Treslin N-terminus E:4.7e-10 pos=675-851 PF15292.1 Treslin_N Treslin N-terminus E:4.7e-10 pos=675-851 PF15292.1 Treslin_N Treslin N-terminus E:4.7e-10 pos=675-851	F2DP89_HORVD	F2DP89_HORVD	3265-509	1-919	99.56	0	SubName: Full=Predicted protein {ECO:0000313|EMBL:BAJ96910.1};	Eukaryota; Viridiplantae; Streptophyta; Embryophyta; Tracheophyta; Spermatophyta; Magnoliophyta; Liliopsida; Poales; Poaceae; BEP clade; Pooideae; Triticeae; Hordeum				0.000301382	0.00893733	clipper.Z3-treatment.interaction_model.stats.2fold.txt clipper.Z3-treatment.interaction_model.stats.2fold.txt clipper.control-zone.interaction_model.stats.2fold.txt clipper.control-zone.interaction_model.stats.2fold.txt clipper.treatment-zone.interaction_model.stats.2fold.txt clipper.treatment-zone.interaction_model.stats.2fold.txt clipper.zone.basic_model.stats.2fold.txt clipper.zone.basic_model…	2.937	2.278	2.436	2.599	0.336	0.498	0.325	0.521	2.209	0.763	1.516	0.779	2.352	2.103	2.689	2.581	0.552	0.85	0.438	0.241	0.246	0.579	0.671	0.203
c12286_g1_i1	Clipper - GLM								GO:0005736 DNA-directed RNA polymerase I complex (cellular_component) GO:0005730 nucleolus (cellular_component) GO:0005634 nucleus (cellular_component) GO:0003677 DNA binding (molecular_function) GO:0003899 DNA-directed RNA polymerase activity (molecular_function) GO:0006360 transcription from RNA polymerase I promoter (biological_process) GO:0003677 DNA binding (molecular_function) GO:0003899 DN…	PF06870.7 RNA_pol_I_A49 A49-like RNA polymerase I associated factor E:2.4e-38 pos=64-420 PF06870.7 RNA_pol_I_A49 A49-like RNA polymerase I associated factor E:2.4e-38 pos=64-420 PF06870.7 RNA_pol_I_A49 A49-like RNA polymerase I associated factor E:2.4e-38 pos=64-420	RPA49_SCHPO	RPA49_SCHPO	16-390	12-382	23.63	3e-12	RecName: Full=DNA-directed RNA polymerase I subunit rpa49;	Eukaryota; Fungi; Dikarya; Ascomycota; Taphrinomycotina; Schizosaccharomycetes; Schizosaccharomycetales; Schizosaccharomycetaceae; Schizosaccharomyces	2	1	3	3.1807e-27	1.90501e-26	clipper.control-zone.interaction_model.stats.2fold.txt clipper.control-zone.interaction_model.stats.2fold.txt clipper.control-zone.interaction_model.stats.2fold.txt clipper.control-zone.interaction_model.stats.2fold.txt clipper.control-zone.interaction_model.stats.2fold.txt clipper.control-zone.interaction_model.stats.2fold.txt clipper.control-zone.interaction_model.stats.2fold.txt clipper.contro…	30.642	23.119	24.919	23.679	9.864	9.173	7.505	10.071	19.705	12.168	17.657	12.026	23.901	23.98	20.746	23.495	11.181	12.616	7.15	10.077	10.322	11.937	11.018	11.01
c12291_g1_i1	Clipper - GLM										R7W0W9_AEGTA	R7W0W9_AEGTA	626-1756	32-408	98.67	0	SubName: Full=Exostosin-1 {ECO:0000313|EMBL:EMT03544.1};	Eukaryota; Viridiplantae; Streptophyta; Embryophyta; Tracheophyta; Spermatophyta; Magnoliophyta; Liliopsida; Poales; Poaceae; BEP clade; Pooideae; Triticeae; Aegilops				5.72154e-26	3.11273e-25	clipper.control-zone.interaction_model.stats.2fold.txt clipper.treatment-zone.interaction_model.stats.2fold.txt clipper.zone.basic_model.stats.2fold.txt clipper.control-zone.interaction_model.stats.2fold.txt clipper.treatment-zone.interaction_model.stats.2fold.txt clipper.zone.basic_model.stats.2fold.txt	18.742	21.738	18.707	22.807	196.829	143.684	157.184	169.423	29.815	95.205	72.756	68.768	23.066	22.878	18.734	18.735	140.771	130.302	164.95	135.597	148.293	48.062	66.695	76.831
c12291_g1_i2	Clipper - GLM	19.45	1	i7-29o					GO:0000139 Golgi membrane (cellular_component) GO:0016021 integral component of membrane (cellular_component) GO:0016757 transferase activity, transferring glycosyl groups (molecular_function) GO:0071555 cell wall organization (biological_process) GO:0000139 Golgi membrane (cellular_component) GO:0016021 integral component of membrane (cellular_component) GO:0016757 transferase activity, transfer…	PF03016.10 Exostosin Exostosin family E:4.9e-30 pos=54-172 PF03016.10 Exostosin Exostosin family E:4.9e-30 pos=54-172 PF03016.10 Exostosin Exostosin family E:4.9e-30 pos=54-172	GT15_ORYSJ	GT15_ORYSJ	4-170	2-166	86.83	5e-97	RecName: Full=Probable glucuronosyltransferase Os01g0926700;	Eukaryota; Viridiplantae; Streptophyta; Embryophyta; Tracheophyta; Spermatophyta; Magnoliophyta; Liliopsida; Poales; Poaceae; BEP clade; Ehrhartoideae; Oryzeae; Oryza	1	1	2	1.4509e-24	7.17201e-24	clipper.control-zone.interaction_model.stats.2fold.txt clipper.control-zone.interaction_model.stats.2fold.txt clipper.control-zone.interaction_model.stats.2fold.txt clipper.control-zone.interaction_model.stats.2fold.txt clipper.control-zone.interaction_model.stats.2fold.txt clipper.control-zone.interaction_model.stats.2fold.txt clipper.control-zone.interaction_model.stats.2fold.txt clipper.treatm…	4.224	5.865	4.503	4.937	40.622	31.797	38.509	35.607	7.931	19.303	17.865	13.172	5.137	5.094	5.234	5.092	32.189	32.653	39.092	31.726	27.898	11.309	9.409	18.218
c12292_g1_i1	Clipper - GLM	22.7	1	i7-29o					GO:0016874 ligase activity (molecular_function) GO:0004842 ubiquitin-protein transferase activity (molecular_function) GO:0008270 zinc ion binding (molecular_function) GO:0080167 response to karrikin (biological_process) GO:0005515 protein binding (molecular_function) GO:0008270 zinc ion binding (molecular_function) GO:0046872 metal ion binding (molecular_function) GO:0016874 ligase activity (mol…	PF13639.1 zf-RING_2 Ring finger domain E:3.2e-15 pos=103-146 PF13923.1 zf-C3HC4_2 Zinc finger, C3HC4 type (RING finger) E:1.4e-07 pos=104-145 PF00097.20 zf-C3HC4 Zinc finger, C3HC4 type (RING finger) E:1.8e-06 pos=104-145 PF13639.1 zf-RING_2 Ring finger domain E:3.2e-15 pos=103-146 PF13923.1 zf-C3HC4_2 Zinc finger, C3HC4 type (RING finger) E:1.4e-07 pos=104-145 PF00097.20 zf-C3HC4 Zinc finger, C3…	RHA2B_ARATH	RHA2B_ARATH	82-151	54-121	50	5e-16	RecName: Full=Probable E3 ubiquitin-protein ligase RHA2B;	Eukaryota; Viridiplantae; Streptophyta; Embryophyta; Tracheophyta; Spermatophyta; Magnoliophyta; eudicotyledons; Gunneridae; Pentapetalae; rosids; malvids; Brassicales; Brassicaceae; Camelineae; Arabidopsis	3	1		1.43691e-16	4.13826e-16	clipper.control-zone.interaction_model.stats.2fold.txt clipper.control-zone.interaction_model.stats.2fold.txt clipper.control-zone.interaction_model.stats.2fold.txt clipper.control-zone.interaction_model.stats.2fold.txt clipper.control-zone.interaction_model.stats.2fold.txt clipper.control-zone.interaction_model.stats.2fold.txt clipper.control-zone.interaction_model.stats.2fold.txt clipper.contro…	0.319	0.343	0.051	0.281	3.803	2.326	1.618	3.374	0.487	4.939	3.043	4.15	0.33	0.316	0.324	0.545	3.415	3.001	4.472	4.392	9.883	3.269	6.036	6.011
c12301_g1_i1	Clipper - GLM																					5.19869e-25	2.65093e-24	clipper.control-zone.interaction_model.stats.2fold.txt clipper.treatment-zone.interaction_model.stats.2fold.txt clipper.zone.basic_model.stats.2fold.txt	66.993	81.883	74.47	85.828	412.66	327.403	295.454	398.813	97.609	93.367	123.265	56.348	62.698	76.392	47.308	77.009	261.346	298.333	365.322	340.882	71.966	36.37	73.401	68.398
c12308_g1_i1	Clipper - GLM								GO:0019005 SCF ubiquitin ligase complex (cellular_component) GO:0016567 protein ubiquitination (biological_process) GO:0019005 SCF ubiquitin ligase complex (cellular_component) GO:0016567 protein ubiquitination (biological_process) GO:0019005 SCF ubiquitin ligase complex (cellular_component) GO:0016567 protein ubiquitination (biological_process)	PF04379.9 DUF525 Protein of unknown function (DUF525) E:1.7e-21 pos=352-436 PF04379.9 DUF525 Protein of unknown function (DUF525) E:1.7e-21 pos=352-436 PF04379.9 DUF525 Protein of unknown function (DUF525) E:1.7e-21 pos=352-436	SKI16_ARATH	SKI16_ARATH	26-464	2-436	48.2	1e-141	RecName: Full=F-box protein SKIP16;	Eukaryota; Viridiplantae; Streptophyta; Embryophyta; Tracheophyta; Spermatophyta; Magnoliophyta; eudicotyledons; Gunneridae; Pentapetalae; rosids; malvids; Brassicales; Brassicaceae; Camelineae; Arabidopsis		1	1	1.08154e-29	7.81578e-29	clipper.control-zone.interaction_model.stats.2fold.txt clipper.control-zone.interaction_model.stats.2fold.txt clipper.control-zone.interaction_model.stats.2fold.txt clipper.control-zone.interaction_model.stats.2fold.txt clipper.treatment-zone.interaction_model.stats.2fold.txt clipper.treatment-zone.interaction_model.stats.2fold.txt clipper.treatment-zone.interaction_model.stats.2fold.txt clipper.…	5.488	5.311	5.332	6.803	19.024	21.282	21.308	19.173	8.242	28.672	24.086	31.854	6.499	5.523	5.892	5.213	25.058	26.082	22.7	26.602	30.563	39.394	30.152	38.535
c12308_g1_i2	Clipper - GLM								GO:0019005 SCF ubiquitin ligase complex (cellular_component) GO:0016567 protein ubiquitination (biological_process) GO:0019005 SCF ubiquitin ligase complex (cellular_component) GO:0016567 protein ubiquitination (biological_process) GO:0019005 SCF ubiquitin ligase complex (cellular_component) GO:0016567 protein ubiquitination (biological_process)	PF04379.9 DUF525 Protein of unknown function (DUF525) E:1.5e-21 pos=352-436 PF04379.9 DUF525 Protein of unknown function (DUF525) E:1.5e-21 pos=352-436 PF04379.9 DUF525 Protein of unknown function (DUF525) E:1.5e-21 pos=352-436	SKI16_ARATH	SKI16_ARATH	26-438	2-410	48.33	5e-132	RecName: Full=F-box protein SKIP16;	Eukaryota; Viridiplantae; Streptophyta; Embryophyta; Tracheophyta; Spermatophyta; Magnoliophyta; eudicotyledons; Gunneridae; Pentapetalae; rosids; malvids; Brassicales; Brassicaceae; Camelineae; Arabidopsis		1	1	1.58057e-36	2.02234e-35	clipper.control-zone.interaction_model.stats.2fold.txt clipper.control-zone.interaction_model.stats.2fold.txt clipper.control-zone.interaction_model.stats.2fold.txt clipper.control-zone.interaction_model.stats.2fold.txt clipper.treatment-zone.interaction_model.stats.2fold.txt clipper.treatment-zone.interaction_model.stats.2fold.txt clipper.treatment-zone.interaction_model.stats.2fold.txt clipper.…	4.289	4.374	4.206	4.495	15.022	17.554	16.187	15.747	6.257	21.584	20.139	23.358	4.951	5.033	4.595	4.487	19.374	18.714	15.646	19.272	24.302	28.772	22.18	27.424
c12310_g1_i1	Clipper - GLM								GO:0005622 intracellular (cellular_component) GO:0005096 GTPase activator activity (molecular_function) GO:0007165 signal transduction (biological_process) GO:0007165 signal transduction (biological_process) GO:0005622 intracellular (cellular_component) GO:0005096 GTPase activator activity (molecular_function) GO:0007165 signal transduction (biological_process) GO:0007165 signal transduction (bio…	PF00620.22 RhoGAP RhoGAP domain E:9.7e-23 pos=54-190 PF00620.22 RhoGAP RhoGAP domain E:9.7e-23 pos=54-190 PF00620.22 RhoGAP RhoGAP domain E:9.7e-23 pos=54-190	RGAP2_ARATH	RGAP2_ARATH	1-221	90-308	61.54	2e-93	RecName: Full=Rho GTPase-activating protein 2;	Eukaryota; Viridiplantae; Streptophyta; Embryophyta; Tracheophyta; Spermatophyta; Magnoliophyta; eudicotyledons; Gunneridae; Pentapetalae; rosids; malvids; Brassicales; Brassicaceae; Camelineae; Arabidopsis	1	1	1	8.00524e-25	4.02658e-24	clipper.control-zone.interaction_model.stats.2fold.txt clipper.control-zone.interaction_model.stats.2fold.txt clipper.control-zone.interaction_model.stats.2fold.txt clipper.control-zone.interaction_model.stats.2fold.txt clipper.control-zone.interaction_model.stats.2fold.txt clipper.control-zone.interaction_model.stats.2fold.txt clipper.treatment-zone.interaction_model.stats.2fold.txt clipper.trea…	1.507	1.683	1.463	1.997	10.914	8.015	9.582	9.404	2.15	2.875	3.957	2.018	1.774	2.042	1.411	2.349	6.704	6.217	10.95	8.222	1.574	1.639	2.338	1.832
c12310_g1_i2	Clipper - GLM								GO:0005622 intracellular (cellular_component) GO:0005096 GTPase activator activity (molecular_function) GO:0007165 signal transduction (biological_process) GO:0007165 signal transduction (biological_process) GO:0005622 intracellular (cellular_component) GO:0005096 GTPase activator activity (molecular_function) GO:0007165 signal transduction (biological_process) GO:0007165 signal transduction (bio…	PF00620.22 RhoGAP RhoGAP domain E:1.2e-22 pos=54-189 PF00620.22 RhoGAP RhoGAP domain E:1.2e-22 pos=54-189 PF00620.22 RhoGAP RhoGAP domain E:1.2e-22 pos=54-189	RGAP2_ARATH	RGAP2_ARATH	1-190	90-277	62.63	2e-80	RecName: Full=Rho GTPase-activating protein 2;	Eukaryota; Viridiplantae; Streptophyta; Embryophyta; Tracheophyta; Spermatophyta; Magnoliophyta; eudicotyledons; Gunneridae; Pentapetalae; rosids; malvids; Brassicales; Brassicaceae; Camelineae; Arabidopsis	1	1	1	3.49527e-19	1.19705e-18	clipper.control-zone.interaction_model.stats.2fold.txt clipper.control-zone.interaction_model.stats.2fold.txt clipper.control-zone.interaction_model.stats.2fold.txt clipper.control-zone.interaction_model.stats.2fold.txt clipper.control-zone.interaction_model.stats.2fold.txt clipper.control-zone.interaction_model.stats.2fold.txt clipper.control-zone.interaction_model.stats.2fold.txt clipper.treatm…	0.968	1.381	0.952	1.214	5.011	4.957	5.475	5.863	1.129	1.668	2.025	0.995	1.032	0.97	0.972	0.857	3.841	3.517	6.435	4.903	1.055	0.579	1.265	1.335
c12311_g1_i1	Clipper - GLM										M0USG1_HORVD	M0USG1_HORVD	75-818	1-250	98	2e-126	SubName: Full=Uncharacterized protein {ECO:0000313|EnsemblPlants:MLOC_13772.1};	Eukaryota; Viridiplantae; Streptophyta; Embryophyta; Tracheophyta; Spermatophyta; Magnoliophyta; Liliopsida; Poales; Poaceae; BEP clade; Pooideae; Triticeae; Hordeum				3.15447e-19	1.08502e-18	clipper.control-zone.interaction_model.stats.2fold.txt clipper.treatment-zone.interaction_model.stats.2fold.txt clipper.zone.basic_model.stats.2fold.txt clipper.control-zone.interaction_model.stats.2fold.txt clipper.treatment-zone.interaction_model.stats.2fold.txt clipper.zone.basic_model.stats.2fold.txt	2.387	2.57	2.579	2.539	9.465	8.157	11.286	8.779	2.861	6.786	6.419	7.041	2.455	2.052	1.735	2.309	6.642	6.797	7.684	6.909	5.443	5.998	7.033	6.324
c12311_g1_i2	Clipper - GLM								GO:0009507 chloroplast (cellular_component) GO:0005886 plasma membrane (cellular_component) GO:0009507 chloroplast (cellular_component) GO:0005886 plasma membrane (cellular_component) GO:0009507 chloroplast (cellular_component) GO:0005886 plasma membrane (cellular_component)		Y4833_ARATH	Y4833_ARATH	1-72	91-159	46.67	4e-12	RecName: Full=Uncharacterized protein At4g08330, chloroplastic;	Eukaryota; Viridiplantae; Streptophyta; Embryophyta; Tracheophyta; Spermatophyta; Magnoliophyta; eudicotyledons; Gunneridae; Pentapetalae; rosids; malvids; Brassicales; Brassicaceae; Camelineae; Arabidopsis			2	5.59728e-13	1.28593e-12	clipper.control-zone.interaction_model.stats.2fold.txt clipper.control-zone.interaction_model.stats.2fold.txt clipper.control-zone.interaction_model.stats.2fold.txt clipper.control-zone.interaction_model.stats.2fold.txt clipper.treatment-zone.interaction_model.stats.2fold.txt clipper.treatment-zone.interaction_model.stats.2fold.txt clipper.treatment-zone.interaction_model.stats.2fold.txt clipper.…	1.089	1.431	1.443	1.866	5.126	3.992	6.308	5.124	1.859	3.949	3.594	3.783	1.702	1.909	1.316	0.978	4.071	4.453	5.208	4.522	3.244	3.21	3.89	3.167
c12321_g1_i1	Clipper - GLM								GO:0005515 protein binding (molecular_function) GO:0005515 protein binding (molecular_function) GO:0005515 protein binding (molecular_function)	PF00400.27 WD40 WD domain, G-beta repeat E:0.0012 pos=50-75 PF00400.27 WD40 WD domain, G-beta repeat E:3e-05 pos=262-290 PF00400.27 WD40 WD domain, G-beta repeat E:0.0012 pos=50-75 PF00400.27 WD40 WD domain, G-beta repeat E:3e-05 pos=262-290 PF00400.27 WD40 WD domain, G-beta repeat E:0.0012 pos=50-75 PF00400.27 WD40 WD domain, G-beta repeat E:3e-05 pos=262-290	WDR55_DICDI	WDR55_DICDI	9-291	22-300	39.93	8e-66	RecName: Full=WD repeat-containing protein 55 homolog;	Eukaryota; Amoebozoa; Mycetozoa; Dictyosteliida; Dictyostelium	1			3.12212e-27	1.87124e-26	clipper.control-zone.interaction_model.stats.2fold.txt clipper.control-zone.interaction_model.stats.2fold.txt clipper.control-zone.interaction_model.stats.2fold.txt clipper.control-zone.interaction_model.stats.2fold.txt clipper.control-zone.interaction_model.stats.2fold.txt clipper.treatment-zone.interaction_model.stats.2fold.txt clipper.treatment-zone.interaction_model.stats.2fold.txt clipper.tr…	43.28	34.084	32.881	35.74	10.221	6.755	5.983	10.269	30.467	7.031	19.246	6.882	38.725	35.149	36.554	39.619	10.015	13.638	6.745	9.817	5.443	5.753	6.151	4.888
[truncated: 21,415 more rows]
