# Supplementary material for: De novo transcriptome assembly and analysis of differentially expressed genes of two barley genotypes reveal root-zone-specific responses to salt exposure
Source: Sci Rep. 2016 Aug 16;6:31558. doi: 10.1038/srep31558 (PMC4985707; doi:10.1038/srep31558)
Supplement: Supplementary Data Set 4 [file srep31558-s6.xls]

## Sheet: Info
Supplemental Data Set 4: Transcriptome annotation (LR Sahara).
De novo transcriptome assembly and analysis of differentially expressed genes of two barley genotypes reveal root-zone-specific responses to salt exposure
Camilla Beate Hill1*, Andrew Cassin2, Gabriel Keeble-Gagnère1,3, Monika S. Doblin2, Antony Bacic2, Ute Roessner1
1School of BioSciences, The University of Melbourne, Parkville, Vic 3010, Australia, 2ARC Centre of Excellence in Plant Cell Walls, School of BioSciences, The University of Melbourne, Parkville, Vic 3010, Australia, 3School of Veterinary and Life Sciences, Murdoch University, Murdoch, WA 6150, Australia.
*Corresponding author: Camilla B. Hill
Present address: Western Barley Genetics Alliance, Western Australian State Agricultural Biotechnology Centre, School of Veterinary and Life Sciences, Murdoch University, 90 South Street, Murdoch, WA 6150, Australia.

## Sheet: Sahara - GLM
feature_name	Cultivar	TMHMM: ExpAA	TMHMM: number of helices predicted	TMHMM: topology	SignalP: start AA position	SignalP: end AA position	SignalP: probability	SignalP: has secretory pathway n-terminal signal?	GO: terms hit	PFAM: domain hits	Blast: accession	Blast: UniProtKB id	Blast: aligned query region	Blast: aligned subject region	Blast: %identity of aligned region	Blast: e-value	Blast: description	Blast: taxonomic lineage	GO: number of molecular function annotations	GO: number of biological process annotations	GO: number of cellular compartment annotations	edgeR: PValue	edgeR: FDR	edgeR: GLM models	0_Z1-1	0_Z1-2	0_Z1-3	0_Z1-4	0_Z2-1	0_Z2-2	0_Z2-3	0_Z2-4	0_Z3-1	0_Z3-2	0_Z3-3	0_Z3-4	100_Z1-1	100_Z1-2	100_Z1-3	100_Z1-4	100_Z2-1	100_Z2-2	100_Z2-3	100_Z2-4	100_Z3-1	100_Z3-2	100_Z3-3	100_Z3-4
c1005_g1_i1	Sahara - GLM								GO:0005576 extracellular region (cellular_component) GO:0016787 hydrolase activity (molecular_function) GO:0005515 protein binding (molecular_function)	PF12695.2 Abhydrolase_5 Alpha/beta hydrolase family E:6.1e-24 pos=1-167 PF12697.2 Abhydrolase_6 Alpha/beta hydrolase family E:1.4e-06 pos=26-98	sp|Q96GS6|AB17A_HUMAN	Q96GS6	1-555	119-303	48.39	1e-47	RecName: Full=Alpha/beta hydrolase domain-containing protein 17A;	Eukaryota; Metazoa; Chordata; Craniata; Vertebrata; Euteleostomi; Mammalia; Eutheria; Euarchontoglires; Primates; Haplorrhini; Catarrhini; Hominidae; Homo	2		1	5.59575e-14	1.57043e-13	sahara.control-zone.interaction_model.stats.2fold.txt sahara.control-zone.interaction_model.stats.2fold.txt sahara.control-zone.interaction_model.stats.2fold.txt sahara.control-zone.interaction_model.stats.2fold.txt sahara.control-zone.interaction_model.stats.2fold.txt sahara.control-zone.interaction_model.stats.2fold.txt sahara.control-zone.interaction_model.stats.2fold.txt sahara.control-zone.i…	7.981	7.692	6.9	9.21	18.484	17.331	14.396	18.495	11.439	11.841	11.253	9.959	11.349	11.269	11.396	11.134	16.988	19.336	18.824	16.818	11.664	8.946	11.147	9.937
c10105_g1_i1	Sahara - GLM								GO:0016758 transferase activity, transferring hexosyl groups (molecular_function) GO:0009718 anthocyanin-containing compound biosynthetic process (biological_process) GO:0016758 transferase activity, transferring hexosyl groups (molecular_function) GO:0008152 metabolic process (biological_process) GO:0016758 transferase activity, transferring hexosyl groups (molecular_function) GO:0009718 anthocy…	PF00201.13 UDPGT UDP-glucoronosyl and UDP-glucosyl transferase E:1.2e-08 pos=1-69 PF00201.13 UDPGT UDP-glucoronosyl and UDP-glucosyl transferase E:1.2e-08 pos=1-69 PF00201.13 UDPGT UDP-glucoronosyl and UDP-glucosyl transferase E:1.2e-08 pos=1-69	sp|Q4R1I9|ANGLT_ROSHC	Q4R1I9	1-103	369-471	49.51	3e-26	RecName: Full=Anthocyanidin 5,3-O-glucosyltransferase;	Eukaryota; Viridiplantae; Streptophyta; Embryophyta; Tracheophyta; Spermatophyta; Magnoliophyta; eudicotyledons; Gunneridae; Pentapetalae; rosids; fabids; Rosales; Rosaceae; Rosoideae; Rosoideae unplaced; Rosa	1	1		2.11557e-12	5.23677e-12	sahara.control-zone.interaction_model.stats.2fold.txt sahara.control-zone.interaction_model.stats.2fold.txt sahara.control-zone.interaction_model.stats.2fold.txt sahara.control-zone.interaction_model.stats.2fold.txt sahara.control-zone.interaction_model.stats.2fold.txt sahara.treatment-zone.interaction_model.stats.2fold.txt sahara.treatment-zone.interaction_model.stats.2fold.txt sahara.treatment-…	4.964	3.019	4.641	6.429	12.63	12.7	13.509	16.374	9.783	6.703	6.825	7.244	3.307	4.189	5.017	4.568	8.06	9.333	12.21	7.486	5.447	4.735	6.268	5.51
c10110_g1_i1	Sahara - GLM	24.05	1	o10-32i																		0.00101822	0.0212121	sahara.Z1-treatment.interaction_model.stats.2fold.txt sahara.control-zone.interaction_model.stats.2fold.txt sahara.treatment-zone.interaction_model.stats.2fold.txt sahara.zone.basic_model.stats.2fold.txt	0	0	0	0	1.516	0.464	0.641	0.693	2.218	2.18	1.985	6.028	0.165	0.109	0.173	0.054	1.247	0.62	1.574	1.248	3.09	3.909	5.379	3.569
c10145_g1_i1	Sahara - GLM									PF05553.6 DUF761 Cotton fibre expressed protein E:4.6e-12 pos=154-189 PF05553.6 DUF761 Cotton fibre expressed protein E:4.6e-12 pos=154-189 PF05553.6 DUF761 Cotton fibre expressed protein E:4.6e-12 pos=154-189												2.31882e-09	4.54244e-09	sahara.control-zone.interaction_model.stats.2fold.txt sahara.treatment-zone.interaction_model.stats.2fold.txt sahara.zone.basic_model.stats.2fold.txt	6.91	7.94	7.417	8.356	2.6	3.198	4.358	3.786	4.784	3.038	1.281	2.939	7.504	8.738	8.131	8.179	3.461	1.821	4.197	3.114	0.97	1.782	1.889	1.619
c10156_g1_i1	Sahara - GLM								GO:0005634 nucleus (cellular_component) GO:0043565 sequence-specific DNA binding (molecular_function) GO:0003700 sequence-specific DNA binding transcription factor activity (molecular_function) GO:0006351 transcription, DNA-templated (biological_process) GO:0003677 DNA binding (molecular_function) GO:0006355 regulation of transcription, DNA-templated (biological_process) GO:0005634 nucleus (cellu…	PF05920.6 Homeobox_KN Homeobox KN domain E:3.8e-14 pos=2-34 PF00046.24 Homeobox Homeobox domain E:1.7e-06 pos=2-34 PF05920.6 Homeobox_KN Homeobox KN domain E:3.8e-14 pos=2-34 PF00046.24 Homeobox Homeobox domain E:1.7e-06 pos=2-34 PF05920.6 Homeobox_KN Homeobox KN domain E:3.8e-14 pos=2-34 PF00046.24 Homeobox Homeobox domain E:1.7e-06 pos=2-34 PF05920.6 Homeobox_KN Homeobox KN domain E:3.8e-14 pos…	sp|O65685|BLH6_ARATH	O65685	1129-413	338-532	39.68	1e-33	RecName: Full=BEL1-like homeodomain protein 6;	Eukaryota; Viridiplantae; Streptophyta; Embryophyta; Tracheophyta; Spermatophyta; Magnoliophyta; eudicotyledons; Gunneridae; Pentapetalae; rosids; malvids; Brassicales; Brassicaceae; Camelineae; Arabidopsis	2	1	1	1.80797e-05	0.000881615	sahara.Z1-treatment.interaction_model.stats.2fold.txt sahara.Z1-treatment.interaction_model.stats.2fold.txt sahara.Z1-treatment.interaction_model.stats.2fold.txt sahara.Z1-treatment.interaction_model.stats.2fold.txt sahara.Z1-treatment.interaction_model.stats.2fold.txt sahara.Z1-treatment.interaction_model.stats.2fold.txt sahara.Z1-treatment.interaction_model.stats.2fold.txt sahara.Z1-treatment.i…	1.376	0.879	1.935	3.384	39.387	31.151	36.198	37.279	42.903	41.357	58.426	60.098	5.724	4.342	2.984	4.793	40.65	40.513	43.417	43.241	67.89	65.762	79.297	50.247
c10156_g1_i2	Sahara - GLM								GO:0005634 nucleus (cellular_component) GO:0043565 sequence-specific DNA binding (molecular_function) GO:0003700 sequence-specific DNA binding transcription factor activity (molecular_function) GO:0006351 transcription, DNA-templated (biological_process) GO:0005634 nucleus (cellular_component) GO:0043565 sequence-specific DNA binding (molecular_function) GO:0003700 sequence-specific DNA binding t…		sp|O65685|BLH6_ARATH	O65685	1063-413	360-532	35.56	6e-19	RecName: Full=BEL1-like homeodomain protein 6;	Eukaryota; Viridiplantae; Streptophyta; Embryophyta; Tracheophyta; Spermatophyta; Magnoliophyta; eudicotyledons; Gunneridae; Pentapetalae; rosids; malvids; Brassicales; Brassicaceae; Camelineae; Arabidopsis	2	1	1	1.14857e-06	9.42117e-05	sahara.Z1-treatment.interaction_model.stats.2fold.txt sahara.Z1-treatment.interaction_model.stats.2fold.txt sahara.Z1-treatment.interaction_model.stats.2fold.txt sahara.Z1-treatment.interaction_model.stats.2fold.txt sahara.control-zone.interaction_model.stats.2fold.txt sahara.control-zone.interaction_model.stats.2fold.txt sahara.control-zone.interaction_model.stats.2fold.txt sahara.control-zone.i…	1.009	0.569	1.55	2.267	33.744	23.504	26.712	29.687	35.165	33.221	44.208	45.778	4.604	2.28	3.103	4.234	30.894	31.75	32.247	31.282	47.426	53.373	58.161	38.325
c10158_g1_i1	Sahara - GLM								GO:0031225 anchored component of membrane (cellular_component) GO:0046658 anchored component of plasma membrane (cellular_component) GO:0005618 cell wall (cellular_component) GO:0005576 extracellular region (cellular_component) GO:0005886 plasma membrane (cellular_component) GO:0009506 plasmodesma (cellular_component) GO:0042973 glucan endo-1,3-beta-D-glucosidase activity (molecular_function) GO:…	PF00332.13 Glyco_hydro_17 Glycosyl hydrolases family 17 E:5e-44 pos=1-205 PF07983.8 X8 X8 domain E:6.9e-15 pos=227-296 PF00332.13 Glyco_hydro_17 Glycosyl hydrolases family 17 E:5e-44 pos=1-205 PF07983.8 X8 X8 domain E:6.9e-15 pos=227-296 PF00332.13 Glyco_hydro_17 Glycosyl hydrolases family 17 E:5e-44 pos=1-205 PF07983.8 X8 X8 domain E:6.9e-15 pos=227-296	sp|Q6NKW9|E138_ARATH	Q6NKW9	2-943	140-452	68.57	4e-156	RecName: Full=Glucan endo-1,3-beta-glucosidase 8;	Eukaryota; Viridiplantae; Streptophyta; Embryophyta; Tracheophyta; Spermatophyta; Magnoliophyta; eudicotyledons; Gunneridae; Pentapetalae; rosids; malvids; Brassicales; Brassicaceae; Camelineae; Arabidopsis	1	2	6	2.73774e-15	8.52828e-15	sahara.control-zone.interaction_model.stats.2fold.txt sahara.control-zone.interaction_model.stats.2fold.txt sahara.control-zone.interaction_model.stats.2fold.txt sahara.control-zone.interaction_model.stats.2fold.txt sahara.control-zone.interaction_model.stats.2fold.txt sahara.control-zone.interaction_model.stats.2fold.txt sahara.control-zone.interaction_model.stats.2fold.txt sahara.control-zone.i…	6.054	7.123	5.867	8.816	0.131	2.048	0.72	0.538	6.532	5.128	2.973	4.334	7.691	10.364	10.12	9.457	1.057	0.55	0.782	0.953	3.181	3.022	3.935	4.499
c10188_g1_i1	Sahara - GLM								GO:0043066 negative regulation of apoptotic process (biological_process) GO:2000117 negative regulation of cysteine-type endopeptidase activity (biological_process) GO:0045579 positive regulation of B cell differentiation (biological_process) GO:0090267 positive regulation of mitotic cell cycle spindle assembly checkpoint (biological_process) GO:0045893 positive regulation of transcription, DNA-t…	PF01399.22 PCI PCI domain E:5.3e-11 pos=282-397 PF01399.22 PCI PCI domain E:5.3e-11 pos=282-397 PF01399.22 PCI PCI domain E:5.3e-11 pos=282-397	sp|Q5FWP8|PCID2_XENLA	Q5FWP8	1280-264	56-396	36.68	1e-70	RecName: Full=PCI domain-containing protein 2;	Eukaryota; Metazoa; Chordata; Craniata; Vertebrata; Euteleostomi; Amphibia; Batrachia; Anura; Pipoidea; Pipidae; Xenopodinae; Xenopus; Xenopus	1	7		1.59435e-18	6.38408e-18	sahara.control-zone.interaction_model.stats.2fold.txt sahara.control-zone.interaction_model.stats.2fold.txt sahara.control-zone.interaction_model.stats.2fold.txt sahara.control-zone.interaction_model.stats.2fold.txt sahara.control-zone.interaction_model.stats.2fold.txt sahara.control-zone.interaction_model.stats.2fold.txt sahara.control-zone.interaction_model.stats.2fold.txt sahara.control-zone.i…	21.047	21.412	18.147	18.924	9.036	10.128	8.145	10.499	12.594	12.517	9.689	11.194	21.952	21.022	22.748	19.99	9.487	9.953	10.584	8.855	9.697	10.642	12.897	11.046
c10188_g1_i2	Sahara - GLM								GO:0043066 negative regulation of apoptotic process (biological_process) GO:2000117 negative regulation of cysteine-type endopeptidase activity (biological_process) GO:0045579 positive regulation of B cell differentiation (biological_process) GO:0090267 positive regulation of mitotic cell cycle spindle assembly checkpoint (biological_process) GO:0045893 positive regulation of transcription, DNA-t…		sp|Q5JVF3|PCID2_HUMAN	Q5JVF3	10-333	2-329	34.23	2e-57	RecName: Full=PCI domain-containing protein 2;	Eukaryota; Metazoa; Chordata; Craniata; Vertebrata; Euteleostomi; Mammalia; Eutheria; Euarchontoglires; Primates; Haplorrhini; Catarrhini; Hominidae; Homo		7		1.41879e-16	4.88207e-16	sahara.control-zone.interaction_model.stats.2fold.txt sahara.control-zone.interaction_model.stats.2fold.txt sahara.control-zone.interaction_model.stats.2fold.txt sahara.control-zone.interaction_model.stats.2fold.txt sahara.control-zone.interaction_model.stats.2fold.txt sahara.control-zone.interaction_model.stats.2fold.txt sahara.control-zone.interaction_model.stats.2fold.txt sahara.control-zone.i…	15.176	15.312	13.142	14.795	6.938	7.293	6.281	7.023	9.997	10.589	8.188	7.871	15.535	14.04	16.218	13.23	7.272	6.622	7.879	7.131	6.734	7.284	9.777	8.425
c10205_g1_i1	Sahara - GLM				1	22	0.51	1	GO:0000785 chromatin (cellular_component) GO:0005829 cytosol (cellular_component) GO:0046872 metal ion binding (molecular_function) GO:0006825 copper ion transport (biological_process) GO:0046872 metal ion binding (molecular_function) GO:0030001 metal ion transport (biological_process) GO:0000785 chromatin (cellular_component) GO:0005829 cytosol (cellular_component) GO:0046872 metal ion binding (…	PF00403.21 HMA Heavy-metal-associated domain E:2.2e-16 pos=73-125 PF00403.21 HMA Heavy-metal-associated domain E:2.2e-16 pos=73-125	sp|Q94BT9|ATOX1_ARATH	Q94BT9	685-506	33-92	50	7e-10	RecName: Full=Copper transport protein ATX1;	Eukaryota; Viridiplantae; Streptophyta; Embryophyta; Tracheophyta; Spermatophyta; Magnoliophyta; eudicotyledons; Gunneridae; Pentapetalae; rosids; malvids; Brassicales; Brassicaceae; Camelineae; Arabidopsis	1	1	2	5.46962e-29	4.78869e-28	sahara.treatment-zone.interaction_model.stats.2fold.txt sahara.treatment-zone.interaction_model.stats.2fold.txt sahara.treatment-zone.interaction_model.stats.2fold.txt sahara.treatment-zone.interaction_model.stats.2fold.txt sahara.treatment-zone.interaction_model.stats.2fold.txt sahara.treatment-zone.interaction_model.stats.2fold.txt sahara.treatment-zone.interaction_model.stats.2fold.txt sahara.…	6.044	5.304	6.971	6.253	10.783	9.23	12.641	11.057	19.668	20.037	28.014	27.339	5.999	5.815	5.471	5.642	13.986	11.184	14.38	14.048	24.198	27.801	24.553	23.165
c10205_g1_i2	Sahara - GLM				1	22	0.51	1	GO:0046872 metal ion binding (molecular_function) GO:0030001 metal ion transport (biological_process) GO:0046872 metal ion binding (molecular_function) GO:0030001 metal ion transport (biological_process)	PF00403.21 HMA Heavy-metal-associated domain E:6.6e-05 pos=73-95 PF00403.21 HMA Heavy-metal-associated domain E:6.6e-05 pos=73-95									1	1		2.00597e-22	9.47074e-22	sahara.treatment-zone.interaction_model.stats.2fold.txt sahara.treatment-zone.interaction_model.stats.2fold.txt sahara.treatment-zone.interaction_model.stats.2fold.txt sahara.treatment-zone.interaction_model.stats.2fold.txt sahara.zone.basic_model.stats.2fold.txt sahara.zone.basic_model.stats.2fold.txt sahara.zone.basic_model.stats.2fold.txt sahara.zone.basic_model.stats.2fold.txt	2.171	2.502	2.766	2.201	5.06	3.258	5.423	4.117	8.208	7.732	12.269	12.252	2.318	2.465	2.13	2.59	5.786	4.722	6.521	6.015	10.567	11.176	10.554	9.606
c10209_g1_i1	Sahara - GLM								GO:0005618 cell wall (cellular_component) GO:0016514 SWI/SNF complex (cellular_component) GO:0005524 ATP binding (molecular_function) GO:0003682 chromatin binding (molecular_function) GO:0003677 DNA binding (molecular_function) GO:0004386 helicase activity (molecular_function) GO:0005515 protein binding (molecular_function) GO:0030154 cell differentiation (biological_process) GO:0016568 chromatin…	PF07529.8 HSA E:2.5e-13 pos=28-94 PF13892.1 DBINO DNA-binding domain E:1.7e-05 pos=34-147 PF07529.8 HSA E:2.5e-13 pos=28-94 PF13892.1 DBINO DNA-binding domain E:1.7e-05 pos=34-147 PF07529.8 HSA E:2.5e-13 pos=28-94 PF13892.1 DBINO DNA-binding domain E:1.7e-05 pos=34-147	sp|Q7X9V2|PIE1_ARATH	Q7X9V2	99-671	14-207	62.24	7e-61	RecName: Full=Protein PHOTOPERIOD-INDEPENDENT EARLY FLOWERING 1;	Eukaryota; Viridiplantae; Streptophyta; Embryophyta; Tracheophyta; Spermatophyta; Magnoliophyta; eudicotyledons; Gunneridae; Pentapetalae; rosids; malvids; Brassicales; Brassicaceae; Camelineae; Arabidopsis	5	6	2	5.90882e-05	8.53571e-05	sahara.control-zone.interaction_model.stats.2fold.txt sahara.control-zone.interaction_model.stats.2fold.txt sahara.control-zone.interaction_model.stats.2fold.txt sahara.control-zone.interaction_model.stats.2fold.txt sahara.control-zone.interaction_model.stats.2fold.txt sahara.control-zone.interaction_model.stats.2fold.txt sahara.control-zone.interaction_model.stats.2fold.txt sahara.control-zone.i…	9.886	6.131	9.95	4.994	3.574	3.117	1.982	0.828	3.251	6.481	2.534	1.142	4.658	4.931	7.622	8.963	3.182	3.491	1.121	2.627	3.317	3.091	0.88	1.95
c1023_g1_i1	Sahara - GLM								GO:0009507 chloroplast (cellular_component) GO:0009570 chloroplast stroma (cellular_component) GO:0046872 metal ion binding (molecular_function) GO:0016702 oxidoreductase activity, acting on single donors with incorporation of molecular oxygen, incorporation of two atoms of oxygen (molecular_function) GO:0009926 auxin polar transport (biological_process) GO:0016121 carotene catabolic process (bio…	PF03055.10 RPE65 Retinal pigment epithelial membrane protein E:3.4e-109 pos=79-558 PF03055.10 RPE65 Retinal pigment epithelial membrane protein E:3.4e-109 pos=79-558 PF03055.10 RPE65 Retinal pigment epithelial membrane protein E:3.4e-109 pos=79-558	sp|Q8LIY8|CCD8B_ORYSJ	Q8LIY8	234-1880	15-566	87.14	0	RecName: Full=Carotenoid cleavage dioxygenase 8 homolog B, chloroplastic;	Eukaryota; Viridiplantae; Streptophyta; Embryophyta; Tracheophyta; Spermatophyta; Magnoliophyta; Liliopsida; Poales; Poaceae; BEP clade; Ehrhartoideae; Oryzeae; Oryza	2	7	2	3.46822e-22	1.84907e-21	sahara.control-zone.interaction_model.stats.2fold.txt sahara.control-zone.interaction_model.stats.2fold.txt sahara.control-zone.interaction_model.stats.2fold.txt sahara.control-zone.interaction_model.stats.2fold.txt sahara.control-zone.interaction_model.stats.2fold.txt sahara.control-zone.interaction_model.stats.2fold.txt sahara.control-zone.interaction_model.stats.2fold.txt sahara.control-zone.i…	0.02	0.041	0	0.131	0.894	0.999	1.173	0.714	1.441	1.807	7.539	3.669	0.088	0.022	0.022	0.236	0.798	1.571	1.409	2.079	4.903	3.108	6.768	3.452
c10242_g1_i1	Sahara - GLM	23.47	1	o64-86i					GO:0004527 exonuclease activity (molecular_function) GO:0003676 nucleic acid binding (molecular_function) GO:0004527 exonuclease activity (molecular_function) GO:0003676 nucleic acid binding (molecular_function) GO:0004527 exonuclease activity (molecular_function) GO:0003676 nucleic acid binding (molecular_function)	PF00929.19 RNase_T Exonuclease E:4.9e-15 pos=1-110 PF00929.19 RNase_T Exonuclease E:4.9e-15 pos=1-110 PF00929.19 RNase_T Exonuclease E:4.9e-15 pos=1-110	sp|Q9ZVE0|ORN_ARATH	Q9ZVE0	829-455	98-222	63.2	2e-57	RecName: Full=Oligoribonuclease;	Eukaryota; Viridiplantae; Streptophyta; Embryophyta; Tracheophyta; Spermatophyta; Magnoliophyta; eudicotyledons; Gunneridae; Pentapetalae; rosids; malvids; Brassicales; Brassicaceae; Camelineae; Arabidopsis	2			1.25457e-20	5.92951e-20	sahara.control-zone.interaction_model.stats.2fold.txt sahara.control-zone.interaction_model.stats.2fold.txt sahara.control-zone.interaction_model.stats.2fold.txt sahara.control-zone.interaction_model.stats.2fold.txt sahara.control-zone.interaction_model.stats.2fold.txt sahara.treatment-zone.interaction_model.stats.2fold.txt sahara.treatment-zone.interaction_model.stats.2fold.txt sahara.treatment-…	19.885	23.49	16.678	23.349	5.191	8.433	7.257	7.282	11.316	9.792	7.347	9.594	22.919	20.738	22.186	20.742	6.085	5.372	7.591	6.34	7.341	11.055	10.23	12.897
c10256_g1_i1	Sahara - GLM	17	1	i7-29o	1	23	0.863	1	GO:0005576 extracellular region (cellular_component) GO:0020037 heme binding (molecular_function) GO:0046872 metal ion binding (molecular_function) GO:0004601 peroxidase activity (molecular_function) GO:0042744 hydrogen peroxide catabolic process (biological_process) GO:0005576 extracellular region (cellular_component) GO:0020037 heme binding (molecular_function) GO:0046872 metal ion binding (mol…		sp|Q05855|PER1_WHEAT	Q05855	202-2	1-67	85.07	5e-24	RecName: Full=Peroxidase;	Eukaryota; Viridiplantae; Streptophyta; Embryophyta; Tracheophyta; Spermatophyta; Magnoliophyta; Liliopsida; Poales; Poaceae; BEP clade; Pooideae; Triticeae; Triticum	3	1	1	3.25395e-29	2.87593e-28	sahara.control-zone.interaction_model.stats.2fold.txt sahara.control-zone.interaction_model.stats.2fold.txt sahara.control-zone.interaction_model.stats.2fold.txt sahara.control-zone.interaction_model.stats.2fold.txt sahara.control-zone.interaction_model.stats.2fold.txt sahara.control-zone.interaction_model.stats.2fold.txt sahara.control-zone.interaction_model.stats.2fold.txt sahara.treatment-zone…	1.998	1.292	7.407	1.391	363.526	250.005	158.361	203.431	265.943	543.688	722.545	300.079	4.867	7.113	1.881	4.879	294.038	282.171	135.509	379.723	758.477	605.041	91.565	272.738
c10256_g1_i2	Sahara - GLM				1	21	0.89	1	GO:0005576 extracellular region (cellular_component) GO:0020037 heme binding (molecular_function) GO:0046872 metal ion binding (molecular_function) GO:0004601 peroxidase activity (molecular_function) GO:0042744 hydrogen peroxide catabolic process (biological_process) GO:0005576 extracellular region (cellular_component) GO:0020037 heme binding (molecular_function) GO:0046872 metal ion binding (mol…		sp|Q0D3N0|PER2_ORYSJ	Q0D3N0	121-2	28-67	82.5	3e-16	RecName: Full=Peroxidase 2;	Eukaryota; Viridiplantae; Streptophyta; Embryophyta; Tracheophyta; Spermatophyta; Magnoliophyta; Liliopsida; Poales; Poaceae; BEP clade; Ehrhartoideae; Oryzeae; Oryza	3	1	1	0.00248308	0.0410591	sahara.Z1-treatment.interaction_model.stats.2fold.txt sahara.Z1-treatment.interaction_model.stats.2fold.txt sahara.Z1-treatment.interaction_model.stats.2fold.txt sahara.Z1-treatment.interaction_model.stats.2fold.txt sahara.Z1-treatment.interaction_model.stats.2fold.txt sahara.Z1-treatment.interaction_model.stats.2fold.txt sahara.Z2-treatment.interaction_model.stats.2fold.txt sahara.Z2-treatment.i…	0	0	0.446	0.438	17.068	12.721	12.76	10.468	18.216	26.811	35.69	26.095	0.846	2.553	0.454	2.547	30.515	21.837	22.382	38.189	35.59	69.619	23.479	33.764
c10257_g1_i1	Sahara - GLM										sp|F2EL82|CSPL4_HORVD	F2EL82	1168-545	1-208	100	2e-84	RecName: Full=CASP-like protein 4;	Eukaryota; Viridiplantae; Streptophyta; Embryophyta; Tracheophyta; Spermatophyta; Magnoliophyta; Liliopsida; Poales; Poaceae; BEP clade; Pooideae; Triticeae; Hordeum				3.77071e-18	1.33306e-14	sahara.Z1-treatment.interaction_model.stats.2fold.txt sahara.Z2-treatment.interaction_model.stats.2fold.txt sahara.Z3-treatment.interaction_model.stats.2fold.txt sahara.control-zone.interaction_model.stats.2fold.txt sahara.treatment.basic_model.stats.2fold.txt sahara.zone.basic_model.stats.2fold.txt	0.815	0.806	1.408	1.544	5.161	4.277	5.709	5.306	2.913	3.442	5.435	2.986	8.691	7.735	6.93	4.46	12.001	9.703	11.448	15.113	5.229	10.392	11.952	9.946
c10282_g1_i1	Sahara - GLM	39.31	2	i12-29o44-66i							sp|Q8LGE9|CSTR1_ARATH	Q8LGE9	2175-1216	6-327	75.16	1e-167	RecName: Full=CMP-sialic acid transporter 1;	Eukaryota; Viridiplantae; Streptophyta; Embryophyta; Tracheophyta; Spermatophyta; Magnoliophyta; eudicotyledons; Gunneridae; Pentapetalae; rosids; malvids; Brassicales; Brassicaceae; Camelineae; Arabidopsis				4.45585e-21	2.17941e-20	sahara.control-zone.interaction_model.stats.2fold.txt sahara.treatment-zone.interaction_model.stats.2fold.txt sahara.zone.basic_model.stats.2fold.txt sahara.control-zone.interaction_model.stats.2fold.txt sahara.treatment-zone.interaction_model.stats.2fold.txt sahara.zone.basic_model.stats.2fold.txt	13.617	14.112	13.213	13.459	5.482	6.325	5.187	5.482	7.851	7.682	4.273	6.327	13.514	11.455	10.455	12.735	4.998	4.742	5.205	4.564	4.396	4.977	4.703	6.332
c10286_g1_i1	Sahara - GLM									PF04063.9 DUF383 Domain of unknown function (DUF383) E:2.6e-45 pos=35-205 PF04064.8 DUF384 Domain of unknown function (DUF384) E:3.3e-09 pos=211-265 PF04063.9 DUF383 Domain of unknown function (DUF383) E:2.6e-45 pos=35-205 PF04064.8 DUF384 Domain of unknown function (DUF384) E:3.3e-09 pos=211-265 PF04063.9 DUF383 Domain of unknown function (DUF383) E:2.6e-45 pos=35-205 PF04064.8 DUF384 Domain of …	sp|Q76NW7|FA203_DICDI	Q76NW7	1219-590	99-311	26.36	2e-17	RecName: Full=FAM203 family protein DDB_G0276861;	Eukaryota; Amoebozoa; Mycetozoa; Dictyosteliida; Dictyostelium				1.14006e-24	7.32142e-24	sahara.control-zone.interaction_model.stats.2fold.txt sahara.control-zone.interaction_model.stats.2fold.txt sahara.treatment-zone.interaction_model.stats.2fold.txt sahara.treatment-zone.interaction_model.stats.2fold.txt sahara.zone.basic_model.stats.2fold.txt sahara.zone.basic_model.stats.2fold.txt sahara.control-zone.interaction_model.stats.2fold.txt sahara.control-zone.interaction_model.stats.2…	30.332	32.567	26.101	33.183	11.867	12.327	11.221	14.171	15.558	14.829	10.091	8.704	32.214	32.379	30.576	28.716	10.664	11.584	13.578	12.77	8.12	7.258	10.906	11.135
c10286_g1_i2	Sahara - GLM									PF04063.9 DUF383 Domain of unknown function (DUF383) E:2.6e-45 pos=35-205 PF04064.8 DUF384 Domain of unknown function (DUF384) E:3.3e-09 pos=211-265 PF04063.9 DUF383 Domain of unknown function (DUF383) E:2.6e-45 pos=35-205 PF04064.8 DUF384 Domain of unknown function (DUF384) E:3.3e-09 pos=211-265 PF04063.9 DUF383 Domain of unknown function (DUF383) E:2.6e-45 pos=35-205 PF04064.8 DUF384 Domain of …	sp|Q76NW7|FA203_DICDI	Q76NW7	1075-446	99-311	26.36	1e-17	RecName: Full=FAM203 family protein DDB_G0276861;	Eukaryota; Amoebozoa; Mycetozoa; Dictyosteliida; Dictyostelium				1.00244e-20	4.77104e-20	sahara.control-zone.interaction_model.stats.2fold.txt sahara.control-zone.interaction_model.stats.2fold.txt sahara.treatment-zone.interaction_model.stats.2fold.txt sahara.treatment-zone.interaction_model.stats.2fold.txt sahara.zone.basic_model.stats.2fold.txt sahara.zone.basic_model.stats.2fold.txt sahara.control-zone.interaction_model.stats.2fold.txt sahara.control-zone.interaction_model.stats.2…	18.886	19.385	14.55	18.804	6.436	7.465	5.216	8.11	10.611	10.539	6.944	4.858	18.403	17.771	19.343	18.442	6.434	6.552	7.159	7.313	4.658	4.357	4.935	5.34
c10291_g1_i1	Sahara - GLM								GO:0009507 chloroplast (cellular_component) GO:0009941 chloroplast envelope (cellular_component) GO:0009706 chloroplast inner membrane (cellular_component) GO:0031357 integral component of chloroplast inner membrane (cellular_component) GO:0009536 plastid (cellular_component) GO:0005515 protein binding (molecular_function) GO:0043621 protein self-association (molecular_function) GO:0010020 chloro…	PF13355.1 DUF4101 Protein of unknown function (DUF4101) E:9.6e-31 pos=590-707	sp|Q9FIG9|ARC6_ARATH	Q9FIG9	2425-362	78-801	49.66	0	RecName: Full=Protein ACCUMULATION AND REPLICATION OF CHLOROPLASTS 6, chloroplastic;	Eukaryota; Viridiplantae; Streptophyta; Embryophyta; Tracheophyta; Spermatophyta; Magnoliophyta; eudicotyledons; Gunneridae; Pentapetalae; rosids; malvids; Brassicales; Brassicaceae; Camelineae; Arabidopsis	2	2	5	1.39247e-15	3.78793e-15	sahara.treatment-zone.interaction_model.stats.2fold.txt sahara.treatment-zone.interaction_model.stats.2fold.txt sahara.treatment-zone.interaction_model.stats.2fold.txt sahara.treatment-zone.interaction_model.stats.2fold.txt sahara.treatment-zone.interaction_model.stats.2fold.txt sahara.treatment-zone.interaction_model.stats.2fold.txt sahara.treatment-zone.interaction_model.stats.2fold.txt sahara.…	4.485	3.877	3.891	4.49	2.54	2.915	2.929	3.124	2.535	2.998	2.543	2.003	4.669	4.68	5.157	4.643	2.304	2.061	2.52	2.607	1.758	1.791	2.028	2.782
c10291_g1_i2	Sahara - GLM										sp|Q9FIG9|ARC6_ARATH	Q9FIG9	2383-362	92-801	50.07	0	RecName: Full=Protein ACCUMULATION AND REPLICATION OF CHLOROPLASTS 6, chloroplastic;	Eukaryota; Viridiplantae; Streptophyta; Embryophyta; Tracheophyta; Spermatophyta; Magnoliophyta; eudicotyledons; Gunneridae; Pentapetalae; rosids; malvids; Brassicales; Brassicaceae; Camelineae; Arabidopsis				2.60784e-16	7.47912e-16	sahara.treatment-zone.interaction_model.stats.2fold.txt	3.404	3.619	3.638	3.625	2.4	2.724	2.248	2.638	2.791	2.675	1.656	1.844	4.669	4.026	4.509	4.374	1.746	1.961	2.253	2.11	1.831	1.352	1.676	2.549
c10296_g1_i1	Sahara - GLM								GO:0009507 chloroplast (cellular_component) GO:0009570 chloroplast stroma (cellular_component) GO:0005739 mitochondrion (cellular_component) GO:0004816 asparagine-tRNA ligase activity (molecular_function) GO:0005524 ATP binding (molecular_function) GO:0003676 nucleic acid binding (molecular_function) GO:0006421 asparaginyl-tRNA aminoacylation (biological_process) GO:0048481 ovule development (bio…	PF01336.20 tRNA_anti-codon OB-fold nucleic acid binding domain E:2.9e-11 pos=84-160 PF00152.15 tRNA-synt_2 tRNA synthetases class II (D, K and N) E:2.5e-66 pos=179-529 PF01336.20 tRNA_anti-codon OB-fold nucleic acid binding domain E:2.9e-11 pos=84-160 PF00152.15 tRNA-synt_2 tRNA synthetases class II (D, K and N) E:2.5e-66 pos=179-529 PF01336.20 tRNA_anti-codon OB-fold nucleic acid binding domain …	sp|O48593|SYNO_ARATH	O48593	230-1678	82-567	77.82	0	RecName: Full=Asparagine--tRNA ligase, chloroplastic/mitochondrial;	Eukaryota; Viridiplantae; Streptophyta; Embryophyta; Tracheophyta; Spermatophyta; Magnoliophyta; eudicotyledons; Gunneridae; Pentapetalae; rosids; malvids; Brassicales; Brassicaceae; Camelineae; Arabidopsis	3	2	3	1.51749e-16	5.20804e-16	sahara.control-zone.interaction_model.stats.2fold.txt sahara.control-zone.interaction_model.stats.2fold.txt sahara.control-zone.interaction_model.stats.2fold.txt sahara.control-zone.interaction_model.stats.2fold.txt sahara.control-zone.interaction_model.stats.2fold.txt sahara.control-zone.interaction_model.stats.2fold.txt sahara.control-zone.interaction_model.stats.2fold.txt sahara.control-zone.i…	22.749	23.541	21.268	24.86	5.412	7.354	4.349	6.548	8.485	9.812	3.202	3.033	26.896	26.88	26.824	25.438	5.407	4.882	4.444	4.331	2.248	1.963	2.315	6.511
c10301_g1_i2	Sahara - GLM								GO:0016021 integral component of membrane (cellular_component) GO:0042538 hyperosmotic salinity response (biological_process) GO:0009737 response to abscisic acid (biological_process) GO:0009409 response to cold (biological_process) GO:0009414 response to water deprivation (biological_process)		sp|Q07764|HVA22_HORVU	Q07764	746-384	4-127	69.35	2e-54	RecName: Full=Protein HVA22;	Eukaryota; Viridiplantae; Streptophyta; Embryophyta; Tracheophyta; Spermatophyta; Magnoliophyta; Liliopsida; Poales; Poaceae; BEP clade; Pooideae; Triticeae; Hordeum		4	1	2.3618e-22	1.27457e-21	sahara.control-zone.interaction_model.stats.2fold.txt sahara.control-zone.interaction_model.stats.2fold.txt sahara.control-zone.interaction_model.stats.2fold.txt sahara.control-zone.interaction_model.stats.2fold.txt sahara.control-zone.interaction_model.stats.2fold.txt sahara.control-zone.interaction_model.stats.2fold.txt	1.631	1.458	1.358	1.084	1.978	1.089	5.837	2.483	15.231	17.1	22.918	37.738	1.692	1.276	1.838	1.3	0.708	3.311	3.528	3.236	18.452	31.865	31.108	18.747
c10308_g1_i1	Sahara - GLM								GO:0071013 catalytic step 2 spliceosome (cellular_component) GO:0005737 cytoplasm (cellular_component) GO:0005829 cytosol (cellular_component) GO:0034709 methylosome (cellular_component) GO:0005634 nucleus (cellular_component) GO:0034715 pICln-Sm protein complex (cellular_component) GO:0034719 SMN-Sm protein complex (cellular_component) GO:0005685 U1 snRNP (cellular_component) GO:0005689 U12-type…		sp|P62315|SMD1_MOUSE	P62315	1070-798	1-91	75.82	3e-39	RecName: Full=Small nuclear ribonucleoprotein Sm D1;	Eukaryota; Metazoa; Chordata; Craniata; Vertebrata; Euteleostomi; Mammalia; Eutheria; Euarchontoglires; Glires; Rodentia; Sciurognathi; Muroidea; Muridae; Murinae; Mus; Mus		1	10	0.000797332	0.00969996	sahara.Z3-treatment.interaction_model.stats.2fold.txt sahara.Z3-treatment.interaction_model.stats.2fold.txt sahara.Z3-treatment.interaction_model.stats.2fold.txt sahara.Z3-treatment.interaction_model.stats.2fold.txt sahara.Z3-treatment.interaction_model.stats.2fold.txt sahara.Z3-treatment.interaction_model.stats.2fold.txt sahara.Z3-treatment.interaction_model.stats.2fold.txt sahara.Z3-treatment.i…	32.014	33.746	30.256	40.061	6.556	8.564	5.522	9.309	16.458	14.597	4.465	5.054	30.324	36.066	32.263	29.64	5.716	5.102	6.367	5.447	3.951	2.041	2.639	8.837
c10308_g1_i2	Sahara - GLM								GO:0071013 catalytic step 2 spliceosome (cellular_component) GO:0005737 cytoplasm (cellular_component) GO:0005829 cytosol (cellular_component) GO:0034709 methylosome (cellular_component) GO:0005634 nucleus (cellular_component) GO:0034715 pICln-Sm protein complex (cellular_component) GO:0034719 SMN-Sm protein complex (cellular_component) GO:0005685 U1 snRNP (cellular_component) GO:0005689 U12-type…		sp|P62315|SMD1_MOUSE	P62315	981-709	1-91	75.82	2e-39	RecName: Full=Small nuclear ribonucleoprotein Sm D1;	Eukaryota; Metazoa; Chordata; Craniata; Vertebrata; Euteleostomi; Mammalia; Eutheria; Euarchontoglires; Glires; Rodentia; Sciurognathi; Muroidea; Muridae; Murinae; Mus; Mus		1	10	0.000119983	0.00257388	sahara.Z3-treatment.interaction_model.stats.2fold.txt sahara.Z3-treatment.interaction_model.stats.2fold.txt sahara.Z3-treatment.interaction_model.stats.2fold.txt sahara.Z3-treatment.interaction_model.stats.2fold.txt sahara.Z3-treatment.interaction_model.stats.2fold.txt sahara.Z3-treatment.interaction_model.stats.2fold.txt sahara.Z3-treatment.interaction_model.stats.2fold.txt sahara.Z3-treatment.i…	31.402	35.214	28.665	36.644	6.134	7.384	4.437	7.479	14.424	16.262	3.733	3.809	32.291	32.182	30.803	29.726	5.536	4.191	5.781	6.4	2.764	1.834	1.37	7.066
c10311_g1_i1	Sahara - GLM										sp|Q8VY10|UBC24_ARATH	Q8VY10	1184-3646	28-901	44.48	0	RecName: Full=Probable ubiquitin-conjugating enzyme E2 24;	Eukaryota; Viridiplantae; Streptophyta; Embryophyta; Tracheophyta; Spermatophyta; Magnoliophyta; eudicotyledons; Gunneridae; Pentapetalae; rosids; malvids; Brassicales; Brassicaceae; Camelineae; Arabidopsis				0.000619839	0.0236388	sahara.Z2-treatment.interaction_model.stats.2fold.txt sahara.control-zone.interaction_model.stats.2fold.txt sahara.treatment-zone.interaction_model.stats.2fold.txt sahara.zone.basic_model.stats.2fold.txt	4.923	2.76	6.779	5.52	10.913	18.108	12.809	17.936	28.254	28.143	15.983	53.275	6.735	7.887	5.774	7.974	30.485	31.41	24.388	40.492	53.263	44.797	50.439	22.923
c10311_g1_i2	Sahara - GLM								GO:0005524 ATP binding (molecular_function) GO:0004842 ubiquitin-protein transferase activity (molecular_function) GO:0016036 cellular response to phosphate starvation (biological_process) GO:0055062 phosphate ion homeostasis (biological_process) GO:0006817 phosphate ion transport (biological_process) GO:0005524 ATP binding (molecular_function) GO:0004842 ubiquitin-protein transferase activity (m…		sp|Q8VY10|UBC24_ARATH	Q8VY10	258-521	821-901	47.73	2e-14	RecName: Full=Probable ubiquitin-conjugating enzyme E2 24;	Eukaryota; Viridiplantae; Streptophyta; Embryophyta; Tracheophyta; Spermatophyta; Magnoliophyta; eudicotyledons; Gunneridae; Pentapetalae; rosids; malvids; Brassicales; Brassicaceae; Camelineae; Arabidopsis	2	3		9.2946e-15	2.7727e-14	sahara.control-zone.interaction_model.stats.2fold.txt sahara.control-zone.interaction_model.stats.2fold.txt sahara.control-zone.interaction_model.stats.2fold.txt sahara.control-zone.interaction_model.stats.2fold.txt sahara.control-zone.interaction_model.stats.2fold.txt sahara.treatment-zone.interaction_model.stats.2fold.txt sahara.treatment-zone.interaction_model.stats.2fold.txt sahara.treatment-…	1.284	1.044	1.854	2.782	5.502	5.367	6.853	9.32	14.557	10.559	7.017	31.963	3.736	3.589	2.271	2.397	10.155	10.864	15.018	15.154	21.352	17.091	37.718	18.899
c10318_g1_i1	Sahara - GLM										sp|Q8S3D1|BH068_ARATH	Q8S3D1	447-1	144-285	39.61	2e-13	RecName: Full=Transcription factor bHLH68;	Eukaryota; Viridiplantae; Streptophyta; Embryophyta; Tracheophyta; Spermatophyta; Magnoliophyta; eudicotyledons; Gunneridae; Pentapetalae; rosids; malvids; Brassicales; Brassicaceae; Camelineae; Arabidopsis				3.57133e-31	3.5676e-30	sahara.control-zone.interaction_model.stats.2fold.txt sahara.treatment-zone.interaction_model.stats.2fold.txt sahara.zone.basic_model.stats.2fold.txt	8.276	6.565	7.914	8.695	39.899	36.951	34.275	42.968	22.131	19.311	22.443	22.753	11.141	7.887	9.147	10.21	39.154	43.364	42.553	37.763	27.307	26.949	24.164	15.491
c10328_g1_i1	Sahara - GLM								GO:0005829 cytosol (cellular_component) GO:0016020 membrane (cellular_component) GO:0005730 nucleolus (cellular_component) GO:0005634 nucleus (cellular_component) GO:0005528 FK506 binding (molecular_function) GO:0042393 histone binding (molecular_function) GO:0003755 peptidyl-prolyl cis-trans isomerase activity (molecular_function) GO:0000412 histone peptidyl-prolyl isomerization (biological_proc…	PF00254.23 FKBP_C FKBP-type peptidyl-prolyl cis-trans isomerase E:5.4e-30 pos=402-489 PF00254.23 FKBP_C FKBP-type peptidyl-prolyl cis-trans isomerase E:5.4e-30 pos=402-489 PF00254.23 FKBP_C FKBP-type peptidyl-prolyl cis-trans isomerase E:5.4e-30 pos=402-489 PF00254.23 FKBP_C FKBP-type peptidyl-prolyl cis-trans isomerase E:5.4e-30 pos=402-489	sp|Q93ZG9|FKB53_ARATH	Q93ZG9	4-493	3-477	38.33	5e-77	RecName: Full=Peptidyl-prolyl cis-trans isomerase FKBP53;	Eukaryota; Viridiplantae; Streptophyta; Embryophyta; Tracheophyta; Spermatophyta; Magnoliophyta; eudicotyledons; Gunneridae; Pentapetalae; rosids; malvids; Brassicales; Brassicaceae; Camelineae; Arabidopsis	3	4	4	0.000362384	0.00561656	sahara.Z3-treatment.interaction_model.stats.2fold.txt sahara.Z3-treatment.interaction_model.stats.2fold.txt sahara.Z3-treatment.interaction_model.stats.2fold.txt sahara.Z3-treatment.interaction_model.stats.2fold.txt sahara.Z3-treatment.interaction_model.stats.2fold.txt sahara.Z3-treatment.interaction_model.stats.2fold.txt sahara.Z3-treatment.interaction_model.stats.2fold.txt sahara.Z3-treatment.i…	65.964	61.515	59.802	66.038	15.462	16.786	12.069	16.788	22.765	27.81	7.063	6.411	67.141	55.419	54.449	65.525	9.487	12.834	10.708	13.085	6.181	3.513	1.741	12.226
c10328_g1_i2	Sahara - GLM								GO:0005829 cytosol (cellular_component) GO:0016020 membrane (cellular_component) GO:0005730 nucleolus (cellular_component) GO:0005634 nucleus (cellular_component) GO:0005528 FK506 binding (molecular_function) GO:0042393 histone binding (molecular_function) GO:0003755 peptidyl-prolyl cis-trans isomerase activity (molecular_function) GO:0000412 histone peptidyl-prolyl isomerization (biological_proc…	PF00254.23 FKBP_C FKBP-type peptidyl-prolyl cis-trans isomerase E:5.5e-30 pos=408-495 PF00254.23 FKBP_C FKBP-type peptidyl-prolyl cis-trans isomerase E:5.5e-30 pos=408-495 PF00254.23 FKBP_C FKBP-type peptidyl-prolyl cis-trans isomerase E:5.5e-30 pos=408-495 PF00254.23 FKBP_C FKBP-type peptidyl-prolyl cis-trans isomerase E:5.5e-30 pos=408-495	sp|Q93ZG9|FKB53_ARATH	Q93ZG9	4-499	3-477	37.74	9e-77	RecName: Full=Peptidyl-prolyl cis-trans isomerase FKBP53;	Eukaryota; Viridiplantae; Streptophyta; Embryophyta; Tracheophyta; Spermatophyta; Magnoliophyta; eudicotyledons; Gunneridae; Pentapetalae; rosids; malvids; Brassicales; Brassicaceae; Camelineae; Arabidopsis	3	4	4	0.000151156	0.00301811	sahara.Z3-treatment.interaction_model.stats.2fold.txt sahara.Z3-treatment.interaction_model.stats.2fold.txt sahara.Z3-treatment.interaction_model.stats.2fold.txt sahara.Z3-treatment.interaction_model.stats.2fold.txt sahara.Z3-treatment.interaction_model.stats.2fold.txt sahara.Z3-treatment.interaction_model.stats.2fold.txt sahara.Z3-treatment.interaction_model.stats.2fold.txt sahara.Z3-treatment.i…	65.108	58.92	58.272	65.775	14.337	15.505	9.782	15.919	21.927	27.184	7.566	5.672	64.438	54.754	56.006	63.569	9.786	12.184	9.432	13.075	6	2.549	1.879	11.135
c10355_g1_i1	Sahara - GLM								GO:0005871 kinesin complex (cellular_component) GO:0005874 microtubule (cellular_component) GO:0005739 mitochondrion (cellular_component) GO:0005524 ATP binding (molecular_function) GO:0003777 microtubule motor activity (molecular_function) GO:0009060 aerobic respiration (biological_process) GO:0007018 microtubule-based movement (biological_process) GO:0005515 protein binding (molecular_function)…	PF00307.26 CH Calponin homology (CH) domain E:1e-05 pos=104-202 PF00225.18 Kinesin Kinesin motor domain E:2.3e-31 pos=644-778 PF00307.26 CH Calponin homology (CH) domain E:1e-05 pos=104-202 PF00225.18 Kinesin Kinesin motor domain E:2.3e-31 pos=644-778 PF00307.26 CH Calponin homology (CH) domain E:1e-05 pos=104-202 PF00225.18 Kinesin Kinesin motor domain E:2.3e-31 pos=644-778	sp|Q8W1Y3|KP1_ARATH	Q8W1Y3	1759-2334	326-518	57.51	1e-67	RecName: Full=Kinesin KP1;	Eukaryota; Viridiplantae; Streptophyta; Embryophyta; Tracheophyta; Spermatophyta; Magnoliophyta; eudicotyledons; Gunneridae; Pentapetalae; rosids; malvids; Brassicales; Brassicaceae; Camelineae; Arabidopsis	2	2	3	4.37353e-07	7.31119e-07	sahara.control-zone.interaction_model.stats.2fold.txt sahara.control-zone.interaction_model.stats.2fold.txt sahara.control-zone.interaction_model.stats.2fold.txt sahara.control-zone.interaction_model.stats.2fold.txt sahara.control-zone.interaction_model.stats.2fold.txt sahara.control-zone.interaction_model.stats.2fold.txt sahara.control-zone.interaction_model.stats.2fold.txt sahara.control-zone.i…	8.449	5.293	10.082	5.99	25.261	23.111	15.708	17.998	16.703	21.087	17.859	16.089	5.197	4.942	4.303	7.942	19.203	20.997	9.751	17.061	21.407	18.063	9.805	13.595
c10355_g1_i2	Sahara - GLM								GO:0005871 kinesin complex (cellular_component) GO:0005874 microtubule (cellular_component) GO:0005739 mitochondrion (cellular_component) GO:0005524 ATP binding (molecular_function) GO:0003777 microtubule motor activity (molecular_function) GO:0009060 aerobic respiration (biological_process) GO:0007018 microtubule-based movement (biological_process) GO:0005515 protein binding (molecular_function)…	PF00307.26 CH Calponin homology (CH) domain E:9.6e-06 pos=104-202 PF00225.18 Kinesin Kinesin motor domain E:2.2e-31 pos=612-746 PF00307.26 CH Calponin homology (CH) domain E:9.6e-06 pos=104-202 PF00225.18 Kinesin Kinesin motor domain E:2.2e-31 pos=612-746 PF00307.26 CH Calponin homology (CH) domain E:9.6e-06 pos=104-202 PF00225.18 Kinesin Kinesin motor domain E:2.2e-31 pos=612-746	sp|Q8W1Y3|KP1_ARATH	Q8W1Y3	1663-2238	326-518	57.51	9e-68	RecName: Full=Kinesin KP1;	Eukaryota; Viridiplantae; Streptophyta; Embryophyta; Tracheophyta; Spermatophyta; Magnoliophyta; eudicotyledons; Gunneridae; Pentapetalae; rosids; malvids; Brassicales; Brassicaceae; Camelineae; Arabidopsis	2	2	3	2.00168e-07	3.42175e-07	sahara.control-zone.interaction_model.stats.2fold.txt sahara.control-zone.interaction_model.stats.2fold.txt sahara.control-zone.interaction_model.stats.2fold.txt sahara.control-zone.interaction_model.stats.2fold.txt sahara.control-zone.interaction_model.stats.2fold.txt sahara.control-zone.interaction_model.stats.2fold.txt sahara.control-zone.interaction_model.stats.2fold.txt sahara.control-zone.i…	5.606	4.001	7.407	5.366	20.481	19.288	12.069	12.599	14.281	16.373	13.833	12.832	3.769	3.949	3.654	6.362	14.395	17.286	8.435	12.73	17.011	15.11	6.425	11.645
c10364_g1_i2	Sahara - GLM								GO:0005829 cytosol (cellular_component) GO:0005794 Golgi apparatus (cellular_component) GO:0005874 microtubule (cellular_component) GO:0005802 trans-Golgi network (cellular_component) GO:0048037 cofactor binding (molecular_function) GO:0042802 identical protein binding (molecular_function) GO:0016616 oxidoreductase activity, acting on the CH-OH group of donors, NAD or NADP as acceptor (molecular_…	PF02826.14 2-Hacid_dh_C D-isomer specific 2-hydroxyacid dehydrogenase, NAD binding domain E:8.3e-28 pos=106-292 PF02826.14 2-Hacid_dh_C D-isomer specific 2-hydroxyacid dehydrogenase, NAD binding domain E:8.3e-28 pos=106-292 PF02826.14 2-Hacid_dh_C D-isomer specific 2-hydroxyacid dehydrogenase, NAD binding domain E:8.3e-28 pos=106-292	sp|O23702|CTBP_ARATH	O23702	3080-1212	21-636	61.43	0	RecName: Full=C-terminal binding protein AN;	Eukaryota; Viridiplantae; Streptophyta; Embryophyta; Tracheophyta; Spermatophyta; Magnoliophyta; eudicotyledons; Gunneridae; Pentapetalae; rosids; malvids; Brassicales; Brassicaceae; Camelineae; Arabidopsis	5	11	4	5.56096e-22	2.91254e-21	sahara.control-zone.interaction_model.stats.2fold.txt sahara.control-zone.interaction_model.stats.2fold.txt sahara.control-zone.interaction_model.stats.2fold.txt sahara.control-zone.interaction_model.stats.2fold.txt sahara.control-zone.interaction_model.stats.2fold.txt sahara.control-zone.interaction_model.stats.2fold.txt sahara.control-zone.interaction_model.stats.2fold.txt sahara.control-zone.i…	20.283	19.892	20.63	19.22	8.604	10.471	7.346	9.516	11.786	12.547	8.06	7.731	19.689	18.142	18.824	19.227	9.247	9.553	9.083	8.845	7.794	8.214	6.981	7.951
c10371_g1_i1	Sahara - GLM				1	23	0.567	1			sp|Q9FE20|PBS1_ARATH	Q9FE20	538-825	71-167	77.32	9e-28	RecName: Full=Serine/threonine-protein kinase PBS1;	Eukaryota; Viridiplantae; Streptophyta; Embryophyta; Tracheophyta; Spermatophyta; Magnoliophyta; eudicotyledons; Gunneridae; Pentapetalae; rosids; malvids; Brassicales; Brassicaceae; Camelineae; Arabidopsis				2.3704e-11	5.40651e-11	sahara.control-zone.interaction_model.stats.2fold.txt sahara.treatment-zone.interaction_model.stats.2fold.txt sahara.zone.basic_model.stats.2fold.txt sahara.control-zone.interaction_model.stats.2fold.txt sahara.treatment-zone.interaction_model.stats.2fold.txt sahara.zone.basic_model.stats.2fold.txt	0.51	0.517	0.415	0.559	5.171	4.731	1.972	2.793	3.22	6.047	5.7	4.558	1.307	1.385	0.649	1.343	7.871	7.142	2.685	5.508	7.867	8.222	2.435	2.996
c10371_g1_i2	Sahara - GLM				1	23	0.567	1			sp|Q9FE20|PBS1_ARATH	Q9FE20	795-977	107-167	88.52	2e-15	RecName: Full=Serine/threonine-protein kinase PBS1;	Eukaryota; Viridiplantae; Streptophyta; Embryophyta; Tracheophyta; Spermatophyta; Magnoliophyta; eudicotyledons; Gunneridae; Pentapetalae; rosids; malvids; Brassicales; Brassicaceae; Camelineae; Arabidopsis				2.94994e-09	5.73932e-09	sahara.control-zone.interaction_model.stats.2fold.txt sahara.treatment-zone.interaction_model.stats.2fold.txt sahara.zone.basic_model.stats.2fold.txt sahara.control-zone.interaction_model.stats.2fold.txt sahara.treatment-zone.interaction_model.stats.2fold.txt sahara.zone.basic_model.stats.2fold.txt	0.296	0.527	0.334	0.285	2.791	2.068	1.647	2.141	2.28	3.109	3.65	1.994	0.505	0.84	0.703	1.032	3.92	4.501	1.306	4.351	5.791	4.434	1.824	2.2
c10373_g1_i1	Sahara - GLM								GO:0005634 nucleus (cellular_component) GO:0003677 DNA binding (molecular_function) GO:0008270 zinc ion binding (molecular_function) GO:0003676 nucleic acid binding (molecular_function) GO:0008270 zinc ion binding (molecular_function) GO:0005634 nucleus (cellular_component) GO:0003677 DNA binding (molecular_function) GO:0008270 zinc ion binding (molecular_function) GO:0003676 nucleic acid binding…	PF00098.18 zf-CCHC Zinc knuckle E:0.00034 pos=1-16 PF14392.1 zf-CCHC_4 Zinc knuckle E:2.8 pos=1-15 PF14392.1 zf-CCHC_4 Zinc knuckle E:0.35 pos=41-58 PF00098.18 zf-CCHC Zinc knuckle E:3.7e-05 pos=42-59 PF13917.1 zf-CCHC_3 Zinc knuckle E:0.49 pos=82-114 PF14392.1 zf-CCHC_4 Zinc knuckle E:0.35 pos=84-101 PF00098.18 zf-CCHC Zinc knuckle E:3.7e-05 pos=85-102 PF14392.1 zf-CCHC_4 Zinc knuckle E:0.13 pos…									2		1	3.98578e-17	1.43492e-16	sahara.control-zone.interaction_model.stats.2fold.txt sahara.control-zone.interaction_model.stats.2fold.txt sahara.control-zone.interaction_model.stats.2fold.txt sahara.control-zone.interaction_model.stats.2fold.txt sahara.control-zone.interaction_model.stats.2fold.txt sahara.control-zone.interaction_model.stats.2fold.txt sahara.control-zone.interaction_model.stats.2fold.txt sahara.control-zone.i…	27.662	28.514	24.146	30.369	8.363	7.737	6.715	9.165	14.771	15.434	5.929	7.394	31.994	26.466	30.728	22.58	6.115	7.302	9.648	7.212	5.755	4.977	5.499	11.332
c10382_g1_i1	Sahara - GLM								GO:0004190 aspartic-type endopeptidase activity (molecular_function) GO:0045735 nutrient reservoir activity (molecular_function) GO:0004190 aspartic-type endopeptidase activity (molecular_function) GO:0045735 nutrient reservoir activity (molecular_function) GO:0004190 aspartic-type endopeptidase activity (molecular_function) GO:0045735 nutrient reservoir activity (molecular_function) GO:0004190 a…	PF14541.1 TAXi_C Xylanase inhibitor C-terminal E:5.2e-14 pos=72-152 PF14541.1 TAXi_C Xylanase inhibitor C-terminal E:5.2e-14 pos=72-152 PF14541.1 TAXi_C Xylanase inhibitor C-terminal E:5.2e-14 pos=72-152 PF14541.1 TAXi_C Xylanase inhibitor C-terminal E:5.2e-14 pos=72-152	sp|Q8RVH5|7SBG2_SOYBN	Q8RVH5	1-456	188-337	25.9	8e-06	RecName: Full=Basic 7S globulin 2;	Eukaryota; Viridiplantae; Streptophyta; Embryophyta; Tracheophyta; Spermatophyta; Magnoliophyta; eudicotyledons; Gunneridae; Pentapetalae; rosids; fabids; Fabales; Fabaceae; Papilionoideae; Phaseoleae; Glycine; Soja	2			0.000474208	0.00676582	sahara.Z3-treatment.interaction_model.stats.2fold.txt sahara.Z3-treatment.interaction_model.stats.2fold.txt sahara.Z3-treatment.interaction_model.stats.2fold.txt sahara.control-zone.interaction_model.stats.2fold.txt sahara.control-zone.interaction_model.stats.2fold.txt sahara.control-zone.interaction_model.stats.2fold.txt sahara.treatment-zone.interaction_model.stats.2fold.txt sahara.treatment-zo…	20.65	24.523	16.506	31.179	0	8.232	0.631	0.517	10.59	8.621	0	3.341	20.886	27.982	28.284	25.632	1.905	0.61	0	0.314	0	0	0	1.315
c10394_g1_i1	Sahara - GLM									PF04937.10 DUF659 Protein of unknown function (DUF 659) E:6.4e-35 pos=2-143 PF04937.10 DUF659 Protein of unknown function (DUF 659) E:6.4e-35 pos=2-143 PF04937.10 DUF659 Protein of unknown function (DUF 659) E:6.4e-35 pos=2-143												8.73732e-16	2.82298e-15	sahara.control-zone.interaction_model.stats.2fold.txt sahara.treatment-zone.interaction_model.stats.2fold.txt sahara.zone.basic_model.stats.2fold.txt	5.412	4.26	4.712	5.071	1.225	1.332	1.026	1.51	1.901	2.695	1.18	0.786	4.779	5.247	4.833	6.04	1.018	1.29	0.391	1.258	0.716	1.007	0.491	1.306
c10428_g1_i1	Sahara - GLM																					8.00713e-19	3.27672e-18	sahara.control-zone.interaction_model.stats.2fold.txt sahara.treatment-zone.interaction_model.stats.2fold.txt sahara.zone.basic_model.stats.2fold.txt	9.041	8.033	7.356	8.509	2.319	2.603	1.509	2.555	2.729	4.169	1.766	1.526	6.933	6.207	7.039	8.275	2.025	2.681	1.666	2.424	1.541	1.033	0.704	2.093
c1042_g1_i1	Sahara - GLM								GO:0005737 cytoplasm (cellular_component) GO:0008146 sulfotransferase activity (molecular_function) GO:0009735 response to cytokinin (biological_process) GO:0008146 sulfotransferase activity (molecular_function) GO:0005737 cytoplasm (cellular_component) GO:0008146 sulfotransferase activity (molecular_function) GO:0009735 response to cytokinin (biological_process) GO:0008146 sulfotransferase activ…	PF00685.22 Sulfotransfer_1 Sulfotransferase domain E:1.8e-53 pos=1-247 PF00685.22 Sulfotransfer_1 Sulfotransferase domain E:1.8e-53 pos=1-247 PF00685.22 Sulfotransfer_1 Sulfotransferase domain E:1.8e-53 pos=1-247	sp|Q9FX56|SOT8_ARATH	Q9FX56	5-727	82-323	44.58	1e-61	RecName: Full=Cytosolic sulfotransferase 8;	Eukaryota; Viridiplantae; Streptophyta; Embryophyta; Tracheophyta; Spermatophyta; Magnoliophyta; eudicotyledons; Gunneridae; Pentapetalae; rosids; malvids; Brassicales; Brassicaceae; Camelineae; Arabidopsis	1	1	1	2.37303e-09	4.64682e-09	sahara.control-zone.interaction_model.stats.2fold.txt sahara.control-zone.interaction_model.stats.2fold.txt sahara.control-zone.interaction_model.stats.2fold.txt sahara.control-zone.interaction_model.stats.2fold.txt sahara.control-zone.interaction_model.stats.2fold.txt sahara.treatment-zone.interaction_model.stats.2fold.txt sahara.treatment-zone.interaction_model.stats.2fold.txt sahara.treatment-…	4.882	3.319	3.182	5.136	0.643	0.494	0.897	0.569	0.624	1.272	0	1.179	4.021	5.673	5.763	5.32	0.968	0.15	0.36	0.426	0.254	0.198	0	0.653
c10446_g1_i1	Sahara - GLM								GO:0052689 carboxylic ester hydrolase activity (molecular_function) GO:0016787 hydrolase activity (molecular_function) GO:0008152 metabolic process (biological_process) GO:0052689 carboxylic ester hydrolase activity (molecular_function) GO:0016787 hydrolase activity (molecular_function) GO:0008152 metabolic process (biological_process) GO:0052689 carboxylic ester hydrolase activity (molecular_fun…	PF00135.23 COesterase Carboxylesterase family E:0.00016 pos=71-129 PF07859.8 Abhydrolase_3 alpha/beta hydrolase fold E:3.5e-61 pos=87-320 PF12695.2 Abhydrolase_5 Alpha/beta hydrolase family E:7.7e-07 pos=87-317 PF00135.23 COesterase Carboxylesterase family E:0.00016 pos=71-129 PF07859.8 Abhydrolase_3 alpha/beta hydrolase fold E:3.5e-61 pos=87-320 PF12695.2 Abhydrolase_5 Alpha/beta hydrolase famil…	sp|Q9FG13|CXE15_ARATH	Q9FG13	241-1224	9-327	43.37	5e-77	RecName: Full=Probable carboxylesterase 15;	Eukaryota; Viridiplantae; Streptophyta; Embryophyta; Tracheophyta; Spermatophyta; Magnoliophyta; eudicotyledons; Gunneridae; Pentapetalae; rosids; malvids; Brassicales; Brassicaceae; Camelineae; Arabidopsis	1	1		0.000193237	0.00594044	sahara.Z1-treatment.interaction_model.stats.2fold.txt sahara.Z1-treatment.interaction_model.stats.2fold.txt sahara.Z1-treatment.interaction_model.stats.2fold.txt sahara.Z1-treatment.interaction_model.stats.2fold.txt sahara.Z1-treatment.interaction_model.stats.2fold.txt sahara.Z1-treatment.interaction_model.stats.2fold.txt sahara.Z1-treatment.interaction_model.stats.2fold.txt sahara.control-zone.i…	0	0.031	0.03	0.153	13.574	9.281	12.73	17.967	20.588	19.139	19.497	19.852	0.275	0.24	0.032	0.43	12.24	13.194	18.011	14.322	24.561	17.478	15.517	20.079
c10457_g1_i1	Sahara - GLM	22.77	1	i13-35o					GO:0009535 chloroplast thylakoid membrane (cellular_component) GO:0005783 endoplasmic reticulum (cellular_component) GO:0016021 integral component of membrane (cellular_component) GO:0005634 nucleus (cellular_component) GO:0005886 plasma membrane (cellular_component) GO:0020037 heme binding (molecular_function) GO:0005496 steroid binding (molecular_function) GO:0020037 heme binding (molecular_fun…	PF00173.23 Cyt-b5 Cytochrome b5-like Heme/Steroid binding domain E:2.9e-15 pos=85-180	sp|Q9M2Z4|MSBP2_ARATH	Q9M2Z4	934-395	9-171	47.78	1e-42	RecName: Full=Membrane steroid-binding protein 2;	Eukaryota; Viridiplantae; Streptophyta; Embryophyta; Tracheophyta; Spermatophyta; Magnoliophyta; eudicotyledons; Gunneridae; Pentapetalae; rosids; malvids; Brassicales; Brassicaceae; Camelineae; Arabidopsis	2		5	1.53832e-09	3.05753e-09	sahara.control-zone.interaction_model.stats.2fold.txt sahara.control-zone.interaction_model.stats.2fold.txt sahara.control-zone.interaction_model.stats.2fold.txt sahara.control-zone.interaction_model.stats.2fold.txt sahara.control-zone.interaction_model.stats.2fold.txt sahara.control-zone.interaction_model.stats.2fold.txt sahara.control-zone.interaction_model.stats.2fold.txt sahara.control-zone.i…	13.158	12.334	11.348	13.547	24.176	24.019	25.756	32.728	20.342	20.128	19.186	24.223	14.92	15.175	13.72	14.401	24.6	24.658	32.987	23.887	17.174	18.193	22.387	22.387
c10457_g1_i2	Sahara - GLM								GO:0009535 chloroplast thylakoid membrane (cellular_component) GO:0005783 endoplasmic reticulum (cellular_component) GO:0016021 integral component of membrane (cellular_component) GO:0005634 nucleus (cellular_component) GO:0005886 plasma membrane (cellular_component) GO:0020037 heme binding (molecular_function) GO:0005496 steroid binding (molecular_function) GO:0009535 chloroplast thylakoid membr…		sp|Q9M2Z4|MSBP2_ARATH	Q9M2Z4	601-398	103-170	61.76	2e-20	RecName: Full=Membrane steroid-binding protein 2;	Eukaryota; Viridiplantae; Streptophyta; Embryophyta; Tracheophyta; Spermatophyta; Magnoliophyta; eudicotyledons; Gunneridae; Pentapetalae; rosids; malvids; Brassicales; Brassicaceae; Camelineae; Arabidopsis	2		5	1.43304e-07	2.47182e-07	sahara.control-zone.interaction_model.stats.2fold.txt sahara.control-zone.interaction_model.stats.2fold.txt sahara.control-zone.interaction_model.stats.2fold.txt sahara.control-zone.interaction_model.stats.2fold.txt sahara.control-zone.interaction_model.stats.2fold.txt sahara.control-zone.interaction_model.stats.2fold.txt sahara.control-zone.interaction_model.stats.2fold.txt sahara.zone.basic_mod…	7.053	7.589	7.377	8.783	17.309	14.93	18.952	24.773	17.48	12.012	13.815	17.793	11.822	8.215	8.509	8.791	14.614	13.194	22.722	15.702	10.196	12.045	18.905	18.362
c1048_g1_i1	Sahara - GLM	158.29	7	i54-76o81-100i105-127o132-151i164-183o212-234i282-304o					GO:0005783 endoplasmic reticulum (cellular_component) GO:0005789 endoplasmic reticulum membrane (cellular_component) GO:0005794 Golgi apparatus (cellular_component) GO:0000139 Golgi membrane (cellular_component) GO:0016021 integral component of membrane (cellular_component) GO:0016020 membrane (cellular_component) GO:0015144 carbohydrate transmembrane transporter activity (molecular_function) GO:…	PF10998.3 DUF2838 Protein of unknown function (DUF2838) E:5.2e-34 pos=57-166 PF10998.3 DUF2838 Protein of unknown function (DUF2838) E:5.2e-34 pos=57-166 PF10998.3 DUF2838 Protein of unknown function (DUF2838) E:5.2e-34 pos=57-166	sp|O94673|YG75_SCHPO	O94673	286-1239	84-390	27.96	1e-26	RecName: Full=Uncharacterized membrane protein C776.05;	Eukaryota; Fungi; Dikarya; Ascomycota; Taphrinomycotina; Schizosaccharomycetes; Schizosaccharomycetales; Schizosaccharomycetaceae; Schizosaccharomyces	1	1	6	1.248e-16	4.31453e-16	sahara.control-zone.interaction_model.stats.2fold.txt sahara.control-zone.interaction_model.stats.2fold.txt sahara.control-zone.interaction_model.stats.2fold.txt sahara.control-zone.interaction_model.stats.2fold.txt sahara.control-zone.interaction_model.stats.2fold.txt sahara.control-zone.interaction_model.stats.2fold.txt sahara.control-zone.interaction_model.stats.2fold.txt sahara.control-zone.i…	15.268	15.922	16.324	15.551	39.427	36.83	33.181	40.361	34.654	40.479	50.21	42.792	20.04	19.309	18.51	18.238	43.134	46.845	46.976	41.638	50.562	47.423	51.652	40.105
c1048_g1_i2	Sahara - GLM	52.04	2	i21-43o92-114i																		1.03326e-19	4.55701e-19	sahara.control-zone.interaction_model.stats.2fold.txt sahara.treatment-zone.interaction_model.stats.2fold.txt sahara.zone.basic_model.stats.2fold.txt	8.551	7.847	8.157	8.455	24.979	20.589	20.786	24.773	22.029	25.812	30.503	28.472	11.382	9.6	10.228	8.888	23.961	24.518	33.543	26.383	32.309	27.801	40.616	28.37
c10490_g1_i1	Sahara - GLM																					7.39945e-11	1.6253e-10	sahara.control-zone.interaction_model.stats.2fold.txt sahara.treatment-zone.interaction_model.stats.2fold.txt sahara.zone.basic_model.stats.2fold.txt	2.864	3.588	3.08	3.034	1.616	1.564	1.104	1.448	2.249	2.18	2.177	2.995	3.241	3.251	3.633	3.654	1.526	1.44	1.697	1.836	2.021	2.523	2.944	2.692
c10495_g1_i1	Sahara - GLM								GO:0005634 nucleus (cellular_component) GO:0016888 endodeoxyribonuclease activity, producing 5'-phosphomonoesters (molecular_function) GO:0046872 metal ion binding (molecular_function) GO:0016888 endodeoxyribonuclease activity, producing 5'-phosphomonoesters (molecular_function)	PF01026.16 TatD_DNase TatD related DNase E:4.4e-20 pos=2-152	sp|Q640V9|TATD1_XENLA	Q640V9	1-154	146-295	52.6	7e-49	RecName: Full=Putative deoxyribonuclease TATDN1;	Eukaryota; Metazoa; Chordata; Craniata; Vertebrata; Euteleostomi; Amphibia; Batrachia; Anura; Pipoidea; Pipidae; Xenopodinae; Xenopus; Xenopus	2		1	1.71223e-12	3.78872e-12	sahara.treatment-zone.interaction_model.stats.2fold.txt sahara.treatment-zone.interaction_model.stats.2fold.txt sahara.treatment-zone.interaction_model.stats.2fold.txt sahara.treatment-zone.interaction_model.stats.2fold.txt sahara.treatment-zone.interaction_model.stats.2fold.txt sahara.treatment-zone.interaction_model.stats.2fold.txt sahara.treatment-zone.interaction_model.stats.2fold.txt	8.337	9.522	8.258	8.63	5.14	4.933	4.93	5.968	5.898	6.067	6.542	5.691	10.888	9.775	10.055	8.522	4.589	4.652	5.935	3.996	4.251	3.401	5.712	5.876
c10495_g1_i2	Sahara - GLM								GO:0005634 nucleus (cellular_component) GO:0016888 endodeoxyribonuclease activity, producing 5'-phosphomonoesters (molecular_function) GO:0046872 metal ion binding (molecular_function) GO:0016888 endodeoxyribonuclease activity, producing 5'-phosphomonoesters (molecular_function)	PF01026.16 TatD_DNase TatD related DNase E:3.9e-48 pos=33-325	sp|Q640V9|TATD1_XENLA	Q640V9	1195-302	5-295	52.35	5e-107	RecName: Full=Putative deoxyribonuclease TATDN1;	Eukaryota; Metazoa; Chordata; Craniata; Vertebrata; Euteleostomi; Amphibia; Batrachia; Anura; Pipoidea; Pipidae; Xenopodinae; Xenopus; Xenopus	2		1	7.02044e-14	1.69763e-13	sahara.treatment-zone.interaction_model.stats.2fold.txt sahara.treatment-zone.interaction_model.stats.2fold.txt sahara.treatment-zone.interaction_model.stats.2fold.txt sahara.treatment-zone.interaction_model.stats.2fold.txt sahara.treatment-zone.interaction_model.stats.2fold.txt sahara.treatment-zone.interaction_model.stats.2fold.txt sahara.treatment-zone.interaction_model.stats.2fold.txt	9.978	12.913	10.943	12.474	7.028	7.011	6.587	7.468	7.677	6.895	8.198	6.645	13.195	14.684	14.585	9.866	5.347	5.282	7.797	4.94	5.8	5.476	6.934	7.003
c104_g1_i1	Sahara - GLM										sp|Q43470|1433B_HORVU	Q43470	2-349	147-262	100	3e-73	RecName: Full=14-3-3-like protein B;	Eukaryota; Viridiplantae; Streptophyta; Embryophyta; Tracheophyta; Spermatophyta; Magnoliophyta; Liliopsida; Poales; Poaceae; BEP clade; Pooideae; Triticeae; Hordeum				5.24518e-17	1.86796e-16	sahara.control-zone.interaction_model.stats.2fold.txt sahara.treatment-zone.interaction_model.stats.2fold.txt sahara.zone.basic_model.stats.2fold.txt	114.622	113.137	116.768	143.07	352.964	315.343	311.575	407.172	214.004	166.811	149.129	164.467	103.266	111.253	99.383	108.836	236.898	265.046	322.417	243.56	124.624	112.41	169.816	171.447
c10533_g1_i2	Sahara - GLM								GO:0005886 plasma membrane (cellular_component) GO:0005886 plasma membrane (cellular_component) GO:0005886 plasma membrane (cellular_component) GO:0005886 plasma membrane (cellular_component)		sp|Q9LK32|Y3721_ARATH	Q9LK32	697-563	82-122	60	2e-08	RecName: Full=Uncharacterized protein At3g27210;	Eukaryota; Viridiplantae; Streptophyta; Embryophyta; Tracheophyta; Spermatophyta; Magnoliophyta; eudicotyledons; Gunneridae; Pentapetalae; rosids; malvids; Brassicales; Brassicaceae; Camelineae; Arabidopsis			1	0.000338918	0.00908398	sahara.Z1-treatment.interaction_model.stats.2fold.txt sahara.control-zone.interaction_model.stats.2fold.txt sahara.treatment-zone.interaction_model.stats.2fold.txt sahara.zone.basic_model.stats.2fold.txt sahara.Z1-treatment.interaction_model.stats.2fold.txt sahara.Z1-treatment.interaction_model.stats.2fold.txt sahara.control-zone.interaction_model.stats.2fold.txt sahara.control-zone.interaction_m…	0.469	0.279	0.598	0.383	5.15	4.378	5.137	6.051	5.224	4.543	6.157	6.804	1.34	1.058	1.168	1.3	4.998	5.792	8.692	5.061	5.456	6.561	9.156	5.626
c1053_g1_i1	Sahara - GLM									PF15346.1 ARGLU Arginine and glutamate-rich 1 E:2.2e-31 pos=150-285 PF15346.1 ARGLU Arginine and glutamate-rich 1 E:2.2e-31 pos=150-285 PF15346.1 ARGLU Arginine and glutamate-rich 1 E:2.2e-31 pos=150-285	sp|P0CB26|Y1089_ARATH	P0CB26	78-291	50-263	54.63	9e-28	RecName: Full=Uncharacterized protein At1g10890;	Eukaryota; Viridiplantae; Streptophyta; Embryophyta; Tracheophyta; Spermatophyta; Magnoliophyta; eudicotyledons; Gunneridae; Pentapetalae; rosids; malvids; Brassicales; Brassicaceae; Camelineae; Arabidopsis				2.00998e-17	7.3904e-17	sahara.control-zone.interaction_model.stats.2fold.txt sahara.treatment-zone.interaction_model.stats.2fold.txt sahara.zone.basic_model.stats.2fold.txt sahara.control-zone.interaction_model.stats.2fold.txt sahara.treatment-zone.interaction_model.stats.2fold.txt sahara.zone.basic_model.stats.2fold.txt	31.423	35.193	34.137	33.928	14.166	16.534	14.801	16.716	19.903	18.614	13.275	16.108	35.795	32.913	33.885	30.468	14.654	11.394	15.501	12.081	13.042	12.811	19.526	19.516
c10542_g1_i1	Sahara - GLM										sp|Q8GUM4|Y3739_ARATH	Q8GUM4	92-1669	21-528	41.02	1e-115	RecName: Full=Uncharacterized membrane protein At3g27390;	Eukaryota; Viridiplantae; Streptophyta; Embryophyta; Tracheophyta; Spermatophyta; Magnoliophyta; eudicotyledons; Gunneridae; Pentapetalae; rosids; malvids; Brassicales; Brassicaceae; Camelineae; Arabidopsis				2.09187e-36	2.89334e-35	sahara.control-zone.interaction_model.stats.2fold.txt sahara.treatment-zone.interaction_model.stats.2fold.txt sahara.zone.basic_model.stats.2fold.txt	0.499	0.207	0.73	0.438	4.438	3.41	3.52	3.465	5.816	7.298	8.408	6.439	0.945	0.589	0.681	0.763	5.606	6.452	4.382	7.628	16.848	9.755	9.092	8.434
c10542_g1_i2	Sahara - GLM								GO:0016021 integral component of membrane (cellular_component) GO:0005886 plasma membrane (cellular_component) GO:0016021 integral component of membrane (cellular_component) GO:0005886 plasma membrane (cellular_component) GO:0016021 integral component of membrane (cellular_component) GO:0005886 plasma membrane (cellular_component)		sp|Q8GUM4|Y3739_ARATH	Q8GUM4	142-960	273-528	34.78	6e-41	RecName: Full=Uncharacterized membrane protein At3g27390;	Eukaryota; Viridiplantae; Streptophyta; Embryophyta; Tracheophyta; Spermatophyta; Magnoliophyta; eudicotyledons; Gunneridae; Pentapetalae; rosids; malvids; Brassicales; Brassicaceae; Camelineae; Arabidopsis			2	1.34181e-47	3.85667e-46	sahara.control-zone.interaction_model.stats.2fold.txt sahara.control-zone.interaction_model.stats.2fold.txt sahara.treatment-zone.interaction_model.stats.2fold.txt sahara.treatment-zone.interaction_model.stats.2fold.txt sahara.zone.basic_model.stats.2fold.txt sahara.zone.basic_model.stats.2fold.txt sahara.control-zone.interaction_model.stats.2fold.txt sahara.control-zone.interaction_model.stats.2…	0.204	0.186	0.517	0.602	4.367	3.097	4.201	3.631	6.409	7.096	9.167	7.525	0.505	0.753	0.692	0.677	4.599	4.672	5.215	6.837	16.268	10.452	12.471	11.788
c10549_g1_i2	Sahara - GLM								GO:0005634 nucleus (cellular_component) GO:0005515 protein binding (molecular_function) GO:0006952 defense response (biological_process) GO:0006355 regulation of transcription, DNA-templated (biological_process) GO:0009753 response to jasmonic acid (biological_process) GO:0009611 response to wounding (biological_process) GO:0006351 transcription, DNA-templated (biological_process) GO:0005634 nucl…	PF06200.9 tify tify domain E:1.3e-11 pos=182-212 PF09425.5 CCT_2 Divergent CCT motif E:8.7e-15 pos=243-268 PF06200.9 tify tify domain E:1.3e-11 pos=182-212 PF09425.5 CCT_2 Divergent CCT motif E:8.7e-15 pos=243-268 PF06200.9 tify tify domain E:1.3e-11 pos=182-212 PF09425.5 CCT_2 Divergent CCT motif E:8.7e-15 pos=243-268 PF06200.9 tify tify domain E:1.3e-11 pos=182-212 PF09425.5 CCT_2 Divergent CCT…	sp|Q9LMA8|TI10A_ARATH	Q9LMA8	1053-469	26-253	31.47	2e-17	RecName: Full=Protein TIFY 10A;	Eukaryota; Viridiplantae; Streptophyta; Embryophyta; Tracheophyta; Spermatophyta; Magnoliophyta; eudicotyledons; Gunneridae; Pentapetalae; rosids; malvids; Brassicales; Brassicaceae; Camelineae; Arabidopsis	1	5	1	6.26356e-05	0.00160228	sahara.Z3-treatment.interaction_model.stats.2fold.txt sahara.Z3-treatment.interaction_model.stats.2fold.txt sahara.Z3-treatment.interaction_model.stats.2fold.txt sahara.Z3-treatment.interaction_model.stats.2fold.txt sahara.Z3-treatment.interaction_model.stats.2fold.txt sahara.Z3-treatment.interaction_model.stats.2fold.txt sahara.Z3-treatment.interaction_model.stats.2fold.txt sahara.Z3-treatment.i…	0.245	0.403	0.426	0.635	2.4	2.129	2.948	1.996	3.046	2.342	2.992	3.257	0.923	0.469	0.724	0.537	1.387	1.941	1.81	2.15	2.012	0.758	0.981	1.207
c10564_g1_i2	Sahara - GLM								GO:0005694 chromosome (cellular_component) GO:0045111 intermediate filament cytoskeleton (cellular_component) GO:0005634 nucleus (cellular_component) GO:0001824 blastocyst development (biological_process) GO:0030154 cell differentiation (biological_process) GO:0042138 meiotic DNA double-strand break formation (biological_process) GO:0007126 meiotic nuclear division (biological_process) GO:0051598…	PF02301.13 HORMA HORMA domain E:2.1e-61 pos=38-247	sp|D3ZWE7|HORM1_RAT	D3ZWE7	2142-1492	23-227	32.72	2e-26	RecName: Full=HORMA domain-containing protein 1;	Eukaryota; Metazoa; Chordata; Craniata; Vertebrata; Euteleostomi; Mammalia; Eutheria; Euarchontoglires; Glires; Rodentia; Sciurognathi; Muroidea; Muridae; Murinae; Rattus		10	3	7.4893e-12	1.77745e-11	sahara.control-zone.interaction_model.stats.2fold.txt sahara.control-zone.interaction_model.stats.2fold.txt sahara.control-zone.interaction_model.stats.2fold.txt sahara.control-zone.interaction_model.stats.2fold.txt sahara.control-zone.interaction_model.stats.2fold.txt sahara.control-zone.interaction_model.stats.2fold.txt sahara.control-zone.interaction_model.stats.2fold.txt sahara.control-zone.i…	1.61	1.623	2.067	1.829	4.438	3.46	3.658	3.972	2.535	2.029	2.296	1.395	2.879	2.291	2.476	2.461	2.963	3.541	4.094	3.591	2.193	1.782	2.111	2.585
c10569_g1_i1	Sahara - GLM										sp|Q4JHE0|XB36_ORYSJ	Q4JHE0	1225-356	142-420	59.79	6e-87	RecName: Full=Probable E3 ubiquitin-protein ligase XBOS36;	Eukaryota; Viridiplantae; Streptophyta; Embryophyta; Tracheophyta; Spermatophyta; Magnoliophyta; Liliopsida; Poales; Poaceae; BEP clade; Ehrhartoideae; Oryzeae; Oryza				5.86899e-31	5.76671e-30	sahara.control-zone.interaction_model.stats.2fold.txt sahara.treatment-zone.interaction_model.stats.2fold.txt sahara.zone.basic_model.stats.2fold.txt	0	0	0	0	0.723	0.323	0.375	0.538	2.883	2.453	1.555	3.435	0.044	0	0	0	0.808	0.53	0.998	0.294	3.118	3.608	5.249	4.49
c10569_g1_i2	Sahara - GLM								GO:0016874 ligase activity (molecular_function) GO:0008270 zinc ion binding (molecular_function) GO:0016567 protein ubiquitination (biological_process) GO:0005515 protein binding (molecular_function) GO:0016874 ligase activity (molecular_function) GO:0008270 zinc ion binding (molecular_function) GO:0016567 protein ubiquitination (biological_process) GO:0005515 protein binding (molecular_function)…	PF00023.25 Ank Ankyrin repeat E:1.8e-08 pos=10-40 PF13606.1 Ank_3 Ankyrin repeat E:0.0023 pos=10-37 PF12796.2 Ank_2 Ankyrin repeats (3 copies) E:3.4e-14 pos=14-104 PF13857.1 Ank_5 Ankyrin repeats (many copies) E:4.8e-07 pos=53-94 PF00023.25 Ank Ankyrin repeat E:8.5e-07 pos=54-84 PF00023.25 Ank Ankyrin repeat E:1.8e-08 pos=10-40 PF13606.1 Ank_3 Ankyrin repeat E:0.0023 pos=10-37 PF12796.2 Ank_2 Ank…	sp|Q4JHE0|XB36_ORYSJ	Q4JHE0	2-181	142-327	67.54	6e-80	RecName: Full=Probable E3 ubiquitin-protein ligase XBOS36;	Eukaryota; Viridiplantae; Streptophyta; Embryophyta; Tracheophyta; Spermatophyta; Magnoliophyta; Liliopsida; Poales; Poaceae; BEP clade; Ehrhartoideae; Oryzeae; Oryza	2	1		1.75402e-21	8.86614e-21	sahara.control-zone.interaction_model.stats.2fold.txt sahara.control-zone.interaction_model.stats.2fold.txt sahara.control-zone.interaction_model.stats.2fold.txt sahara.control-zone.interaction_model.stats.2fold.txt sahara.control-zone.interaction_model.stats.2fold.txt sahara.control-zone.interaction_model.stats.2fold.txt sahara.control-zone.interaction_model.stats.2fold.txt sahara.control-zone.i…	0	0	0	0	0.462	0.262	0.562	0.486	2.055	1.423	0.741	3.014	0.033	0.044	0	0	0.349	0.29	0.432	0.538	2.22	2.264	4.361	2.728
c10584_g1_i1	Sahara - GLM										sp|O23826|K125_TOBAC	O23826	32-3037	3-1005	66.73	0	RecName: Full=125 kDa kinesin-related protein;	Eukaryota; Viridiplantae; Streptophyta; Embryophyta; Tracheophyta; Spermatophyta; Magnoliophyta; eudicotyledons; Gunneridae; Pentapetalae; asterids; lamiids; Solanales; Solanaceae; Nicotianoideae; Nicotianeae; Nicotiana				6.46769e-06	0.000299283	sahara.Z3-treatment.interaction_model.stats.2fold.txt sahara.control-zone.interaction_model.stats.2fold.txt sahara.treatment-zone.interaction_model.stats.2fold.txt sahara.zone.basic_model.stats.2fold.txt	63.895	61.061	57.877	56.663	11.415	13.82	7.681	10.809	23.511	25.499	10.604	9.678	51.397	46.91	48.265	51.253	9.028	8.763	8.352	8.926	8.274	4.133	2.935	10.974
c10657_g1_i1	Sahara - GLM								GO:0005515 protein binding (molecular_function) GO:0005515 protein binding (molecular_function)	PF00646.28 F-box F-box domain E:3.8e-05 pos=115-154 PF00646.28 F-box F-box domain E:3.8e-05 pos=115-154	sp|Q4PSI6|FBD13_ARATH	Q4PSI6	398-1348	38-372	24.22	6e-06	RecName: Full=FBD-associated F-box protein At4g13985;	Eukaryota; Viridiplantae; Streptophyta; Embryophyta; Tracheophyta; Spermatophyta; Magnoliophyta; eudicotyledons; Gunneridae; Pentapetalae; rosids; malvids; Brassicales; Brassicaceae; Camelineae; Arabidopsis	1			1.22745e-07	2.01486e-07	sahara.treatment-zone.interaction_model.stats.2fold.txt sahara.treatment-zone.interaction_model.stats.2fold.txt sahara.zone.basic_model.stats.2fold.txt sahara.zone.basic_model.stats.2fold.txt sahara.treatment-zone.interaction_model.stats.2fold.txt sahara.treatment-zone.interaction_model.stats.2fold.txt sahara.zone.basic_model.stats.2fold.txt sahara.zone.basic_model.stats.2fold.txt	1.784	2.088	1.834	1.873	0.944	0.827	0.927	1.303	0.981	1.302	0.622	0.833	2.022	1.865	2.476	1.891	0.888	1.08	0.679	1.379	1.024	0.758	0.611	1.297
c10657_g1_i2	Sahara - GLM										sp|Q4PSI6|FBD13_ARATH	Q4PSI6	398-1333	38-367	24.06	1e-05	RecName: Full=FBD-associated F-box protein At4g13985;	Eukaryota; Viridiplantae; Streptophyta; Embryophyta; Tracheophyta; Spermatophyta; Magnoliophyta; eudicotyledons; Gunneridae; Pentapetalae; rosids; malvids; Brassicales; Brassicaceae; Camelineae; Arabidopsis				7.32576e-11	1.60992e-10	sahara.control-zone.interaction_model.stats.2fold.txt sahara.treatment-zone.interaction_model.stats.2fold.txt sahara.zone.basic_model.stats.2fold.txt	2.385	2.76	2.28	2.727	1.155	1.271	0.937	1.552	1.36	1.635	0.814	1.104	2.23	2.825	2.844	2.751	1.327	1.03	0.843	1.349	1.133	1.386	0.713	1.449
c10717_g1_i1	Sahara - GLM								GO:0005829 cytosol (cellular_component) GO:0016621 cinnamoyl-CoA reductase activity (molecular_function) GO:0050662 coenzyme binding (molecular_function) GO:0007623 circadian rhythm (biological_process) GO:0009809 lignin biosynthetic process (biological_process) GO:0009409 response to cold (biological_process) GO:0003824 catalytic activity (molecular_function) GO:0050662 coenzyme binding (molecul…	PF01370.16 Epimerase NAD dependent epimerase/dehydratase family E:2e-06 pos=2-185 PF01073.14 3Beta_HSD 3-beta hydroxysteroid dehydrogenase/isomerase family E:5.2e-07 pos=33-181 PF01370.16 Epimerase NAD dependent epimerase/dehydratase family E:2e-06 pos=2-185 PF01073.14 3Beta_HSD 3-beta hydroxysteroid dehydrogenase/isomerase family E:5.2e-07 pos=33-181 PF01370.16 Epimerase NAD dependent epimerase/…	sp|Q9XES5|DFRA_MALDO	Q9XES5	1283-468	22-256	28.12	1e-21	RecName: Full=Bifunctional dihydroflavonol 4-reductase/flavanone 4-reductase;	Eukaryota; Viridiplantae; Streptophyta; Embryophyta; Tracheophyta; Spermatophyta; Magnoliophyta; eudicotyledons; Gunneridae; Pentapetalae; rosids; fabids; Rosales; Rosaceae; Maloideae; Maleae; Malus	2	3	1	1.99215e-12	4.942e-12	sahara.control-zone.interaction_model.stats.2fold.txt sahara.control-zone.interaction_model.stats.2fold.txt sahara.control-zone.interaction_model.stats.2fold.txt sahara.control-zone.interaction_model.stats.2fold.txt sahara.control-zone.interaction_model.stats.2fold.txt sahara.control-zone.interaction_model.stats.2fold.txt sahara.control-zone.interaction_model.stats.2fold.txt sahara.control-zone.i…	0.673	0.455	0.284	0.569	1.365	1.18	1.075	1.717	2.402	2.655	2.525	4.745	0.648	0.447	0.551	0.333	1.945	1.901	2.88	2.262	2.574	5.441	6.999	4.705
c10717_g1_i2	Sahara - GLM								GO:0005829 cytosol (cellular_component) GO:0016621 cinnamoyl-CoA reductase activity (molecular_function) GO:0050662 coenzyme binding (molecular_function) GO:0007623 circadian rhythm (biological_process) GO:0009809 lignin biosynthetic process (biological_process) GO:0009409 response to cold (biological_process) GO:0003824 catalytic activity (molecular_function) GO:0050662 coenzyme binding (molecul…	PF01370.16 Epimerase NAD dependent epimerase/dehydratase family E:9e-07 pos=2-186 PF01073.14 3Beta_HSD 3-beta hydroxysteroid dehydrogenase/isomerase family E:2.9e-10 pos=33-261 PF01370.16 Epimerase NAD dependent epimerase/dehydratase family E:9e-07 pos=2-186 PF01073.14 3Beta_HSD 3-beta hydroxysteroid dehydrogenase/isomerase family E:2.9e-10 pos=33-261 PF01370.16 Epimerase NAD dependent epimerase/…	sp|Q9S9N9|CCR1_ARATH	Q9S9N9	1187-423	27-267	35.5	5e-25	RecName: Full=Cinnamoyl-CoA reductase 1;	Eukaryota; Viridiplantae; Streptophyta; Embryophyta; Tracheophyta; Spermatophyta; Magnoliophyta; eudicotyledons; Gunneridae; Pentapetalae; rosids; malvids; Brassicales; Brassicaceae; Camelineae; Arabidopsis	2	3	1	4.71349e-17	1.68779e-16	sahara.control-zone.interaction_model.stats.2fold.txt sahara.control-zone.interaction_model.stats.2fold.txt sahara.control-zone.interaction_model.stats.2fold.txt sahara.control-zone.interaction_model.stats.2fold.txt sahara.control-zone.interaction_model.stats.2fold.txt sahara.control-zone.interaction_model.stats.2fold.txt sahara.control-zone.interaction_model.stats.2fold.txt sahara.control-zone.i…	0.51	0.372	0.223	0.537	2.641	1.463	1.824	2.493	3.711	3.503	3.019	6.533	0.483	0.709	0.508	0.763	2.923	2.851	4.197	2.526	4.124	8.326	12.36	6.413
c10732_g1_i1	Sahara - GLM								GO:0005737 cytoplasm (cellular_component) GO:0005634 nucleus (cellular_component) GO:0010427 abscisic acid binding (molecular_function) GO:0005515 protein binding (molecular_function) GO:0042803 protein homodimerization activity (molecular_function) GO:0004872 receptor activity (molecular_function) GO:0009738 abscisic acid-activated signaling pathway (biological_process) GO:0005737 cytoplasm (cel…		sp|O80992|PYL2_ARATH	O80992	351-1	8-122	61.54	7e-44	RecName: Full=Abscisic acid receptor PYL2;	Eukaryota; Viridiplantae; Streptophyta; Embryophyta; Tracheophyta; Spermatophyta; Magnoliophyta; eudicotyledons; Gunneridae; Pentapetalae; rosids; malvids; Brassicales; Brassicaceae; Camelineae; Arabidopsis	4	1	2	7.79962e-44	1.72445e-42	sahara.control-zone.interaction_model.stats.2fold.txt sahara.control-zone.interaction_model.stats.2fold.txt sahara.control-zone.interaction_model.stats.2fold.txt sahara.control-zone.interaction_model.stats.2fold.txt sahara.control-zone.interaction_model.stats.2fold.txt sahara.control-zone.interaction_model.stats.2fold.txt sahara.control-zone.interaction_model.stats.2fold.txt sahara.treatment-zone…	1.457	1.21	0.932	1.599	13.263	12.136	10.018	13.819	7.053	9.095	8.179	7.31	1.659	1.385	2.011	2.44	10.813	11.664	12.189	13.592	8.102	7.396	5.166	9.803
c10740_g1_i1	Sahara - GLM								GO:0009507 chloroplast (cellular_component) GO:0004477 methenyltetrahydrofolate cyclohydrolase activity (molecular_function) GO:0004488 methylenetetrahydrofolate dehydrogenase (NADP+) activity (molecular_function) GO:0009396 folic acid-containing compound biosynthetic process (biological_process) GO:0009853 photorespiration (biological_process) GO:0035999 tetrahydrofolate interconversion (biologi…	PF00763.18 THF_DHG_CYH Tetrahydrofolate dehydrogenase/cyclohydrolase, catalytic domain E:5.1e-42 pos=59-176 PF02882.14 THF_DHG_CYH_C Tetrahydrofolate dehydrogenase/cyclohydrolase, NAD(P)-binding domain E:2.2e-69 pos=179-344 PF00763.18 THF_DHG_CYH Tetrahydrofolate dehydrogenase/cyclohydrolase, catalytic domain E:5.1e-42 pos=59-176 PF02882.14 THF_DHG_CYH_C Tetrahydrofolate dehydrogenase/cyclohydrol…	sp|O65271|FOLD4_ARATH	O65271	1722-835	65-360	77.03	2e-167	RecName: Full=Bifunctional protein FolD 4, chloroplastic;	Eukaryota; Viridiplantae; Streptophyta; Embryophyta; Tracheophyta; Spermatophyta; Magnoliophyta; eudicotyledons; Gunneridae; Pentapetalae; rosids; malvids; Brassicales; Brassicaceae; Camelineae; Arabidopsis	2	3	1	1.88346e-20	8.7821e-20	sahara.control-zone.interaction_model.stats.2fold.txt sahara.control-zone.interaction_model.stats.2fold.txt sahara.control-zone.interaction_model.stats.2fold.txt sahara.control-zone.interaction_model.stats.2fold.txt sahara.control-zone.interaction_model.stats.2fold.txt sahara.control-zone.interaction_model.stats.2fold.txt sahara.control-zone.interaction_model.stats.2fold.txt sahara.control-zone.i…	25.919	26.87	22.17	29.076	8.173	9.281	8.224	9.103	15.609	14.809	8.335	7.778	37.476	34.146	37.68	31.94	8.549	7.322	7.889	8.216	6.29	7.077	8.397	12.307
c10740_g1_i2	Sahara - GLM								GO:0009507 chloroplast (cellular_component) GO:0004477 methenyltetrahydrofolate cyclohydrolase activity (molecular_function) GO:0004488 methylenetetrahydrofolate dehydrogenase (NADP+) activity (molecular_function) GO:0009396 folic acid-containing compound biosynthetic process (biological_process) GO:0009853 photorespiration (biological_process) GO:0035999 tetrahydrofolate interconversion (biologi…	PF00763.18 THF_DHG_CYH Tetrahydrofolate dehydrogenase/cyclohydrolase, catalytic domain E:3.5e-34 pos=59-158 PF00763.18 THF_DHG_CYH Tetrahydrofolate dehydrogenase/cyclohydrolase, catalytic domain E:3.5e-34 pos=59-158 PF00763.18 THF_DHG_CYH Tetrahydrofolate dehydrogenase/cyclohydrolase, catalytic domain E:3.5e-34 pos=59-158	sp|O65271|FOLD4_ARATH	O65271	690-400	65-161	67.01	3e-37	RecName: Full=Bifunctional protein FolD 4, chloroplastic;	Eukaryota; Viridiplantae; Streptophyta; Embryophyta; Tracheophyta; Spermatophyta; Magnoliophyta; eudicotyledons; Gunneridae; Pentapetalae; rosids; malvids; Brassicales; Brassicaceae; Camelineae; Arabidopsis	2	3	1	1.37945e-11	3.2067e-11	sahara.control-zone.interaction_model.stats.2fold.txt sahara.control-zone.interaction_model.stats.2fold.txt sahara.control-zone.interaction_model.stats.2fold.txt sahara.control-zone.interaction_model.stats.2fold.txt sahara.control-zone.interaction_model.stats.2fold.txt sahara.control-zone.interaction_model.stats.2fold.txt sahara.control-zone.interaction_model.stats.2fold.txt sahara.control-zone.i…	5.371	4.363	4.489	6.297	2.52	1.997	1.696	2.193	2.556	2.736	1.464	1.048	6.12	5.629	6.379	6.513	1.397	2.611	1.481	2.059	1.196	1.593	2.157	1.574
c1074_g1_i1	Sahara - GLM								GO:0043531 ADP binding (molecular_function) GO:0005524 ATP binding (molecular_function) GO:0006952 defense response (biological_process) GO:0043531 ADP binding (molecular_function) GO:0043531 ADP binding (molecular_function) GO:0005524 ATP binding (molecular_function) GO:0006952 defense response (biological_process) GO:0043531 ADP binding (molecular_function) GO:0043531 ADP binding (molecular_fun…	PF00931.17 NB-ARC NB-ARC domain E:5.4e-24 pos=262-527 PF00931.17 NB-ARC NB-ARC domain E:5.4e-24 pos=262-527 PF00931.17 NB-ARC NB-ARC domain E:5.4e-24 pos=262-527	sp|Q8W3K3|DRL8_ARATH	Q8W3K3	222-2078	4-635	23.7	3e-27	RecName: Full=Putative disease resistance protein At1g58400;	Eukaryota; Viridiplantae; Streptophyta; Embryophyta; Tracheophyta; Spermatophyta; Magnoliophyta; eudicotyledons; Gunneridae; Pentapetalae; rosids; malvids; Brassicales; Brassicaceae; Camelineae; Arabidopsis	2	1		9.0782e-20	4.0183e-19	sahara.control-zone.interaction_model.stats.2fold.txt sahara.control-zone.interaction_model.stats.2fold.txt sahara.control-zone.interaction_model.stats.2fold.txt sahara.control-zone.interaction_model.stats.2fold.txt sahara.control-zone.interaction_model.stats.2fold.txt sahara.control-zone.interaction_model.stats.2fold.txt sahara.treatment-zone.interaction_model.stats.2fold.txt sahara.treatment-zo…	3.934	3.598	4.053	3.953	16.576	13.75	9.703	12.795	11.459	14.546	15.8	12.692	4.318	4.309	3.557	4.202	14.674	14.545	11.232	15.61	19.938	16.393	11.823	11.69
c10758_g1_i1	Sahara - GLM								GO:0005634 nucleus (cellular_component) GO:0046872 metal ion binding (molecular_function) GO:0003700 sequence-specific DNA binding transcription factor activity (molecular_function) GO:0006355 regulation of transcription, DNA-templated (biological_process) GO:0010200 response to chitin (biological_process) GO:0006351 transcription, DNA-templated (biological_process) GO:0005634 nucleus (cellular_c…	PF13912.1 zf-C2H2_6 C2H2-type zinc finger E:4.3e-06 pos=17-41 PF13912.1 zf-C2H2_6 C2H2-type zinc finger E:4.3e-06 pos=17-41 PF13912.1 zf-C2H2_6 C2H2-type zinc finger E:4.3e-06 pos=17-41 PF13912.1 zf-C2H2_6 C2H2-type zinc finger E:4.3e-06 pos=17-41	sp|Q9SLD4|ZAT11_ARATH	Q9SLD4	1-95	69-165	38.32	1e-10	RecName: Full=Zinc finger protein ZAT11;	Eukaryota; Viridiplantae; Streptophyta; Embryophyta; Tracheophyta; Spermatophyta; Magnoliophyta; eudicotyledons; Gunneridae; Pentapetalae; rosids; malvids; Brassicales; Brassicaceae; Camelineae; Arabidopsis	2	3	1	0.000106402	0.00372071	sahara.Z1-treatment.interaction_model.stats.2fold.txt sahara.Z1-treatment.interaction_model.stats.2fold.txt sahara.Z1-treatment.interaction_model.stats.2fold.txt sahara.Z1-treatment.interaction_model.stats.2fold.txt sahara.Z1-treatment.interaction_model.stats.2fold.txt sahara.Z1-treatment.interaction_model.stats.2fold.txt sahara.Z1-treatment.interaction_model.stats.2fold.txt sahara.control-zone.i…	1.284	0.744	2.179	3.012	10.442	13.104	7.504	15.733	8.638	8.903	10.851	9.959	0.648	0.436	0.454	1.107	9.646	8.483	11.027	9.403	5.746	6.526	2.129	8.014
c10762_g1_i2	Sahara - GLM	90.16	4	o41-63i106-128o143-165i213-235o						PF04654.7 DUF599 Protein of unknown function, DUF599 E:1.4e-58 pos=41-246 PF04654.7 DUF599 Protein of unknown function, DUF599 E:1.4e-58 pos=41-246 PF04654.7 DUF599 Protein of unknown function, DUF599 E:1.4e-58 pos=41-246												4.15392e-41	7.69672e-40	sahara.control-zone.interaction_model.stats.2fold.txt sahara.control-zone.interaction_model.stats.2fold.txt sahara.treatment-zone.interaction_model.stats.2fold.txt sahara.treatment-zone.interaction_model.stats.2fold.txt sahara.zone.basic_model.stats.2fold.txt sahara.zone.basic_model.stats.2fold.txt	0.336	0.207	0.648	0.931	7.59	9.22	5.729	7.82	5.735	5.168	6.02	5.775	0.538	0.655	0.67	0.72	6.704	7.983	6.316	5.721	6.317	7.482	4.129	4.937
c10790_g1_i1	Sahara - GLM	109.42	5	o10-28i35-57o77-99i106-128o158-180i					GO:0005768 endosome (cellular_component) GO:0005794 Golgi apparatus (cellular_component) GO:0000139 Golgi membrane (cellular_component) GO:0016021 integral component of membrane (cellular_component) GO:0005802 trans-Golgi network (cellular_component) GO:0006810 transport (biological_process) GO:0016021 integral component of membrane (cellular_component) GO:0016020 membrane (cellular_component) GO…	PF06027.7 DUF914 Eukaryotic protein of unknown function (DUF914) E:0.00013 pos=34-212 PF03151.11 TPT Triose-phosphate Transporter family E:8.9e-34 pos=36-178 PF00892.15 EamA EamA-like transporter family E:4.2e-07 pos=90-177 PF06027.7 DUF914 Eukaryotic protein of unknown function (DUF914) E:0.00013 pos=34-212 PF03151.11 TPT Triose-phosphate Transporter family E:8.9e-34 pos=36-178 PF00892.15 EamA E…	sp|Q8RXL8|Y1689_ARATH	Q8RXL8	767-81	118-351	75.64	5e-112	RecName: Full=Uncharacterized membrane protein At1g06890;	Eukaryota; Viridiplantae; Streptophyta; Embryophyta; Tracheophyta; Spermatophyta; Magnoliophyta; eudicotyledons; Gunneridae; Pentapetalae; rosids; malvids; Brassicales; Brassicaceae; Camelineae; Arabidopsis		1	5	8.32397e-20	3.69881e-19	sahara.control-zone.interaction_model.stats.2fold.txt sahara.control-zone.interaction_model.stats.2fold.txt sahara.control-zone.interaction_model.stats.2fold.txt sahara.control-zone.interaction_model.stats.2fold.txt sahara.control-zone.interaction_model.stats.2fold.txt sahara.control-zone.interaction_model.stats.2fold.txt sahara.control-zone.interaction_model.stats.2fold.txt sahara.control-zone.i…	76.248	90.288	84.293	85.63	31.264	35.781	33.033	40.01	43.015	42.417	25.626	36.933	84.588	86.565	84.431	78.98	34.864	25.348	29.459	28.34	20.111	25.95	29.867	38.477
c10790_g1_i2	Sahara - GLM	64.83	2	i53-75o106-128i					GO:0005768 endosome (cellular_component) GO:0005794 Golgi apparatus (cellular_component) GO:0000139 Golgi membrane (cellular_component) GO:0016021 integral component of membrane (cellular_component) GO:0005802 trans-Golgi network (cellular_component) GO:0016020 membrane (cellular_component) GO:0005768 endosome (cellular_component) GO:0005794 Golgi apparatus (cellular_component) GO:0000139 Golgi m…	PF03151.11 TPT Triose-phosphate Transporter family E:6.9e-32 pos=2-126 PF00892.15 EamA EamA-like transporter family E:7.3e-08 pos=37-125 PF03151.11 TPT Triose-phosphate Transporter family E:6.9e-32 pos=2-126 PF00892.15 EamA EamA-like transporter family E:7.3e-08 pos=37-125 PF03151.11 TPT Triose-phosphate Transporter family E:6.9e-32 pos=2-126 PF00892.15 EamA EamA-like transporter family E:7.3e-08…	sp|Q8RXL8|Y1689_ARATH	Q8RXL8	1-177	170-351	74.73	3e-88	RecName: Full=Uncharacterized membrane protein At1g06890;	Eukaryota; Viridiplantae; Streptophyta; Embryophyta; Tracheophyta; Spermatophyta; Magnoliophyta; eudicotyledons; Gunneridae; Pentapetalae; rosids; malvids; Brassicales; Brassicaceae; Camelineae; Arabidopsis			5	1.5084e-14	4.43206e-14	sahara.control-zone.interaction_model.stats.2fold.txt sahara.control-zone.interaction_model.stats.2fold.txt sahara.control-zone.interaction_model.stats.2fold.txt sahara.control-zone.interaction_model.stats.2fold.txt sahara.control-zone.interaction_model.stats.2fold.txt sahara.control-zone.interaction_model.stats.2fold.txt sahara.control-zone.interaction_model.stats.2fold.txt sahara.control-zone.i…	41.962	40.269	43.955	41.758	18.223	22.294	18.074	19.85	24.799	22.48	13.724	21.724	41.19	41.062	41.194	38.604	19.372	13.404	16.375	14.495	13.014	11.907	16.6	21.922
c10807_g1_i1	Sahara - GLM								GO:0005737 cytoplasm (cellular_component) GO:0005829 cytosol (cellular_component) GO:0000166 nucleotide binding (molecular_function) GO:0005515 protein binding (molecular_function) GO:0003723 RNA binding (molecular_function) GO:0051028 mRNA transport (biological_process) GO:0016579 protein deubiquitination (biological_process) GO:0060628 regulation of ER to Golgi vesicle-mediated transport (biolo…	PF02136.15 NTF2 Nuclear transport factor 2 (NTF2) domain E:1.2e-24 pos=19-134 PF00076.17 RRM_1 RNA recognition motif. (a.k.a. RRM, RBD, or RNP domain) E:1.3e-10 pos=331-389 PF14259.1 RRM_6 RNA recognition motif (a.k.a. RRM, RBD, or RNP domain) E:1.6e-09 pos=331-396 PF02136.15 NTF2 Nuclear transport factor 2 (NTF2) domain E:1.2e-24 pos=19-134 PF00076.17 RRM_1 RNA recognition motif. (a.k.a. RRM, RB…	sp|O94260|G3BP_SCHPO	O94260	303-713	1-137	34.78	4e-16	RecName: Full=Putative G3BP-like protein;	Eukaryota; Fungi; Dikarya; Ascomycota; Taphrinomycotina; Schizosaccharomycetes; Schizosaccharomycetales; Schizosaccharomycetaceae; Schizosaccharomyces	3	3	2	6.98535e-24	4.23736e-23	sahara.control-zone.interaction_model.stats.2fold.txt sahara.control-zone.interaction_model.stats.2fold.txt sahara.control-zone.interaction_model.stats.2fold.txt sahara.control-zone.interaction_model.stats.2fold.txt sahara.control-zone.interaction_model.stats.2fold.txt sahara.control-zone.interaction_model.stats.2fold.txt sahara.control-zone.interaction_model.stats.2fold.txt sahara.control-zone.i…	66.138	67.016	61.92	74.722	18.122	21.709	14.633	20.843	32.599	35.28	14.776	14.47	73.557	68.936	67.488	67.846	18.804	17.626	20.757	21.139	15.063	11.589	12.499	19.122
c10823_g1_i1	Sahara - GLM	17.83	1	i52-74o					GO:0016757 transferase activity, transferring glycosyl groups (molecular_function) GO:0016757 transferase activity, transferring glycosyl groups (molecular_function) GO:0016757 transferase activity, transferring glycosyl groups (molecular_function)	PF04577.9 DUF563 Protein of unknown function (DUF563) E:4.4e-17 pos=250-415 PF04577.9 DUF563 Protein of unknown function (DUF563) E:4.4e-17 pos=250-415 PF04577.9 DUF563 Protein of unknown function (DUF563) E:4.4e-17 pos=250-415									1			9.51471e-07	1.55664e-06	sahara.control-zone.interaction_model.stats.2fold.txt sahara.control-zone.interaction_model.stats.2fold.txt sahara.control-zone.interaction_model.stats.2fold.txt sahara.treatment-zone.interaction_model.stats.2fold.txt sahara.treatment-zone.interaction_model.stats.2fold.txt sahara.treatment-zone.interaction_model.stats.2fold.txt sahara.zone.basic_model.stats.2fold.txt sahara.zone.basic_model.stats…	2.314	1.871	1.5	2.486	0.03	0.767	0.079	0	0.194	0.585	0.101	0.168	3.12	2.138	2	1.999	0.05	0.05	0.093	0	0.054	0	0	0.206
c10823_g1_i2	Sahara - GLM	17.74	1	i52-74o																		0.000280634	0.0131407	sahara.Z2-treatment.interaction_model.stats.2fold.txt sahara.control-zone.interaction_model.stats.2fold.txt sahara.treatment-zone.interaction_model.stats.2fold.txt sahara.treatment.basic_model.stats.2fold.txt sahara.zone.basic_model.stats.2fold.txt	1.784	1.933	1.621	2.442	0	0.484	0.079	0.031	0.204	0.596	0.027	0.084	2.626	2.215	2.184	1.891	0	0	0.031	0	0	0.026	0	0.152
c1087_g1_i1	Sahara - GLM	83.61	4	i55-77o87-106i151-173o183-205i						PF05078.7 DUF679 Protein of unknown function (DUF679) E:3.1e-66 pos=52-214 PF05078.7 DUF679 Protein of unknown function (DUF679) E:3.1e-66 pos=52-214 PF05078.7 DUF679 Protein of unknown function (DUF679) E:3.1e-66 pos=52-214												6.55575e-18	2.49909e-17	sahara.control-zone.interaction_model.stats.2fold.txt sahara.control-zone.interaction_model.stats.2fold.txt sahara.treatment-zone.interaction_model.stats.2fold.txt sahara.treatment-zone.interaction_model.stats.2fold.txt sahara.zone.basic_model.stats.2fold.txt sahara.zone.basic_model.stats.2fold.txt	0.245	0.134	0.203	0.482	1.837	1.624	1.588	1.903	1.237	1.625	1.784	1.816	0.582	0.622	0.368	0.387	1.706	1.891	1.512	2.982	2.991	2.462	3.055	2.442
c10894_g1_i1	Sahara - GLM								GO:0005634 nucleus (cellular_component) GO:0003677 DNA binding (molecular_function) GO:0006355 regulation of transcription, DNA-templated (biological_process) GO:0006351 transcription, DNA-templated (biological_process) GO:0003677 DNA binding (molecular_function) GO:0006355 regulation of transcription, DNA-templated (biological_process) GO:0005634 nucleus (cellular_component) GO:0003677 DNA bindi…	PF02365.10 NAM No apical meristem (NAM) protein E:2.4e-30 pos=1-123 PF02365.10 NAM No apical meristem (NAM) protein E:2.4e-30 pos=1-123 PF02365.10 NAM No apical meristem (NAM) protein E:2.4e-30 pos=1-123 PF02365.10 NAM No apical meristem (NAM) protein E:2.4e-30 pos=1-123	sp|A0SPJ8|NAM1_HORVD	A0SPJ8	2-457	38-205	39.05	6e-21	RecName: Full=NAC transcription factor NAM-1;	Eukaryota; Viridiplantae; Streptophyta; Embryophyta; Tracheophyta; Spermatophyta; Magnoliophyta; Liliopsida; Poales; Poaceae; BEP clade; Pooideae; Triticeae; Hordeum	1	2	1	6.0396e-05	0.00235152	sahara.Z1-treatment.interaction_model.stats.2fold.txt sahara.Z1-treatment.interaction_model.stats.2fold.txt sahara.Z1-treatment.interaction_model.stats.2fold.txt sahara.Z1-treatment.interaction_model.stats.2fold.txt sahara.Z1-treatment.interaction_model.stats.2fold.txt sahara.Z1-treatment.interaction_model.stats.2fold.txt sahara.Z1-treatment.interaction_model.stats.2fold.txt sahara.control-zone.i…	0.357	0.124	0.314	0.208	4.106	4.176	5.206	5.668	10.723	10.963	10.704	18.336	0.516	0.698	0.897	0.849	5.487	6.192	7.077	8.115	25.313	19.105	23.535	16.868
c10894_g1_i2	Sahara - GLM								GO:0005634 nucleus (cellular_component) GO:0003677 DNA binding (molecular_function) GO:0006355 regulation of transcription, DNA-templated (biological_process) GO:0006351 transcription, DNA-templated (biological_process) GO:0003677 DNA binding (molecular_function) GO:0006355 regulation of transcription, DNA-templated (biological_process) GO:0005634 nucleus (cellular_component) GO:0003677 DNA bindi…	PF02365.10 NAM No apical meristem (NAM) protein E:2.5e-17 pos=21-96 PF02365.10 NAM No apical meristem (NAM) protein E:2.5e-17 pos=21-96 PF02365.10 NAM No apical meristem (NAM) protein E:2.5e-17 pos=21-96 PF02365.10 NAM No apical meristem (NAM) protein E:2.5e-17 pos=21-96	sp|A0SPJ8|NAM1_HORVD	A0SPJ8	27-135	92-215	38.71	5e-18	RecName: Full=NAC transcription factor NAM-1;	Eukaryota; Viridiplantae; Streptophyta; Embryophyta; Tracheophyta; Spermatophyta; Magnoliophyta; Liliopsida; Poales; Poaceae; BEP clade; Pooideae; Triticeae; Hordeum	1	2	1	0.00118481	0.0236548	sahara.Z1-treatment.interaction_model.stats.2fold.txt sahara.Z1-treatment.interaction_model.stats.2fold.txt sahara.Z1-treatment.interaction_model.stats.2fold.txt sahara.Z1-treatment.interaction_model.stats.2fold.txt sahara.Z1-treatment.interaction_model.stats.2fold.txt sahara.Z1-treatment.interaction_model.stats.2fold.txt sahara.Z1-treatment.interaction_model.stats.2fold.txt sahara.Z1-treatment.i…	0.234	0.176	0.193	0.394	3.112	3.016	3.481	3.496	8.761	8.267	8.701	13.6	0.67	0.48	0.735	0.462	4.998	5.562	6.069	6.411	16.404	14.602	18.665	12.879
c10915_g1_i1	Sahara - GLM								GO:0005634 nucleus (cellular_component) GO:0003677 DNA binding (molecular_function) GO:0003700 sequence-specific DNA binding transcription factor activity (molecular_function) GO:0000077 DNA damage checkpoint (biological_process) GO:0040020 regulation of meiosis (biological_process) GO:0010332 response to gamma radiation (biological_process) GO:0006351 transcription, DNA-templated (biological_pro…	PF02365.10 NAM No apical meristem (NAM) protein E:1.7e-25 pos=78-221 PF02365.10 NAM No apical meristem (NAM) protein E:1.7e-25 pos=78-221 PF02365.10 NAM No apical meristem (NAM) protein E:1.7e-25 pos=78-221	sp|Q6NQK2|NAC8_ARATH	Q6NQK2	1107-562	39-211	57.61	2e-60	RecName: Full=NAC domain-containing protein 8;	Eukaryota; Viridiplantae; Streptophyta; Embryophyta; Tracheophyta; Spermatophyta; Magnoliophyta; eudicotyledons; Gunneridae; Pentapetalae; rosids; malvids; Brassicales; Brassicaceae; Camelineae; Arabidopsis	2	4	1	1.77998e-15	5.62407e-15	sahara.control-zone.interaction_model.stats.2fold.txt sahara.control-zone.interaction_model.stats.2fold.txt sahara.control-zone.interaction_model.stats.2fold.txt sahara.control-zone.interaction_model.stats.2fold.txt sahara.control-zone.interaction_model.stats.2fold.txt sahara.control-zone.interaction_model.stats.2fold.txt sahara.control-zone.interaction_model.stats.2fold.txt sahara.control-zone.i…	3.628	3.557	4.631	3.625	1.285	1.614	0.68	0.859	1.605	1.787	1.446	1.142	4.417	3.589	3.914	3.149	1.137	1.28	0.72	1.298	1.613	1.197	0.805	2.057
c1093_g1_i1	Sahara - GLM								GO:0009535 chloroplast thylakoid membrane (cellular_component) GO:0016021 integral component of membrane (cellular_component) GO:0009658 chloroplast organization (biological_process) GO:0051205 protein insertion into membrane (biological_process) GO:0051205 protein insertion into membrane (biological_process) GO:0016021 integral component of membrane (cellular_component) GO:0009535 chloroplast th…	PF02096.15 60KD_IMP 60Kd inner membrane protein E:7.4e-57 pos=162-376 PF02096.15 60KD_IMP 60Kd inner membrane protein E:7.4e-57 pos=162-376 PF02096.15 60KD_IMP 60Kd inner membrane protein E:7.4e-57 pos=162-376	sp|Q9FYL3|ALB31_ARATH	Q9FYL3	1782-622	100-493	59.9	1e-146	RecName: Full=ALBINO3-like protein 1, chloroplastic;	Eukaryota; Viridiplantae; Streptophyta; Embryophyta; Tracheophyta; Spermatophyta; Magnoliophyta; eudicotyledons; Gunneridae; Pentapetalae; rosids; malvids; Brassicales; Brassicaceae; Camelineae; Arabidopsis		2	2	8.07457e-32	8.41569e-31	sahara.control-zone.interaction_model.stats.2fold.txt sahara.control-zone.interaction_model.stats.2fold.txt sahara.control-zone.interaction_model.stats.2fold.txt sahara.control-zone.interaction_model.stats.2fold.txt sahara.control-zone.interaction_model.stats.2fold.txt sahara.control-zone.interaction_model.stats.2fold.txt sahara.control-zone.interaction_model.stats.2fold.txt sahara.control-zone.i…	14.453	14.205	13	13.81	5.673	5.256	4.546	5.006	7.656	7.076	5.206	5.279	16.997	14.76	15.948	13.853	5.606	4.762	4.834	4.828	5.374	6.122	6.277	5.796
c10956_g1_i1	Sahara - GLM										sp|Q6PDY2|AEDO_MOUSE	Q6PDY2	1173-460	10-254	30.04	4e-19	RecName: Full=2-aminoethanethiol dioxygenase;	Eukaryota; Metazoa; Chordata; Craniata; Vertebrata; Euteleostomi; Mammalia; Eutheria; Euarchontoglires; Glires; Rodentia; Sciurognathi; Muroidea; Muridae; Murinae; Mus; Mus				8.56464e-06	1.30985e-05	sahara.control-zone.interaction_model.stats.2fold.txt sahara.zone.basic_model.stats.2fold.txt	3.098	1.902	1.925	1.807	0.602	0.686	0.907	0.641	2.177	2.09	1.217	3.192	1.692	2.084	2.271	1.881	0.888	0.72	0.576	2.445	1.912	3.599	4.981	3.515
c10956_g1_i2	Sahara - GLM										sp|Q6PDY2|AEDO_MOUSE	Q6PDY2	1077-460	48-254	29.3	1e-14	RecName: Full=2-aminoethanethiol dioxygenase;	Eukaryota; Metazoa; Chordata; Craniata; Vertebrata; Euteleostomi; Mammalia; Eutheria; Euarchontoglires; Glires; Rodentia; Sciurognathi; Muroidea; Muridae; Murinae; Mus; Mus				0.0025321	0.0216226	sahara.Z3-treatment.interaction_model.stats.2fold.txt sahara.control-zone.interaction_model.stats.2fold.txt sahara.zone.basic_model.stats.2fold.txt	2.548	1.944	1.925	1.785	0.592	0.404	0.552	0.6	1.584	1.292	0.796	2.536	1.121	1.538	2	1.354	0.798	0.92	0.411	1.988	1.668	2.962	4.425	3.604
c10962_g1_i1	Sahara - GLM								GO:0009507 chloroplast (cellular_component) GO:0008967 phosphoglycolate phosphatase activity (molecular_function) GO:0009853 photorespiration (biological_process) GO:0009507 chloroplast (cellular_component) GO:0008967 phosphoglycolate phosphatase activity (molecular_function) GO:0009853 photorespiration (biological_process) GO:0009507 chloroplast (cellular_component) GO:0008967 phosphoglycolate p…	PF00702.21 Hydrolase haloacid dehalogenase-like hydrolase E:6.4e-10 pos=150-388 PF13344.1 Hydrolase_6 Haloacid dehalogenase-like hydrolase E:2.1e-34 pos=152-254 PF13242.1 Hydrolase_like HAD-hyrolase-like E:5.3e-16 pos=349-423 PF00702.21 Hydrolase haloacid dehalogenase-like hydrolase E:6.4e-10 pos=150-388 PF13344.1 Hydrolase_6 Haloacid dehalogenase-like hydrolase E:2.1e-34 pos=152-254 PF13242.1 Hy…	sp|P0DKC4|PGP1B_ARATH	P0DKC4	1155-271	68-362	87.8	4e-174	RecName: Full=Phosphoglycolate phosphatase 1B, chloroplastic;	Eukaryota; Viridiplantae; Streptophyta; Embryophyta; Tracheophyta; Spermatophyta; Magnoliophyta; eudicotyledons; Gunneridae; Pentapetalae; rosids; malvids; Brassicales; Brassicaceae; Camelineae; Arabidopsis	1	1	1	2.08738e-25	1.41969e-24	sahara.control-zone.interaction_model.stats.2fold.txt sahara.control-zone.interaction_model.stats.2fold.txt sahara.control-zone.interaction_model.stats.2fold.txt sahara.control-zone.interaction_model.stats.2fold.txt sahara.control-zone.interaction_model.stats.2fold.txt sahara.control-zone.interaction_model.stats.2fold.txt sahara.control-zone.interaction_model.stats.2fold.txt sahara.treatment-zone…	0.234	0.269	0.294	0.591	3.253	2.764	3.284	3.382	1.615	2.019	2.882	2.658	0.385	0.458	0.162	0.494	3.801	3.901	3.991	3.865	2.601	2.669	3.657	1.932
c10962_g1_i2	Sahara - GLM								GO:0009507 chloroplast (cellular_component) GO:0008967 phosphoglycolate phosphatase activity (molecular_function) GO:0009853 photorespiration (biological_process) GO:0009507 chloroplast (cellular_component) GO:0008967 phosphoglycolate phosphatase activity (molecular_function) GO:0009853 photorespiration (biological_process) GO:0009507 chloroplast (cellular_component) GO:0008967 phosphoglycolate p…	PF13242.1 Hydrolase_like HAD-hyrolase-like E:1.2e-10 pos=1-51 PF13242.1 Hydrolase_like HAD-hyrolase-like E:1.2e-10 pos=1-51 PF13242.1 Hydrolase_like HAD-hyrolase-like E:1.2e-10 pos=1-51	sp|P0DKC4|PGP1B_ARATH	P0DKC4	1293-271	68-362	75.95	8e-165	RecName: Full=Phosphoglycolate phosphatase 1B, chloroplastic;	Eukaryota; Viridiplantae; Streptophyta; Embryophyta; Tracheophyta; Spermatophyta; Magnoliophyta; eudicotyledons; Gunneridae; Pentapetalae; rosids; malvids; Brassicales; Brassicaceae; Camelineae; Arabidopsis	1	1	1	6.49716e-22	3.38383e-21	sahara.control-zone.interaction_model.stats.2fold.txt sahara.control-zone.interaction_model.stats.2fold.txt sahara.control-zone.interaction_model.stats.2fold.txt sahara.control-zone.interaction_model.stats.2fold.txt sahara.control-zone.interaction_model.stats.2fold.txt sahara.treatment-zone.interaction_model.stats.2fold.txt sahara.treatment-zone.interaction_model.stats.2fold.txt sahara.treatment-…	0.214	0.248	0.122	0.383	2.179	2.038	1.864	2.42	1.063	1.413	1.83	1.348	0.385	0.175	0.303	0.473	2.464	2.421	3.302	2.85	2.674	2.342	2.62	1.601
c11005_g1_i1	Sahara - GLM								GO:0005618 cell wall (cellular_component) GO:0004252 serine-type endopeptidase activity (molecular_function) GO:0010102 lateral root morphogenesis (biological_process) GO:0008152 metabolic process (biological_process) GO:0043086 negative regulation of catalytic activity (biological_process) GO:0009733 response to auxin (biological_process) GO:0005618 cell wall (cellular_component) GO:0004252 seri…		sp|Q9ZSP5|AIR3_ARATH	Q9ZSP5	513-16	583-759	40.88	2e-29	RecName: Full=Subtilisin-like protease SBT5.3;	Eukaryota; Viridiplantae; Streptophyta; Embryophyta; Tracheophyta; Spermatophyta; Magnoliophyta; eudicotyledons; Gunneridae; Pentapetalae; rosids; malvids; Brassicales; Brassicaceae; Camelineae; Arabidopsis	1	4	1	3.11028e-06	0.000331198	sahara.Z2-treatment.interaction_model.stats.2fold.txt sahara.Z2-treatment.interaction_model.stats.2fold.txt sahara.Z2-treatment.interaction_model.stats.2fold.txt sahara.Z2-treatment.interaction_model.stats.2fold.txt sahara.Z2-treatment.interaction_model.stats.2fold.txt sahara.Z2-treatment.interaction_model.stats.2fold.txt sahara.Z3-treatment.interaction_model.stats.2fold.txt sahara.Z3-treatment.i…	0.428	0.248	0.405	0.679	17.54	12.156	10.571	17.884	14.638	27.992	18.49	13.731	0.67	0.938	0.281	3.246	35.084	39.063	33.049	43.971	54.994	48.121	34.959	25.947
c11011_g2_i1	Sahara - GLM				1	29	0.534	1	GO:0005634 nucleus (cellular_component) GO:0005515 protein binding (molecular_function) GO:0009965 leaf morphogenesis (biological_process) GO:0009910 negative regulation of flower development (biological_process) GO:0009944 polarity specification of adaxial/abaxial axis (biological_process) GO:0035281 pre-miRNA export from nucleus (biological_process) GO:0048364 root development (biological_proce…		sp|Q0WP44|HASTY_ARATH	Q0WP44	3-2444	353-1168	52.73	0	RecName: Full=Protein HASTY 1;	Eukaryota; Viridiplantae; Streptophyta; Embryophyta; Tracheophyta; Spermatophyta; Magnoliophyta; eudicotyledons; Gunneridae; Pentapetalae; rosids; malvids; Brassicales; Brassicaceae; Camelineae; Arabidopsis	1	6	1	1.86001e-28	1.56825e-27	sahara.control-zone.interaction_model.stats.2fold.txt sahara.control-zone.interaction_model.stats.2fold.txt sahara.control-zone.interaction_model.stats.2fold.txt sahara.control-zone.interaction_model.stats.2fold.txt sahara.control-zone.interaction_model.stats.2fold.txt sahara.control-zone.interaction_model.stats.2fold.txt sahara.control-zone.interaction_model.stats.2fold.txt sahara.control-zone.i…	16.032	15.291	14.439	13.919	3.243	3.813	2.652	2.969	6.092	7.127	3.458	2.808	14.635	13.506	14.964	15.981	3.262	2.611	2.644	2.647	3	3.186	1.991	5.027
c11019_g1_i1	Sahara - GLM								GO:0005829 cytosol (cellular_component) GO:0031234 extrinsic component of cytoplasmic side of plasma membrane (cellular_component) GO:0005777 peroxisome (cellular_component) GO:0051997 2-oxo-4-hydroxy-4-carboxy-5-ureidoimidazoline decarboxylase activity (molecular_function) GO:0033971 hydroxyisourate hydrolase activity (molecular_function) GO:0005515 protein binding (molecular_function) GO:001942…	PF09349.5 OHCU_decarbox OHCU decarboxylase E:7.8e-34 pos=12-154 PF00576.16 Transthyretin HIUase/Transthyretin family E:7.4e-30 pos=212-331 PF09349.5 OHCU_decarbox OHCU decarboxylase E:7.8e-34 pos=12-154 PF00576.16 Transthyretin HIUase/Transthyretin family E:7.4e-30 pos=212-331 PF09349.5 OHCU_decarbox OHCU decarboxylase E:7.8e-34 pos=12-154 PF00576.16 Transthyretin HIUase/Transthyretin family E:7.…	sp|Q9LVM5|TTHL_ARATH	Q9LVM5	1157-210	15-324	52.02	1e-89	RecName: Full=Uric acid degradation bifunctional protein TTL;	Eukaryota; Viridiplantae; Streptophyta; Embryophyta; Tracheophyta; Spermatophyta; Magnoliophyta; eudicotyledons; Gunneridae; Pentapetalae; rosids; malvids; Brassicales; Brassicaceae; Camelineae; Arabidopsis	3	7	3	3.41118e-14	9.74115e-14	sahara.control-zone.interaction_model.stats.2fold.txt sahara.control-zone.interaction_model.stats.2fold.txt sahara.control-zone.interaction_model.stats.2fold.txt sahara.control-zone.interaction_model.stats.2fold.txt sahara.control-zone.interaction_model.stats.2fold.txt sahara.control-zone.interaction_model.stats.2fold.txt sahara.control-zone.interaction_model.stats.2fold.txt sahara.control-zone.i…	52.867	57.763	49.386	53.498	19.056	25.018	19.84	21.35	36.974	34.25	26.185	37.42	56.165	50.281	52.362	43.085	21.956	18.786	28.894	19.505	24.778	28.215	42.07	29.623
c11033_g1_i1	Sahara - GLM								GO:0012505 endomembrane system (cellular_component) GO:0005886 plasma membrane (cellular_component) GO:0043531 ADP binding (molecular_function) GO:0005524 ATP binding (molecular_function) GO:0000166 nucleotide binding (molecular_function) GO:0005515 protein binding (molecular_function) GO:0009626 plant-type hypersensitive response (biological_process) GO:0043531 ADP binding (molecular_function) G…	PF00931.17 NB-ARC NB-ARC domain E:7.8e-59 pos=242-516 PF00931.17 NB-ARC NB-ARC domain E:7.8e-59 pos=242-516 PF00931.17 NB-ARC NB-ARC domain E:7.8e-59 pos=242-516	sp|Q39214|RPM1_ARATH	Q39214	3008-276	19-881	28.81	3e-72	RecName: Full=Disease resistance protein RPM1;	Eukaryota; Viridiplantae; Streptophyta; Embryophyta; Tracheophyta; Spermatophyta; Magnoliophyta; eudicotyledons; Gunneridae; Pentapetalae; rosids; malvids; Brassicales; Brassicaceae; Camelineae; Arabidopsis	4	1	2	1.60341e-09	3.18083e-09	sahara.control-zone.interaction_model.stats.2fold.txt sahara.control-zone.interaction_model.stats.2fold.txt sahara.control-zone.interaction_model.stats.2fold.txt sahara.control-zone.interaction_model.stats.2fold.txt sahara.control-zone.interaction_model.stats.2fold.txt sahara.control-zone.interaction_model.stats.2fold.txt sahara.control-zone.interaction_model.stats.2fold.txt sahara.control-zone.i…	4.372	3.588	4.387	2.453	1.094	2.421	1.095	1.034	1.544	1.04	0.586	0.59	2.955	2.455	2.076	2.676	1.357	1.23	0.473	1.268	0.58	0.508	0.083	0.617
c11090_g1_i2	Sahara - GLM	238.09	11	i26-48o85-107i120-142o146-163i170-192o202-224i288-310o325-347i354-376o391-410i457-479o					GO:0016021 integral component of membrane (cellular_component) GO:0022891 substrate-specific transmembrane transporter activity (molecular_function) GO:0015293 symporter activity (molecular_function) GO:0008643 carbohydrate transport (biological_process) GO:0022857 transmembrane transporter activity (molecular_function) GO:0055085 transmembrane transport (biological_process) GO:0016021 integral c…	PF00083.19 Sugar_tr Sugar (and other) transporter E:9e-101 pos=32-493 PF07690.11 MFS_1 Major Facilitator Superfamily E:3e-22 pos=53-412 PF00083.19 Sugar_tr Sugar (and other) transporter E:9e-101 pos=32-493 PF07690.11 MFS_1 Major Facilitator Superfamily E:3e-22 pos=53-412	sp|Q93Y91|STP5_ARATH	Q93Y91	142-1596	17-503	49.39	1e-151	RecName: Full=Sugar transport protein 5;	Eukaryota; Viridiplantae; Streptophyta; Embryophyta; Tracheophyta; Spermatophyta; Magnoliophyta; eudicotyledons; Gunneridae; Pentapetalae; rosids; malvids; Brassicales; Brassicaceae; Camelineae; Arabidopsis	2	1	1	3.31305e-10	6.39038e-10	sahara.treatment-zone.interaction_model.stats.2fold.txt sahara.treatment-zone.interaction_model.stats.2fold.txt sahara.treatment-zone.interaction_model.stats.2fold.txt sahara.treatment-zone.interaction_model.stats.2fold.txt sahara.treatment-zone.interaction_model.stats.2fold.txt sahara.treatment-zone.interaction_model.stats.2fold.txt sahara.treatment-zone.interaction_model.stats.2fold.txt sahara.…	0.724	0.579	0.456	0.559	1.245	1.019	0.562	0.776	1.084	1.746	2.461	1.6	0.297	0.578	0.443	0.484	2.165	2.291	1.461	1.907	4.713	2.841	1.389	1.216
c11098_g1_i1	Sahara - GLM									PF04419.9 4F5 4F5 protein family E:2e-09 pos=42-75 PF04419.9 4F5 4F5 protein family E:2e-09 pos=42-75 PF04419.9 4F5 4F5 protein family E:2e-09 pos=42-75												6.63287e-09	1.25659e-08	sahara.control-zone.interaction_model.stats.2fold.txt sahara.treatment-zone.interaction_model.stats.2fold.txt sahara.zone.basic_model.stats.2fold.txt	9.295	7.247	6.667	8.268	20.753	20.781	16.092	23.449	14.291	12.154	9.176	15.041	6.504	6.24	7.103	6.212	25.587	19.616	32.072	21.788	11.737	18.485	24.655	15.276
c1109_g1_i1	Sahara - GLM	22.98	1	i30-52o																		4.60924e-33	5.17631e-32	sahara.control-zone.interaction_model.stats.2fold.txt sahara.treatment-zone.interaction_model.stats.2fold.txt sahara.zone.basic_model.stats.2fold.txt	0	0	0	0	1.938	1.664	2.021	3.134	4.917	2.978	8.609	4.801	0.11	0	0	0	1.895	2.021	3.754	2.211	3	2.574	5.518	2.638
c110_g1_i1	Sahara - GLM								GO:0046872 metal ion binding (molecular_function) GO:0004721 phosphoprotein phosphatase activity (molecular_function) GO:0046872 metal ion binding (molecular_function) GO:0004721 phosphoprotein phosphatase activity (molecular_function) GO:0046872 metal ion binding (molecular_function) GO:0004721 phosphoprotein phosphatase activity (molecular_function)		sp|P48481|PP12_ACEPE	P48481	44-107	1-60	70.31	3e-20	RecName: Full=Serine/threonine-protein phosphatase PP1 isozyme 2;	Eukaryota; Viridiplantae; Chlorophyta; Ulvophyceae; Dasycladales; Polyphysaceae; Acetabularia	2			5.29856e-24	3.24476e-23	sahara.control-zone.interaction_model.stats.2fold.txt sahara.control-zone.interaction_model.stats.2fold.txt sahara.control-zone.interaction_model.stats.2fold.txt sahara.treatment-zone.interaction_model.stats.2fold.txt sahara.treatment-zone.interaction_model.stats.2fold.txt sahara.treatment-zone.interaction_model.stats.2fold.txt sahara.zone.basic_model.stats.2fold.txt sahara.zone.basic_model.stats…	0.255	0.145	0.284	0.537	3.715	3.551	3.353	3.527	2.147	1.07	1.363	2.321	0.747	0.665	0.281	0.408	3.89	3.671	5.801	2.556	2.13	2.712	3.314	2.129
c110_g1_i2	Sahara - GLM								GO:0046872 metal ion binding (molecular_function) GO:0004722 protein serine/threonine phosphatase activity (molecular_function) GO:0006470 protein dephosphorylation (biological_process) GO:0016787 hydrolase activity (molecular_function) GO:0046872 metal ion binding (molecular_function) GO:0004722 protein serine/threonine phosphatase activity (molecular_function) GO:0006470 protein dephosphorylati…	PF00149.23 Metallophos Calcineurin-like phosphoesterase E:7.9e-43 pos=102-293 PF00149.23 Metallophos Calcineurin-like phosphoesterase E:7.9e-43 pos=102-293 PF00149.23 Metallophos Calcineurin-like phosphoesterase E:7.9e-43 pos=102-293	sp|P48489|PP1_ORYSJ	P48489	793-1692	15-311	74.42	6e-159	RecName: Full=Serine/threonine-protein phosphatase PP1;	Eukaryota; Viridiplantae; Streptophyta; Embryophyta; Tracheophyta; Spermatophyta; Magnoliophyta; Liliopsida; Poales; Poaceae; BEP clade; Ehrhartoideae; Oryzeae; Oryza	2	1		7.2589e-35	9.15533e-34	sahara.control-zone.interaction_model.stats.2fold.txt sahara.control-zone.interaction_model.stats.2fold.txt sahara.control-zone.interaction_model.stats.2fold.txt sahara.control-zone.interaction_model.stats.2fold.txt sahara.control-zone.interaction_model.stats.2fold.txt sahara.control-zone.interaction_model.stats.2fold.txt sahara.treatment-zone.interaction_model.stats.2fold.txt sahara.treatment-zo…	0.194	0.124	0.304	0.657	3.785	4.086	3.994	4.541	2.065	1.888	1.665	2.527	0.648	0.644	0.768	0.613	4.988	4.431	6.696	4.433	2.365	3.091	4.129	2.173
c11105_g1_i1	Sahara - GLM								GO:0009507 chloroplast (cellular_component) GO:0016787 hydrolase activity (molecular_function) GO:0046872 metal ion binding (molecular_function) GO:0009507 chloroplast (cellular_component) GO:0016787 hydrolase activity (molecular_function) GO:0046872 metal ion binding (molecular_function)		sp|Q8GYB1|NUD15_ARATH	Q8GYB1	160-591	132-275	61.11	1e-50	RecName: Full=Nudix hydrolase 15, mitochondrial;	Eukaryota; Viridiplantae; Streptophyta; Embryophyta; Tracheophyta; Spermatophyta; Magnoliophyta; eudicotyledons; Gunneridae; Pentapetalae; rosids; malvids; Brassicales; Brassicaceae; Camelineae; Arabidopsis	2		1	7.02776e-15	2.11737e-14	sahara.control-zone.interaction_model.stats.2fold.txt sahara.control-zone.interaction_model.stats.2fold.txt sahara.control-zone.interaction_model.stats.2fold.txt sahara.control-zone.interaction_model.stats.2fold.txt sahara.zone.basic_model.stats.2fold.txt sahara.zone.basic_model.stats.2fold.txt sahara.zone.basic_model.stats.2fold.txt sahara.zone.basic_model.stats.2fold.txt sahara.control-zone.int…	1.733	1.613	1.864	2.059	4.93	4.156	3.629	4.965	4.232	4.532	5.215	4.792	2.483	2.236	2.346	2.633	4.09	3.831	5.04	4.26	5.465	4.753	5.157	5.17
c11105_g1_i2	Sahara - GLM								GO:0009507 chloroplast (cellular_component) GO:0016787 hydrolase activity (molecular_function) GO:0046872 metal ion binding (molecular_function) GO:0016787 hydrolase activity (molecular_function) GO:0009507 chloroplast (cellular_component) GO:0016787 hydrolase activity (molecular_function) GO:0046872 metal ion binding (molecular_function) GO:0016787 hydrolase activity (molecular_function)	PF00293.23 NUDIX NUDIX domain E:5.1e-16 pos=69-191 PF00293.23 NUDIX NUDIX domain E:5.1e-16 pos=69-191	sp|Q8GYB1|NUD15_ARATH	Q8GYB1	361-882	102-275	62.07	1e-65	RecName: Full=Nudix hydrolase 15, mitochondrial;	Eukaryota; Viridiplantae; Streptophyta; Embryophyta; Tracheophyta; Spermatophyta; Magnoliophyta; eudicotyledons; Gunneridae; Pentapetalae; rosids; malvids; Brassicales; Brassicaceae; Camelineae; Arabidopsis	2		1	7.81459e-12	1.85217e-11	sahara.control-zone.interaction_model.stats.2fold.txt sahara.control-zone.interaction_model.stats.2fold.txt sahara.control-zone.interaction_model.stats.2fold.txt sahara.control-zone.interaction_model.stats.2fold.txt sahara.control-zone.interaction_model.stats.2fold.txt sahara.control-zone.interaction_model.stats.2fold.txt sahara.zone.basic_model.stats.2fold.txt sahara.zone.basic_model.stats.2fold…	2.1	2.285	2.209	2.409	5.11	4.893	5.325	5.068	4.999	4.896	7.026	4.801	2.824	3.284	3.027	2.912	5.516	5.372	4.968	6.431	6.489	5.906	5.481	5.662
c11133_g1_i1	Sahara - GLM								GO:0005786 signal recognition particle, endoplasmic reticulum targeting (cellular_component) GO:0008312 7S RNA binding (molecular_function) GO:0006614 SRP-dependent cotranslational protein targeting to membrane (biological_process) GO:0008312 7S RNA binding (molecular_function) GO:0006614 SRP-dependent cotranslational protein targeting to membrane (biological_process) GO:0048500 signal recognitio…	PF01922.12 SRP19 SRP19 protein E:8.8e-28 pos=65-159 PF01922.12 SRP19 SRP19 protein E:8.8e-28 pos=65-159 PF01922.12 SRP19 SRP19 protein E:8.8e-28 pos=65-159	sp|P49964|SRP19_ORYSJ	P49964	824-471	3-120	88.98	4e-72	RecName: Full=Signal recognition particle 19 kDa protein;	Eukaryota; Viridiplantae; Streptophyta; Embryophyta; Tracheophyta; Spermatophyta; Magnoliophyta; Liliopsida; Poales; Poaceae; BEP clade; Ehrhartoideae; Oryzeae; Oryza	1	1	1	9.99229e-11	2.17523e-10	sahara.control-zone.interaction_model.stats.2fold.txt sahara.control-zone.interaction_model.stats.2fold.txt sahara.control-zone.interaction_model.stats.2fold.txt sahara.control-zone.interaction_model.stats.2fold.txt sahara.control-zone.interaction_model.stats.2fold.txt sahara.control-zone.interaction_model.stats.2fold.txt sahara.control-zone.interaction_model.stats.2fold.txt sahara.control-zone.i…	25.572	28.049	24.926	31.781	11.636	13.336	12.336	16.022	18.656	14.294	13.294	15.135	28.159	29.542	28.879	26.212	12.789	10.663	15.398	11.32	10.033	10.926	18.868	19.167
c11133_g1_i2	Sahara - GLM								GO:0005786 signal recognition particle, endoplasmic reticulum targeting (cellular_component) GO:0008312 7S RNA binding (molecular_function) GO:0006614 SRP-dependent cotranslational protein targeting to membrane (biological_process) GO:0008312 7S RNA binding (molecular_function) GO:0006614 SRP-dependent cotranslational protein targeting to membrane (biological_process) GO:0048500 signal recognitio…	PF01922.12 SRP19 SRP19 protein E:4e-28 pos=20-114 PF01922.12 SRP19 SRP19 protein E:4e-28 pos=20-114	sp|P49964|SRP19_ORYSJ	P49964	824-471	3-120	88.98	2e-71	RecName: Full=Signal recognition particle 19 kDa protein;	Eukaryota; Viridiplantae; Streptophyta; Embryophyta; Tracheophyta; Spermatophyta; Magnoliophyta; Liliopsida; Poales; Poaceae; BEP clade; Ehrhartoideae; Oryzeae; Oryza	1	1	1	4.00301e-10	7.68286e-10	sahara.treatment-zone.interaction_model.stats.2fold.txt sahara.treatment-zone.interaction_model.stats.2fold.txt sahara.treatment-zone.interaction_model.stats.2fold.txt sahara.treatment-zone.interaction_model.stats.2fold.txt sahara.treatment-zone.interaction_model.stats.2fold.txt sahara.treatment-zone.interaction_model.stats.2fold.txt sahara.treatment-zone.interaction_model.stats.2fold.txt sahara.…	20.639	23.386	21.876	27.412	11.134	12.166	11.912	13.685	17.398	15.949	10.677	16.192	28.467	27.393	28.554	23.783	11.651	10.974	15.501	12.375	10.259	9.962	18.813	16.636
c11162_g1_i2	Sahara - GLM								GO:0046872 metal ion binding (molecular_function) GO:0004722 protein serine/threonine phosphatase activity (molecular_function) GO:0006470 protein dephosphorylation (biological_process) GO:0003824 catalytic activity (molecular_function) GO:0046872 metal ion binding (molecular_function) GO:0004722 protein serine/threonine phosphatase activity (molecular_function) GO:0006470 protein dephosphorylati…	PF00481.16 PP2C Protein phosphatase 2C E:1.9e-17 pos=1-73 PF00481.16 PP2C Protein phosphatase 2C E:1.9e-17 pos=1-73 PF00481.16 PP2C Protein phosphatase 2C E:1.9e-17 pos=1-73	sp|Q69QZ0|P2C27_ORYSJ	Q69QZ0	297-1	163-261	89.9	3e-57	RecName: Full=Probable protein phosphatase 2C 27;	Eukaryota; Viridiplantae; Streptophyta; Embryophyta; Tracheophyta; Spermatophyta; Magnoliophyta; Liliopsida; Poales; Poaceae; BEP clade; Ehrhartoideae; Oryzeae; Oryza	2	1		3.15892e-29	2.79472e-28	sahara.control-zone.interaction_model.stats.2fold.txt sahara.control-zone.interaction_model.stats.2fold.txt sahara.control-zone.interaction_model.stats.2fold.txt sahara.control-zone.interaction_model.stats.2fold.txt sahara.control-zone.interaction_model.stats.2fold.txt sahara.control-zone.interaction_model.stats.2fold.txt sahara.treatment-zone.interaction_model.stats.2fold.txt sahara.treatment-zo…	0.204	0	0.578	0.493	6.426	4.731	4.694	5.41	5.673	4.442	6.77	6.804	0.571	0.578	1.103	1.075	5.526	5.932	5.071	8.155	6.163	4.778	6.036	5.653
c11174_g1_i1	Sahara - GLM										sp|Q9FKL8|XTH13_ARATH	Q9FKL8	1162-605	104-284	47.34	7e-58	RecName: Full=Putative xyloglucan endotransglucosylase/hydrolase protein 13;	Eukaryota; Viridiplantae; Streptophyta; Embryophyta; Tracheophyta; Spermatophyta; Magnoliophyta; eudicotyledons; Gunneridae; Pentapetalae; rosids; malvids; Brassicales; Brassicaceae; Camelineae; Arabidopsis				2.72197e-29	2.42209e-28	sahara.control-zone.interaction_model.stats.2fold.txt sahara.treatment-zone.interaction_model.stats.2fold.txt sahara.zone.basic_model.stats.2fold.txt	4.26	5.604	4.144	6.68	0.221	0.454	0.582	0.434	2.852	2.756	1.263	1.666	8.119	7.898	8.217	6.717	0.768	0.22	1.008	0.994	5.257	3.392	4.37	2.826
c11211_g1_i2	Sahara - GLM								GO:0005737 cytoplasm (cellular_component) GO:0005634 nucleus (cellular_component) GO:0007623 circadian rhythm (biological_process) GO:0010017 red or far-red light signaling pathway (biological_process) GO:0009585 red, far-red light phototransduction (biological_process) GO:0042752 regulation of circadian rhythm (biological_process) GO:0005737 cytoplasm (cellular_component) GO:0005634 nucleus (cel…	PF07985.7 SRR1 E:4.5e-11 pos=145-197 PF07985.7 SRR1 E:4.5e-11 pos=145-197	sp|Q8GWZ6|SRR1_ARATH	Q8GWZ6	728-345	141-261	40	3e-20	RecName: Full=Protein SENSITIVITY TO RED LIGHT REDUCED 1;	Eukaryota; Viridiplantae; Streptophyta; Embryophyta; Tracheophyta; Spermatophyta; Magnoliophyta; eudicotyledons; Gunneridae; Pentapetalae; rosids; malvids; Brassicales; Brassicaceae; Camelineae; Arabidopsis		4	2	4.35964e-09	7.86359e-09	sahara.treatment-zone.interaction_model.stats.2fold.txt sahara.treatment-zone.interaction_model.stats.2fold.txt sahara.treatment-zone.interaction_model.stats.2fold.txt sahara.treatment-zone.interaction_model.stats.2fold.txt sahara.treatment-zone.interaction_model.stats.2fold.txt sahara.treatment-zone.interaction_model.stats.2fold.txt sahara.treatment-zone.interaction_model.stats.2fold.txt sahara.…	4.128	4.994	4.428	6.505	2.309	2.855	2.643	2.865	4.232	4.28	2.626	3.126	5.219	6.698	6.109	5.75	3.112	2.741	3.281	2.333	3.181	2.557	3.537	3.926
c1121_g1_i2	Sahara - GLM								GO:0005634 nucleus (cellular_component) GO:0003700 sequence-specific DNA binding transcription factor activity (molecular_function) GO:0008270 zinc ion binding (molecular_function) GO:0006355 regulation of transcription, DNA-templated (biological_process) GO:0005515 protein binding (molecular_function)	PF06203.9 CCT CCT motif E:2.7e-20 pos=35-78	sp|Q9FHH8|COL5_ARATH	Q9FHH8	34-110	284-355	65.38	1e-23	RecName: Full=Zinc finger protein CONSTANS-LIKE 5;	Eukaryota; Viridiplantae; Streptophyta; Embryophyta; Tracheophyta; Spermatophyta; Magnoliophyta; eudicotyledons; Gunneridae; Pentapetalae; rosids; malvids; Brassicales; Brassicaceae; Camelineae; Arabidopsis	2	1	1	1.73998e-08	3.02293e-08	sahara.treatment-zone.interaction_model.stats.2fold.txt sahara.treatment-zone.interaction_model.stats.2fold.txt sahara.treatment-zone.interaction_model.stats.2fold.txt sahara.treatment-zone.interaction_model.stats.2fold.txt sahara.treatment-zone.interaction_model.stats.2fold.txt sahara.treatment-zone.interaction_model.stats.2fold.txt sahara.treatment-zone.interaction_model.stats.2fold.txt sahara.…	3.384	5.283	3.394	5.892	2.811	3.561	2.002	4.386	4.16	2.958	1.199	2.911	5.23	3.971	5.211	3.837	2.135	1.911	2.53	1.765	1.541	1.24	1.055	2.138
c11268_g1_i1	Sahara - GLM	18.42	1	i13-30o	1	35	0.517	1	GO:0016998 cell wall macromolecule catabolic process (biological_process) GO:0016998 cell wall macromolecule catabolic process (biological_process) GO:0016998 cell wall macromolecule catabolic process (biological_process)	PF01476.15 LysM LysM domain E:0.0023 pos=141-183 PF01476.15 LysM LysM domain E:0.0023 pos=141-183 PF01476.15 LysM LysM domain E:0.0023 pos=141-183	sp|Q96S90|LYSM1_HUMAN	Q96S90	416-568	40-90	49.02	4e-07	RecName: Full=LysM and putative peptidoglycan-binding domain-containing protein 1;	Eukaryota; Metazoa; Chordata; Craniata; Vertebrata; Euteleostomi; Mammalia; Eutheria; Euarchontoglires; Primates; Haplorrhini; Catarrhini; Hominidae; Homo		1		1.47162e-24	9.3859e-24	sahara.control-zone.interaction_model.stats.2fold.txt sahara.control-zone.interaction_model.stats.2fold.txt sahara.control-zone.interaction_model.stats.2fold.txt sahara.control-zone.interaction_model.stats.2fold.txt sahara.treatment-zone.interaction_model.stats.2fold.txt sahara.treatment-zone.interaction_model.stats.2fold.txt sahara.treatment-zone.interaction_model.stats.2fold.txt sahara.treatmen…	3.669	3.629	4.428	4.523	13.413	13.578	11.892	13.033	9.067	7.672	9.359	8.695	6.438	5.913	6.011	6.523	12.629	13.955	10.903	13.115	7.404	9.333	9.453	8.076
c11276_g1_i1	Sahara - GLM								GO:0009507 chloroplast (cellular_component) GO:0005524 ATP binding (molecular_function) GO:0004356 glutamate-ammonia ligase activity (molecular_function) GO:0006542 glutamine biosynthetic process (biological_process) GO:0004356 glutamate-ammonia ligase activity (molecular_function) GO:0006807 nitrogen compound metabolic process (biological_process)	PF00120.19 Gln-synt_C Glutamine synthetase, catalytic domain E:7.9e-53 pos=4-212	sp|P13564|GLNA2_HORVU	P13564	1389-733	201-419	100	2e-142	RecName: Full=Glutamine synthetase leaf isozyme, chloroplastic;	Eukaryota; Viridiplantae; Streptophyta; Embryophyta; Tracheophyta; Spermatophyta; Magnoliophyta; Liliopsida; Poales; Poaceae; BEP clade; Pooideae; Triticeae; Hordeum	2	1	1	3.23852e-26	2.16471e-25	sahara.treatment-zone.interaction_model.stats.2fold.txt sahara.treatment-zone.interaction_model.stats.2fold.txt sahara.treatment-zone.interaction_model.stats.2fold.txt sahara.treatment-zone.interaction_model.stats.2fold.txt sahara.treatment-zone.interaction_model.stats.2fold.txt sahara.treatment-zone.interaction_model.stats.2fold.txt sahara.treatment-zone.interaction_model.stats.2fold.txt sahara.…	69.195	56.16	60.917	65.775	117.708	120.851	83.756	113.781	61.467	57.468	49.021	38.215	46.738	40.855	41.399	41.581	92.423	96.141	84.356	105.135	28.893	24.271	17.961	33.129
c11276_g1_i2	Sahara - GLM								GO:0009507 chloroplast (cellular_component) GO:0005524 ATP binding (molecular_function) GO:0004356 glutamate-ammonia ligase activity (molecular_function) GO:0006542 glutamine biosynthetic process (biological_process) GO:0004356 glutamate-ammonia ligase activity (molecular_function) GO:0006807 nitrogen compound metabolic process (biological_process) GO:0009507 chloroplast (cellular_component) GO:0…	PF00120.19 Gln-synt_C Glutamine synthetase, catalytic domain E:3e-30 pos=4-114 PF00120.19 Gln-synt_C Glutamine synthetase, catalytic domain E:3e-30 pos=4-114	sp|P13564|GLNA2_HORVU	P13564	1-119	201-319	96.64	3e-78	RecName: Full=Glutamine synthetase leaf isozyme, chloroplastic;	Eukaryota; Viridiplantae; Streptophyta; Embryophyta; Tracheophyta; Spermatophyta; Magnoliophyta; Liliopsida; Poales; Poaceae; BEP clade; Pooideae; Triticeae; Hordeum	2	1	1	5.54227e-32	6.49009e-31	sahara.treatment-zone.interaction_model.stats.2fold.txt sahara.treatment-zone.interaction_model.stats.2fold.txt sahara.treatment-zone.interaction_model.stats.2fold.txt sahara.treatment-zone.interaction_model.stats.2fold.txt sahara.treatment-zone.interaction_model.stats.2fold.txt sahara.treatment-zone.interaction_model.stats.2fold.txt sahara.treatment-zone.interaction_model.stats.2fold.txt sahara.…	33.39	25.061	25.676	31.518	55.802	57.722	43.85	55.143	32.313	26.225	24.373	20.732	20.765	20.771	17.818	20.581	46.356	46.745	42.276	52.613	13.06	11.813	10.73	16.546
c11278_g1_i1	Sahara - GLM								GO:0016023 cytoplasmic membrane-bounded vesicle (cellular_component) GO:0007049 cell cycle (biological_process) GO:0051301 cell division (biological_process)	PF03398.9 Ist1 Regulator of Vps4 activity in the MVB pathway E:2.8e-44 pos=15-176	sp|Q3ZBV1|IST1_BOVIN	Q3ZBV1	13-190	10-194	25.41	2e-06	RecName: Full=IST1 homolog;	Eukaryota; Metazoa; Chordata; Craniata; Vertebrata; Euteleostomi; Mammalia; Eutheria; Laurasiatheria; Cetartiodactyla; Ruminantia; Pecora; Bovidae; Bovinae; Bos		2	1	1.08451e-19	4.77232e-19	sahara.control-zone.interaction_model.stats.2fold.txt sahara.control-zone.interaction_model.stats.2fold.txt sahara.control-zone.interaction_model.stats.2fold.txt sahara.control-zone.interaction_model.stats.2fold.txt sahara.control-zone.interaction_model.stats.2fold.txt	0.285	0.434	0.365	0.186	0	0	0.266	0.093	3.056	2.594	2.69	6.299	0.275	0.273	0.292	0.14	0	0.22	0.154	0.507	2.619	6.604	7.555	3.515
c11300_g1_i1	Sahara - GLM								GO:0005737 cytoplasm (cellular_component) GO:0042254 ribosome biogenesis (biological_process) GO:0005737 cytoplasm (cellular_component) GO:0042254 ribosome biogenesis (biological_process) GO:0005737 cytoplasm (cellular_component) GO:0042254 ribosome biogenesis (biological_process)	PF02576.12 DUF150 Uncharacterised BCR, YhbC family COG0779 E:8.1e-16 pos=151-306 PF02576.12 DUF150 Uncharacterised BCR, YhbC family COG0779 E:8.1e-16 pos=151-306 PF02576.12 DUF150 Uncharacterised BCR, YhbC family COG0779 E:8.1e-16 pos=151-306	sp|Q8F7K3|RIMP_LEPIN	Q8F7K3	966-655	20-119	35.51	2e-08	RecName: Full=Ribosome maturation factor RimP;	Bacteria; Spirochaetes; Spirochaetales; Leptospiraceae; Leptospira		1	1	8.92622e-23	4.98765e-22	sahara.control-zone.interaction_model.stats.2fold.txt sahara.control-zone.interaction_model.stats.2fold.txt sahara.control-zone.interaction_model.stats.2fold.txt sahara.control-zone.interaction_model.stats.2fold.txt sahara.treatment-zone.interaction_model.stats.2fold.txt sahara.treatment-zone.interaction_model.stats.2fold.txt sahara.treatment-zone.interaction_model.stats.2fold.txt sahara.treatmen…	5.106	6.152	3.698	4.95	0.964	1.13	0.878	0.838	1.963	2.241	1.418	0.936	4.724	5.629	4.811	4.503	1.008	0.9	1.08	1.288	1.06	1.154	1.778	2.907
c11303_g1_i1	Sahara - GLM								GO:0047529 2,3-dimethylmalate lyase activity (molecular_function) GO:0046872 metal ion binding (molecular_function) GO:0051187 cofactor catabolic process (biological_process) GO:0004451 isocitrate lyase activity (molecular_function) GO:0019752 carboxylic acid metabolic process (biological_process) GO:0047529 2,3-dimethylmalate lyase activity (molecular_function) GO:0046872 metal ion binding (mole…	PF13714.1 PEP_mutase Phosphoenolpyruvate phosphomutase E:4.5e-34 pos=92-240 PF00463.16 ICL Isocitrate lyase family E:1.2e-12 pos=162-240 PF13714.1 PEP_mutase Phosphoenolpyruvate phosphomutase E:4.5e-34 pos=92-240 PF00463.16 ICL Isocitrate lyase family E:1.2e-12 pos=162-240 PF13714.1 PEP_mutase Phosphoenolpyruvate phosphomutase E:4.5e-34 pos=92-240 PF00463.16 ICL Isocitrate lyase family E:1.2e-12 …	sp|Q0QLE4|DML_EUBBA	Q0QLE4	275-688	7-144	49.28	3e-39	RecName: Full=2,3-dimethylmalate lyase;	Bacteria; Firmicutes; Clostridia; Clostridiales; Eubacteriaceae; Eubacterium	2	1		1.49908e-21	7.60905e-21	sahara.control-zone.interaction_model.stats.2fold.txt sahara.control-zone.interaction_model.stats.2fold.txt sahara.control-zone.interaction_model.stats.2fold.txt sahara.control-zone.interaction_model.stats.2fold.txt sahara.control-zone.interaction_model.stats.2fold.txt sahara.control-zone.interaction_model.stats.2fold.txt sahara.control-zone.interaction_model.stats.2fold.txt sahara.treatment-zone…	13.464	12.551	13.405	12.299	2.952	4.62	1.528	3.672	6.491	6.672	4.007	3.688	14.679	15.022	13.169	16.314	3.521	4.381	2.726	3.915	4.586	4.245	2.657	3.005
c11311_g1_i2	Sahara - GLM								GO:0005634 nucleus (cellular_component) GO:0043565 sequence-specific DNA binding (molecular_function) GO:0003700 sequence-specific DNA binding transcription factor activity (molecular_function) GO:0008270 zinc ion binding (molecular_function) GO:0045893 positive regulation of transcription, DNA-templated (biological_process) GO:0009416 response to light stimulus (biological_process) GO:0006351 tr…		sp|O49741|GATA2_ARATH	O49741	76-266	43-188	35.42	4e-12	RecName: Full=GATA transcription factor 2;	Eukaryota; Viridiplantae; Streptophyta; Embryophyta; Tracheophyta; Spermatophyta; Magnoliophyta; eudicotyledons; Gunneridae; Pentapetalae; rosids; malvids; Brassicales; Brassicaceae; Camelineae; Arabidopsis	3	3	1	0.00301601	0.0243325	sahara.Z3-treatment.interaction_model.stats.2fold.txt sahara.Z3-treatment.interaction_model.stats.2fold.txt sahara.Z3-treatment.interaction_model.stats.2fold.txt sahara.Z3-treatment.interaction_model.stats.2fold.txt sahara.Z3-treatment.interaction_model.stats.2fold.txt sahara.Z3-treatment.interaction_model.stats.2fold.txt sahara.Z3-treatment.interaction_model.stats.2fold.txt sahara.control-zone.i…	3.374	3.463	3.415	4.03	0	0.757	0.089	0	1.503	1.191	0	0.543	3.274	3.469	3.449	2.945	0.389	0	0	0	0	0	0	0.233
c1131_g1_i1	Sahara - GLM								GO:0005783 endoplasmic reticulum (cellular_component) GO:0005789 endoplasmic reticulum membrane (cellular_component) GO:0005794 Golgi apparatus (cellular_component) GO:0016021 integral component of membrane (cellular_component) GO:0005886 plasma membrane (cellular_component) GO:0005774 vacuolar membrane (cellular_component) GO:0005773 vacuole (cellular_component) GO:0016884 carbon-nitrogen ligase…	PF01425.16 Amidase E:1.4e-89 pos=234-645 PF01425.16 Amidase E:1.4e-89 pos=234-645	sp|Q7XJJ7|FAAH_ARATH	Q7XJJ7	4412-2604	5-606	57.78	0	RecName: Full=Fatty acid amide hydrolase;	Eukaryota; Viridiplantae; Streptophyta; Embryophyta; Tracheophyta; Spermatophyta; Magnoliophyta; eudicotyledons; Gunneridae; Pentapetalae; rosids; malvids; Brassicales; Brassicaceae; Camelineae; Arabidopsis	2	2	7	2.44855e-50	1.52669e-48	sahara.treatment-zone.interaction_model.stats.2fold.txt sahara.treatment-zone.interaction_model.stats.2fold.txt sahara.treatment-zone.interaction_model.stats.2fold.txt sahara.treatment-zone.interaction_model.stats.2fold.txt sahara.treatment-zone.interaction_model.stats.2fold.txt sahara.treatment-zone.interaction_model.stats.2fold.txt sahara.treatment-zone.interaction_model.stats.2fold.txt sahara.…	3.312	3.236	3.009	2.65	6.315	4.065	5.394	5.182	15.609	19.048	24.291	21.948	2.824	2.651	2.854	2.805	4.629	7.562	6.48	10.407	28.458	30.04	41.449	21.913
c11326_g1_i1	Sahara - GLM								GO:0005576 extracellular region (cellular_component) GO:0016788 hydrolase activity, acting on ester bonds (molecular_function) GO:0016042 lipid catabolic process (biological_process) GO:0005576 extracellular region (cellular_component) GO:0016788 hydrolase activity, acting on ester bonds (molecular_function) GO:0016042 lipid catabolic process (biological_process) GO:0005576 extracellular region (…		sp|Q9FHQ1|GDL80_ARATH	Q9FHQ1	1090-878	269-339	54.93	1e-20	RecName: Full=GDSL esterase/lipase At5g37690;	Eukaryota; Viridiplantae; Streptophyta; Embryophyta; Tracheophyta; Spermatophyta; Magnoliophyta; eudicotyledons; Gunneridae; Pentapetalae; rosids; malvids; Brassicales; Brassicaceae; Camelineae; Arabidopsis	1	1	1	0.00236268	0.0395492	sahara.Z1-treatment.interaction_model.stats.2fold.txt sahara.Z1-treatment.interaction_model.stats.2fold.txt sahara.Z1-treatment.interaction_model.stats.2fold.txt sahara.Z1-treatment.interaction_model.stats.2fold.txt sahara.control-zone.interaction_model.stats.2fold.txt sahara.control-zone.interaction_model.stats.2fold.txt sahara.control-zone.interaction_model.stats.2fold.txt sahara.control-zone.i…	0	0	0	0	0.873	0.192	5.522	4.882	22.111	15.737	31.665	32.216	0	0	0	0.451	0.928	3.851	4.413	7.871	16.676	14.878	29.784	13.344
c11326_g1_i2	Sahara - GLM								GO:0005576 extracellular region (cellular_component) GO:0016788 hydrolase activity, acting on ester bonds (molecular_function) GO:0016042 lipid catabolic process (biological_process) GO:0005576 extracellular region (cellular_component) GO:0016788 hydrolase activity, acting on ester bonds (molecular_function) GO:0016042 lipid catabolic process (biological_process) GO:0005576 extracellular region (…		sp|Q9FHQ1|GDL80_ARATH	Q9FHQ1	1039-878	286-339	59.26	4e-16	RecName: Full=GDSL esterase/lipase At5g37690;	Eukaryota; Viridiplantae; Streptophyta; Embryophyta; Tracheophyta; Spermatophyta; Magnoliophyta; eudicotyledons; Gunneridae; Pentapetalae; rosids; malvids; Brassicales; Brassicaceae; Camelineae; Arabidopsis	1	1	1	1.75773e-24	1.11344e-23	sahara.control-zone.interaction_model.stats.2fold.txt sahara.control-zone.interaction_model.stats.2fold.txt sahara.control-zone.interaction_model.stats.2fold.txt sahara.control-zone.interaction_model.stats.2fold.txt sahara.treatment-zone.interaction_model.stats.2fold.txt sahara.treatment-zone.interaction_model.stats.2fold.txt sahara.treatment-zone.interaction_model.stats.2fold.txt sahara.treatmen…	0.051	0.041	0	0	0.843	0.101	3.836	4.013	17.664	11.185	28.188	24.99	0	0.131	0.043	0.226	0.978	2.391	3.271	5.822	13.005	12.579	24.442	10.554
c11335_g1_i1	Sahara - GLM																					3.70437e-05	0.00261398	sahara.Z2-treatment.interaction_model.stats.2fold.txt sahara.control-zone.interaction_model.stats.2fold.txt sahara.treatment-zone.interaction_model.stats.2fold.txt sahara.zone.basic_model.stats.2fold.txt	0.255	0.279	0.284	0.361	4.076	3.712	2.238	2.389	2.31	2.988	3.33	2.621	0.725	0.371	0.476	0.699	7.232	8.433	3.528	6.715	4.821	3.306	4.259	3.238
c11335_g1_i2	Sahara - GLM	23.16	1	i12-34o	1	30	0.752	1	GO:0005737 cytoplasm (cellular_component) GO:0045437 uridine nucleosidase activity (molecular_function) GO:0015949 nucleobase-containing small molecule interconversion (biological_process) GO:0006206 pyrimidine nucleobase metabolic process (biological_process) GO:0005737 cytoplasm (cellular_component) GO:0045437 uridine nucleosidase activity (molecular_function) GO:0015949 nucleobase-containing s…	PF01156.14 IU_nuc_hydro Inosine-uridine preferring nucleoside hydrolase E:2.5e-41 pos=35-363 PF01156.14 IU_nuc_hydro Inosine-uridine preferring nucleoside hydrolase E:3.8e-38 pos=490-832 PF01156.14 IU_nuc_hydro Inosine-uridine preferring nucleoside hydrolase E:2.5e-41 pos=35-363 PF01156.14 IU_nuc_hydro Inosine-uridine preferring nucleoside hydrolase E:3.8e-38 pos=490-832 PF01156.14 IU_nuc_hydro I…									1	2	1	8.16479e-05	0.00498532	sahara.Z2-treatment.interaction_model.stats.2fold.txt sahara.Z2-treatment.interaction_model.stats.2fold.txt sahara.Z2-treatment.interaction_model.stats.2fold.txt sahara.Z2-treatment.interaction_model.stats.2fold.txt sahara.Z2-treatment.interaction_model.stats.2fold.txt sahara.Z2-treatment.interaction_model.stats.2fold.txt sahara.Z2-treatment.interaction_model.stats.2fold.txt sahara.Z2-treatment.i…	0.326	0.352	0.284	0.329	4.448	4.61	2.071	2.751	2.453	3.684	3.971	3.519	0.934	0.371	0.584	0.72	9.048	9.793	3.682	8.206	6.054	3.763	3.851	3.739
c11347_g1_i1	Sahara - GLM								GO:0048046 apoplast (cellular_component) GO:0009507 chloroplast (cellular_component) GO:0009570 chloroplast stroma (cellular_component) GO:0005737 cytoplasm (cellular_component) GO:0009506 plasmodesma (cellular_component) GO:0005524 ATP binding (molecular_function) GO:0050203 oxalate-CoA ligase activity (molecular_function) GO:0050832 defense response to fungus (biological_process) GO:0033611 oxa…	PF00501.23 AMP-binding AMP-binding enzyme E:4.4e-89 pos=12-427 PF13193.1 AMP-binding_C AMP-binding enzyme C-terminal domain E:3.2e-18 pos=436-513 PF00501.23 AMP-binding AMP-binding enzyme E:4.4e-89 pos=12-427 PF13193.1 AMP-binding_C AMP-binding enzyme C-terminal domain E:3.2e-18 pos=436-513 PF00501.23 AMP-binding AMP-binding enzyme E:4.4e-89 pos=12-427 PF13193.1 AMP-binding_C AMP-binding enzyme C…	sp|Q9SMT7|4CLLA_ARATH	Q9SMT7	173-1696	17-511	66.47	0	RecName: Full=4-coumarate--CoA ligase-like 10;	Eukaryota; Viridiplantae; Streptophyta; Embryophyta; Tracheophyta; Spermatophyta; Magnoliophyta; eudicotyledons; Gunneridae; Pentapetalae; rosids; malvids; Brassicales; Brassicaceae; Camelineae; Arabidopsis	2	5	5	1.84098e-53	7.7666e-52	sahara.control-zone.interaction_model.stats.2fold.txt sahara.control-zone.interaction_model.stats.2fold.txt sahara.control-zone.interaction_model.stats.2fold.txt sahara.control-zone.interaction_model.stats.2fold.txt sahara.control-zone.interaction_model.stats.2fold.txt sahara.control-zone.interaction_model.stats.2fold.txt sahara.control-zone.interaction_model.stats.2fold.txt sahara.control-zone.i…	2.181	1.468	2.766	4.074	30.521	30.354	21.999	31.207	11.326	11.326	13.824	10.445	4.483	5.509	5.687	6.137	31.373	37.362	29.871	28.645	13.812	13.784	17.128	14.301
c11355_g1_i1	Sahara - GLM								GO:0005634 nucleus (cellular_component) GO:0003677 DNA binding (molecular_function) GO:0004519 endonuclease activity (molecular_function) GO:0046872 metal ion binding (molecular_function) GO:0006310 DNA recombination (biological_process) GO:0006281 DNA repair (biological_process) GO:0007126 meiotic nuclear division (biological_process) GO:0007067 mitotic nuclear division (biological_process) GO:0…	PF02732.10 ERCC4 ERCC4 domain E:1.1e-08 pos=344-495 PF02732.10 ERCC4 ERCC4 domain E:1.1e-08 pos=344-495 PF02732.10 ERCC4 ERCC4 domain E:1.1e-08 pos=344-495 PF02732.10 ERCC4 ERCC4 domain E:1.1e-08 pos=344-495	sp|Q0J9J6|EME1_ORYSJ	Q0J9J6	964-131	349-631	55.63	2e-97	RecName: Full=Crossover junction endonuclease EME1;	Eukaryota; Viridiplantae; Streptophyta; Embryophyta; Tracheophyta; Spermatophyta; Magnoliophyta; Liliopsida; Poales; Poaceae; BEP clade; Ehrhartoideae; Oryzeae; Oryza	3	7	1	0.00325016	0.0255908	sahara.Z3-treatment.interaction_model.stats.2fold.txt sahara.Z3-treatment.interaction_model.stats.2fold.txt sahara.Z3-treatment.interaction_model.stats.2fold.txt sahara.Z3-treatment.interaction_model.stats.2fold.txt sahara.Z3-treatment.interaction_model.stats.2fold.txt sahara.Z3-treatment.interaction_model.stats.2fold.txt sahara.Z3-treatment.interaction_model.stats.2fold.txt sahara.Z3-treatment.i…	5.84	5.976	5.188	6.067	0.522	1.382	0.276	0.672	2.167	2.221	0.677	0.552	5.471	6.524	5.957	5.879	0.658	0.48	0.473	0.406	0.598	0.138	0.139	1.154
c11452_g1_i1	Sahara - GLM								GO:0043531 ADP binding (molecular_function) GO:0005524 ATP binding (molecular_function) GO:0006952 defense response (biological_process) GO:0043531 ADP binding (molecular_function) GO:0043531 ADP binding (molecular_function) GO:0005524 ATP binding (molecular_function) GO:0006952 defense response (biological_process) GO:0043531 ADP binding (molecular_function) GO:0043531 ADP binding (molecular_fun…	PF00931.17 NB-ARC NB-ARC domain E:6e-24 pos=202-310 PF13401.1 AAA_22 AAA domain E:2e-06 pos=217-306 PF00931.17 NB-ARC NB-ARC domain E:6e-24 pos=202-310 PF13401.1 AAA_22 AAA domain E:2e-06 pos=217-306 PF00931.17 NB-ARC NB-ARC domain E:6e-24 pos=202-310 PF13401.1 AAA_22 AAA domain E:2e-06 pos=217-306 PF00931.17 NB-ARC NB-ARC domain E:6e-24 pos=202-310 PF13401.1 AAA_22 AAA domain E:2e-06 pos=217-306…	sp|Q7XA40|RGA3_SOLBU	Q7XA40	513-7	97-266	29.71	3e-11	RecName: Full=Putative disease resistance protein RGA3;	Eukaryota; Viridiplantae; Streptophyta; Embryophyta; Tracheophyta; Spermatophyta; Magnoliophyta; eudicotyledons; Gunneridae; Pentapetalae; asterids; lamiids; Solanales; Solanaceae; Solanoideae; Solaneae; Solanum	2	1		5.25151e-05	0.00141219	sahara.Z3-treatment.interaction_model.stats.2fold.txt sahara.Z3-treatment.interaction_model.stats.2fold.txt sahara.Z3-treatment.interaction_model.stats.2fold.txt sahara.Z3-treatment.interaction_model.stats.2fold.txt sahara.Z3-treatment.interaction_model.stats.2fold.txt sahara.Z3-treatment.interaction_model.stats.2fold.txt sahara.control-zone.interaction_model.stats.2fold.txt sahara.control-zone.i…	10.315	10.452	10.335	9.068	0.291	2.905	0.986	0.755	3.435	3.22	0.284	1.544	7.196	8.433	5.903	8.802	0.469	0.17	0.463	0.416	0.227	0.379	0.083	0.877
c11455_g1_i1	Sahara - GLM										sp|O23826|K125_TOBAC	O23826	389-3382	5-1006	38.24	0	RecName: Full=125 kDa kinesin-related protein;	Eukaryota; Viridiplantae; Streptophyta; Embryophyta; Tracheophyta; Spermatophyta; Magnoliophyta; eudicotyledons; Gunneridae; Pentapetalae; asterids; lamiids; Solanales; Solanaceae; Nicotianoideae; Nicotianeae; Nicotiana				1.10683e-05	0.000444152	sahara.Z3-treatment.interaction_model.stats.2fold.txt sahara.control-zone.interaction_model.stats.2fold.txt sahara.treatment-zone.interaction_model.stats.2fold.txt sahara.zone.basic_model.stats.2fold.txt	3.404	2.936	2.32	2.453	0.341	0.676	0.276	0.414	1.237	1.191	0.512	0.393	2.582	2.367	2.335	2.794	0.299	0.31	0.216	0.294	0.353	0.215	0.074	0.447
c11455_g1_i2	Sahara - GLM								GO:0005737 cytoplasm (cellular_component) GO:0005871 kinesin complex (cellular_component) GO:0005874 microtubule (cellular_component) GO:0005524 ATP binding (molecular_function) GO:0003777 microtubule motor activity (molecular_function) GO:0007018 microtubule-based movement (biological_process) GO:0003777 microtubule motor activity (molecular_function) GO:0005524 ATP binding (molecular_function) …	PF00225.18 Kinesin Kinesin motor domain E:5.9e-109 pos=67-403 PF00225.18 Kinesin Kinesin motor domain E:5.9e-109 pos=67-403 PF00225.18 Kinesin Kinesin motor domain E:5.9e-109 pos=67-403 PF00225.18 Kinesin Kinesin motor domain E:5.9e-109 pos=67-403	sp|O23826|K125_TOBAC	O23826	389-3340	5-1006	38.44	0	RecName: Full=125 kDa kinesin-related protein;	Eukaryota; Viridiplantae; Streptophyta; Embryophyta; Tracheophyta; Spermatophyta; Magnoliophyta; eudicotyledons; Gunneridae; Pentapetalae; asterids; lamiids; Solanales; Solanaceae; Nicotianoideae; Nicotianeae; Nicotiana	2	1	3	7.9385e-07	5.65826e-05	sahara.Z3-treatment.interaction_model.stats.2fold.txt sahara.Z3-treatment.interaction_model.stats.2fold.txt sahara.Z3-treatment.interaction_model.stats.2fold.txt sahara.Z3-treatment.interaction_model.stats.2fold.txt sahara.Z3-treatment.interaction_model.stats.2fold.txt sahara.Z3-treatment.interaction_model.stats.2fold.txt sahara.Z3-treatment.interaction_model.stats.2fold.txt sahara.Z3-treatment.i…	3.139	3.164	3.101	2.355	0.371	0.726	0.335	0.445	0.992	1.04	0.567	0.365	2.648	2.356	2.184	2.934	0.529	0.35	0.309	0.193	0.29	0.155	0.074	0.349
c1146_g1_i1	Sahara - GLM								GO:0016021 integral component of membrane (cellular_component) GO:0005886 plasma membrane (cellular_component) GO:0005524 ATP binding (molecular_function) GO:0004674 protein serine/threonine kinase activity (molecular_function) GO:0016021 integral component of membrane (cellular_component) GO:0005886 plasma membrane (cellular_component) GO:0005524 ATP binding (molecular_function) GO:0004674 prote…		sp|Q9LFP7|Y5158_ARATH	Q9LFP7	664-350	335-434	54.29	1e-27	RecName: Full=Probable receptor-like protein kinase At5g15080;	Eukaryota; Viridiplantae; Streptophyta; Embryophyta; Tracheophyta; Spermatophyta; Magnoliophyta; eudicotyledons; Gunneridae; Pentapetalae; rosids; malvids; Brassicales; Brassicaceae; Camelineae; Arabidopsis	2		2	5.51043e-18	2.11497e-17	sahara.control-zone.interaction_model.stats.2fold.txt sahara.control-zone.interaction_model.stats.2fold.txt sahara.control-zone.interaction_model.stats.2fold.txt sahara.control-zone.interaction_model.stats.2fold.txt sahara.control-zone.interaction_model.stats.2fold.txt sahara.treatment-zone.interaction_model.stats.2fold.txt sahara.treatment-zone.interaction_model.stats.2fold.txt sahara.treatment-…	12.587	12.51	11.774	13.963	51.756	41.723	52.715	65.331	34.562	21.37	26.34	34.734	15.601	13.211	14.942	15.067	44.172	42.624	75.808	49.611	26.6	25.864	43.662	25.285
c11470_g1_i1	Sahara - GLM								GO:0005509 calcium ion binding (molecular_function) GO:0005544 calcium-dependent phospholipid binding (molecular_function) GO:0009409 response to cold (biological_process) GO:0009408 response to heat (biological_process) GO:0009639 response to red or far red light (biological_process) GO:0009651 response to salt stress (biological_process) GO:0009414 response to water deprivation (biological_proc…	PF00191.15 Annexin E:1.1e-16 pos=16-74 PF00191.15 Annexin E:1.1e-16 pos=16-74 PF00191.15 Annexin E:1.1e-16 pos=16-74	sp|Q9C9X3|ANXD5_ARATH	Q9C9X3	1-74	1-74	52.7	6e-20	RecName: Full=Annexin D5;	Eukaryota; Viridiplantae; Streptophyta; Embryophyta; Tracheophyta; Spermatophyta; Magnoliophyta; eudicotyledons; Gunneridae; Pentapetalae; rosids; malvids; Brassicales; Brassicaceae; Camelineae; Arabidopsis	2	5		5.66728e-44	1.26248e-42	sahara.control-zone.interaction_model.stats.2fold.txt sahara.control-zone.interaction_model.stats.2fold.txt sahara.control-zone.interaction_model.stats.2fold.txt sahara.control-zone.interaction_model.stats.2fold.txt sahara.control-zone.interaction_model.stats.2fold.txt sahara.control-zone.interaction_model.stats.2fold.txt sahara.control-zone.interaction_model.stats.2fold.txt sahara.control-zone.i…	0.632	0.341	1.581	1.106	28.935	21.648	27.412	32.541	28.837	27.063	33.668	56.841	2.703	2.105	0.854	1.429	29.807	30.44	46.123	27.164	42.949	57.574	53.022	41.706
c11470_g1_i2	Sahara - GLM								GO:0005509 calcium ion binding (molecular_function) GO:0005544 calcium-dependent phospholipid binding (molecular_function) GO:0009409 response to cold (biological_process) GO:0009408 response to heat (biological_process) GO:0009639 response to red or far red light (biological_process) GO:0009651 response to salt stress (biological_process) GO:0009414 response to water deprivation (biological_proc…	PF00191.15 Annexin E:3.3e-17 pos=16-80 PF00191.15 Annexin E:2.6e-14 pos=87-151 PF00191.15 Annexin E:6.4e-20 pos=171-236 PF00191.15 Annexin E:3.5e-23 pos=246-311 PF00191.15 Annexin E:3.3e-17 pos=16-80 PF00191.15 Annexin E:2.6e-14 pos=87-151 PF00191.15 Annexin E:6.4e-20 pos=171-236 PF00191.15 Annexin E:3.5e-23 pos=246-311 PF00191.15 Annexin E:3.3e-17 pos=16-80 PF00191.15 Annexin E:2.6e-14 pos=87-15…									2	5		9.04156e-47	2.47213e-45	sahara.control-zone.interaction_model.stats.2fold.txt sahara.control-zone.interaction_model.stats.2fold.txt sahara.control-zone.interaction_model.stats.2fold.txt sahara.control-zone.interaction_model.stats.2fold.txt sahara.control-zone.interaction_model.stats.2fold.txt sahara.control-zone.interaction_model.stats.2fold.txt sahara.control-zone.interaction_model.stats.2fold.txt sahara.control-zone.i…	1.345	0.372	1.793	0.635	34.076	24.12	33.22	37.258	35.85	33.16	42.845	68.194	2.549	1.505	1.243	1.526	31.463	37.212	57.489	31.201	52.855	71.643	66.299	52.448
c11472_g1_i1	Sahara - GLM								GO:0005634 nucleus (cellular_component) GO:0005634 nucleus (cellular_component) GO:0005634 nucleus (cellular_component)	PF00226.26 DnaJ DnaJ domain E:6.4e-26 pos=32-93 PF00226.26 DnaJ DnaJ domain E:6.4e-26 pos=32-93 PF00226.26 DnaJ DnaJ domain E:6.4e-26 pos=32-93	sp|Q9FL54|DNAJ6_ARATH	Q9FL54	1327-698	1-208	64.93	2e-91	RecName: Full=Chaperone protein dnaJ 6;	Eukaryota; Viridiplantae; Streptophyta; Embryophyta; Tracheophyta; Spermatophyta; Magnoliophyta; eudicotyledons; Gunneridae; Pentapetalae; rosids; malvids; Brassicales; Brassicaceae; Camelineae; Arabidopsis			1	8.10399e-25	5.2664e-24	sahara.control-zone.interaction_model.stats.2fold.txt sahara.control-zone.interaction_model.stats.2fold.txt sahara.control-zone.interaction_model.stats.2fold.txt sahara.treatment-zone.interaction_model.stats.2fold.txt sahara.treatment-zone.interaction_model.stats.2fold.txt sahara.treatment-zone.interaction_model.stats.2fold.txt sahara.zone.basic_model.stats.2fold.txt sahara.zone.basic_model.stats…	29.456	30.644	26.476	29.602	6.526	6.557	4.733	6.579	13.044	16.02	7.356	7.768	31.049	28.222	29.225	28.276	5.736	6.442	6.47	5.264	9.163	4.933	3.352	9.454
c11472_g1_i2	Sahara - GLM								GO:0005634 nucleus (cellular_component) GO:0005634 nucleus (cellular_component) GO:0005634 nucleus (cellular_component)	PF00226.26 DnaJ DnaJ domain E:1e-25 pos=32-93 PF00226.26 DnaJ DnaJ domain E:1e-25 pos=32-93 PF00226.26 DnaJ DnaJ domain E:1e-25 pos=32-93	sp|Q9FL54|DNAJ6_ARATH	Q9FL54	1202-456	1-250	60.87	4e-100	RecName: Full=Chaperone protein dnaJ 6;	Eukaryota; Viridiplantae; Streptophyta; Embryophyta; Tracheophyta; Spermatophyta; Magnoliophyta; eudicotyledons; Gunneridae; Pentapetalae; rosids; malvids; Brassicales; Brassicaceae; Camelineae; Arabidopsis			1	4.33531e-26	3.08693e-25	sahara.control-zone.interaction_model.stats.2fold.txt sahara.control-zone.interaction_model.stats.2fold.txt sahara.control-zone.interaction_model.stats.2fold.txt sahara.treatment-zone.interaction_model.stats.2fold.txt sahara.treatment-zone.interaction_model.stats.2fold.txt sahara.treatment-zone.interaction_model.stats.2fold.txt sahara.zone.basic_model.stats.2fold.txt sahara.zone.basic_model.stats…	43.419	46.069	38.372	45.679	10.351	11.157	7.415	8.968	22.029	24.519	10.906	11.962	47.277	40.517	40.004	40.366	9.018	9.253	10.379	7.861	13.295	7.37	7.184	14.516
c11491_g1_i1	Sahara - GLM	87.98	4	o151-173i194-213o238-260i280-302o					GO:0016021 integral component of membrane (cellular_component) GO:0008270 zinc ion binding (molecular_function) GO:0008270 zinc ion binding (molecular_function) GO:0005515 protein binding (molecular_function) GO:0046872 metal ion binding (molecular_function) GO:0016021 integral component of membrane (cellular_component) GO:0008270 zinc ion binding (molecular_function) GO:0008270 zinc ion binding …	PF12678.2 zf-rbx1 RING-H2 zinc finger E:5e-07 pos=355-401 PF13920.1 zf-C3HC4_3 Zinc finger, C3HC4 type (RING finger) E:1.7e-10 pos=361-404 PF13639.1 zf-RING_2 Ring finger domain E:1.2e-11 pos=362-401 PF13923.1 zf-C3HC4_2 Zinc finger, C3HC4 type (RING finger) E:1.1e-09 pos=363-400 PF00097.20 zf-C3HC4 Zinc finger, C3HC4 type (RING finger) E:6.4e-09 pos=363-400 PF14634.1 zf-RING_5 zinc-RING finger d…	sp|Q96EX2|RNFT2_HUMAN	Q96EX2	1434-562	155-444	29.59	2e-40	RecName: Full=RING finger and transmembrane domain-containing protein 2;	Eukaryota; Metazoa; Chordata; Craniata; Vertebrata; Euteleostomi; Mammalia; Eutheria; Euarchontoglires; Primates; Haplorrhini; Catarrhini; Hominidae; Homo	1		1	5.30068e-06	0.000332851	sahara.Z1-treatment.interaction_model.stats.2fold.txt sahara.Z1-treatment.interaction_model.stats.2fold.txt sahara.Z1-treatment.interaction_model.stats.2fold.txt sahara.Z1-treatment.interaction_model.stats.2fold.txt sahara.Z1-treatment.interaction_model.stats.2fold.txt sahara.Z1-treatment.interaction_model.stats.2fold.txt sahara.Z1-treatment.interaction_model.stats.2fold.txt sahara.Z1-treatment.i…	0.591	0.383	0.598	0.876	11.466	9.17	11.064	11.037	14.25	13.284	18.929	19.964	1.89	1.407	1.233	1.429	11.103	12.194	13.866	11.026	18.47	19.054	27.173	17.745
c11491_g1_i2	Sahara - GLM	88.65	4	o151-173i194-213o238-260i280-302o					GO:0016021 integral component of membrane (cellular_component) GO:0008270 zinc ion binding (molecular_function) GO:0046872 metal ion binding (molecular_function) GO:0016021 integral component of membrane (cellular_component) GO:0008270 zinc ion binding (molecular_function) GO:0046872 metal ion binding (molecular_function) GO:0016021 integral component of membrane (cellular_component) GO:0008270 z…	PF13923.1 zf-C3HC4_2 Zinc finger, C3HC4 type (RING finger) E:1.6e-05 pos=363-390 PF00097.20 zf-C3HC4 Zinc finger, C3HC4 type (RING finger) E:1.8e-05 pos=363-390 PF13923.1 zf-C3HC4_2 Zinc finger, C3HC4 type (RING finger) E:1.6e-05 pos=363-390 PF00097.20 zf-C3HC4 Zinc finger, C3HC4 type (RING finger) E:1.8e-05 pos=363-390 PF13923.1 zf-C3HC4_2 Zinc finger, C3HC4 type (RING finger) E:1.6e-05 pos=363-…	sp|Q96EX2|RNFT2_HUMAN	Q96EX2	909-139	155-411	26.54	3e-29	RecName: Full=RING finger and transmembrane domain-containing protein 2;	Eukaryota; Metazoa; Chordata; Craniata; Vertebrata; Euteleostomi; Mammalia; Eutheria; Euarchontoglires; Primates; Haplorrhini; Catarrhini; Hominidae; Homo	1		1	3.76533e-06	0.000253071	sahara.Z1-treatment.interaction_model.stats.2fold.txt sahara.Z1-treatment.interaction_model.stats.2fold.txt sahara.Z1-treatment.interaction_model.stats.2fold.txt sahara.Z1-treatment.interaction_model.stats.2fold.txt sahara.Z1-treatment.interaction_model.stats.2fold.txt sahara.Z1-treatment.interaction_model.stats.2fold.txt sahara.control-zone.interaction_model.stats.2fold.txt sahara.control-zone.i…	0.326	0.145	0.355	0.679	7.349	5.71	6.912	7.023	9.037	10.771	12.434	12.308	1.263	1.233	0.822	1.053	9.237	8.403	9.484	7.323	11.764	12.398	13.925	10.142
c11492_g1_i1	Sahara - GLM	21.69	1	i28-50o					GO:0016021 integral component of membrane (cellular_component) GO:0005215 transporter activity (molecular_function) GO:0005215 transporter activity (molecular_function) GO:0006810 transport (biological_process) GO:0016020 membrane (cellular_component) GO:0016021 integral component of membrane (cellular_component) GO:0005215 transporter activity (molecular_function) GO:0005215 transporter activity…	PF00230.15 MIP Major intrinsic protein E:4.9e-12 pos=5-47 PF00230.15 MIP Major intrinsic protein E:4.9e-12 pos=5-47 PF00230.15 MIP Major intrinsic protein E:4.9e-12 pos=5-47	sp|Q19KC1|NIP21_MAIZE	Q19KC1	5-68	210-275	86.36	1e-31	RecName: Full=Aquaporin NIP2-1;	Eukaryota; Viridiplantae; Streptophyta; Embryophyta; Tracheophyta; Spermatophyta; Magnoliophyta; Liliopsida; Poales; Poaceae; PACMAD clade; Panicoideae; Andropogoneae; Zea	1	1	1	7.96029e-35	1.00043e-33	sahara.control-zone.interaction_model.stats.2fold.txt sahara.control-zone.interaction_model.stats.2fold.txt sahara.control-zone.interaction_model.stats.2fold.txt sahara.control-zone.interaction_model.stats.2fold.txt sahara.control-zone.interaction_model.stats.2fold.txt sahara.control-zone.interaction_model.stats.2fold.txt sahara.control-zone.interaction_model.stats.2fold.txt sahara.control-zone.i…	0	0	0	0	5.412	3.934	2.82	5.296	4.835	5.32	8.088	6.954	0	0	0	0	2.364	3.001	2.407	2.992	7.268	5.243	1.713	3.032
c11492_g1_i2	Sahara - GLM	84.65	4	i7-26o36-58i65-87o107-129i					GO:0048226 Casparian strip (cellular_component) GO:0016021 integral component of membrane (cellular_component) GO:0016020 membrane (cellular_component) GO:0005886 plasma membrane (cellular_component) GO:0015115 silicate transmembrane transporter activity (molecular_function) GO:0005215 transporter activity (molecular_function) GO:0015708 silicate transport (biological_process) GO:0005215 transpor…	PF00230.15 MIP Major intrinsic protein E:2.1e-28 pos=1-126 PF00230.15 MIP Major intrinsic protein E:2.1e-28 pos=1-126 PF00230.15 MIP Major intrinsic protein E:2.1e-28 pos=1-126	sp|Q6Z2T3|NIP21_ORYSJ	Q6Z2T3	441-1	129-276	86.49	5e-90	RecName: Full=Aquaporin NIP2-1;	Eukaryota; Viridiplantae; Streptophyta; Embryophyta; Tracheophyta; Spermatophyta; Magnoliophyta; Liliopsida; Poales; Poaceae; BEP clade; Ehrhartoideae; Oryzeae; Oryza	2	1	4	2.70739e-38	4.20908e-37	sahara.control-zone.interaction_model.stats.2fold.txt sahara.control-zone.interaction_model.stats.2fold.txt sahara.control-zone.interaction_model.stats.2fold.txt sahara.control-zone.interaction_model.stats.2fold.txt sahara.control-zone.interaction_model.stats.2fold.txt sahara.control-zone.interaction_model.stats.2fold.txt sahara.control-zone.interaction_model.stats.2fold.txt sahara.control-zone.i…	0	0	0	0	18.132	10.39	8.125	16.995	16.417	18.695	24.547	24.644	0	0.338	0	0.172	6.344	8.923	6.254	4.128	19.268	15.98	5.833	8.64
c11504_g1_i1	Sahara - GLM										sp|Q14839|CHD4_HUMAN	Q14839	1828-1352	366-506	28.05	2e-06	RecName: Full=Chromodomain-helicase-DNA-binding protein 4;	Eukaryota; Metazoa; Chordata; Craniata; Vertebrata; Euteleostomi; Mammalia; Eutheria; Euarchontoglires; Primates; Haplorrhini; Catarrhini; Hominidae; Homo				6.37551e-19	2.22985e-18	sahara.treatment-zone.interaction_model.stats.2fold.txt sahara.zone.basic_model.stats.2fold.txt	13.729	14.464	14.469	14.095	7.45	8.595	6.607	7.841	9.681	9.64	6.496	6.795	14.492	14.237	14.304	14.809	7.751	6.782	5.709	7.557	5.601	5.588	5.518	7.871
c11504_g1_i2	Sahara - GLM										sp|Q14839|CHD4_HUMAN	Q14839	1828-1352	366-506	28.05	2e-06	RecName: Full=Chromodomain-helicase-DNA-binding protein 4;	Eukaryota; Metazoa; Chordata; Craniata; Vertebrata; Euteleostomi; Mammalia; Eutheria; Euarchontoglires; Primates; Haplorrhini; Catarrhini; Hominidae; Homo				6.308e-19	2.60097e-18	sahara.control-zone.interaction_model.stats.2fold.txt sahara.treatment-zone.interaction_model.stats.2fold.txt sahara.zone.basic_model.stats.2fold.txt	14.952	14.65	15.331	14.927	7.63	8.413	6.419	7.282	8.75	9.509	6.112	7.001	14.81	15.109	14.856	14.691	6.624	7.082	6.182	7.506	6.081	6.561	5.907	8.354
c11527_g1_i1	Sahara - GLM	18.81	1	i7-26o	1	25	0.946	1	GO:0005576 extracellular region (cellular_component) GO:0005509 calcium ion binding (molecular_function) GO:0008289 lipid binding (molecular_function) GO:0004623 phospholipase A2 activity (molecular_function) GO:0016042 lipid catabolic process (biological_process) GO:0006644 phospholipid metabolic process (biological_process) GO:0005576 extracellular region (cellular_component) GO:0005509 calcium…		sp|Q9XG81|PLA22_ORYSJ	Q9XG81	174-1	27-82	74.14	7e-23	RecName: Full=Probable phospholipase A2 homolog 2;	Eukaryota; Viridiplantae; Streptophyta; Embryophyta; Tracheophyta; Spermatophyta; Magnoliophyta; Liliopsida; Poales; Poaceae; BEP clade; Ehrhartoideae; Oryzeae; Oryza	3	2	1	1.03363e-07	1.24716e-05	sahara.Z1-treatment.interaction_model.stats.2fold.txt sahara.Z1-treatment.interaction_model.stats.2fold.txt sahara.Z1-treatment.interaction_model.stats.2fold.txt sahara.Z1-treatment.interaction_model.stats.2fold.txt sahara.Z1-treatment.interaction_model.stats.2fold.txt sahara.Z1-treatment.interaction_model.stats.2fold.txt sahara.Z1-treatment.interaction_model.stats.2fold.txt sahara.Z1-treatment.i…	1.773	0.362	1.429	2.234	47.288	50.479	42.332	41.137	30.135	23.904	20.622	29.389	5.12	3.993	4.552	4.557	57.18	62.04	45.464	44.651	32.291	26.183	18.896	23.067
c11527_g1_i2	Sahara - GLM								GO:0005576 extracellular region (cellular_component) GO:0005509 calcium ion binding (molecular_function) GO:0008289 lipid binding (molecular_function) GO:0004623 phospholipase A2 activity (molecular_function) GO:0016042 lipid catabolic process (biological_process) GO:0006644 phospholipid metabolic process (biological_process) GO:0005576 extracellular region (cellular_component) GO:0005509 calcium…		sp|Q9XG81|PLA22_ORYSJ	Q9XG81	90-1	53-82	86.67	2e-10	RecName: Full=Probable phospholipase A2 homolog 2;	Eukaryota; Viridiplantae; Streptophyta; Embryophyta; Tracheophyta; Spermatophyta; Magnoliophyta; Liliopsida; Poales; Poaceae; BEP clade; Ehrhartoideae; Oryzeae; Oryza	3	2	1	2.47948e-11	1.39138e-08	sahara.Z1-treatment.interaction_model.stats.2fold.txt sahara.Z1-treatment.interaction_model.stats.2fold.txt sahara.Z1-treatment.interaction_model.stats.2fold.txt sahara.Z1-treatment.interaction_model.stats.2fold.txt sahara.Z1-treatment.interaction_model.stats.2fold.txt sahara.Z1-treatment.interaction_model.stats.2fold.txt sahara.control-zone.interaction_model.stats.2fold.txt sahara.control-zone.i…	0.591	0.465	1.206	1.643	30.602	29.981	26.229	27.825	18.891	15.263	14.483	17.353	4.494	3.327	2.422	4.234	33.687	37.042	28.451	29.04	18.797	18.425	12.286	16.627
c11559_g1_i1	Sahara - GLM										sp|Q9FL12|DEGP9_ARATH	Q9FL12	14-250	509-587	79.75	3e-35	RecName: Full=Protease Do-like 9;	Eukaryota; Viridiplantae; Streptophyta; Embryophyta; Tracheophyta; Spermatophyta; Magnoliophyta; eudicotyledons; Gunneridae; Pentapetalae; rosids; malvids; Brassicales; Brassicaceae; Camelineae; Arabidopsis				5.86617e-23	3.32085e-22	sahara.control-zone.interaction_model.stats.2fold.txt sahara.treatment-zone.interaction_model.stats.2fold.txt sahara.zone.basic_model.stats.2fold.txt	46.161	49.202	40.5	52.666	11.265	12.67	8.855	12.712	19.32	24.126	9.286	8.405	53.99	47.717	48.708	41.763	11.322	12.134	14.977	11.208	9.543	9.643	8.888	18.595
c11563_g1_i1	Sahara - GLM										sp|Q7XTV7|HIP1_ORYSJ	Q7XTV7	632-763	624-667	56.82	3e-09	RecName: Full=Probable E3 ubiquitin-protein ligase HIP1;	Eukaryota; Viridiplantae; Streptophyta; Embryophyta; Tracheophyta; Spermatophyta; Magnoliophyta; Liliopsida; Poales; Poaceae; BEP clade; Ehrhartoideae; Oryzeae; Oryza				1.04671e-08	1.95593e-08	sahara.control-zone.interaction_model.stats.2fold.txt	0.958	0.6	1.439	0.81	2.57	1.19	2.15	2.203	2.791	3.19	4.172	3.968	1.11	1.047	1.081	0.892	1.357	1.3	2.582	1.359	3.109	3.16	3.166	2.719
c11574_g1_i1	Sahara - GLM								GO:0005634 nucleus (cellular_component) GO:0003684 damaged DNA binding (molecular_function) GO:0008534 oxidized purine nucleobase lesion DNA N-glycosylase activity (molecular_function) GO:0006284 base-excision repair (biological_process) GO:0000737 DNA catabolic process, endonucleolytic (biological_process) GO:0006281 DNA repair (biological_process) GO:0006289 nucleotide-excision repair (biologic…	PF00730.20 HhH-GPD HhH-GPD superfamily base excision DNA repair protein E:1e-13 pos=21-156 PF00730.20 HhH-GPD HhH-GPD superfamily base excision DNA repair protein E:1e-13 pos=21-156 PF00730.20 HhH-GPD HhH-GPD superfamily base excision DNA repair protein E:1e-13 pos=21-156	sp|Q9FNY7|OGG1_ARATH	Q9FNY7	1487-903	142-336	68.21	1e-90	RecName: Full=N-glycosylase/DNA lyase OGG1;	Eukaryota; Viridiplantae; Streptophyta; Embryophyta; Tracheophyta; Spermatophyta; Magnoliophyta; eudicotyledons; Gunneridae; Pentapetalae; rosids; malvids; Brassicales; Brassicaceae; Camelineae; Arabidopsis	2	4	1	6.75209e-20	3.02467e-19	sahara.control-zone.interaction_model.stats.2fold.txt sahara.control-zone.interaction_model.stats.2fold.txt sahara.control-zone.interaction_model.stats.2fold.txt sahara.control-zone.interaction_model.stats.2fold.txt sahara.control-zone.interaction_model.stats.2fold.txt sahara.control-zone.interaction_model.stats.2fold.txt sahara.control-zone.interaction_model.stats.2fold.txt sahara.control-zone.i…	6.666	8.157	7.204	9.046	2.51	3.188	2.317	2.907	5.04	4.855	3.056	3.117	7.955	7.069	9.223	8.071	2.743	2.821	2.901	2.536	2.311	1.989	2.352	3.354
c11584_g1_i1	Sahara - GLM								GO:0005634 nucleus (cellular_component) GO:0043565 sequence-specific DNA binding (molecular_function) GO:0003700 sequence-specific DNA binding transcription factor activity (molecular_function) GO:0008270 zinc ion binding (molecular_function) GO:0007623 circadian rhythm (biological_process) GO:0045893 positive regulation of transcription, DNA-templated (biological_process) GO:0009416 response to …	PF00320.22 GATA GATA zinc finger E:1.6e-15 pos=325-358 PF00320.22 GATA GATA zinc finger E:1.6e-15 pos=325-358 PF00320.22 GATA GATA zinc finger E:1.6e-15 pos=325-358	sp|Q9SV30|GATA8_ARATH	Q9SV30	1534-1737	228-295	82.35	9e-33	RecName: Full=GATA transcription factor 8;	Eukaryota; Viridiplantae; Streptophyta; Embryophyta; Tracheophyta; Spermatophyta; Magnoliophyta; eudicotyledons; Gunneridae; Pentapetalae; rosids; malvids; Brassicales; Brassicaceae; Camelineae; Arabidopsis	3	4	1	9.76618e-09	1.82892e-08	sahara.control-zone.interaction_model.stats.2fold.txt sahara.control-zone.interaction_model.stats.2fold.txt sahara.control-zone.interaction_model.stats.2fold.txt sahara.control-zone.interaction_model.stats.2fold.txt sahara.control-zone.interaction_model.stats.2fold.txt sahara.control-zone.interaction_model.stats.2fold.txt sahara.control-zone.interaction_model.stats.2fold.txt sahara.control-zone.i…	35.744	40.993	41.544	43.894	17.279	23.636	19.642	19.932	36.146	28.396	20.421	28.874	35.455	43.648	40.577	40.57	21.747	17.406	19.307	20.855	20.011	22.058	28.21	33.459
c1158_g1_i1	Sahara - GLM								GO:0006457 protein folding (biological_process) GO:0006457 protein folding (biological_process) GO:0006457 protein folding (biological_process)	PF00226.26 DnaJ DnaJ domain E:2.6e-27 pos=2-65 PF01556.13 CTDII DnaJ C terminal domain E:2.6e-20 pos=250-329 PF00226.26 DnaJ DnaJ domain E:2.6e-27 pos=2-65 PF01556.13 CTDII DnaJ C terminal domain E:2.6e-20 pos=250-329 PF00226.26 DnaJ DnaJ domain E:2.6e-27 pos=2-65 PF01556.13 CTDII DnaJ C terminal domain E:2.6e-20 pos=250-329	sp|Q5R8J8|DNJB4_PONAB	Q5R8J8	1330-335	4-332	38.01	4e-68	RecName: Full=DnaJ homolog subfamily B member 4;	Eukaryota; Metazoa; Chordata; Craniata; Vertebrata; Euteleostomi; Mammalia; Eutheria; Euarchontoglires; Primates; Haplorrhini; Catarrhini; Hominidae; Pongo		1		1.73524e-18	6.92782e-18	sahara.control-zone.interaction_model.stats.2fold.txt sahara.control-zone.interaction_model.stats.2fold.txt sahara.control-zone.interaction_model.stats.2fold.txt sahara.treatment-zone.interaction_model.stats.2fold.txt sahara.treatment-zone.interaction_model.stats.2fold.txt sahara.treatment-zone.interaction_model.stats.2fold.txt sahara.zone.basic_model.stats.2fold.txt sahara.zone.basic_model.stats…	7.96	8.188	7.822	8.115	3.213	3.692	3.047	3.848	5.755	6.289	5.517	4.474	9.152	8.335	7.676	7.727	3.142	3.041	2.726	3.195	4.713	4.718	5.555	6.458
c11608_g1_i1	Sahara - GLM								GO:0008171 O-methyltransferase activity (molecular_function) GO:0008171 O-methyltransferase activity (molecular_function) GO:0008171 O-methyltransferase activity (molecular_function) GO:0008171 O-methyltransferase activity (molecular_function) GO:0008171 O-methyltransferase activity (molecular_function) GO:0008171 O-methyltransferase activity (molecular_function) GO:0008171 O-methyltransferase ac…	PF00891.13 Methyltransf_2 O-methyltransferase E:7.9e-35 pos=1-110 PF00891.13 Methyltransf_2 O-methyltransferase E:7.9e-35 pos=1-110 PF00891.13 Methyltransf_2 O-methyltransferase E:7.9e-35 pos=1-110 PF00891.13 Methyltransf_2 O-methyltransferase E:7.9e-35 pos=1-110 PF00891.13 Methyltransf_2 O-methyltransferase E:7.9e-35 pos=1-110	sp|A8QW51|OMT2_SORBI	A8QW51	2-403	238-372	70.37	2e-44	RecName: Full=Probable O-methyltransferase 2;	Eukaryota; Viridiplantae; Streptophyta; Embryophyta; Tracheophyta; Spermatophyta; Magnoliophyta; Liliopsida; Poales; Poaceae; PACMAD clade; Panicoideae; Andropogoneae; Sorghum	1			0.000133736	0.00734157	sahara.Z2-treatment.interaction_model.stats.2fold.txt sahara.Z2-treatment.interaction_model.stats.2fold.txt sahara.Z2-treatment.interaction_model.stats.2fold.txt sahara.control-zone.interaction_model.stats.2fold.txt sahara.control-zone.interaction_model.stats.2fold.txt sahara.control-zone.interaction_model.stats.2fold.txt sahara.treatment-zone.interaction_model.stats.2fold.txt sahara.treatment-zo…	0	0.072	0	0	0	0	0.247	0	11.469	14.294	4.172	20.881	0.077	0.087	0	0.247	0.08	0.86	0.185	0.984	20.954	18.52	11.897	21.85
c11621_g1_i1	Sahara - GLM								GO:0003937 IMP cyclohydrolase activity (molecular_function) GO:0004643 phosphoribosylaminoimidazolecarboxamide formyltransferase activity (molecular_function) GO:0006189 'de novo' IMP biosynthetic process (biological_process) GO:0003937 IMP cyclohydrolase activity (molecular_function) GO:0004643 phosphoribosylaminoimidazolecarboxamide formyltransferase activity (molecular_function) GO:0006164 pur…	PF02142.17 MGS MGS-like domain E:1.5e-22 pos=115-228 PF01808.13 AICARFT_IMPCHas AICARFT/IMPCHase bienzyme E:1.1e-126 pos=233-558 PF02142.17 MGS MGS-like domain E:1.5e-22 pos=115-228 PF01808.13 AICARFT_IMPCHas AICARFT/IMPCHase bienzyme E:1.1e-126 pos=233-558 PF02142.17 MGS MGS-like domain E:1.5e-22 pos=115-228 PF01808.13 AICARFT_IMPCHas AICARFT/IMPCHase bienzyme E:1.1e-126 pos=233-558	sp|A7GKI2|PUR9_BACCN	A7GKI2	313-1875	6-511	49.05	2e-150	RecName: Full=Bifunctional purine biosynthesis protein PurH;	Bacteria; Firmicutes; Bacilli; Bacillales; Bacillaceae; Bacillus; Bacillus cereus group	2	1		1.03623e-19	4.56951e-19	sahara.control-zone.interaction_model.stats.2fold.txt sahara.control-zone.interaction_model.stats.2fold.txt sahara.control-zone.interaction_model.stats.2fold.txt sahara.control-zone.interaction_model.stats.2fold.txt sahara.control-zone.interaction_model.stats.2fold.txt sahara.control-zone.interaction_model.stats.2fold.txt sahara.control-zone.interaction_model.stats.2fold.txt sahara.control-zone.i…	47.425	47.279	41.513	51.1	20.743	19.974	17.434	21.856	26.414	30.031	18.298	19.796	49.606	46.124	49.27	50.737	15.672	16.755	16.54	16.189	12.625	13.225	11.952	18.04
c11628_g1_i1	Sahara - GLM								GO:0055114 oxidation-reduction process (biological_process) GO:0055114 oxidation-reduction process (biological_process) GO:0055114 oxidation-reduction process (biological_process)		sp|Q5Z9Z3|OCLOT_ORYSJ	Q5Z9Z3	34-81	1-50	78	1e-17	RecName: Full=Thioredoxin-like protein Clot;	Eukaryota; Viridiplantae; Streptophyta; Embryophyta; Tracheophyta; Spermatophyta; Magnoliophyta; Liliopsida; Poales; Poaceae; BEP clade; Ehrhartoideae; Oryzeae; Oryza		1		4.29588e-30	4.0093e-29	sahara.control-zone.interaction_model.stats.2fold.txt sahara.control-zone.interaction_model.stats.2fold.txt sahara.treatment-zone.interaction_model.stats.2fold.txt sahara.treatment-zone.interaction_model.stats.2fold.txt sahara.zone.basic_model.stats.2fold.txt sahara.zone.basic_model.stats.2fold.txt sahara.control-zone.interaction_model.stats.2fold.txt sahara.treatment-zone.interaction_model.stats…	3.761	2.812	3.729	4.797	18.082	14.668	15.678	19.229	19.893	24.408	26.679	33.723	4.999	4.975	6.195	5.653	17.607	19.586	28.667	23.147	36.841	42.653	43.107	27.404
c11628_g1_i2	Sahara - GLM								GO:0055114 oxidation-reduction process (biological_process) GO:0055114 oxidation-reduction process (biological_process) GO:0055114 oxidation-reduction process (biological_process)	PF06110.6 DUF953 Eukaryotic protein of unknown function (DUF953) E:1.3e-28 pos=57-161 PF06110.6 DUF953 Eukaryotic protein of unknown function (DUF953) E:1.3e-28 pos=57-161 PF06110.6 DUF953 Eukaryotic protein of unknown function (DUF953) E:1.3e-28 pos=57-161	sp|Q5Z9Z3|OCLOT_ORYSJ	Q5Z9Z3	750-361	1-136	72.06	7e-50	RecName: Full=Thioredoxin-like protein Clot;	Eukaryota; Viridiplantae; Streptophyta; Embryophyta; Tracheophyta; Spermatophyta; Magnoliophyta; Liliopsida; Poales; Poaceae; BEP clade; Ehrhartoideae; Oryzeae; Oryza		1		2.29331e-33	2.62125e-32	sahara.control-zone.interaction_model.stats.2fold.txt sahara.control-zone.interaction_model.stats.2fold.txt sahara.treatment-zone.interaction_model.stats.2fold.txt sahara.treatment-zone.interaction_model.stats.2fold.txt sahara.zone.basic_model.stats.2fold.txt sahara.zone.basic_model.stats.2fold.txt sahara.control-zone.interaction_model.stats.2fold.txt sahara.control-zone.interaction_model.stats.2…	6.89	7.785	6.687	8.455	31.355	28.367	29.414	38.375	40.899	48.373	52.424	66.931	10.493	11.76	11.969	10.64	33.837	39.033	52.706	41.161	68.942	90.292	77.409	50.185
c11636_g1_i1	Sahara - GLM	167.15	6	i20-42o47-69i168-187o207-229i332-354o374-393i					GO:0005794 Golgi apparatus (cellular_component) GO:0016021 integral component of membrane (cellular_component) GO:0000325 plant-type vacuole (cellular_component) GO:0009705 plant-type vacuole membrane (cellular_component) GO:0005774 vacuolar membrane (cellular_component) GO:0005773 vacuole (cellular_component) GO:0042936 dipeptide transporter activity (molecular_function) GO:0015334 high affinity…	PF00854.16 PTR2 POT family E:2.9e-63 pos=1-332 PF00854.16 PTR2 POT family E:2.9e-63 pos=1-332 PF00854.16 PTR2 POT family E:2.9e-63 pos=1-332 PF00854.16 PTR2 POT family E:2.9e-63 pos=1-332	sp|P46032|PTR2_ARATH	P46032	1-1182	181-577	45.61	2e-117	RecName: Full=Protein NRT1/ PTR FAMILY 8.3;	Eukaryota; Viridiplantae; Streptophyta; Embryophyta; Tracheophyta; Spermatophyta; Magnoliophyta; eudicotyledons; Gunneridae; Pentapetalae; rosids; malvids; Brassicales; Brassicaceae; Camelineae; Arabidopsis	4	4	6	0.000115394	0.00395303	sahara.Z1-treatment.interaction_model.stats.2fold.txt sahara.Z1-treatment.interaction_model.stats.2fold.txt sahara.Z1-treatment.interaction_model.stats.2fold.txt sahara.Z1-treatment.interaction_model.stats.2fold.txt sahara.Z1-treatment.interaction_model.stats.2fold.txt sahara.Z1-treatment.interaction_model.stats.2fold.txt sahara.Z1-treatment.interaction_model.stats.2fold.txt sahara.Z1-treatment.i…	0	0	0	0	2.219	1.685	3.303	2.048	3.649	2.937	4.867	6.318	0.165	0.098	0	0.14	1.536	1.631	3.086	1.836	3.072	3.22	2.694	2.209
c11636_g1_i2	Sahara - GLM	166.8	6	i20-42o47-69i168-187o207-229i332-354o374-393i					GO:0005794 Golgi apparatus (cellular_component) GO:0016021 integral component of membrane (cellular_component) GO:0000325 plant-type vacuole (cellular_component) GO:0009705 plant-type vacuole membrane (cellular_component) GO:0005774 vacuolar membrane (cellular_component) GO:0005773 vacuole (cellular_component) GO:0042936 dipeptide transporter activity (molecular_function) GO:0015334 high affinity…	PF00854.16 PTR2 POT family E:1.9e-63 pos=1-332 PF00854.16 PTR2 POT family E:1.9e-63 pos=1-332 PF00854.16 PTR2 POT family E:1.9e-63 pos=1-332 PF00854.16 PTR2 POT family E:1.9e-63 pos=1-332	sp|P46032|PTR2_ARATH	P46032	1-1200	181-582	45.54	1e-119	RecName: Full=Protein NRT1/ PTR FAMILY 8.3;	Eukaryota; Viridiplantae; Streptophyta; Embryophyta; Tracheophyta; Spermatophyta; Magnoliophyta; eudicotyledons; Gunneridae; Pentapetalae; rosids; malvids; Brassicales; Brassicaceae; Camelineae; Arabidopsis	4	4	6	0.000886048	0.0190598	sahara.Z1-treatment.interaction_model.stats.2fold.txt sahara.Z1-treatment.interaction_model.stats.2fold.txt sahara.Z1-treatment.interaction_model.stats.2fold.txt sahara.Z1-treatment.interaction_model.stats.2fold.txt sahara.Z1-treatment.interaction_model.stats.2fold.txt sahara.Z1-treatment.interaction_model.stats.2fold.txt sahara.Z1-treatment.interaction_model.stats.2fold.txt sahara.Z1-treatment.i…	0.031	0	0	0	2.229	2.028	5.394	3.155	5.673	2.978	5.773	7.478	0.121	0.065	0	0.258	1.965	2.061	4.022	2.211	3.906	4.098	4.259	2.925
c11637_g1_i2	Sahara - GLM								GO:0016592 mediator complex (cellular_component) GO:0005515 protein binding (molecular_function) GO:0001104 RNA polymerase II transcription cofactor activity (molecular_function) GO:0001104 RNA polymerase II transcription cofactor activity (molecular_function) GO:0006357 regulation of transcription from RNA polymerase II promoter (biological_process) GO:0016592 mediator complex (cellular_componen…	PF04934.9 Med6 MED6 mediator sub complex component E:2.3e-39 pos=29-153	sp|F4IXJ7|MED6_ARATH	F4IXJ7	1721-1056	34-298	50.57	2e-63	RecName: Full=Mediator of RNA polymerase II transcription subunit 6;	Eukaryota; Viridiplantae; Streptophyta; Embryophyta; Tracheophyta; Spermatophyta; Magnoliophyta; eudicotyledons; Gunneridae; Pentapetalae; rosids; malvids; Brassicales; Brassicaceae; Camelineae; Arabidopsis	2	1	1	2.01202e-13	4.72506e-13	sahara.treatment-zone.interaction_model.stats.2fold.txt sahara.treatment-zone.interaction_model.stats.2fold.txt sahara.treatment-zone.interaction_model.stats.2fold.txt sahara.treatment-zone.interaction_model.stats.2fold.txt sahara.treatment-zone.interaction_model.stats.2fold.txt sahara.treatment-zone.interaction_model.stats.2fold.txt sahara.treatment-zone.interaction_model.stats.2fold.txt sahara.…	8.378	9.067	7.559	8.17	4.97	5.589	4.102	4.975	6.859	6.672	5.974	6.43	9.987	8.575	10.542	8.189	4.399	4.201	4.834	4.473	5.837	6.156	6.61	6.01
c11656_g1_i1	Sahara - GLM								GO:0005737 cytoplasm (cellular_component) GO:0033588 Elongator holoenzyme complex (cellular_component) GO:0005634 nucleus (cellular_component) GO:0005515 protein binding (molecular_function) GO:0016746 transferase activity, transferring acyl groups (molecular_function) GO:0009738 abscisic acid-activated signaling pathway (biological_process) GO:0009734 auxin-activated signaling pathway (biologica…	PF05625.6 PAXNEB PAXNEB protein E:2.8e-68 pos=3-358 PF05625.6 PAXNEB PAXNEB protein E:2.8e-68 pos=3-358 PF05625.6 PAXNEB PAXNEB protein E:2.8e-68 pos=3-358	sp|Q9C778|ELP4_ARATH	Q9C778	11-1000	20-333	57.27	2e-109	RecName: Full=Elongator complex protein 4;	Eukaryota; Viridiplantae; Streptophyta; Embryophyta; Tracheophyta; Spermatophyta; Magnoliophyta; eudicotyledons; Gunneridae; Pentapetalae; rosids; malvids; Brassicales; Brassicaceae; Camelineae; Arabidopsis	2	13	3	6.192e-24	3.76969e-23	sahara.control-zone.interaction_model.stats.2fold.txt sahara.control-zone.interaction_model.stats.2fold.txt sahara.control-zone.interaction_model.stats.2fold.txt sahara.control-zone.interaction_model.stats.2fold.txt sahara.control-zone.interaction_model.stats.2fold.txt sahara.control-zone.interaction_model.stats.2fold.txt sahara.control-zone.interaction_model.stats.2fold.txt sahara.control-zone.i…	6.961	6.958	6.313	7.239	2.239	2.653	2.041	2.824	3.179	3.513	1.821	1.947	9.657	7.615	9.114	6.319	2.225	2.731	2.839	2.881	2.32	1.911	2.12	2.612
c11656_g1_i2	Sahara - GLM								GO:0005737 cytoplasm (cellular_component) GO:0033588 Elongator holoenzyme complex (cellular_component) GO:0005634 nucleus (cellular_component) GO:0005515 protein binding (molecular_function) GO:0016746 transferase activity, transferring acyl groups (molecular_function) GO:0009738 abscisic acid-activated signaling pathway (biological_process) GO:0009734 auxin-activated signaling pathway (biologica…	PF05625.6 PAXNEB PAXNEB protein E:5.5e-59 pos=3-309 PF05625.6 PAXNEB PAXNEB protein E:5.5e-59 pos=3-309 PF05625.6 PAXNEB PAXNEB protein E:5.5e-59 pos=3-309	sp|Q9C778|ELP4_ARATH	Q9C778	11-1090	20-333	52.5	7e-103	RecName: Full=Elongator complex protein 4;	Eukaryota; Viridiplantae; Streptophyta; Embryophyta; Tracheophyta; Spermatophyta; Magnoliophyta; eudicotyledons; Gunneridae; Pentapetalae; rosids; malvids; Brassicales; Brassicaceae; Camelineae; Arabidopsis	2	13	3	2.26532e-20	1.05017e-19	sahara.control-zone.interaction_model.stats.2fold.txt sahara.control-zone.interaction_model.stats.2fold.txt sahara.control-zone.interaction_model.stats.2fold.txt sahara.control-zone.interaction_model.stats.2fold.txt sahara.control-zone.interaction_model.stats.2fold.txt sahara.control-zone.interaction_model.stats.2fold.txt sahara.control-zone.interaction_model.stats.2fold.txt sahara.control-zone.i…	5.147	4.425	4.175	5.125	1.586	1.896	1.4	1.696	2.331	2.746	1.272	1.03	6.361	5.826	6.022	5.707	1.666	1.561	1.594	1.633	1.55	1.498	1.398	2.2
c11664_g1_i1	Sahara - GLM	22.53	1	i41-63o																		0.00106007	0.035658	sahara.Z2-treatment.interaction_model.stats.2fold.txt sahara.control-zone.interaction_model.stats.2fold.txt sahara.treatment-zone.interaction_model.stats.2fold.txt sahara.treatment.basic_model.stats.2fold.txt sahara.zone.basic_model.stats.2fold.txt	7.817	7.351	7.093	10.689	0	2.088	0	0.041	4.6	5.784	0.027	0.393	9.46	10.167	8.996	8.92	0.03	0.03	0	0.041	0.027	0.086	0.037	1.198
c11690_g1_i1	Sahara - GLM								GO:0005789 endoplasmic reticulum membrane (cellular_component) GO:0016021 integral component of membrane (cellular_component) GO:0009505 plant-type cell wall (cellular_component) GO:0005886 plasma membrane (cellular_component) GO:0005774 vacuolar membrane (cellular_component) GO:0004579 dolichyl-diphosphooligosaccharide-protein glycotransferase activity (molecular_function) GO:0006486 protein gly…		sp|B9FDT1|OST1B_ORYSJ	B9FDT1	60-101	329-372	52.27	5e-06	RecName: Full=Dolichyl-diphosphooligosaccharide--protein glycosyltransferase subunit 1B;	Eukaryota; Viridiplantae; Streptophyta; Embryophyta; Tracheophyta; Spermatophyta; Magnoliophyta; Liliopsida; Poales; Poaceae; BEP clade; Ehrhartoideae; Oryzeae; Oryza	1	1	5	1.76208e-09	3.48424e-09	sahara.control-zone.interaction_model.stats.2fold.txt sahara.control-zone.interaction_model.stats.2fold.txt sahara.control-zone.interaction_model.stats.2fold.txt sahara.control-zone.interaction_model.stats.2fold.txt sahara.control-zone.interaction_model.stats.2fold.txt sahara.control-zone.interaction_model.stats.2fold.txt sahara.control-zone.interaction_model.stats.2fold.txt sahara.treatment-zone…	2.793	3.091	2.442	4.26	0.884	0.777	0.769	0.972	1.503	1.403	0.421	0.524	4.922	3.982	4.433	3.321	0.828	0.7	1.09	0.751	0.372	0.25	0.417	1.637
c11696_g2_i1	Sahara - GLM								GO:0005737 cytoplasm (cellular_component) GO:0016021 integral component of membrane (cellular_component) GO:0005634 nucleus (cellular_component) GO:0005515 protein binding (molecular_function) GO:0004806 triglyceride lipase activity (molecular_function) GO:0007568 aging (biological_process) GO:0006952 defense response (biological_process) GO:0016042 lipid catabolic process (biological_process) GO…	PF01764.20 Lipase_3 Lipase (class 3) E:7.2e-17 pos=165-256 PF01764.20 Lipase_3 Lipase (class 3) E:7.2e-17 pos=165-256 PF01764.20 Lipase_3 Lipase (class 3) E:7.2e-17 pos=165-256									2	7	3	2.31655e-25	1.568e-24	sahara.control-zone.interaction_model.stats.2fold.txt sahara.control-zone.interaction_model.stats.2fold.txt sahara.control-zone.interaction_model.stats.2fold.txt sahara.control-zone.interaction_model.stats.2fold.txt sahara.control-zone.interaction_model.stats.2fold.txt sahara.control-zone.interaction_model.stats.2fold.txt sahara.control-zone.interaction_model.stats.2fold.txt sahara.control-zone.i…	2.436	2.264	2.553	2.76	12.359	9.634	7.701	10.82	9.108	11.972	13.916	12.111	3.549	2.967	3.027	2.902	13.237	13.784	12.95	14.819	17.093	15.412	13.897	8.792
c1170_g1_i1	Sahara - GLM								GO:0016021 integral component of membrane (cellular_component) GO:0009506 plasmodesma (cellular_component) GO:0020037 heme binding (molecular_function) GO:0005506 iron ion binding (molecular_function) GO:0004497 monooxygenase activity (molecular_function) GO:0016705 oxidoreductase activity, acting on paired donors, with incorporation or reduction of molecular oxygen (molecular_function) GO:003346…	PF00067.17 p450 Cytochrome P450 E:6.3e-28 pos=16-173 PF00067.17 p450 Cytochrome P450 E:6.3e-28 pos=16-173 PF00067.17 p450 Cytochrome P450 E:6.3e-28 pos=16-173	sp|Q9ZW95|C7352_ARATH	Q9ZW95	24-174	248-389	47.37	7e-29	RecName: Full=Cytokinin hydroxylase;	Eukaryota; Viridiplantae; Streptophyta; Embryophyta; Tracheophyta; Spermatophyta; Magnoliophyta; eudicotyledons; Gunneridae; Pentapetalae; rosids; malvids; Brassicales; Brassicaceae; Camelineae; Arabidopsis	4	1	2	1.15866e-48	3.55573e-47	sahara.control-zone.interaction_model.stats.2fold.txt sahara.control-zone.interaction_model.stats.2fold.txt sahara.control-zone.interaction_model.stats.2fold.txt sahara.control-zone.interaction_model.stats.2fold.txt sahara.control-zone.interaction_model.stats.2fold.txt sahara.control-zone.interaction_model.stats.2fold.txt sahara.control-zone.interaction_model.stats.2fold.txt sahara.control-zone.i…	0.265	0.258	0.426	0.263	8.413	6.971	6.054	8.068	4.222	4.028	3.779	6.692	0.286	0.425	0.378	0.462	7.113	7.372	8.558	5.893	5.701	4.4	5.342	2.692
c1170_g1_i2	Sahara - GLM										sp|Q9FF18|C7351_ARATH	Q9FF18	1126-2	27-395	54.52	5e-124	RecName: Full=Cytokinin hydroxylase;	Eukaryota; Viridiplantae; Streptophyta; Embryophyta; Tracheophyta; Spermatophyta; Magnoliophyta; eudicotyledons; Gunneridae; Pentapetalae; rosids; malvids; Brassicales; Brassicaceae; Camelineae; Arabidopsis				1.59002e-46	4.27792e-45	sahara.control-zone.interaction_model.stats.2fold.txt sahara.treatment-zone.interaction_model.stats.2fold.txt sahara.zone.basic_model.stats.2fold.txt	0.418	0.341	0.567	0.701	11.345	9.997	8.796	11.792	5.837	5.057	4.922	8.452	0.286	0.327	0.422	0.537	10.145	11.864	12.415	8.561	7.205	6.32	8.814	4.123
c11713_g1_i1	Sahara - GLM										sp|Q0JBH9|ERG3_ORYSJ	Q0JBH9	522-352	88-144	73.68	5e-21	RecName: Full=Elicitor-responsive protein 3;	Eukaryota; Viridiplantae; Streptophyta; Embryophyta; Tracheophyta; Spermatophyta; Magnoliophyta; Liliopsida; Poales; Poaceae; BEP clade; Ehrhartoideae; Oryzeae; Oryza				8.476e-08	1.48578e-07	sahara.control-zone.interaction_model.stats.2fold.txt sahara.treatment-zone.interaction_model.stats.2fold.txt sahara.zone.basic_model.stats.2fold.txt	51.4	59.045	55.597	59.927	22.7	29.022	28.28	27.639	36.902	23.783	18.335	30.119	54.089	58.059	55.606	49.867	24.31	16.555	29.686	24.851	14.029	18.924	30.173	43.727
c11713_g1_i2	Sahara - GLM								GO:0005515 protein binding (molecular_function) GO:0005515 protein binding (molecular_function) GO:0005515 protein binding (molecular_function)	PF00168.25 C2 C2 domain E:3.5e-14 pos=6-87 PF00168.25 C2 C2 domain E:3.5e-14 pos=6-87 PF00168.25 C2 C2 domain E:3.5e-14 pos=6-87	sp|Q0JBH9|ERG3_ORYSJ	Q0JBH9	783-352	1-144	79.86	2e-78	RecName: Full=Elicitor-responsive protein 3;	Eukaryota; Viridiplantae; Streptophyta; Embryophyta; Tracheophyta; Spermatophyta; Magnoliophyta; Liliopsida; Poales; Poaceae; BEP clade; Ehrhartoideae; Oryzeae; Oryza	1			2.61744e-19	1.11474e-18	sahara.control-zone.interaction_model.stats.2fold.txt sahara.control-zone.interaction_model.stats.2fold.txt sahara.treatment-zone.interaction_model.stats.2fold.txt sahara.treatment-zone.interaction_model.stats.2fold.txt sahara.zone.basic_model.stats.2fold.txt sahara.zone.basic_model.stats.2fold.txt sahara.control-zone.interaction_model.stats.2fold.txt sahara.control-zone.interaction_model.stats.2…	187.701	205.121	180.957	199.898	60.561	84.344	64.676	66.21	93.636	75.92	43.44	69.579	180.043	180.526	179.587	155.016	69.3	50.576	65.697	66.296	45.849	51.16	69.15	96.255
c11721_g1_i1	Sahara - GLM									PF03070.11 TENA_THI-4 TENA/THI-4/PQQC family E:6.6e-18 pos=3-143 PF03070.11 TENA_THI-4 TENA/THI-4/PQQC family E:6.6e-18 pos=3-143 PF03070.11 TENA_THI-4 TENA/THI-4/PQQC family E:6.6e-18 pos=3-143	sp|Q9ASY9|PM36_ARATH	Q9ASY9	273-785	45-216	55.81	9e-64	RecName: Full=Seed maturation protein PM36 homolog;	Eukaryota; Viridiplantae; Streptophyta; Embryophyta; Tracheophyta; Spermatophyta; Magnoliophyta; eudicotyledons; Gunneridae; Pentapetalae; rosids; malvids; Brassicales; Brassicaceae; Camelineae; Arabidopsis				3.84938e-11	8.65473e-11	sahara.control-zone.interaction_model.stats.2fold.txt sahara.treatment-zone.interaction_model.stats.2fold.txt sahara.zone.basic_model.stats.2fold.txt sahara.control-zone.interaction_model.stats.2fold.txt sahara.treatment-zone.interaction_model.stats.2fold.txt sahara.zone.basic_model.stats.2fold.txt sahara.control-zone.interaction_model.stats.2fold.txt sahara.treatment-zone.interaction_model.stats…	14.259	16.79	12.352	15.694	6.114	7.879	5.088	7.53	9.599	11.144	10.421	10.473	16.36	15.491	17.31	12.649	5.676	6.202	7.2	6.38	8.456	10.28	15.184	11.234
c11721_g1_i2	Sahara - GLM									PF03070.11 TENA_THI-4 TENA/THI-4/PQQC family E:1.1e-32 pos=15-217 PF03070.11 TENA_THI-4 TENA/THI-4/PQQC family E:1.1e-32 pos=15-217 PF03070.11 TENA_THI-4 TENA/THI-4/PQQC family E:1.1e-32 pos=15-217	sp|Q9ASY9|PM36_ARATH	Q9ASY9	216-821	14-216	57.14	4e-81	RecName: Full=Seed maturation protein PM36 homolog;	Eukaryota; Viridiplantae; Streptophyta; Embryophyta; Tracheophyta; Spermatophyta; Magnoliophyta; eudicotyledons; Gunneridae; Pentapetalae; rosids; malvids; Brassicales; Brassicaceae; Camelineae; Arabidopsis				1.75719e-15	5.55503e-15	sahara.control-zone.interaction_model.stats.2fold.txt sahara.treatment-zone.interaction_model.stats.2fold.txt sahara.zone.basic_model.stats.2fold.txt sahara.control-zone.interaction_model.stats.2fold.txt sahara.control-zone.interaction_model.stats.2fold.txt sahara.treatment-zone.interaction_model.stats.2fold.txt sahara.treatment-zone.interaction_model.stats.2fold.txt sahara.zone.basic_model.stats…	18.122	19.364	16.293	19.187	7.098	9.018	7.05	8.678	12.849	12.951	12.36	12.935	20.018	17.891	18.305	16.841	8.649	7.843	9.247	8.936	11.41	12.76	17.091	12.03
c11726_g1_i1	Sahara - GLM								GO:0043590 bacterial nucleoid (cellular_component) GO:0005737 cytoplasm (cellular_component) GO:0003677 DNA binding (molecular_function) GO:0043590 bacterial nucleoid (cellular_component) GO:0005737 cytoplasm (cellular_component) GO:0003677 DNA binding (molecular_function) GO:0043590 bacterial nucleoid (cellular_component) GO:0005737 cytoplasm (cellular_component) GO:0003677 DNA binding (molecula…	PF02575.11 YbaB_DNA_bd YbaB/EbfC DNA-binding family E:2.3e-18 pos=127-218 PF02575.11 YbaB_DNA_bd YbaB/EbfC DNA-binding family E:2.3e-18 pos=127-218 PF02575.11 YbaB_DNA_bd YbaB/EbfC DNA-binding family E:2.3e-18 pos=127-218	sp|Q8GMT0|Y464_SYNE7	Q8GMT0	339-656	6-111	48.6	4e-20	RecName: Full=Nucleoid-associated protein Synpcc7942_0464;	Bacteria; Cyanobacteria; Oscillatoriophycideae; Chroococcales; Synechococcus	1		2	3.85758e-22	2.05078e-21	sahara.control-zone.interaction_model.stats.2fold.txt sahara.control-zone.interaction_model.stats.2fold.txt sahara.control-zone.interaction_model.stats.2fold.txt sahara.control-zone.interaction_model.stats.2fold.txt sahara.control-zone.interaction_model.stats.2fold.txt sahara.treatment-zone.interaction_model.stats.2fold.txt sahara.treatment-zone.interaction_model.stats.2fold.txt sahara.treatment-…	27.835	30.954	27.925	30.215	11.757	12.176	9.999	12.361	19.136	17.786	11.72	12.233	34.905	29.073	31.517	32.08	13.198	11.034	11.284	10.316	12.607	11.503	9.832	14.919
c11726_g1_i2	Sahara - GLM								GO:0043590 bacterial nucleoid (cellular_component) GO:0005737 cytoplasm (cellular_component) GO:0003677 DNA binding (molecular_function) GO:0043590 bacterial nucleoid (cellular_component) GO:0005737 cytoplasm (cellular_component) GO:0003677 DNA binding (molecular_function) GO:0043590 bacterial nucleoid (cellular_component) GO:0005737 cytoplasm (cellular_component) GO:0003677 DNA binding (molecula…	PF02575.11 YbaB_DNA_bd YbaB/EbfC DNA-binding family E:7.7e-06 pos=4-41 PF02575.11 YbaB_DNA_bd YbaB/EbfC DNA-binding family E:7.7e-06 pos=4-41 PF02575.11 YbaB_DNA_bd YbaB/EbfC DNA-binding family E:7.7e-06 pos=4-41	sp|Q8GMT0|Y464_SYNE7	Q8GMT0	451-633	52-112	49.18	6e-10	RecName: Full=Nucleoid-associated protein Synpcc7942_0464;	Bacteria; Cyanobacteria; Oscillatoriophycideae; Chroococcales; Synechococcus	1		2	2.41264e-13	6.44653e-13	sahara.control-zone.interaction_model.stats.2fold.txt sahara.control-zone.interaction_model.stats.2fold.txt sahara.control-zone.interaction_model.stats.2fold.txt sahara.control-zone.interaction_model.stats.2fold.txt sahara.control-zone.interaction_model.stats.2fold.txt sahara.treatment-zone.interaction_model.stats.2fold.txt sahara.treatment-zone.interaction_model.stats.2fold.txt sahara.treatment-…	6.442	7.93	6.1	7.546	3.404	3.188	2.751	3.227	5.397	4.26	3.431	3.884	8.57	8.64	8.833	6.792	3.422	3.051	4.084	3.378	3.299	3.108	3.759	4.705
c11785_g1_i1	Sahara - GLM								GO:0005737 cytoplasm (cellular_component) GO:0005856 cytoskeleton (cellular_component) GO:0016363 nuclear matrix (cellular_component) GO:0005886 plasma membrane (cellular_component) GO:0007049 cell cycle (biological_process) GO:0051301 cell division (biological_process) GO:0043249 erythrocyte maturation (biological_process) GO:0005737 cytoplasm (cellular_component) GO:0005856 cytoskeleton (cellul…	PF10607.4 CLTH CTLH/CRA C-terminal to LisH motif domain E:8.8e-37 pos=214-353 PF13445.1 zf-RING_UBOX RING-type zinc-finger E:7.1e-07 pos=391-432 PF10607.4 CLTH CTLH/CRA C-terminal to LisH motif domain E:8.8e-37 pos=214-353 PF13445.1 zf-RING_UBOX RING-type zinc-finger E:7.1e-07 pos=391-432 PF10607.4 CLTH CTLH/CRA C-terminal to LisH motif domain E:8.8e-37 pos=214-353 PF13445.1 zf-RING_UBOX RING-typ…	sp|Q7SXR3|MAEA_DANRE	Q7SXR3	384-1346	71-395	40.98	3e-64	RecName: Full=Macrophage erythroblast attacher;	Eukaryota; Metazoa; Chordata; Craniata; Vertebrata; Euteleostomi; Actinopterygii; Neopterygii; Teleostei; Ostariophysi; Cypriniformes; Cyprinidae; Danio		3	4	2.07663e-13	5.57822e-13	sahara.control-zone.interaction_model.stats.2fold.txt sahara.control-zone.interaction_model.stats.2fold.txt sahara.control-zone.interaction_model.stats.2fold.txt sahara.control-zone.interaction_model.stats.2fold.txt sahara.control-zone.interaction_model.stats.2fold.txt sahara.control-zone.interaction_model.stats.2fold.txt sahara.control-zone.interaction_model.stats.2fold.txt sahara.control-zone.i…	15.727	13.916	17.418	16.964	38.172	35.267	35.37	40.403	28.99	28.345	36.203	33.386	20.908	20.171	16.888	17.056	37.498	35.001	41.062	37.621	36.351	34.491	35.219	32.753
c11785_g1_i2	Sahara - GLM								GO:0005737 cytoplasm (cellular_component) GO:0005856 cytoskeleton (cellular_component) GO:0016363 nuclear matrix (cellular_component) GO:0005886 plasma membrane (cellular_component) GO:0007049 cell cycle (biological_process) GO:0051301 cell division (biological_process) GO:0043249 erythrocyte maturation (biological_process) GO:0005737 cytoplasm (cellular_component) GO:0005856 cytoskeleton (cellul…		sp|Q6GR10|MAEA_XENLA	Q6GR10	1-51	347-395	45.1	8e-09	RecName: Full=Macrophage erythroblast attacher;	Eukaryota; Metazoa; Chordata; Craniata; Vertebrata; Euteleostomi; Amphibia; Batrachia; Anura; Pipoidea; Pipidae; Xenopodinae; Xenopus; Xenopus		3	4	8.75863e-12	2.06719e-11	sahara.control-zone.interaction_model.stats.2fold.txt sahara.control-zone.interaction_model.stats.2fold.txt sahara.control-zone.interaction_model.stats.2fold.txt sahara.control-zone.interaction_model.stats.2fold.txt sahara.control-zone.interaction_model.stats.2fold.txt sahara.control-zone.interaction_model.stats.2fold.txt sahara.control-zone.interaction_model.stats.2fold.txt sahara.control-zone.i…	12.679	12.541	13.112	14.806	30.09	27.166	26.791	32.014	21.937	21.269	27.081	26.198	16.228	13.898	13.461	13.531	27.672	26.539	28.801	27.143	28.539	26.338	25.423	24.381
c1178_g1_i1	Sahara - GLM								GO:0005737 cytoplasm (cellular_component) GO:0005856 cytoskeleton (cellular_component) GO:0005515 protein binding (molecular_function) GO:0042384 cilium assembly (biological_process) GO:0048793 pronephros development (biological_process)		sp|Q6PGZ3|MIPT3_DANRE	Q6PGZ3	4-61	202-259	51.72	1e-06	RecName: Full=TRAF3-interacting protein 1;	Eukaryota; Metazoa; Chordata; Craniata; Vertebrata; Euteleostomi; Actinopterygii; Neopterygii; Teleostei; Ostariophysi; Cypriniformes; Cyprinidae; Danio	1	2	2	3.23807e-14	9.26403e-14	sahara.control-zone.interaction_model.stats.2fold.txt sahara.control-zone.interaction_model.stats.2fold.txt sahara.control-zone.interaction_model.stats.2fold.txt sahara.control-zone.interaction_model.stats.2fold.txt sahara.control-zone.interaction_model.stats.2fold.txt sahara.control-zone.interaction_model.stats.2fold.txt	6.503	5.862	6.546	6.571	3.624	3.702	2.514	3.486	3.915	3.947	3.065	2.742	6.328	6.786	6.779	6.685	4.11	3.881	2.644	3.905	3.67	3.263	2.842	3.336
c11792_g1_i1	Sahara - GLM				1	26	0.81	1	GO:0005576 extracellular region (cellular_component) GO:0003993 acid phosphatase activity (molecular_function) GO:0046872 metal ion binding (molecular_function) GO:0016311 dephosphorylation (biological_process) GO:0016787 hydrolase activity (molecular_function) GO:0005576 extracellular region (cellular_component) GO:0003993 acid phosphatase activity (molecular_function) GO:0046872 metal ion bindi…	PF00149.23 Metallophos Calcineurin-like phosphoesterase E:6.4e-10 pos=49-305 PF00149.23 Metallophos Calcineurin-like phosphoesterase E:6.4e-10 pos=49-305 PF00149.23 Metallophos Calcineurin-like phosphoesterase E:6.4e-10 pos=49-305	sp|Q9FMK9|PPA29_ARATH	Q9FMK9	1357-353	47-384	62.72	7e-154	RecName: Full=Probable inactive purple acid phosphatase 29;	Eukaryota; Viridiplantae; Streptophyta; Embryophyta; Tracheophyta; Spermatophyta; Magnoliophyta; eudicotyledons; Gunneridae; Pentapetalae; rosids; malvids; Brassicales; Brassicaceae; Camelineae; Arabidopsis	2	1	1	2.43808e-24	1.53206e-23	sahara.control-zone.interaction_model.stats.2fold.txt sahara.control-zone.interaction_model.stats.2fold.txt sahara.control-zone.interaction_model.stats.2fold.txt sahara.control-zone.interaction_model.stats.2fold.txt sahara.control-zone.interaction_model.stats.2fold.txt sahara.control-zone.interaction_model.stats.2fold.txt sahara.control-zone.interaction_model.stats.2fold.txt sahara.control-zone.i…	0.438	0.269	0.345	0.35	1.847	1.594	2.012	2.089	2.361	3.533	3.467	3.435	0.615	0.458	0.162	0.677	2.165	2.801	3.014	3.449	2.964	5.674	5.268	4.883
c11792_g1_i2	Sahara - GLM				1	26	0.81	1	GO:0005576 extracellular region (cellular_component) GO:0003993 acid phosphatase activity (molecular_function) GO:0046872 metal ion binding (molecular_function) GO:0016311 dephosphorylation (biological_process) GO:0016787 hydrolase activity (molecular_function) GO:0005576 extracellular region (cellular_component) GO:0003993 acid phosphatase activity (molecular_function) GO:0046872 metal ion bindi…	PF00149.23 Metallophos Calcineurin-like phosphoesterase E:6.2e-10 pos=49-305 PF00149.23 Metallophos Calcineurin-like phosphoesterase E:6.2e-10 pos=49-305 PF00149.23 Metallophos Calcineurin-like phosphoesterase E:6.2e-10 pos=49-305	sp|Q9FMK9|PPA29_ARATH	Q9FMK9	1391-384	47-385	62.54	6e-154	RecName: Full=Probable inactive purple acid phosphatase 29;	Eukaryota; Viridiplantae; Streptophyta; Embryophyta; Tracheophyta; Spermatophyta; Magnoliophyta; eudicotyledons; Gunneridae; Pentapetalae; rosids; malvids; Brassicales; Brassicaceae; Camelineae; Arabidopsis	2	1	1	4.21795e-33	4.75198e-32	sahara.control-zone.interaction_model.stats.2fold.txt sahara.control-zone.interaction_model.stats.2fold.txt sahara.control-zone.interaction_model.stats.2fold.txt sahara.control-zone.interaction_model.stats.2fold.txt sahara.control-zone.interaction_model.stats.2fold.txt sahara.control-zone.interaction_model.stats.2fold.txt sahara.control-zone.interaction_model.stats.2fold.txt sahara.control-zone.i…	0.275	0.269	0.233	0.296	1.737	1.483	1.361	1.945	2.382	2.604	2.946	2.602	0.571	0.393	0.465	0.376	2.125	2.341	2.016	2.992	3.081	4.908	4.425	4.043
c11798_g1_i1	Sahara - GLM								GO:0009507 chloroplast (cellular_component) GO:0005829 cytosol (cellular_component) GO:0016592 mediator complex (cellular_component) GO:0005730 nucleolus (cellular_component) GO:0006355 regulation of transcription, DNA-templated (biological_process) GO:0009507 chloroplast (cellular_component) GO:0005829 cytosol (cellular_component) GO:0016592 mediator complex (cellular_component) GO:0005730 nucle…	PF04504.9 DUF573 Protein of unknown function, DUF573 E:2.9e-31 pos=114-213 PF04504.9 DUF573 Protein of unknown function, DUF573 E:2.9e-31 pos=114-213 PF04504.9 DUF573 Protein of unknown function, DUF573 E:2.9e-31 pos=114-213	sp|Q9SB42|MDA1_ARATH	Q9SB42	1230-928	138-237	33.65	1e-11	RecName: Full=Mediator-associated protein 1;	Eukaryota; Viridiplantae; Streptophyta; Embryophyta; Tracheophyta; Spermatophyta; Magnoliophyta; eudicotyledons; Gunneridae; Pentapetalae; rosids; malvids; Brassicales; Brassicaceae; Camelineae; Arabidopsis		1	4	1.50765e-18	6.04718e-18	sahara.control-zone.interaction_model.stats.2fold.txt sahara.control-zone.interaction_model.stats.2fold.txt sahara.control-zone.interaction_model.stats.2fold.txt sahara.control-zone.interaction_model.stats.2fold.txt sahara.control-zone.interaction_model.stats.2fold.txt sahara.control-zone.interaction_model.stats.2fold.txt sahara.treatment-zone.interaction_model.stats.2fold.txt sahara.treatment-zo…	6.34	7.216	6.404	7.064	2.881	3.561	2.031	2.431	4.436	3.614	2.946	2.602	7.405	7.331	7.839	7.082	3.003	2.671	2.921	2.85	2.456	3.177	3.435	2.925
c11832_g1_i1	Sahara - GLM								GO:0009570 chloroplast stroma (cellular_component) GO:0016020 membrane (cellular_component) GO:0008686 3,4-dihydroxy-2-butanone-4-phosphate synthase activity (molecular_function) GO:0005525 GTP binding (molecular_function) GO:0003935 GTP cyclohydrolase II activity (molecular_function) GO:0046872 metal ion binding (molecular_function) GO:0009231 riboflavin biosynthetic process (biological_process)…	PF00926.14 DHBP_synthase 3,4-dihydroxy-2-butanone 4-phosphate synthase E:3.6e-54 pos=1-143 PF00925.15 GTP_cyclohydro2 GTP cyclohydrolase II E:2.4e-72 pos=150-319 PF00926.14 DHBP_synthase 3,4-dihydroxy-2-butanone 4-phosphate synthase E:3.6e-54 pos=1-143 PF00925.15 GTP_cyclohydro2 GTP cyclohydrolase II E:2.4e-72 pos=150-319 PF00926.14 DHBP_synthase 3,4-dihydroxy-2-butanone 4-phosphate synthase E:3.…	sp|Q6Z234|RIBA1_ORYSJ	Q6Z234	1-1104	167-538	90.86	0	RecName: Full=Probable bifunctional riboflavin biosynthesis protein RIBA 1, chloroplastic;	Eukaryota; Viridiplantae; Streptophyta; Embryophyta; Tracheophyta; Spermatophyta; Magnoliophyta; Liliopsida; Poales; Poaceae; BEP clade; Ehrhartoideae; Oryzeae; Oryza	4	1	2	3.01074e-64	2.65409e-62	sahara.control-zone.interaction_model.stats.2fold.txt sahara.control-zone.interaction_model.stats.2fold.txt sahara.control-zone.interaction_model.stats.2fold.txt sahara.control-zone.interaction_model.stats.2fold.txt sahara.control-zone.interaction_model.stats.2fold.txt sahara.control-zone.interaction_model.stats.2fold.txt sahara.control-zone.interaction_model.stats.2fold.txt sahara.control-zone.i…	3.425	1.706	2.857	3.636	31.425	27.076	25.302	33.545	16.979	15.313	17.484	17.802	4.538	4.44	4.487	4.868	25.886	25.238	30.035	30.47	17.591	13.853	20.007	16.054
c11832_g1_i2	Sahara - GLM								GO:0009570 chloroplast stroma (cellular_component) GO:0016020 membrane (cellular_component) GO:0008686 3,4-dihydroxy-2-butanone-4-phosphate synthase activity (molecular_function) GO:0005525 GTP binding (molecular_function) GO:0003935 GTP cyclohydrolase II activity (molecular_function) GO:0046872 metal ion binding (molecular_function) GO:0009231 riboflavin biosynthetic process (biological_process)…	PF00926.14 DHBP_synthase 3,4-dihydroxy-2-butanone 4-phosphate synthase E:1.4e-54 pos=1-141 PF00926.14 DHBP_synthase 3,4-dihydroxy-2-butanone 4-phosphate synthase E:1.4e-54 pos=1-141 PF00926.14 DHBP_synthase 3,4-dihydroxy-2-butanone 4-phosphate synthase E:1.4e-54 pos=1-141	sp|Q6Z234|RIBA1_ORYSJ	Q6Z234	1-426	167-308	93.66	3e-87	RecName: Full=Probable bifunctional riboflavin biosynthesis protein RIBA 1, chloroplastic;	Eukaryota; Viridiplantae; Streptophyta; Embryophyta; Tracheophyta; Spermatophyta; Magnoliophyta; Liliopsida; Poales; Poaceae; BEP clade; Ehrhartoideae; Oryzeae; Oryza	4	1	2	1.12508e-11	2.63201e-11	sahara.control-zone.interaction_model.stats.2fold.txt sahara.control-zone.interaction_model.stats.2fold.txt sahara.control-zone.interaction_model.stats.2fold.txt sahara.control-zone.interaction_model.stats.2fold.txt sahara.control-zone.interaction_model.stats.2fold.txt sahara.control-zone.interaction_model.stats.2fold.txt sahara.control-zone.interaction_model.stats.2fold.txt sahara.control-zone.i…	0.978	0.61	0.932	0.942	6.395	7.495	4.092	6.31	2.688	3.341	4.163	3.192	1.758	1.396	0.962	1.795	5.536	6.172	3.271	7.891	3.942	3.935	2.463	1.315
c11840_g1_i1	Sahara - GLM								GO:0005829 cytosol (cellular_component) GO:0004170 dUTP diphosphatase activity (molecular_function) GO:0000287 magnesium ion binding (molecular_function) GO:0006281 DNA repair (biological_process) GO:0006226 dUMP biosynthetic process (biological_process) GO:0046080 dUTP metabolic process (biological_process) GO:0016787 hydrolase activity (molecular_function) GO:0046080 dUTP metabolic process (bio…	PF00692.14 dUTPase E:5.1e-40 pos=86-213 PF00692.14 dUTPase E:5.1e-40 pos=86-213 PF00692.14 dUTPase E:5.1e-40 pos=86-213	sp|Q10FF9|DUT_ORYSJ	Q10FF9	832-377	20-171	88.16	3e-90	RecName: Full=Deoxyuridine 5'-triphosphate nucleotidohydrolase;	Eukaryota; Viridiplantae; Streptophyta; Embryophyta; Tracheophyta; Spermatophyta; Magnoliophyta; Liliopsida; Poales; Poaceae; BEP clade; Ehrhartoideae; Oryzeae; Oryza	2	3	1	1.20677e-10	2.61142e-10	sahara.control-zone.interaction_model.stats.2fold.txt sahara.control-zone.interaction_model.stats.2fold.txt sahara.control-zone.interaction_model.stats.2fold.txt sahara.control-zone.interaction_model.stats.2fold.txt sahara.control-zone.interaction_model.stats.2fold.txt sahara.control-zone.interaction_model.stats.2fold.txt sahara.control-zone.interaction_model.stats.2fold.txt sahara.control-zone.i…	23.187	26.384	23.953	35.549	3.183	4.005	2.929	4.013	10.785	14.829	2.763	2.34	28.335	31.593	32.62	30.909	3.461	3.721	2.602	3.347	2.429	1.128	0.676	8.398
c11840_g1_i2	Sahara - GLM																					4.5249e-14	1.27971e-13	sahara.control-zone.interaction_model.stats.2fold.txt sahara.treatment-zone.interaction_model.stats.2fold.txt sahara.zone.basic_model.stats.2fold.txt	15.125	17.472	14.419	23.984	1.777	2.108	1.755	1.996	6.624	8.762	2.086	1.666	18.139	20.553	20.64	20.452	2.125	1.39	2.52	1.684	1.278	1.111	0.75	6.064
c11876_g1_i1	Sahara - GLM																					3.8425e-07	5.49975e-05	sahara.Z2-treatment.interaction_model.stats.2fold.txt sahara.Z3-treatment.interaction_model.stats.2fold.txt	1.865	1.706	2.493	2.716	2.44	2.704	2.219	2.565	2.811	2.937	3.102	2.246	1.231	1.495	1.46	2.042	0.928	0.81	1.018	1.329	1.93	0.732	0.63	1.655
c11876_g1_i2	Sahara - GLM								GO:0047274 galactinol-sucrose galactosyltransferase activity (molecular_function) GO:0005975 carbohydrate metabolic process (biological_process) GO:0047274 galactinol-sucrose galactosyltransferase activity (molecular_function) GO:0005975 carbohydrate metabolic process (biological_process)	PF05691.7 Raffinose_syn Raffinose synthase or seed imbibition protein Sip1 E:5.7e-283 pos=109-850 PF05691.7 Raffinose_syn Raffinose synthase or seed imbibition protein Sip1 E:5.7e-283 pos=109-850	sp|Q8RX87|RFS6_ARATH	Q8RX87	2830-530	1-749	62.71	0	RecName: Full=Probable galactinol--sucrose galactosyltransferase 6;	Eukaryota; Viridiplantae; Streptophyta; Embryophyta; Tracheophyta; Spermatophyta; Magnoliophyta; eudicotyledons; Gunneridae; Pentapetalae; rosids; malvids; Brassicales; Brassicaceae; Camelineae; Arabidopsis	1	1		4.02121e-07	5.73233e-05	sahara.Z2-treatment.interaction_model.stats.2fold.txt sahara.Z2-treatment.interaction_model.stats.2fold.txt sahara.Z2-treatment.interaction_model.stats.2fold.txt sahara.Z2-treatment.interaction_model.stats.2fold.txt sahara.Z3-treatment.interaction_model.stats.2fold.txt sahara.Z3-treatment.interaction_model.stats.2fold.txt sahara.Z3-treatment.interaction_model.stats.2fold.txt sahara.Z3-treatment.i…	2.64	2.099	2.817	3.165	2.52	2.552	2.357	2.731	3.138	3.2	4.154	2.789	1.428	1.931	1.914	2.536	0.818	0.9	1.234	1.258	2.202	1.068	0.713	2.057
c11928_g1_i1	Sahara - GLM								GO:0005739 mitochondrion (cellular_component) GO:0005739 mitochondrion (cellular_component) GO:0005739 mitochondrion (cellular_component)	PF13812.1 PPR_3 Pentatricopeptide repeat domain E:0.061 pos=209-239 PF01535.15 PPR PPR repeat E:6.5e-05 pos=210-239 PF01535.15 PPR PPR repeat E:0.00033 pos=247-274 PF13041.1 PPR_2 PPR repeat family E:1.5e-08 pos=247-288 PF13812.1 PPR_3 Pentatricopeptide repeat domain E:0.0038 pos=247-276 PF01535.15 PPR PPR repeat E:0.095 pos=280-307 PF13812.1 PPR_3 Pentatricopeptide repeat domain E:0.23 pos=282-3…	sp|Q93WC5|PP300_ARATH	Q93WC5	1945-584	35-487	40.82	2e-99	RecName: Full=Pentatricopeptide repeat-containing protein At4g01990, mitochondrial;	Eukaryota; Viridiplantae; Streptophyta; Embryophyta; Tracheophyta; Spermatophyta; Magnoliophyta; eudicotyledons; Gunneridae; Pentapetalae; rosids; malvids; Brassicales; Brassicaceae; Camelineae; Arabidopsis			1	1.51741e-12	3.80164e-12	sahara.control-zone.interaction_model.stats.2fold.txt sahara.control-zone.interaction_model.stats.2fold.txt sahara.control-zone.interaction_model.stats.2fold.txt sahara.control-zone.interaction_model.stats.2fold.txt sahara.control-zone.interaction_model.stats.2fold.txt sahara.control-zone.interaction_model.stats.2fold.txt sahara.control-zone.interaction_model.stats.2fold.txt sahara.control-zone.i…	6.38	5.852	5.421	7.83	0.873	1.069	0.848	1.469	1.666	2.726	0.503	0.449	7.911	6.818	7.352	8.179	0.778	1.02	0.946	1.014	0.471	0.362	0.213	1.923
c11928_g1_i2	Sahara - GLM								GO:0005739 mitochondrion (cellular_component) GO:0005739 mitochondrion (cellular_component) GO:0005739 mitochondrion (cellular_component)	PF13812.1 PPR_3 Pentatricopeptide repeat domain E:0.061 pos=209-239 PF01535.15 PPR PPR repeat E:6.5e-05 pos=210-239 PF01535.15 PPR PPR repeat E:0.00033 pos=247-274 PF13041.1 PPR_2 PPR repeat family E:1.5e-08 pos=247-288 PF13812.1 PPR_3 Pentatricopeptide repeat domain E:0.0038 pos=247-276 PF01535.15 PPR PPR repeat E:0.095 pos=280-307 PF13812.1 PPR_3 Pentatricopeptide repeat domain E:0.23 pos=282-3…	sp|Q93WC5|PP300_ARATH	Q93WC5	1869-508	35-487	40.82	1e-99	RecName: Full=Pentatricopeptide repeat-containing protein At4g01990, mitochondrial;	Eukaryota; Viridiplantae; Streptophyta; Embryophyta; Tracheophyta; Spermatophyta; Magnoliophyta; eudicotyledons; Gunneridae; Pentapetalae; rosids; malvids; Brassicales; Brassicaceae; Camelineae; Arabidopsis			1	1.48761e-13	4.04053e-13	sahara.control-zone.interaction_model.stats.2fold.txt sahara.control-zone.interaction_model.stats.2fold.txt sahara.control-zone.interaction_model.stats.2fold.txt sahara.control-zone.interaction_model.stats.2fold.txt sahara.control-zone.interaction_model.stats.2fold.txt sahara.control-zone.interaction_model.stats.2fold.txt sahara.control-zone.interaction_model.stats.2fold.txt sahara.control-zone.i…	5.412	6.431	4.306	7.042	0.552	1.059	0.572	1.138	1.697	2.392	0.586	0.421	7.317	6.153	7.612	6.298	0.718	0.86	0.453	0.943	0.281	0.267	0.259	1.44
c1192_g1_i1	Sahara - GLM								GO:0005634 nucleus (cellular_component) GO:0003677 DNA binding (molecular_function) GO:0005515 protein binding (molecular_function) GO:0003700 sequence-specific DNA binding transcription factor activity (molecular_function) GO:0071369 cellular response to ethylene stimulus (biological_process) GO:0071281 cellular response to iron ion (biological_process) GO:0071732 cellular response to nitric oxi…		sp|Q0V7X4|FIT_ARATH	Q0V7X4	113-382	223-311	32.97	5e-06	RecName: Full=Transcription factor FER-LIKE IRON DEFICIENCY-INDUCED TRANSCRIPTION FACTOR;	Eukaryota; Viridiplantae; Streptophyta; Embryophyta; Tracheophyta; Spermatophyta; Magnoliophyta; eudicotyledons; Gunneridae; Pentapetalae; rosids; malvids; Brassicales; Brassicaceae; Camelineae; Arabidopsis	3	7	1	6.98889e-41	1.27557e-39	sahara.control-zone.interaction_model.stats.2fold.txt sahara.control-zone.interaction_model.stats.2fold.txt sahara.control-zone.interaction_model.stats.2fold.txt sahara.control-zone.interaction_model.stats.2fold.txt sahara.control-zone.interaction_model.stats.2fold.txt sahara.control-zone.interaction_model.stats.2fold.txt sahara.control-zone.interaction_model.stats.2fold.txt sahara.control-zone.i…	0.316	0.072	0.193	0.383	6.877	4.418	4.96	7.758	5.326	6.077	6.587	8.63	0.67	0.305	0.465	0.462	7.242	5.042	10.152	5.619	6.761	10.9	8.61	6.001
c11975_g1_i1	Sahara - GLM	138.2	6	o28-50i57-79o111-133i140-169o179-201i214-236o					GO:0016021 integral component of membrane (cellular_component) GO:0016021 integral component of membrane (cellular_component) GO:0016021 integral component of membrane (cellular_component) GO:0016021 integral component of membrane (cellular_component) GO:0016021 integral component of membrane (cellular_component) GO:0016021 integral component of membrane (cellular_component)	PF02990.11 EMP70 Endomembrane protein 70 E:1.3e-85 pos=1-210 PF02990.11 EMP70 Endomembrane protein 70 E:1.3e-85 pos=1-210 PF02990.11 EMP70 Endomembrane protein 70 E:1.3e-85 pos=1-210	sp|Q9HD45|TM9S3_HUMAN	Q9HD45	1612-857	338-589	61.9	2e-83	RecName: Full=Transmembrane 9 superfamily member 3;	Eukaryota; Metazoa; Chordata; Craniata; Vertebrata; Euteleostomi; Mammalia; Eutheria; Euarchontoglires; Primates; Haplorrhini; Catarrhini; Hominidae; Homo			1	5.91411e-12	1.41395e-11	sahara.control-zone.interaction_model.stats.2fold.txt sahara.control-zone.interaction_model.stats.2fold.txt sahara.control-zone.interaction_model.stats.2fold.txt sahara.control-zone.interaction_model.stats.2fold.txt sahara.treatment-zone.interaction_model.stats.2fold.txt sahara.treatment-zone.interaction_model.stats.2fold.txt sahara.treatment-zone.interaction_model.stats.2fold.txt sahara.treatmen…	11.966	12.22	9.666	11.017	0.833	2.552	1.223	1.458	5.479	4.088	0.723	2.125	13.613	13.124	12.931	11.284	1.247	1.05	1.183	1.471	0.535	0.491	1.102	3.309
c11985_g1_i1	Sahara - GLM	42.56	2	i2-21o47-69i	1	19	0.893	1	GO:0016021 integral component of membrane (cellular_component) GO:0005886 plasma membrane (cellular_component) GO:0004842 ubiquitin-protein transferase activity (molecular_function) GO:0008270 zinc ion binding (molecular_function) GO:0009816 defense response to bacterium, incompatible interaction (biological_process) GO:0009814 defense response, incompatible interaction (biological_process) GO:00…	PF13639.1 zf-RING_2 Ring finger domain E:1e-15 pos=126-169 PF12678.2 zf-rbx1 RING-H2 zinc finger E:1e-10 pos=126-169 PF00097.20 zf-C3HC4 Zinc finger, C3HC4 type (RING finger) E:2.8e-07 pos=127-168 PF13923.1 zf-C3HC4_2 Zinc finger, C3HC4 type (RING finger) E:1.4e-05 pos=127-168 PF12861.2 zf-Apc11 Anaphase-promoting complex subunit 11 RING-H2 finger E:0.00015 pos=142-172 PF13639.1 zf-RING_2 Ring fi…	sp|Q8RXX9|ATL6_ARATH	Q8RXX9	1270-566	23-268	38.82	4e-35	RecName: Full=E3 ubiquitin-protein ligase ATL6;	Eukaryota; Viridiplantae; Streptophyta; Embryophyta; Tracheophyta; Spermatophyta; Magnoliophyta; eudicotyledons; Gunneridae; Pentapetalae; rosids; malvids; Brassicales; Brassicaceae; Camelineae; Arabidopsis	2	4	2	2.10651e-15	6.62499e-15	sahara.control-zone.interaction_model.stats.2fold.txt sahara.control-zone.interaction_model.stats.2fold.txt sahara.control-zone.interaction_model.stats.2fold.txt sahara.control-zone.interaction_model.stats.2fold.txt sahara.control-zone.interaction_model.stats.2fold.txt sahara.control-zone.interaction_model.stats.2fold.txt sahara.control-zone.interaction_model.stats.2fold.txt sahara.control-zone.i…	0.122	0.093	0.182	0.12	1.084	0.817	0.937	1.2	0.92	1.12	2.022	1.254	0.242	0.349	0.249	0.451	1.177	1.03	1.131	1.745	1.233	0.723	1.787	2.308
c11996_g1_i1	Sahara - GLM										sp|P40781|CYPR4_CYNCA	P40781	464-327	443-489	68.09	2e-13	RecName: Full=Protein CYPRO4;	Eukaryota; Viridiplantae; Streptophyta; Embryophyta; Tracheophyta; Spermatophyta; Magnoliophyta; eudicotyledons; Gunneridae; Pentapetalae; asterids; campanulids; Asterales; Asteraceae; Carduoideae; Cardueae; Carduinae; Cynara				3.88389e-10	8.0807e-10	sahara.control-zone.interaction_model.stats.2fold.txt sahara.control-zone.interaction_model.stats.2fold.txt sahara.treatment-zone.interaction_model.stats.2fold.txt sahara.treatment-zone.interaction_model.stats.2fold.txt sahara.zone.basic_model.stats.2fold.txt sahara.zone.basic_model.stats.2fold.txt	19.151	25.216	21.846	30.029	5.341	6.527	6.557	7.644	12.604	13.658	6.505	7.946	28.489	29.302	30.652	25.309	4.619	4.852	6.953	3.51	3.961	1.154	5.814	10.697
c12040_g1_i1	Sahara - GLM	22.31	1	i21-43o																		1.9445e-26	1.42209e-25	sahara.control-zone.interaction_model.stats.2fold.txt sahara.treatment-zone.interaction_model.stats.2fold.txt sahara.zone.basic_model.stats.2fold.txt	10.111	12.014	9.788	10.711	2.48	3.843	2.406	2.814	5.857	6.248	3.285	4.202	11.833	10.32	10.304	10.887	2.753	2.291	2.932	2.211	2.211	3.255	2.777	3.828
c12148_g1_i1	Sahara - GLM								GO:0003824 catalytic activity (molecular_function) GO:0042823 pyridoxal phosphate biosynthetic process (biological_process) GO:0008615 pyridoxine biosynthetic process (biological_process) GO:0003824 catalytic activity (molecular_function) GO:0042823 pyridoxal phosphate biosynthetic process (biological_process) GO:0008615 pyridoxine biosynthetic process (biological_process) GO:0003824 catalytic ac…		sp|Q69LA6|PDX11_ORYSJ	Q69LA6	2-289	223-318	95.83	3e-45	RecName: Full=Probable pyridoxal biosynthesis protein PDX1.1;	Eukaryota; Viridiplantae; Streptophyta; Embryophyta; Tracheophyta; Spermatophyta; Magnoliophyta; Liliopsida; Poales; Poaceae; BEP clade; Ehrhartoideae; Oryzeae; Oryza	1	2		0.000799381	0.0175749	sahara.Z1-treatment.interaction_model.stats.2fold.txt sahara.Z1-treatment.interaction_model.stats.2fold.txt sahara.Z1-treatment.interaction_model.stats.2fold.txt sahara.Z1-treatment.interaction_model.stats.2fold.txt sahara.control-zone.interaction_model.stats.2fold.txt sahara.control-zone.interaction_model.stats.2fold.txt sahara.control-zone.interaction_model.stats.2fold.txt sahara.control-zone.i…	0.428	0.383	0.476	0.416	20.863	15.636	14.396	26.294	8.474	12.467	18.554	19.122	0.769	1.604	0.681	1.752	21.338	26.509	31.208	17.7	16.721	16.695	33.256	16.019
c1214_g1_i1	Sahara - GLM	22.81	1	o10-32i																		9.35642e-06	0.000394723	sahara.Z3-treatment.interaction_model.stats.2fold.txt sahara.treatment.basic_model.stats.2fold.txt	2.772	2.647	4.347	3.932	4.367	6.426	3.905	5.275	3.496	3.139	0.329	1.507	0.802	1.571	1.438	2.418	2.484	1.601	2.376	2.363	0.272	0.267	0.241	0.939
c12167_g1_i1	Sahara - GLM	58.28	3	i9-31o36-58i65-87o	1	24	0.564	1		PF05553.6 DUF761 Cotton fibre expressed protein E:4.9e-07 pos=257-286 PF05553.6 DUF761 Cotton fibre expressed protein E:4.9e-07 pos=257-286 PF05553.6 DUF761 Cotton fibre expressed protein E:4.9e-07 pos=257-286 PF05553.6 DUF761 Cotton fibre expressed protein E:4.9e-07 pos=257-286 PF05553.6 DUF761 Cotton fibre expressed protein E:4.9e-07 pos=257-286 PF05553.6 DUF761 Cotton fibre expressed protein E…												9.66583e-07	8.15346e-05	sahara.Z1-treatment.interaction_model.stats.2fold.txt sahara.Z1-treatment.interaction_model.stats.2fold.txt sahara.Z1-treatment.interaction_model.stats.2fold.txt sahara.Z2-treatment.interaction_model.stats.2fold.txt sahara.Z2-treatment.interaction_model.stats.2fold.txt sahara.Z2-treatment.interaction_model.stats.2fold.txt sahara.Z3-treatment.interaction_model.stats.2fold.txt sahara.Z3-treatment.i…	0.112	0	0.041	0.033	2.239	0.979	0.818	1.355	1.104	1.534	3.111	1.9	0.439	0.48	0.53	0.301	3.352	3.421	1.903	3.712	6.217	4.959	5.99	2.63
c12179_g1_i1	Sahara - GLM								GO:0005515 protein binding (molecular_function)	PF00498.21 FHA FHA domain E:2.4e-10 pos=119-194									1			7.83077e-11	1.56913e-10	sahara.treatment-zone.interaction_model.stats.2fold.txt sahara.treatment-zone.interaction_model.stats.2fold.txt	4.933	4.683	4.519	4.786	3.012	3.077	2.633	3.538	2.74	2.998	2.415	2.125	5.944	5.062	5.406	4.836	2.095	2.571	3.014	2.921	1.822	2.041	3.537	3.291
c12196_g1_i1	Sahara - GLM								GO:0009507 chloroplast (cellular_component) GO:0009295 nucleoid (cellular_component) GO:0009508 plastid chromosome (cellular_component) GO:0003697 single-stranded DNA binding (molecular_function) GO:0003697 single-stranded DNA binding (molecular_function) GO:0009507 chloroplast (cellular_component) GO:0009295 nucleoid (cellular_component) GO:0009508 plastid chromosome (cellular_component) GO:0003…	PF00436.20 SSB Single-strand binding protein family E:3.8e-05 pos=96-166 PF00436.20 SSB Single-strand binding protein family E:3.8e-05 pos=96-166 PF00436.20 SSB Single-strand binding protein family E:3.8e-05 pos=96-166	sp|Q8GXH3|OSB2_ARATH	Q8GXH3	368-1336	83-362	39.94	1e-62	RecName: Full=Protein OSB2, chloroplastic;	Eukaryota; Viridiplantae; Streptophyta; Embryophyta; Tracheophyta; Spermatophyta; Magnoliophyta; eudicotyledons; Gunneridae; Pentapetalae; rosids; malvids; Brassicales; Brassicaceae; Camelineae; Arabidopsis	1		3	2.18505e-16	7.40208e-16	sahara.control-zone.interaction_model.stats.2fold.txt sahara.control-zone.interaction_model.stats.2fold.txt sahara.control-zone.interaction_model.stats.2fold.txt sahara.control-zone.interaction_model.stats.2fold.txt sahara.control-zone.interaction_model.stats.2fold.txt sahara.control-zone.interaction_model.stats.2fold.txt sahara.control-zone.interaction_model.stats.2fold.txt sahara.treatment-zone…	22.443	22.425	18.867	27.642	3.996	5.7	4.21	5.865	7.288	10.397	3.12	2.639	24.962	23.629	24.489	24.761	3.831	4.932	4.238	5.193	2.701	1.894	1.481	6.1
c12238_g1_i1	Sahara - GLM									PF15072.1 DUF4539 Domain of unknown function (DUF4539) E:3.7e-23 pos=115-199 PF15072.1 DUF4539 Domain of unknown function (DUF4539) E:3.7e-23 pos=115-199 PF15072.1 DUF4539 Domain of unknown function (DUF4539) E:3.7e-23 pos=115-199												3.66348e-19	1.53928e-18	sahara.control-zone.interaction_model.stats.2fold.txt sahara.treatment-zone.interaction_model.stats.2fold.txt sahara.zone.basic_model.stats.2fold.txt	2.772	2.647	2.371	3.055	0.803	1.029	0.661	0.734	0.971	1.08	0.64	0.421	2.428	2.575	2.411	2.687	0.988	0.71	0.699	0.619	0.571	0.267	0.139	0.707
c12256_g1_i1	Sahara - GLM								GO:0000777 condensed chromosome kinetochore (cellular_component) GO:0005634 nucleus (cellular_component) GO:0009524 phragmoplast (cellular_component) GO:0005819 spindle (cellular_component) GO:0007059 chromosome segregation (biological_process) GO:0007126 meiotic nuclear division (biological_process) GO:0007067 mitotic nuclear division (biological_process) GO:0005515 protein binding (molecular_fu…	PF00400.27 WD40 WD domain, G-beta repeat E:0.0014 pos=25-51 PF00400.27 WD40 WD domain, G-beta repeat E:0.11 pos=62-88 PF00400.27 WD40 WD domain, G-beta repeat E:4.1e-07 pos=99-132 PF00400.27 WD40 WD domain, G-beta repeat E:2.1e-05 pos=249-275 PF00400.27 WD40 WD domain, G-beta repeat E:0.0014 pos=25-51 PF00400.27 WD40 WD domain, G-beta repeat E:0.11 pos=62-88 PF00400.27 WD40 WD domain, G-beta repe…	sp|Q9C701|BUB32_ARATH	Q9C701	1453-497	9-327	83.07	0	RecName: Full=Mitotic checkpoint protein BUB3.2;	Eukaryota; Viridiplantae; Streptophyta; Embryophyta; Tracheophyta; Spermatophyta; Magnoliophyta; eudicotyledons; Gunneridae; Pentapetalae; rosids; malvids; Brassicales; Brassicaceae; Camelineae; Arabidopsis	1	3	4	2.86898e-32	3.07821e-31	sahara.control-zone.interaction_model.stats.2fold.txt sahara.control-zone.interaction_model.stats.2fold.txt sahara.control-zone.interaction_model.stats.2fold.txt sahara.control-zone.interaction_model.stats.2fold.txt sahara.control-zone.interaction_model.stats.2fold.txt sahara.control-zone.interaction_model.stats.2fold.txt sahara.control-zone.interaction_model.stats.2fold.txt sahara.control-zone.i…	38.618	41.5	33.458	39.853	12.118	11.218	8.865	9.858	19.729	25.458	15.864	15.163	40.992	41.062	40.426	36.443	11.023	9.703	14.925	10.316	13.921	11.959	15.063	17.387
c12263_g1_i1	Sahara - GLM								GO:0009507 chloroplast (cellular_component) GO:0009570 chloroplast stroma (cellular_component) GO:0005739 mitochondrion (cellular_component) GO:0051537 2 iron, 2 sulfur cluster binding (molecular_function) GO:0046872 metal ion binding (molecular_function) GO:0055072 iron ion homeostasis (biological_process) GO:0010150 leaf senescence (biological_process) GO:0072593 reactive oxygen species metabol…	PF09360.5 zf-CDGSH Iron-binding zinc finger CDGSH type E:3.5e-08 pos=80-96 PF09360.5 zf-CDGSH Iron-binding zinc finger CDGSH type E:3.5e-08 pos=80-96 PF09360.5 zf-CDGSH Iron-binding zinc finger CDGSH type E:3.5e-08 pos=80-96	sp|Q9FLI7|NEET_ARATH	Q9FLI7	299-493	43-107	81.54	2e-31	RecName: Full=CDGSH iron-sulfur domain-containing protein NEET;	Eukaryota; Viridiplantae; Streptophyta; Embryophyta; Tracheophyta; Spermatophyta; Magnoliophyta; eudicotyledons; Gunneridae; Pentapetalae; rosids; malvids; Brassicales; Brassicaceae; Camelineae; Arabidopsis	2	3	3	4.32169e-14	1.22483e-13	sahara.control-zone.interaction_model.stats.2fold.txt sahara.control-zone.interaction_model.stats.2fold.txt sahara.control-zone.interaction_model.stats.2fold.txt sahara.control-zone.interaction_model.stats.2fold.txt sahara.control-zone.interaction_model.stats.2fold.txt sahara.control-zone.interaction_model.stats.2fold.txt sahara.control-zone.interaction_model.stats.2fold.txt sahara.control-zone.i…	1.865	1.737	2.26	1.61	9.417	8.131	11.083	10.54	7.38	6.319	9.305	6.701	3.098	3.655	3.644	4.31	11.412	9.223	16.931	8.814	5.447	6.707	16.582	8.452
c12275_g1_i1	Sahara - GLM				1	27	0.751	1	GO:0005618 cell wall (cellular_component) GO:0004252 serine-type endopeptidase activity (molecular_function) GO:0010102 lateral root morphogenesis (biological_process) GO:0008152 metabolic process (biological_process) GO:0043086 negative regulation of catalytic activity (biological_process) GO:0009733 response to auxin (biological_process) GO:0004252 serine-type endopeptidase activity (molecular_…	PF05922.11 Inhibitor_I9 Peptidase inhibitor I9 E:6.3e-16 pos=34-109 PF00082.17 Peptidase_S8 Subtilase family E:3e-30 pos=144-574 PF02225.17 PA PA domain E:4.1e-05 pos=372-460 PF05922.11 Inhibitor_I9 Peptidase inhibitor I9 E:6.3e-16 pos=34-109 PF00082.17 Peptidase_S8 Subtilase family E:3e-30 pos=144-574 PF02225.17 PA PA domain E:4.1e-05 pos=372-460 PF05922.11 Inhibitor_I9 Peptidase inhibitor I9 E:…	sp|Q9ZSP5|AIR3_ARATH	Q9ZSP5	34-731	32-772	39.23	3e-155	RecName: Full=Subtilisin-like protease SBT5.3;	Eukaryota; Viridiplantae; Streptophyta; Embryophyta; Tracheophyta; Spermatophyta; Magnoliophyta; eudicotyledons; Gunneridae; Pentapetalae; rosids; malvids; Brassicales; Brassicaceae; Camelineae; Arabidopsis	1	4	1	1.16052e-07	1.38228e-05	sahara.Z1-treatment.interaction_model.stats.2fold.txt sahara.Z1-treatment.interaction_model.stats.2fold.txt sahara.Z1-treatment.interaction_model.stats.2fold.txt sahara.Z1-treatment.interaction_model.stats.2fold.txt sahara.Z1-treatment.interaction_model.stats.2fold.txt sahara.Z1-treatment.interaction_model.stats.2fold.txt sahara.Z1-treatment.interaction_model.stats.2fold.txt sahara.Z1-treatment.i…	3.985	3.494	8.684	9.188	10.291	13.144	8.086	6.051	2.044	4.855	4.556	2.705	23.479	26.444	32.252	26.298	25.368	24.828	14.246	12.466	6.96	9.058	8.99	2.191
c122_g1_i1	Sahara - GLM								GO:0000796 condensin complex (cellular_component) GO:0005829 cytosol (cellular_component) GO:0005634 nucleus (cellular_component) GO:0007076 mitotic chromosome condensation (biological_process) GO:0000796 condensin complex (cellular_component) GO:0005829 cytosol (cellular_component) GO:0005634 nucleus (cellular_component) GO:0007076 mitotic chromosome condensation (biological_process) GO:0000796 …	PF12719.2 Cnd3 Nuclear condensing complex subunits, C-term domain E:2.9e-55 pos=523-878 PF12719.2 Cnd3 Nuclear condensing complex subunits, C-term domain E:2.9e-55 pos=523-878 PF12719.2 Cnd3 Nuclear condensing complex subunits, C-term domain E:2.9e-55 pos=523-878 PF12719.2 Cnd3 Nuclear condensing complex subunits, C-term domain E:2.9e-55 pos=523-878										1	3	0.000106346	0.00235273	sahara.Z3-treatment.interaction_model.stats.2fold.txt sahara.Z3-treatment.interaction_model.stats.2fold.txt sahara.Z3-treatment.interaction_model.stats.2fold.txt sahara.Z3-treatment.interaction_model.stats.2fold.txt sahara.Z3-treatment.interaction_model.stats.2fold.txt sahara.Z3-treatment.interaction_model.stats.2fold.txt sahara.Z3-treatment.interaction_model.stats.2fold.txt sahara.control-zone.i…	27.397	27.17	24.683	28.08	4.167	5.952	2.416	4.231	11.03	12.012	4.968	5.054	31.192	28.899	31.441	29.92	3.262	3.391	3.178	2.546	4.096	1.739	1.092	5.966
c12311_g1_i1	Sahara - GLM								GO:0000166 nucleotide binding (molecular_function) GO:0003727 single-stranded RNA binding (molecular_function) GO:0008283 cell proliferation (biological_process) GO:0003676 nucleic acid binding (molecular_function) GO:0000166 nucleotide binding (molecular_function) GO:0003727 single-stranded RNA binding (molecular_function) GO:0008283 cell proliferation (biological_process) GO:0003676 nucleic aci…	PF00076.17 RRM_1 RNA recognition motif. (a.k.a. RRM, RBD, or RNP domain) E:8.2e-17 pos=41-98 PF14259.1 RRM_6 RNA recognition motif (a.k.a. RRM, RBD, or RNP domain) E:3.2e-16 pos=41-99 PF13893.1 RRM_5 RNA recognition motif. (a.k.a. RRM, RBD, or RNP domain) E:2.6e-08 pos=57-97 PF00076.17 RRM_1 RNA recognition motif. (a.k.a. RRM, RBD, or RNP domain) E:1.7e-16 pos=164-230 PF14259.1 RRM_6 RNA recognit…									2	1		2.17867e-17	7.98824e-17	sahara.control-zone.interaction_model.stats.2fold.txt sahara.control-zone.interaction_model.stats.2fold.txt sahara.control-zone.interaction_model.stats.2fold.txt sahara.control-zone.interaction_model.stats.2fold.txt sahara.control-zone.interaction_model.stats.2fold.txt sahara.control-zone.interaction_model.stats.2fold.txt sahara.control-zone.interaction_model.stats.2fold.txt sahara.control-zone.i…	19.62	20.781	18.563	23.699	3.665	5.447	3.796	4.489	9.241	10.428	4.712	4.025	21.732	21.317	21.635	19.914	4.21	3.581	3.076	3.489	3.625	2.617	1.805	7.951
c12344_g1_i1	Sahara - GLM										sp|Q0WMV8|PHF5B_ARATH	Q0WMV8	243-1	1-81	98.77	2e-51	RecName: Full=PHD finger-like domain-containing protein 5B;	Eukaryota; Viridiplantae; Streptophyta; Embryophyta; Tracheophyta; Spermatophyta; Magnoliophyta; eudicotyledons; Gunneridae; Pentapetalae; rosids; malvids; Brassicales; Brassicaceae; Camelineae; Arabidopsis				4.49556e-18	1.73886e-17	sahara.control-zone.interaction_model.stats.2fold.txt sahara.treatment-zone.interaction_model.stats.2fold.txt sahara.zone.basic_model.stats.2fold.txt	16.246	14.691	13.588	12.868	2.831	4.227	3.717	4.406	7.237	7.823	5.316	6.177	14.338	13.102	13.818	13.724	1.307	3.881	3.405	2.901	3.879	3.969	4.101	6.171
c12353_g1_i1	Sahara - GLM								GO:0048046 apoplast (cellular_component) GO:0005618 cell wall (cellular_component) GO:0004553 hydrolase activity, hydrolyzing O-glycosyl compounds (molecular_function) GO:0016762 xyloglucan:xyloglucosyl transferase activity (molecular_function) GO:0006073 cellular glucan metabolic process (biological_process) GO:0010154 fruit development (biological_process) GO:0080086 stamen filament development…	PF06955.7 XET_C Xyloglucan endo-transglycosylase (XET) C-terminus E:2.9e-10 pos=52-93 PF06955.7 XET_C Xyloglucan endo-transglycosylase (XET) C-terminus E:2.9e-10 pos=52-93 PF06955.7 XET_C Xyloglucan endo-transglycosylase (XET) C-terminus E:2.9e-10 pos=52-93 PF06955.7 XET_C Xyloglucan endo-transglycosylase (XET) C-terminus E:2.9e-10 pos=52-93 PF06955.7 XET_C Xyloglucan endo-transglycosylase (XET) …	sp|Q38909|XTH28_ARATH	Q38909	884-606	197-290	42.71	2e-18	RecName: Full=Probable xyloglucan endotransglucosylase/hydrolase protein 28;	Eukaryota; Viridiplantae; Streptophyta; Embryophyta; Tracheophyta; Spermatophyta; Magnoliophyta; eudicotyledons; Gunneridae; Pentapetalae; rosids; malvids; Brassicales; Brassicaceae; Camelineae; Arabidopsis	2	3	2	0.00305921	0.047855	sahara.Z1-treatment.interaction_model.stats.2fold.txt sahara.Z1-treatment.interaction_model.stats.2fold.txt sahara.Z1-treatment.interaction_model.stats.2fold.txt sahara.Z1-treatment.interaction_model.stats.2fold.txt sahara.Z1-treatment.interaction_model.stats.2fold.txt sahara.Z1-treatment.interaction_model.stats.2fold.txt sahara.Z1-treatment.interaction_model.stats.2fold.txt sahara.Z1-treatment.i…	0	0.062	0.132	0.066	4.347	1.796	3.293	4.706	8.689	8.52	17.347	17.072	0.385	0.382	0.065	0.451	6.504	6.962	10.533	9.393	17.102	24.383	31.867	14.865
c12398_g1_i1	Sahara - GLM								GO:0000777 condensed chromosome kinetochore (cellular_component) GO:0005737 cytoplasm (cellular_component) GO:0005828 kinetochore microtubule (cellular_component) GO:0005815 microtubule organizing center (cellular_component) GO:0005634 nucleus (cellular_component) GO:0005876 spindle microtubule (cellular_component) GO:0005515 protein binding (molecular_function) GO:0007049 cell cycle (biological_…	PF08311.7 Mad3_BUB1_I Mad3/BUB1 homology region 1 E:8.1e-43 pos=70-192 PF08311.7 Mad3_BUB1_I Mad3/BUB1 homology region 1 E:8.1e-43 pos=70-192 PF08311.7 Mad3_BUB1_I Mad3/BUB1 homology region 1 E:8.1e-43 pos=70-192 PF08311.7 Mad3_BUB1_I Mad3/BUB1 homology region 1 E:8.1e-43 pos=70-192	sp|O22806|BUBR1_ARATH	O22806	1415-489	26-340	52.83	1e-98	RecName: Full=Mitotic spindle checkpoint protein BUBR1;	Eukaryota; Viridiplantae; Streptophyta; Embryophyta; Tracheophyta; Spermatophyta; Magnoliophyta; eudicotyledons; Gunneridae; Pentapetalae; rosids; malvids; Brassicales; Brassicaceae; Camelineae; Arabidopsis	1	1	6	0.00124592	0.0132273	sahara.Z3-treatment.interaction_model.stats.2fold.txt sahara.Z3-treatment.interaction_model.stats.2fold.txt sahara.Z3-treatment.interaction_model.stats.2fold.txt sahara.Z3-treatment.interaction_model.stats.2fold.txt sahara.Z3-treatment.interaction_model.stats.2fold.txt sahara.Z3-treatment.interaction_model.stats.2fold.txt sahara.Z3-treatment.interaction_model.stats.2fold.txt sahara.Z3-treatment.i…	33.308	31.306	25.494	32.876	2.711	3.934	2.081	2.896	11.388	11.578	2.653	3.463	32.521	28.266	27.895	28.663	2.284	1.671	2.479	1.319	2.538	1.335	0.231	5.644
c12456_g1_i1	Sahara - GLM										sp|Q652P4|CPSF2_ORYSJ	Q652P4	2460-247	1-738	89.16	0	RecName: Full=Cleavage and polyadenylation specificity factor subunit 2;	Eukaryota; Viridiplantae; Streptophyta; Embryophyta; Tracheophyta; Spermatophyta; Magnoliophyta; Liliopsida; Poales; Poaceae; BEP clade; Ehrhartoideae; Oryzeae; Oryza				9.41622e-27	7.02303e-26	sahara.control-zone.interaction_model.stats.2fold.txt sahara.treatment-zone.interaction_model.stats.2fold.txt sahara.zone.basic_model.stats.2fold.txt	29.853	27.718	25.423	26.36	6.636	8.322	5.709	7.696	11.296	12.224	5.05	4.558	27.544	25.964	27.246	26.438	6.265	6.482	5.842	7.678	5.782	4.184	4.176	7.209
c1250_g1_i1	Sahara - GLM	19.76	1	i7-26o	1	24	0.898	1	GO:0005737 cytoplasm (cellular_component) GO:0070062 extracellular vesicular exosome (cellular_component) GO:0005739 mitochondrion (cellular_component) GO:0005515 protein binding (molecular_function) GO:0010917 negative regulation of mitochondrial membrane potential (biological_process) GO:0035794 positive regulation of mitochondrial membrane permeability (biological_process) GO:0010940 positive …	PF04832.7 SOUL SOUL heme-binding protein E:1.6e-46 pos=32-213 PF04832.7 SOUL SOUL heme-binding protein E:1.6e-46 pos=32-213	sp|Q9Y5Z4|HEBP2_HUMAN	Q9Y5Z4	775-233	20-195	34.95	4e-20	RecName: Full=Heme-binding protein 2;	Eukaryota; Metazoa; Chordata; Craniata; Vertebrata; Euteleostomi; Mammalia; Eutheria; Euarchontoglires; Primates; Haplorrhini; Catarrhini; Hominidae; Homo	1	3	3	0.0145941	0.0170589	sahara.treatment-zone.interaction_model.stats.2fold.txt sahara.treatment-zone.interaction_model.stats.2fold.txt sahara.treatment-zone.interaction_model.stats.2fold.txt sahara.treatment-zone.interaction_model.stats.2fold.txt sahara.treatment-zone.interaction_model.stats.2fold.txt sahara.treatment-zone.interaction_model.stats.2fold.txt sahara.treatment-zone.interaction_model.stats.2fold.txt sahara.…	2.507	2.988	3.465	4.173	2.641	4.802	9.18	5.793	4.365	4.007	21.656	6.131	3.801	4.931	4.314	4.793	6.704	12.134	10.245	13.095	4.468	11.572	19.822	5.179
c12527_g1_i1	Sahara - GLM								GO:0005634 nucleus (cellular_component) GO:0005524 ATP binding (molecular_function) GO:0003677 DNA binding (molecular_function) GO:0004386 helicase activity (molecular_function) GO:0008270 zinc ion binding (molecular_function) GO:0008283 cell proliferation (biological_process) GO:0016568 chromatin modification (biological_process) GO:0009736 cytokinin-activated signaling pathway (biological_proce…	PF00385.19 Chromo Chromo (CHRromatin Organisation MOdifier) domain E:6.9e-09 pos=106-155 PF00385.19 Chromo Chromo (CHRromatin Organisation MOdifier) domain E:8.3e-16 pos=195-244 PF04851.10 ResIII Type III restriction enzyme, res subunit E:1e-08 pos=277-459 PF00176.18 SNF2_N SNF2 family N-terminal domain E:7e-68 pos=281-576 PF11496.3 HDA2-3 Class II histone deacetylase complex subunits 2 and 3 E:1…	sp|Q9S775|PKL_ARATH	Q9S775	4538-585	1-1352	54.39	0	RecName: Full=CHD3-type chromatin-remodeling factor PICKLE;	Eukaryota; Viridiplantae; Streptophyta; Embryophyta; Tracheophyta; Spermatophyta; Magnoliophyta; eudicotyledons; Gunneridae; Pentapetalae; rosids; malvids; Brassicales; Brassicaceae; Camelineae; Arabidopsis	4	9	1	5.88461e-18	2.2536e-17	sahara.control-zone.interaction_model.stats.2fold.txt sahara.control-zone.interaction_model.stats.2fold.txt sahara.control-zone.interaction_model.stats.2fold.txt sahara.control-zone.interaction_model.stats.2fold.txt sahara.control-zone.interaction_model.stats.2fold.txt sahara.control-zone.interaction_model.stats.2fold.txt sahara.control-zone.interaction_model.stats.2fold.txt sahara.control-zone.i…	42.41	39.67	41.513	34.727	16.355	18.309	11.202	13.416	20.71	23.672	15.535	15.088	36.542	35.619	35.29	39.367	16.749	15.045	12.477	16.635	19.222	17.9	12.564	16.421
c12550_g1_i1	Sahara - GLM								GO:0071944 cell periphery (cellular_component) GO:0005829 cytosol (cellular_component) GO:0005768 endosome (cellular_component) GO:0008526 phosphatidylinositol transporter activity (molecular_function) GO:0043001 Golgi to plasma membrane protein transport (biological_process) GO:1901352 negative regulation of phosphatidylglycerol biosynthetic process (biological_process) GO:0006658 phosphatidylse…	PF13716.1 CRAL_TRIO_2 Divergent CRAL/TRIO domain E:1.2e-08 pos=60-202 PF00650.15 CRAL_TRIO CRAL/TRIO domain E:6.7e-34 pos=61-204 PF13716.1 CRAL_TRIO_2 Divergent CRAL/TRIO domain E:1.2e-08 pos=60-202 PF00650.15 CRAL_TRIO CRAL/TRIO domain E:6.7e-34 pos=61-204 PF13716.1 CRAL_TRIO_2 Divergent CRAL/TRIO domain E:1.2e-08 pos=60-202 PF00650.15 CRAL_TRIO CRAL/TRIO domain E:6.7e-34 pos=61-204	sp|Q9UU99|YJX4_SCHPO	Q9UU99	695-141	648-824	28.57	5e-16	RecName: Full=CRAL-TRIO domain-containing protein C23B6.04c;	Eukaryota; Fungi; Dikarya; Ascomycota; Taphrinomycotina; Schizosaccharomycetes; Schizosaccharomycetales; Schizosaccharomycetaceae; Schizosaccharomyces	1	8	3	6.35243e-41	1.16603e-39	sahara.control-zone.interaction_model.stats.2fold.txt sahara.control-zone.interaction_model.stats.2fold.txt sahara.control-zone.interaction_model.stats.2fold.txt sahara.control-zone.interaction_model.stats.2fold.txt sahara.control-zone.interaction_model.stats.2fold.txt sahara.control-zone.interaction_model.stats.2fold.txt sahara.control-zone.interaction_model.stats.2fold.txt sahara.control-zone.i…	0.163	0.145	0	0.077	0.934	1.311	2.741	2.224	12.982	11.326	12.47	20.179	0	0.076	0	0	0.229	1.781	1.718	2.617	11.827	16.169	19.739	16.233
c12550_g1_i2	Sahara - GLM								GO:0005886 plasma membrane (cellular_component) GO:0008526 phosphatidylinositol transporter activity (molecular_function) GO:0006696 ergosterol biosynthetic process (biological_process) GO:0015914 phospholipid transport (biological_process) GO:0005886 plasma membrane (cellular_component) GO:0008526 phosphatidylinositol transporter activity (molecular_function) GO:0006696 ergosterol biosynthetic p…	PF03765.10 CRAL_TRIO_N CRAL/TRIO, N-terminal domain E:7e-05 pos=5-31 PF00650.15 CRAL_TRIO CRAL/TRIO domain E:9.7e-06 pos=61-126 PF03765.10 CRAL_TRIO_N CRAL/TRIO, N-terminal domain E:7e-05 pos=5-31 PF00650.15 CRAL_TRIO CRAL/TRIO domain E:9.7e-06 pos=61-126 PF03765.10 CRAL_TRIO_N CRAL/TRIO, N-terminal domain E:7e-05 pos=5-31 PF00650.15 CRAL_TRIO CRAL/TRIO domain E:9.7e-06 pos=61-126	sp|Q9UU99|YJX4_SCHPO	Q9UU99	13-118	640-742	28.44	8e-06	RecName: Full=CRAL-TRIO domain-containing protein C23B6.04c;	Eukaryota; Fungi; Dikarya; Ascomycota; Taphrinomycotina; Schizosaccharomycetes; Schizosaccharomycetales; Schizosaccharomycetaceae; Schizosaccharomyces	1	2	1	1.50746e-35	1.98048e-34	sahara.control-zone.interaction_model.stats.2fold.txt sahara.control-zone.interaction_model.stats.2fold.txt sahara.control-zone.interaction_model.stats.2fold.txt sahara.control-zone.interaction_model.stats.2fold.txt sahara.control-zone.interaction_model.stats.2fold.txt sahara.control-zone.interaction_model.stats.2fold.txt sahara.treatment-zone.interaction_model.stats.2fold.txt sahara.treatment-zo…	0.102	0	0	0.099	0.924	0.999	1.173	0.786	7.922	5.885	5.197	11.175	0	0	0	0.183	0.369	0.88	0.607	1.004	6.462	8.343	10.601	6.753
c12554_g1_i1	Sahara - GLM								GO:0004857 enzyme inhibitor activity (molecular_function) GO:0030599 pectinesterase activity (molecular_function) GO:0004857 enzyme inhibitor activity (molecular_function) GO:0030599 pectinesterase activity (molecular_function) GO:0004857 enzyme inhibitor activity (molecular_function) GO:0030599 pectinesterase activity (molecular_function) GO:0004857 enzyme inhibitor activity (molecular_function)…	PF04043.10 PMEI Plant invertase/pectin methylesterase inhibitor E:1e-14 pos=4-104 PF04043.10 PMEI Plant invertase/pectin methylesterase inhibitor E:1e-14 pos=4-104 PF04043.10 PMEI Plant invertase/pectin methylesterase inhibitor E:1e-14 pos=4-104	sp|P17407|21KD_DAUCA	P17407	9-109	95-188	33.66	3e-12	RecName: Full=21 kDa protein;	Eukaryota; Viridiplantae; Streptophyta; Embryophyta; Tracheophyta; Spermatophyta; Magnoliophyta; eudicotyledons; Gunneridae; Pentapetalae; asterids; campanulids; Apiales; Apiaceae; Apioideae; Scandiceae; Daucinae; Daucus	2			3.42544e-28	2.83539e-27	sahara.control-zone.interaction_model.stats.2fold.txt sahara.control-zone.interaction_model.stats.2fold.txt sahara.control-zone.interaction_model.stats.2fold.txt sahara.control-zone.interaction_model.stats.2fold.txt sahara.control-zone.interaction_model.stats.2fold.txt sahara.treatment-zone.interaction_model.stats.2fold.txt sahara.treatment-zone.interaction_model.stats.2fold.txt sahara.treatment-…	0	0	0.091	0	2.861	1.392	1.311	1.924	6.409	6.854	3.458	6.954	0.099	0.098	0	0.193	3.312	2.811	3.148	4.149	10.803	6.156	4.268	6.136
c12608_g1_i1	Sahara - GLM								GO:0009570 chloroplast stroma (cellular_component) GO:0005524 ATP binding (molecular_function) GO:0005524 ATP binding (molecular_function) GO:0009570 chloroplast stroma (cellular_component) GO:0005524 ATP binding (molecular_function) GO:0005524 ATP binding (molecular_function) GO:0009570 chloroplast stroma (cellular_component) GO:0005524 ATP binding (molecular_function) GO:0005524 ATP binding (mo…	PF00004.24 AAA ATPase family associated with various cellular activities (AAA) E:2.4e-14 pos=153-294 PF00004.24 AAA ATPase family associated with various cellular activities (AAA) E:2.4e-14 pos=153-294 PF00004.24 AAA ATPase family associated with various cellular activities (AAA) E:2.4e-14 pos=153-294	sp|Q40073|RCAA_HORVU	Q40073	1639-248	1-464	99.57	0	RecName: Full=Ribulose bisphosphate carboxylase/oxygenase activase A, chloroplastic;	Eukaryota; Viridiplantae; Streptophyta; Embryophyta; Tracheophyta; Spermatophyta; Magnoliophyta; Liliopsida; Poales; Poaceae; BEP clade; Pooideae; Triticeae; Hordeum	1		1	2.13395e-07	3.64065e-07	sahara.control-zone.interaction_model.stats.2fold.txt sahara.control-zone.interaction_model.stats.2fold.txt sahara.control-zone.interaction_model.stats.2fold.txt sahara.control-zone.interaction_model.stats.2fold.txt sahara.treatment-zone.interaction_model.stats.2fold.txt sahara.treatment-zone.interaction_model.stats.2fold.txt sahara.treatment-zone.interaction_model.stats.2fold.txt sahara.treatmen…	3.679	2.667	3.982	3.045	1.345	1.594	1.035	1.376	0.572	0.252	0.055	1.441	2.077	3.131	2.389	3.009	1.327	0.91	1.09	1.765	0.054	0.672	0.343	0.662
c12608_g1_i2	Sahara - GLM								GO:0009570 chloroplast stroma (cellular_component) GO:0005524 ATP binding (molecular_function) GO:0005524 ATP binding (molecular_function) GO:0009570 chloroplast stroma (cellular_component) GO:0005524 ATP binding (molecular_function) GO:0005524 ATP binding (molecular_function) GO:0009570 chloroplast stroma (cellular_component) GO:0005524 ATP binding (molecular_function) GO:0005524 ATP binding (mo…	PF00004.24 AAA ATPase family associated with various cellular activities (AAA) E:2e-14 pos=153-294 PF00004.24 AAA ATPase family associated with various cellular activities (AAA) E:2e-14 pos=153-294 PF00004.24 AAA ATPase family associated with various cellular activities (AAA) E:2e-14 pos=153-294	sp|Q40073|RCAA_HORVU	Q40073	1-427	1-427	99.53	0	RecName: Full=Ribulose bisphosphate carboxylase/oxygenase activase A, chloroplastic;	Eukaryota; Viridiplantae; Streptophyta; Embryophyta; Tracheophyta; Spermatophyta; Magnoliophyta; Liliopsida; Poales; Poaceae; BEP clade; Pooideae; Triticeae; Hordeum	1		1	1.65523e-06	2.66375e-06	sahara.control-zone.interaction_model.stats.2fold.txt sahara.control-zone.interaction_model.stats.2fold.txt sahara.control-zone.interaction_model.stats.2fold.txt sahara.control-zone.interaction_model.stats.2fold.txt sahara.control-zone.interaction_model.stats.2fold.txt sahara.treatment-zone.interaction_model.stats.2fold.txt sahara.treatment-zone.interaction_model.stats.2fold.txt sahara.treatment-…	4.107	3.639	4.519	3.428	1.064	1.543	1.035	2.12	1.196	0.373	0.055	1.563	2.571	3.327	3.081	2.73	1.496	1.06	0.967	1.998	0.073	0.775	0.259	0.76
c12648_g1_i1	Sahara - GLM								GO:0005736 DNA-directed RNA polymerase I complex (cellular_component) GO:0005730 nucleolus (cellular_component) GO:0005634 nucleus (cellular_component) GO:0003677 DNA binding (molecular_function) GO:0003899 DNA-directed RNA polymerase activity (molecular_function) GO:0006360 transcription from RNA polymerase I promoter (biological_process) GO:0003677 DNA binding (molecular_function) GO:0003899 DN…	PF06870.7 RNA_pol_I_A49 A49-like RNA polymerase I associated factor E:2.4e-38 pos=64-420 PF06870.7 RNA_pol_I_A49 A49-like RNA polymerase I associated factor E:2.4e-38 pos=64-420 PF06870.7 RNA_pol_I_A49 A49-like RNA polymerase I associated factor E:2.4e-38 pos=64-420	sp|O14086|RPA49_SCHPO	O14086	978-367	198-417	25.88	1e-08	RecName: Full=DNA-directed RNA polymerase I subunit rpa49;	Eukaryota; Fungi; Dikarya; Ascomycota; Taphrinomycotina; Schizosaccharomycetes; Schizosaccharomycetales; Schizosaccharomycetaceae; Schizosaccharomyces	2	1	3	7.76734e-18	2.94381e-17	sahara.control-zone.interaction_model.stats.2fold.txt sahara.control-zone.interaction_model.stats.2fold.txt sahara.control-zone.interaction_model.stats.2fold.txt sahara.control-zone.interaction_model.stats.2fold.txt sahara.control-zone.interaction_model.stats.2fold.txt sahara.control-zone.interaction_model.stats.2fold.txt sahara.control-zone.interaction_model.stats.2fold.txt sahara.control-zone.i…	27.173	27.78	24.045	31.65	12.158	13.104	10.758	14.895	15.262	20.128	13.614	11.26	29.808	29.782	30.176	28.652	13.178	13.464	14.061	14.535	11.737	10.693	10.24	14.355
c12669_g1_i1	Sahara - GLM								GO:0005509 calcium ion binding (molecular_function) GO:0005509 calcium ion binding (molecular_function) GO:0005509 calcium ion binding (molecular_function) GO:0005509 calcium ion binding (molecular_function) GO:0005509 calcium ion binding (molecular_function) GO:0005509 calcium ion binding (molecular_function)	PF13833.1 EF-hand_8 EF-hand domain pair E:0.023 pos=9-29 PF13405.1 EF-hand_6 EF-hand domain E:3.4e-05 pos=11-34 PF13499.1 EF-hand_7 EF-hand domain pair E:1.5e-11 pos=12-67 PF13202.1 EF-hand_5 EF hand E:6.3e-07 pos=12-30 PF13833.1 EF-hand_8 EF-hand domain pair E:1.1e-08 pos=24-69 PF13202.1 EF-hand_5 EF hand E:0.00094 pos=53-69 PF13499.1 EF-hand_7 EF-hand domain pair E:1.7e-06 pos=95-159 PF13833.1 …	sp|Q2QYW1|CML25_ORYSJ	Q2QYW1	299-727	14-147	68.97	2e-41	RecName: Full=Probable calcium-binding protein CML25/26;	Eukaryota; Viridiplantae; Streptophyta; Embryophyta; Tracheophyta; Spermatophyta; Magnoliophyta; Liliopsida; Poales; Poaceae; BEP clade; Ehrhartoideae; Oryzeae; Oryza	1			1.16058e-26	8.60707e-26	sahara.control-zone.interaction_model.stats.2fold.txt sahara.control-zone.interaction_model.stats.2fold.txt sahara.control-zone.interaction_model.stats.2fold.txt sahara.control-zone.interaction_model.stats.2fold.txt sahara.control-zone.interaction_model.stats.2fold.txt sahara.control-zone.interaction_model.stats.2fold.txt sahara.control-zone.interaction_model.stats.2fold.txt sahara.control-zone.i…	1.264	0.362	1.56	1.533	33.564	24.816	29.158	33.317	27.294	29.112	30.942	28.191	0.967	1.56	0.757	3.031	22.176	19.346	23.103	30.694	16.386	17.969	28.145	73.117
c12677_g1_i1	Sahara - GLM									PF04520.8 Senescence_reg Senescence regulator E:6.3e-31 pos=35-171 PF04520.8 Senescence_reg Senescence regulator E:6.3e-31 pos=35-171 PF04520.8 Senescence_reg Senescence regulator E:6.3e-31 pos=35-171 PF04520.8 Senescence_reg Senescence regulator E:6.3e-31 pos=35-171												1.26649e-06	0.000154393	sahara.Z2-treatment.interaction_model.stats.2fold.txt sahara.control-zone.interaction_model.stats.2fold.txt sahara.treatment-zone.interaction_model.stats.2fold.txt sahara.zone.basic_model.stats.2fold.txt	0.183	0.083	0.223	0.318	2.068	1.392	1.952	2.307	5.776	7.409	7.475	8.433	0.264	0.175	0.281	0.312	3.761	3.861	3.991	6.948	15.334	14.8	13.6	9.427
c12678_g1_i1	Sahara - GLM	22.63	1	o268-290i					GO:0016021 integral component of membrane (cellular_component) GO:0016021 integral component of membrane (cellular_component) GO:0016021 integral component of membrane (cellular_component)		sp|Q8GUH2|Y1015_ARATH	Q8GUH2	1656-937	40-288	39.15	5e-43	RecName: Full=Uncharacterized protein At1g01500;	Eukaryota; Viridiplantae; Streptophyta; Embryophyta; Tracheophyta; Spermatophyta; Magnoliophyta; eudicotyledons; Gunneridae; Pentapetalae; rosids; malvids; Brassicales; Brassicaceae; Camelineae; Arabidopsis			1	4.21818e-25	2.79627e-24	sahara.control-zone.interaction_model.stats.2fold.txt sahara.control-zone.interaction_model.stats.2fold.txt sahara.treatment-zone.interaction_model.stats.2fold.txt sahara.treatment-zone.interaction_model.stats.2fold.txt sahara.zone.basic_model.stats.2fold.txt sahara.zone.basic_model.stats.2fold.txt sahara.control-zone.interaction_model.stats.2fold.txt sahara.control-zone.interaction_model.stats.2…	2.681	2.357	2.462	2.716	10.944	8.433	8.845	11.388	7.932	8.823	9.048	10.511	3.801	3.458	2.4	3.074	12.25	13.594	14.226	12.507	16.794	15.747	13.489	11.645
c1267_g1_i1	Sahara - GLM								GO:0000790 nuclear chromatin (cellular_component) GO:0005634 nucleus (cellular_component) GO:0005515 protein binding (molecular_function) GO:0048754 branching morphogenesis of an epithelial tube (biological_process) GO:0044770 cell cycle phase transition (biological_process) GO:0006974 cellular response to DNA damage stimulus (biological_process) GO:0007623 circadian rhythm (biological_process) G…	PF05029.8 TIMELESS_C Timeless protein C terminal region E:7.9e-23 pos=77-164 PF05029.8 TIMELESS_C Timeless protein C terminal region E:7.9e-23 pos=77-164 PF05029.8 TIMELESS_C Timeless protein C terminal region E:7.9e-23 pos=77-164 PF05029.8 TIMELESS_C Timeless protein C terminal region E:7.9e-23 pos=77-164	sp|Q9UNS1|TIM_HUMAN	Q9UNS1	99-443	684-795	33.04	1e-10	RecName: Full=Protein timeless homolog;	Eukaryota; Metazoa; Chordata; Craniata; Vertebrata; Euteleostomi; Mammalia; Eutheria; Euarchontoglires; Primates; Haplorrhini; Catarrhini; Hominidae; Homo	1	13	2	1.36666e-05	0.000510675	sahara.Z3-treatment.interaction_model.stats.2fold.txt sahara.Z3-treatment.interaction_model.stats.2fold.txt sahara.Z3-treatment.interaction_model.stats.2fold.txt sahara.Z3-treatment.interaction_model.stats.2fold.txt sahara.Z3-treatment.interaction_model.stats.2fold.txt sahara.Z3-treatment.interaction_model.stats.2fold.txt sahara.Z3-treatment.interaction_model.stats.2fold.txt sahara.Z3-treatment.i…	27.825	23.004	23.964	20.885	2.851	5.437	2.012	2.307	9.272	9.388	3.23	2.574	22.875	17.771	20.532	21.795	3.322	2.831	1.872	3.033	2.728	1.059	0.518	2.853
c126_g1_i1	Sahara - GLM																					0.00105724	0.0118124	sahara.Z3-treatment.interaction_model.stats.2fold.txt sahara.control-zone.interaction_model.stats.2fold.txt sahara.treatment-zone.interaction_model.stats.2fold.txt sahara.zone.basic_model.stats.2fold.txt	2.456	2.492	2.361	3.373	0.341	0.535	0.217	0.486	0.879	1.322	0.256	0.112	2.67	2.705	2.281	3.127	0.209	0.27	0.319	0.416	0.154	0.086	0.065	0.474
c12727_g1_i1	Sahara - GLM								GO:0000139 Golgi membrane (cellular_component) GO:0016021 integral component of membrane (cellular_component) GO:0047262 polygalacturonate 4-alpha-galacturonosyltransferase activity (molecular_function) GO:0045489 pectin biosynthetic process (biological_process) GO:0046872 metal ion binding (molecular_function) GO:0030001 metal ion transport (biological_process) GO:0016757 transferase activity, t…	PF00403.21 HMA Heavy-metal-associated domain E:3.6e-13 pos=16-69 PF01501.15 Glyco_transf_8 Glycosyl transferase family 8 E:5.5e-41 pos=397-700 PF00403.21 HMA Heavy-metal-associated domain E:3.6e-13 pos=16-69 PF01501.15 Glyco_transf_8 Glycosyl transferase family 8 E:5.5e-41 pos=397-700 PF00403.21 HMA Heavy-metal-associated domain E:3.6e-13 pos=16-69 PF01501.15 Glyco_transf_8 Glycosyl transferase f…	sp|Q8L4B0|GAUTF_ARATH	Q8L4B0	896-2362	60-540	40.43	7e-100	RecName: Full=Probable galacturonosyltransferase 15;	Eukaryota; Viridiplantae; Streptophyta; Embryophyta; Tracheophyta; Spermatophyta; Magnoliophyta; eudicotyledons; Gunneridae; Pentapetalae; rosids; malvids; Brassicales; Brassicaceae; Camelineae; Arabidopsis	1	1	2	1.16342e-17	4.35844e-17	sahara.control-zone.interaction_model.stats.2fold.txt sahara.control-zone.interaction_model.stats.2fold.txt sahara.control-zone.interaction_model.stats.2fold.txt sahara.control-zone.interaction_model.stats.2fold.txt sahara.control-zone.interaction_model.stats.2fold.txt sahara.control-zone.interaction_model.stats.2fold.txt sahara.control-zone.interaction_model.stats.2fold.txt sahara.control-zone.i…	1.264	1.137	1.641	2.157	5.622	4.812	5.68	5.906	3.946	2.806	2.864	3.444	2.351	2.04	1.687	2.192	4.19	4.291	4.752	4.037	2.574	4.589	4.213	4.722
c12727_g1_i2	Sahara - GLM								GO:0000139 Golgi membrane (cellular_component) GO:0016021 integral component of membrane (cellular_component) GO:0047262 polygalacturonate 4-alpha-galacturonosyltransferase activity (molecular_function) GO:0045489 pectin biosynthetic process (biological_process) GO:0016757 transferase activity, transferring glycosyl groups (molecular_function) GO:0000139 Golgi membrane (cellular_component) GO:001…	PF01501.15 Glyco_transf_8 Glycosyl transferase family 8 E:4.2e-41 pos=305-623 PF01501.15 Glyco_transf_8 Glycosyl transferase family 8 E:4.2e-41 pos=305-623 PF01501.15 Glyco_transf_8 Glycosyl transferase family 8 E:4.2e-41 pos=305-623	sp|Q8L4B0|GAUTF_ARATH	Q8L4B0	1044-2510	60-540	40.43	1e-99	RecName: Full=Probable galacturonosyltransferase 15;	Eukaryota; Viridiplantae; Streptophyta; Embryophyta; Tracheophyta; Spermatophyta; Magnoliophyta; eudicotyledons; Gunneridae; Pentapetalae; rosids; malvids; Brassicales; Brassicaceae; Camelineae; Arabidopsis	1	1	2	5.42638e-17	1.93094e-16	sahara.control-zone.interaction_model.stats.2fold.txt sahara.control-zone.interaction_model.stats.2fold.txt sahara.control-zone.interaction_model.stats.2fold.txt sahara.control-zone.interaction_model.stats.2fold.txt sahara.control-zone.interaction_model.stats.2fold.txt sahara.control-zone.interaction_model.stats.2fold.txt sahara.treatment-zone.interaction_model.stats.2fold.txt sahara.treatment-zo…	1.08	0.703	1.186	1.577	4.608	3.854	4.23	5.048	3.608	2.291	2.553	3.416	1.989	1.167	1.438	1.623	3.452	3.571	3.796	3.469	2.211	3.444	3.685	3.882
c12732_g1_i1	Sahara - GLM								GO:0005739 mitochondrion (cellular_component) GO:0005524 ATP binding (molecular_function) GO:0005525 GTP binding (molecular_function) GO:0003924 GTPase activity (molecular_function) GO:0003746 translation elongation factor activity (molecular_function) GO:0046686 response to cadmium ion (biological_process) GO:0003924 GTPase activity (molecular_function) GO:0005525 GTP binding (molecular_function…	PF00009.22 GTP_EFTU Elongation factor Tu GTP binding domain E:3.4e-57 pos=68-341 PF03144.20 GTP_EFTU_D2 Elongation factor Tu domain 2 E:9.2e-15 pos=383-449 PF14492.1 EFG_II Elongation Factor G, domain II E:6.1e-30 pos=463-536 PF03764.13 EFG_IV Elongation factor G, domain IV E:3.8e-37 pos=537-658 PF00679.19 EFG_C Elongation factor G C-terminus E:1.1e-24 pos=660-746 PF00009.22 GTP_EFTU Elongation f…	sp|Q9FE64|EFGM_ORYSJ	Q9FE64	343-2454	54-757	92.76	0	RecName: Full=Elongation factor G, mitochondrial;	Eukaryota; Viridiplantae; Streptophyta; Embryophyta; Tracheophyta; Spermatophyta; Magnoliophyta; Liliopsida; Poales; Poaceae; BEP clade; Ehrhartoideae; Oryzeae; Oryza	4	1	1	4.01982e-05	0.00115727	sahara.Z3-treatment.interaction_model.stats.2fold.txt sahara.Z3-treatment.interaction_model.stats.2fold.txt sahara.Z3-treatment.interaction_model.stats.2fold.txt sahara.Z3-treatment.interaction_model.stats.2fold.txt sahara.Z3-treatment.interaction_model.stats.2fold.txt sahara.Z3-treatment.interaction_model.stats.2fold.txt sahara.Z3-treatment.interaction_model.stats.2fold.txt sahara.Z3-treatment.i…	104.277	103.532	95.803	97.731	15.763	23	13.253	17.977	42.463	35.916	8.198	10.286	91.796	90.241	87.598	97.981	17.517	15.205	14.4	15.468	6.806	5.596	7.184	14.99
c12747_g1_i1	Sahara - GLM								GO:0016787 hydrolase activity (molecular_function) GO:0046872 metal ion binding (molecular_function) GO:0016787 hydrolase activity (molecular_function) GO:0046872 metal ion binding (molecular_function)	PF05761.9 5_nucleotid 5' nucleotidase family E:5.4e-161 pos=125-573 PF05761.9 5_nucleotid 5' nucleotidase family E:5.4e-161 pos=125-573	sp|Q75K12|NT5D_DICDI	Q75K12	349-1695	140-590	41.48	2e-115	RecName: Full=5'-nucleotidase domain-containing protein DDB_G0275467;	Eukaryota; Amoebozoa; Mycetozoa; Dictyosteliida; Dictyostelium	2			2.67598e-22	1.24774e-21	sahara.treatment-zone.interaction_model.stats.2fold.txt sahara.treatment-zone.interaction_model.stats.2fold.txt sahara.treatment-zone.interaction_model.stats.2fold.txt sahara.zone.basic_model.stats.2fold.txt sahara.zone.basic_model.stats.2fold.txt sahara.zone.basic_model.stats.2fold.txt sahara.treatment-zone.interaction_model.stats.2fold.txt sahara.treatment-zone.interaction_model.stats.2fold.txt…	19.518	17.369	16.273	16.8	9.668	9.735	8.362	10.52	10.396	11.407	7.246	7.375	16.14	14.847	15.331	15.433	6.813	6.222	6.881	5.843	5.003	3.59	3.518	7.468
c12760_g1_i1	Sahara - GLM									PF12452.3 DUF3685 Protein of unknown function (DUF3685) E:2.2e-08 pos=325-414 PF12452.3 DUF3685 Protein of unknown function (DUF3685) E:6.2e-10 pos=444-516 PF12452.3 DUF3685 Protein of unknown function (DUF3685) E:2.2e-08 pos=325-414 PF12452.3 DUF3685 Protein of unknown function (DUF3685) E:6.2e-10 pos=444-516 PF12452.3 DUF3685 Protein of unknown function (DUF3685) E:2.2e-08 pos=325-414 PF12452.3…												1.37235e-28	1.16654e-27	sahara.control-zone.interaction_model.stats.2fold.txt sahara.control-zone.interaction_model.stats.2fold.txt sahara.treatment-zone.interaction_model.stats.2fold.txt sahara.treatment-zone.interaction_model.stats.2fold.txt sahara.zone.basic_model.stats.2fold.txt sahara.zone.basic_model.stats.2fold.txt	16.797	17.555	16.009	15.836	6.345	6.668	5.275	5.72	10.447	9.802	7.676	8.33	16.766	16.658	16.531	15.959	6.344	5.282	5.493	6.289	6.843	7.637	5.953	8.55
c12766_g1_i1	Sahara - GLM	19.04	1	o15-37i					GO:0005634 nucleus (cellular_component) GO:0003677 DNA binding (molecular_function) GO:0003700 sequence-specific DNA binding transcription factor activity (molecular_function) GO:0006952 defense response (biological_process) GO:0009873 ethylene-activated signaling pathway (biological_process) GO:0006351 transcription, DNA-templated (biological_process) GO:0003700 sequence-specific DNA binding tra…	PF00847.15 AP2 AP2 domain E:6.7e-17 pos=33-83 PF00847.15 AP2 AP2 domain E:6.7e-17 pos=33-83 PF00847.15 AP2 AP2 domain E:6.7e-17 pos=33-83	sp|Q40477|ERF4_TOBAC	Q40477	1061-897	26-80	90.91	1e-12	RecName: Full=Ethylene-responsive transcription factor 4;	Eukaryota; Viridiplantae; Streptophyta; Embryophyta; Tracheophyta; Spermatophyta; Magnoliophyta; eudicotyledons; Gunneridae; Pentapetalae; asterids; lamiids; Solanales; Solanaceae; Nicotianoideae; Nicotianeae; Nicotiana	2	3	1	3.16491e-41	5.92946e-40	sahara.control-zone.interaction_model.stats.2fold.txt sahara.control-zone.interaction_model.stats.2fold.txt sahara.control-zone.interaction_model.stats.2fold.txt sahara.control-zone.interaction_model.stats.2fold.txt sahara.control-zone.interaction_model.stats.2fold.txt sahara.control-zone.interaction_model.stats.2fold.txt sahara.control-zone.interaction_model.stats.2fold.txt sahara.control-zone.i…	2.558	2.44	3.536	3.461	17.982	17.623	16.408	18.929	15.466	13.012	17.209	16.014	3.955	5.618	5.676	5.18	15.512	20.127	20.716	18.552	15.28	15.145	19.887	14.972
c12776_g1_i1	Sahara - GLM								GO:0005618 cell wall (cellular_component) GO:0005576 extracellular region (cellular_component) GO:0016020 membrane (cellular_component) GO:0019953 sexual reproduction (biological_process) GO:0005618 cell wall (cellular_component) GO:0005576 extracellular region (cellular_component) GO:0016020 membrane (cellular_component) GO:0019953 sexual reproduction (biological_process) GO:0005618 cell wall (c…		sp|Q9LD07|EXPB7_ORYSJ	Q9LD07	151-2	92-141	90	2e-22	RecName: Full=Expansin-B7;	Eukaryota; Viridiplantae; Streptophyta; Embryophyta; Tracheophyta; Spermatophyta; Magnoliophyta; Liliopsida; Poales; Poaceae; BEP clade; Ehrhartoideae; Oryzeae; Oryza		1	3	1.08084e-11	2.53288e-11	sahara.control-zone.interaction_model.stats.2fold.txt sahara.control-zone.interaction_model.stats.2fold.txt sahara.control-zone.interaction_model.stats.2fold.txt sahara.control-zone.interaction_model.stats.2fold.txt sahara.treatment-zone.interaction_model.stats.2fold.txt sahara.treatment-zone.interaction_model.stats.2fold.txt sahara.treatment-zone.interaction_model.stats.2fold.txt sahara.treatmen…	4.668	3.794	4.742	6.352	0.131	0.968	0.197	0.145	2.014	1.575	0.256	0.627	5.845	4.68	6.293	5.223	0.529	0.13	0.144	0.071	0.127	0.491	0.278	0.859
c12792_g1_i1	Sahara - GLM								GO:0005524 ATP binding (molecular_function) GO:0005524 ATP binding (molecular_function) GO:0005524 ATP binding (molecular_function)	PF02492.14 cobW CobW/HypB/UreG, nucleotide-binding domain E:1.4e-52 pos=74-259 PF07683.9 CobW_C Cobalamin synthesis protein cobW C-terminal domain E:1.4e-21 pos=316-410 PF02492.14 cobW CobW/HypB/UreG, nucleotide-binding domain E:1.4e-52 pos=74-259 PF07683.9 CobW_C Cobalamin synthesis protein cobW C-terminal domain E:1.4e-21 pos=316-410 PF02492.14 cobW CobW/HypB/UreG, nucleotide-binding domain E:1…	sp|Q9BRT8|CBWD1_HUMAN	Q9BRT8	1474-461	38-373	37.32	6e-59	RecName: Full=COBW domain-containing protein 1;	Eukaryota; Metazoa; Chordata; Craniata; Vertebrata; Euteleostomi; Mammalia; Eutheria; Euarchontoglires; Primates; Haplorrhini; Catarrhini; Hominidae; Homo	1			1.06749e-17	4.0067e-17	sahara.control-zone.interaction_model.stats.2fold.txt sahara.control-zone.interaction_model.stats.2fold.txt sahara.control-zone.interaction_model.stats.2fold.txt sahara.control-zone.interaction_model.stats.2fold.txt sahara.treatment-zone.interaction_model.stats.2fold.txt sahara.treatment-zone.interaction_model.stats.2fold.txt sahara.treatment-zone.interaction_model.stats.2fold.txt sahara.treatmen…	9.999	9.45	8.714	11.028	4.648	4.408	3.274	4.117	4.866	6.884	5.389	4.689	12.855	11.542	11.547	11.231	3.581	4.872	3.333	4.392	4.559	3.763	3.518	5.08
c12827_g1_i1	Sahara - GLM								GO:0016787 hydrolase activity (molecular_function) GO:0016787 hydrolase activity (molecular_function) GO:0016787 hydrolase activity (molecular_function)	PF00702.21 Hydrolase haloacid dehalogenase-like hydrolase E:1.9e-11 pos=131-309 PF13419.1 HAD_2 Haloacid dehalogenase-like hydrolase E:4.5e-26 pos=133-316 PF13242.1 Hydrolase_like HAD-hyrolase-like E:1.8e-09 pos=273-337 PF00702.21 Hydrolase haloacid dehalogenase-like hydrolase E:1.9e-11 pos=131-309 PF13419.1 HAD_2 Haloacid dehalogenase-like hydrolase E:4.5e-26 pos=133-316 PF13242.1 Hydrolase_like…	sp|O33513|CBBY_RHOCA	O33513	386-883	2-173	31.46	9e-14	RecName: Full=Protein CbbY;	Bacteria; Proteobacteria; Alphaproteobacteria; Rhodobacterales; Rhodobacteraceae; Rhodobacter	1			3.27206e-14	9.359e-14	sahara.control-zone.interaction_model.stats.2fold.txt sahara.control-zone.interaction_model.stats.2fold.txt sahara.control-zone.interaction_model.stats.2fold.txt sahara.control-zone.interaction_model.stats.2fold.txt sahara.treatment-zone.interaction_model.stats.2fold.txt sahara.treatment-zone.interaction_model.stats.2fold.txt sahara.treatment-zone.interaction_model.stats.2fold.txt sahara.treatmen…	3.425	4.632	3.638	3.636	1.486	1.786	1.026	1.5	2.188	2.271	1.482	1.348	5.197	5.062	5.103	4.675	2.165	1.44	1.389	1.582	1.459	1.076	2.065	1.771
c12855_g1_i1	Sahara - GLM								GO:0009507 chloroplast (cellular_component) GO:0005840 ribosome (cellular_component) GO:0019843 rRNA binding (molecular_function) GO:0003735 structural constituent of ribosome (molecular_function) GO:0006412 translation (biological_process) GO:0009507 chloroplast (cellular_component) GO:0005840 ribosome (cellular_component) GO:0019843 rRNA binding (molecular_function) GO:0003735 structural consti…	PF01281.14 Ribosomal_L9_N Ribosomal protein L9, N-terminal domain E:1.2e-14 pos=60-106 PF03948.9 Ribosomal_L9_C Ribosomal protein L9, C-terminal domain E:3e-22 pos=121-206 PF01281.14 Ribosomal_L9_N Ribosomal protein L9, N-terminal domain E:1.2e-14 pos=60-106 PF03948.9 Ribosomal_L9_C Ribosomal protein L9, C-terminal domain E:3e-22 pos=121-206 PF01281.14 Ribosomal_L9_N Ribosomal protein L9, N-termi…	sp|Q8L803|RK9_WHEAT	Q8L803	960-370	1-191	92.89	8e-115	RecName: Full=50S ribosomal protein L9, chloroplastic;	Eukaryota; Viridiplantae; Streptophyta; Embryophyta; Tracheophyta; Spermatophyta; Magnoliophyta; Liliopsida; Poales; Poaceae; BEP clade; Pooideae; Triticeae; Triticum	2	1	2	4.33222e-12	1.04809e-11	sahara.control-zone.interaction_model.stats.2fold.txt sahara.control-zone.interaction_model.stats.2fold.txt sahara.control-zone.interaction_model.stats.2fold.txt sahara.control-zone.interaction_model.stats.2fold.txt sahara.control-zone.interaction_model.stats.2fold.txt sahara.control-zone.interaction_model.stats.2fold.txt sahara.control-zone.interaction_model.stats.2fold.txt sahara.treatment-zone…	5.29	6.389	3.486	7.787	1.375	1.654	1.676	2.4	2.76	2.493	2.223	0.927	4.01	3.327	3.784	4.772	1.267	1.48	0.854	0.994	0.997	1.317	0.935	1.377
c12860_g1_i1	Sahara - GLM	91.18	4	i178-200o204-223i360-382o402-424i					GO:0016021 integral component of membrane (cellular_component) GO:0005524 ATP binding (molecular_function) GO:0005388 calcium-transporting ATPase activity (molecular_function) GO:0046872 metal ion binding (molecular_function) GO:0005516 calmodulin binding (molecular_function) GO:0000166 nucleotide binding (molecular_function) GO:0046872 metal ion binding (molecular_function) GO:0016021 integral c…	PF12515.3 CaATP_NAI Ca2+-ATPase N terminal autoinhibitory domain E:1.1e-11 pos=14-58 PF00690.21 Cation_ATPase_N Cation transporter/ATPase, N-terminus E:1.9e-14 pos=127-190 PF00122.15 E1-E2_ATPase E1-E2 ATPase E:1.1e-56 pos=209-438 PF12515.3 CaATP_NAI Ca2+-ATPase N terminal autoinhibitory domain E:1.1e-11 pos=14-58 PF00690.21 Cation_ATPase_N Cation transporter/ATPase, N-terminus E:1.9e-14 pos=127-…	sp|Q65X71|ACA6_ORYSJ	Q65X71	245-1561	1-420	78.82	0	RecName: Full=Probable calcium-transporting ATPase 6, plasma membrane-type;	Eukaryota; Viridiplantae; Streptophyta; Embryophyta; Tracheophyta; Spermatophyta; Magnoliophyta; Liliopsida; Poales; Poaceae; BEP clade; Ehrhartoideae; Oryzeae; Oryza	3		1	3.47e-05	5.09299e-05	sahara.control-zone.interaction_model.stats.2fold.txt sahara.control-zone.interaction_model.stats.2fold.txt sahara.control-zone.interaction_model.stats.2fold.txt sahara.control-zone.interaction_model.stats.2fold.txt sahara.control-zone.interaction_model.stats.2fold.txt sahara.control-zone.interaction_model.stats.2fold.txt sahara.control-zone.interaction_model.stats.2fold.txt sahara.control-zone.i…	0.265	0.062	0.263	0.164	2.279	1.039	0.671	0.962	0.603	1.191	0.842	0.543	0.286	0.164	0.205	0.398	1.845	2.051	0.504	2.434	2.519	1.963	0.639	0.59
c12892_g1_i1	Sahara - GLM										sp|Q9ZQ70|WRKY3_ARATH	Q9ZQ70	369-1394	118-474	50.83	2e-104	RecName: Full=Probable WRKY transcription factor 3;	Eukaryota; Viridiplantae; Streptophyta; Embryophyta; Tracheophyta; Spermatophyta; Magnoliophyta; eudicotyledons; Gunneridae; Pentapetalae; rosids; malvids; Brassicales; Brassicaceae; Camelineae; Arabidopsis				5.61986e-12	1.34661e-11	sahara.control-zone.interaction_model.stats.2fold.txt sahara.treatment-zone.interaction_model.stats.2fold.txt sahara.zone.basic_model.stats.2fold.txt	7.063	6.41	7.316	7.414	16.646	15.858	12.424	15.35	12.839	15.485	16.962	14.114	8.899	8.215	7.871	8.512	18.066	17.266	14.977	18.217	19.077	17.289	16.656	14.829
c12899_g1_i1	Sahara - GLM									PF11443.3 DUF2828 Domain of unknown function (DUF2828) E:1.1e-219 pos=43-621 PF13768.1 VWA_3 von Willebrand factor type A domain E:0.078 pos=433-541 PF11443.3 DUF2828 Domain of unknown function (DUF2828) E:1.1e-219 pos=43-621 PF13768.1 VWA_3 von Willebrand factor type A domain E:0.078 pos=433-541 PF11443.3 DUF2828 Domain of unknown function (DUF2828) E:1.1e-219 pos=43-621 PF13768.1 VWA_3 von Will…	sp|Q5UNY4|YL728_MIMIV	Q5UNY4	1480-350	134-510	32.58	4e-57	RecName: Full=Uncharacterized protein L728;	Viruses; dsDNA viruses, no RNA stage; Mimiviridae; Mimivirus				4.35367e-58	2.41625e-56	sahara.control-zone.interaction_model.stats.2fold.txt sahara.control-zone.interaction_model.stats.2fold.txt sahara.treatment-zone.interaction_model.stats.2fold.txt sahara.treatment-zone.interaction_model.stats.2fold.txt sahara.zone.basic_model.stats.2fold.txt sahara.zone.basic_model.stats.2fold.txt sahara.control-zone.interaction_model.stats.2fold.txt sahara.control-zone.interaction_model.stats.2…	0.387	0.145	0.345	0.46	9.829	10.128	6.36	8.006	6.307	7.985	8.646	7.244	0.352	0.589	0.357	0.398	6.694	7.953	6.202	7.394	7.631	4.434	4.037	3.595
c12918_g1_i1	Sahara - GLM								GO:0008080 N-acetyltransferase activity (molecular_function) GO:0016747 transferase activity, transferring acyl groups other than amino-acyl groups (molecular_function) GO:0008080 N-acetyltransferase activity (molecular_function) GO:0016747 transferase activity, transferring acyl groups other than amino-acyl groups (molecular_function) GO:0008080 N-acetyltransferase activity (molecular_function) …	PF13508.1 Acetyltransf_7 Acetyltransferase (GNAT) domain E:6e-08 pos=154-240 PF13527.1 Acetyltransf_9 Acetyltransferase (GNAT) domain E:2.1e-06 pos=166-240 PF00583.19 Acetyltransf_1 Acetyltransferase (GNAT) family E:2e-18 pos=176-240 PF13673.1 Acetyltransf_10 Acetyltransferase (GNAT) domain E:2.1e-06 pos=180-239 PF08445.5 FR47 FR47-like protein E:6.3e-05 pos=182-242 PF13508.1 Acetyltransf_7 Acety…									2			2.70311e-13	7.1944e-13	sahara.control-zone.interaction_model.stats.2fold.txt sahara.control-zone.interaction_model.stats.2fold.txt sahara.control-zone.interaction_model.stats.2fold.txt sahara.control-zone.interaction_model.stats.2fold.txt sahara.control-zone.interaction_model.stats.2fold.txt sahara.control-zone.interaction_model.stats.2fold.txt sahara.control-zone.interaction_model.stats.2fold.txt sahara.treatment-zone…	2.66	2.729	3.506	3.307	6.094	7.011	7.031	7.654	7.483	7.53	10.521	9.275	3.988	3.109	3.806	3.192	8.29	7.592	8.764	8.409	9.661	11.382	12.378	9.499
c12932_g1_i1	Sahara - GLM	22.01	1	o230-252i					GO:0031225 anchored component of membrane (cellular_component) GO:0046658 anchored component of plasma membrane (cellular_component) GO:0048046 apoplast (cellular_component) GO:0005618 cell wall (cellular_component) GO:0016020 membrane (cellular_component) GO:0009505 plant-type cell wall (cellular_component) GO:0005886 plasma membrane (cellular_component) GO:0009506 plasmodesma (cellular_componen…	PF07731.9 Cu-oxidase_2 Multicopper oxidase E:1.7e-24 pos=71-188 PF07731.9 Cu-oxidase_2 Multicopper oxidase E:1.7e-24 pos=71-188 PF07731.9 Cu-oxidase_2 Multicopper oxidase E:1.7e-24 pos=71-188 PF07731.9 Cu-oxidase_2 Multicopper oxidase E:1.7e-24 pos=71-188	sp|Q9SU40|SKU5_ARATH	Q9SU40	1094-450	347-557	65.58	1e-87	RecName: Full=Monocopper oxidase-like protein SKU5;	Eukaryota; Viridiplantae; Streptophyta; Embryophyta; Tracheophyta; Spermatophyta; Magnoliophyta; eudicotyledons; Gunneridae; Pentapetalae; rosids; malvids; Brassicales; Brassicaceae; Camelineae; Arabidopsis	2	1	9	3.99831e-06	0.000207566	sahara.Z3-treatment.interaction_model.stats.2fold.txt sahara.Z3-treatment.interaction_model.stats.2fold.txt sahara.Z3-treatment.interaction_model.stats.2fold.txt sahara.Z3-treatment.interaction_model.stats.2fold.txt sahara.Z3-treatment.interaction_model.stats.2fold.txt sahara.Z3-treatment.interaction_model.stats.2fold.txt sahara.Z3-treatment.interaction_model.stats.2fold.txt sahara.Z3-treatment.i…	20.802	21.835	24.43	33.041	5.341	10.179	9.091	10.571	13.289	11.972	1.683	9.341	15.437	18.437	18.413	18.56	4.878	4.581	7.324	6.329	1.296	2.79	3.037	3.631
c12934_g1_i1	Sahara - GLM										sp|O80946|AB1G_ARATH	O80946	3-140	695-740	69.57	2e-14	RecName: Full=ABC transporter G family member 1;	Eukaryota; Viridiplantae; Streptophyta; Embryophyta; Tracheophyta; Spermatophyta; Magnoliophyta; eudicotyledons; Gunneridae; Pentapetalae; rosids; malvids; Brassicales; Brassicaceae; Camelineae; Arabidopsis				0.00146187	0.0275488	sahara.Z1-treatment.interaction_model.stats.2fold.txt sahara.control-zone.interaction_model.stats.2fold.txt sahara.treatment-zone.interaction_model.stats.2fold.txt sahara.zone.basic_model.stats.2fold.txt	0	0	0	0.131	6.918	2.764	10.896	7.623	20.68	14.869	46.212	31.71	0	0	0.411	1.483	7.871	11.154	14.915	9.758	18.226	15.291	40.459	14.919
c12952_g1_i1	Sahara - GLM								GO:0031225 anchored component of membrane (cellular_component) GO:0046658 anchored component of plasma membrane (cellular_component) GO:0016020 membrane (cellular_component) GO:0005886 plasma membrane (cellular_component) GO:0031225 anchored component of membrane (cellular_component) GO:0046658 anchored component of plasma membrane (cellular_component) GO:0016020 membrane (cellular_component) GO:…	PF02469.17 Fasciclin Fasciclin domain E:1.2e-23 pos=4-135 PF02469.17 Fasciclin Fasciclin domain E:1.2e-23 pos=4-135 PF02469.17 Fasciclin Fasciclin domain E:1.2e-23 pos=4-135	sp|Q9SJ81|FLA7_ARATH	Q9SJ81	903-478	54-195	60.56	3e-55	RecName: Full=Fasciclin-like arabinogalactan protein 7;	Eukaryota; Viridiplantae; Streptophyta; Embryophyta; Tracheophyta; Spermatophyta; Magnoliophyta; eudicotyledons; Gunneridae; Pentapetalae; rosids; malvids; Brassicales; Brassicaceae; Camelineae; Arabidopsis			4	5.41834e-16	1.77826e-15	sahara.control-zone.interaction_model.stats.2fold.txt sahara.control-zone.interaction_model.stats.2fold.txt sahara.control-zone.interaction_model.stats.2fold.txt sahara.control-zone.interaction_model.stats.2fold.txt sahara.control-zone.interaction_model.stats.2fold.txt sahara.treatment-zone.interaction_model.stats.2fold.txt sahara.treatment-zone.interaction_model.stats.2fold.txt sahara.treatment-…	13.495	12.303	17.61	19.702	54.657	59.941	52.439	60.149	54.137	39.439	40.045	65.115	11.646	10.615	10.79	11.575	43.633	51.727	63.146	36.526	34.82	32.485	60.957	47.913
c12952_g1_i2	Sahara - GLM								GO:0031225 anchored component of membrane (cellular_component) GO:0046658 anchored component of plasma membrane (cellular_component) GO:0016020 membrane (cellular_component) GO:0005886 plasma membrane (cellular_component) GO:0031225 anchored component of membrane (cellular_component) GO:0046658 anchored component of plasma membrane (cellular_component) GO:0016020 membrane (cellular_component) GO:…	PF02469.17 Fasciclin Fasciclin domain E:2.1e-23 pos=4-135 PF02469.17 Fasciclin Fasciclin domain E:2.1e-23 pos=4-135 PF02469.17 Fasciclin Fasciclin domain E:2.1e-23 pos=4-135	sp|Q9SJ81|FLA7_ARATH	Q9SJ81	985-560	54-195	60.56	7e-55	RecName: Full=Fasciclin-like arabinogalactan protein 7;	Eukaryota; Viridiplantae; Streptophyta; Embryophyta; Tracheophyta; Spermatophyta; Magnoliophyta; eudicotyledons; Gunneridae; Pentapetalae; rosids; malvids; Brassicales; Brassicaceae; Camelineae; Arabidopsis			4	5.79622e-17	2.05675e-16	sahara.control-zone.interaction_model.stats.2fold.txt sahara.control-zone.interaction_model.stats.2fold.txt sahara.control-zone.interaction_model.stats.2fold.txt sahara.control-zone.interaction_model.stats.2fold.txt sahara.control-zone.interaction_model.stats.2fold.txt sahara.treatment-zone.interaction_model.stats.2fold.txt sahara.treatment-zone.interaction_model.stats.2fold.txt sahara.treatment-…	11.925	13.792	17.367	23.261	57.84	65.57	62.989	67.214	65.883	44.133	42.433	69.711	9.24	10.593	11.353	11.65	48.86	58.249	73	41.75	42.705	35.972	61.253	51.652
c12_g1_i1	Sahara - GLM								GO:0005634 nucleus (cellular_component) GO:0003677 DNA binding (molecular_function) GO:0003700 sequence-specific DNA binding transcription factor activity (molecular_function) GO:0010160 formation of organ boundary (biological_process) GO:0048366 leaf development (biological_process) GO:0010072 primary shoot apical meristem specification (biological_process) GO:0048504 regulation of timing of org…	PF02365.10 NAM No apical meristem (NAM) protein E:6.9e-49 pos=1-124 PF02365.10 NAM No apical meristem (NAM) protein E:6.9e-49 pos=1-124 PF02365.10 NAM No apical meristem (NAM) protein E:6.9e-49 pos=1-124	sp|O04017|NAC98_ARATH	O04017	373-2	23-143	79.03	3e-65	RecName: Full=Protein CUP-SHAPED COTYLEDON 2;	Eukaryota; Viridiplantae; Streptophyta; Embryophyta; Tracheophyta; Spermatophyta; Magnoliophyta; eudicotyledons; Gunneridae; Pentapetalae; rosids; malvids; Brassicales; Brassicaceae; Camelineae; Arabidopsis	2	6	1	6.71405e-35	8.48023e-34	sahara.control-zone.interaction_model.stats.2fold.txt sahara.control-zone.interaction_model.stats.2fold.txt sahara.control-zone.interaction_model.stats.2fold.txt sahara.control-zone.interaction_model.stats.2fold.txt sahara.control-zone.interaction_model.stats.2fold.txt sahara.control-zone.interaction_model.stats.2fold.txt sahara.control-zone.interaction_model.stats.2fold.txt sahara.control-zone.i…	0	0	0	0	0.693	0.353	1.341	2.203	16.805	16.06	20.448	21.555	0	0	0	0.236	0.449	2.771	1.471	5.731	27.171	28.593	25.849	21.349
c12_g1_i2	Sahara - GLM																					9.86751e-35	1.23485e-33	sahara.control-zone.interaction_model.stats.2fold.txt sahara.treatment-zone.interaction_model.stats.2fold.txt sahara.zone.basic_model.stats.2fold.txt	0	0	0	0	0.07	0.05	0.247	0.528	3.731	3.18	2.736	5.925	0	0	0.032	0	0.209	0.51	0.195	1.065	5.71	4.357	5.249	3.917
c13037_g1_i1	Sahara - GLM										sp|Q9D1I5|MCEE_MOUSE	Q9D1I5	164-604	20-177	27.71	3e-06	RecName: Full=Methylmalonyl-CoA epimerase, mitochondrial;	Eukaryota; Metazoa; Chordata; Craniata; Vertebrata; Euteleostomi; Mammalia; Eutheria; Euarchontoglires; Glires; Rodentia; Sciurognathi; Muroidea; Muridae; Murinae; Mus; Mus				8.52026e-26	5.95516e-25	sahara.control-zone.interaction_model.stats.2fold.txt sahara.treatment-zone.interaction_model.stats.2fold.txt sahara.zone.basic_model.stats.2fold.txt	9.683	11.466	10.234	10.557	2.801	3.601	3.57	3.248	4.896	4.734	4.858	4.231	8.427	8.367	8.866	8.243	3.721	2.391	3.816	3.104	4.495	4.21	6.888	4.991
c1303_g1_i1	Sahara - GLM								GO:0005634 nucleus (cellular_component) GO:0003677 DNA binding (molecular_function) GO:0003700 sequence-specific DNA binding transcription factor activity (molecular_function) GO:0009873 ethylene-activated signaling pathway (biological_process) GO:0006351 transcription, DNA-templated (biological_process) GO:0003700 sequence-specific DNA binding transcription factor activity (molecular_function) G…	PF00847.15 AP2 AP2 domain E:5.4e-11 pos=125-171 PF00847.15 AP2 AP2 domain E:5.4e-11 pos=125-171 PF00847.15 AP2 AP2 domain E:5.4e-11 pos=125-171	sp|Q9CA27|EF118_ARATH	Q9CA27	32-331	14-269	27.51	3e-17	RecName: Full=Ethylene-responsive transcription factor ERF118;	Eukaryota; Viridiplantae; Streptophyta; Embryophyta; Tracheophyta; Spermatophyta; Magnoliophyta; eudicotyledons; Gunneridae; Pentapetalae; rosids; malvids; Brassicales; Brassicaceae; Camelineae; Arabidopsis	2	2	1	6.73015e-21	3.25376e-20	sahara.control-zone.interaction_model.stats.2fold.txt sahara.control-zone.interaction_model.stats.2fold.txt sahara.control-zone.interaction_model.stats.2fold.txt sahara.control-zone.interaction_model.stats.2fold.txt sahara.control-zone.interaction_model.stats.2fold.txt sahara.control-zone.interaction_model.stats.2fold.txt sahara.control-zone.interaction_model.stats.2fold.txt sahara.control-zone.i…	46.976	56.398	48.484	64.088	5.552	9.412	6.695	6.641	26.353	22.178	8.646	8.517	72.426	81.35	90.561	73.553	6.953	5.882	5.554	5.812	6.525	7.396	5.712	21.385
c13080_g1_i1	Sahara - GLM								GO:0005737 cytoplasm (cellular_component) GO:0033588 Elongator holoenzyme complex (cellular_component) GO:0005634 nucleus (cellular_component) GO:0005515 protein binding (molecular_function) GO:0016746 transferase activity, transferring acyl groups (molecular_function) GO:0031538 negative regulation of anthocyanin metabolic process (biological_process) GO:0008284 positive regulation of cell proli…	PF09807.4 DUF2348 Uncharacterized conserved protein (DUF2348) E:5.3e-50 pos=39-258 PF09807.4 DUF2348 Uncharacterized conserved protein (DUF2348) E:5.3e-50 pos=39-258 PF09807.4 DUF2348 Uncharacterized conserved protein (DUF2348) E:5.3e-50 pos=39-258	sp|Q8L9Y2|ELP6_ARATH	Q8L9Y2	914-216	25-261	50.63	5e-68	RecName: Full=Elongator complex protein 6;	Eukaryota; Viridiplantae; Streptophyta; Embryophyta; Tracheophyta; Spermatophyta; Magnoliophyta; eudicotyledons; Gunneridae; Pentapetalae; rosids; malvids; Brassicales; Brassicaceae; Camelineae; Arabidopsis	2	6	3	3.24178e-17	1.17341e-16	sahara.control-zone.interaction_model.stats.2fold.txt sahara.control-zone.interaction_model.stats.2fold.txt sahara.control-zone.interaction_model.stats.2fold.txt sahara.control-zone.interaction_model.stats.2fold.txt sahara.control-zone.interaction_model.stats.2fold.txt sahara.control-zone.interaction_model.stats.2fold.txt sahara.control-zone.interaction_model.stats.2fold.txt sahara.control-zone.i…	17.735	22.911	17.864	22.374	6.636	7.556	7.425	8.658	10.907	11.8	5.435	6.701	22.139	20.76	24.608	21.161	6.295	7.152	7.591	8.135	5.773	5.028	3.74	8.166
c13092_g1_i1	Sahara - GLM	188.86	9	o4-26i33-55o75-94i126-148o152-174i181-203o223-245i252-274o278-296i					GO:0005794 Golgi apparatus (cellular_component) GO:0000139 Golgi membrane (cellular_component) GO:0016021 integral component of membrane (cellular_component) GO:0008643 carbohydrate transport (biological_process) GO:0015780 nucleotide-sugar transport (biological_process) GO:0005794 Golgi apparatus (cellular_component) GO:0000139 Golgi membrane (cellular_component) GO:0016021 integral component of…		sp|Q84L08|GONS4_ARATH	Q84L08	2077-1076	8-333	69.46	1e-151	RecName: Full=GDP-mannose transporter GONST4;	Eukaryota; Viridiplantae; Streptophyta; Embryophyta; Tracheophyta; Spermatophyta; Magnoliophyta; eudicotyledons; Gunneridae; Pentapetalae; rosids; malvids; Brassicales; Brassicaceae; Camelineae; Arabidopsis		2	3	8.21728e-20	3.65278e-19	sahara.control-zone.interaction_model.stats.2fold.txt sahara.control-zone.interaction_model.stats.2fold.txt sahara.control-zone.interaction_model.stats.2fold.txt sahara.control-zone.interaction_model.stats.2fold.txt sahara.control-zone.interaction_model.stats.2fold.txt sahara.control-zone.interaction_model.stats.2fold.txt sahara.control-zone.interaction_model.stats.2fold.txt sahara.treatment-zone…	15.472	16.862	14.966	16.997	4.036	6.769	5.867	5.865	11.899	10.246	6.377	7.974	17.81	16.091	16.391	15.927	5.786	5.102	6.429	5.467	6.48	7.792	8.481	7.844
c13103_g1_i1	Sahara - GLM	106.69	2	o191-213i330-352o					GO:0005789 endoplasmic reticulum membrane (cellular_component) GO:0016021 integral component of membrane (cellular_component) GO:0005506 iron ion binding (molecular_function) GO:0016491 oxidoreductase activity (molecular_function) GO:0006633 fatty acid biosynthetic process (biological_process) GO:0005506 iron ion binding (molecular_function) GO:0016491 oxidoreductase activity (molecular_function)…	PF04116.8 FA_hydroxylase Fatty acid hydroxylase superfamily E:4e-15 pos=138-253 PF12076.3 Wax2_C WAX2 C-terminal domain E:6.1e-65 pos=453-615 PF04116.8 FA_hydroxylase Fatty acid hydroxylase superfamily E:4e-15 pos=138-253 PF12076.3 Wax2_C WAX2 C-terminal domain E:6.1e-65 pos=453-615	sp|F4HVY0|CER1_ARATH	F4HVY0	2309-462	1-620	56.75	0	RecName: Full=Protein ECERIFERUM 1;	Eukaryota; Viridiplantae; Streptophyta; Embryophyta; Tracheophyta; Spermatophyta; Magnoliophyta; eudicotyledons; Gunneridae; Pentapetalae; rosids; malvids; Brassicales; Brassicaceae; Camelineae; Arabidopsis	2	1	2	1.57625e-05	0.000793804	sahara.Z1-treatment.interaction_model.stats.2fold.txt sahara.Z1-treatment.interaction_model.stats.2fold.txt sahara.Z1-treatment.interaction_model.stats.2fold.txt sahara.Z1-treatment.interaction_model.stats.2fold.txt sahara.Z1-treatment.interaction_model.stats.2fold.txt sahara.Z1-treatment.interaction_model.stats.2fold.txt sahara.Z1-treatment.interaction_model.stats.2fold.txt sahara.Z1-treatment.i…	1.162	0.724	0.608	0.657	0.502	0.373	0.641	0.734	3.067	3.099	4.886	3.912	2.175	1.909	2.076	1.333	0.938	1.06	1.214	1.511	4.051	3.849	6.129	3.694
c13117_g1_i1	Sahara - GLM								GO:0004364 glutathione transferase activity (molecular_function) GO:0006950 response to stress (biological_process) GO:0005515 protein binding (molecular_function)	PF13417.1 GST_N_3 Glutathione S-transferase, N-terminal domain E:2e-18 pos=10-84 PF13409.1 GST_N_2 Glutathione S-transferase, N-terminal domain E:2.2e-11 pos=15-80 PF02798.15 GST_N Glutathione S-transferase, N-terminal domain E:2.5e-11 pos=18-79 PF00043.20 GST_C Glutathione S-transferase, C-terminal domain E:6.4e-06 pos=108-203 PF13410.1 GST_C_2 Glutathione S-transferase, C-terminal domain E:4.8e…	sp|Q06398|GSTU6_ORYSJ	Q06398	522-1178	1-223	54.02	5e-66	RecName: Full=Probable glutathione S-transferase GSTU6;	Eukaryota; Viridiplantae; Streptophyta; Embryophyta; Tracheophyta; Spermatophyta; Magnoliophyta; Liliopsida; Poales; Poaceae; BEP clade; Ehrhartoideae; Oryzeae; Oryza	1	1		5.04518e-11	1.12298e-10	sahara.control-zone.interaction_model.stats.2fold.txt sahara.control-zone.interaction_model.stats.2fold.txt sahara.control-zone.interaction_model.stats.2fold.txt sahara.control-zone.interaction_model.stats.2fold.txt sahara.control-zone.interaction_model.stats.2fold.txt sahara.control-zone.interaction_model.stats.2fold.txt sahara.control-zone.interaction_model.stats.2fold.txt sahara.control-zone.i…	6.564	6.41	7.255	8.367	17.018	16.968	12.079	18.815	14.097	23.702	31.802	20.114	14.14	13.353	14.272	11.897	27.293	26.278	22.033	22.538	30.406	28.103	21.701	17.477
c13127_g1_i1	Sahara - GLM								GO:0005794 Golgi apparatus (cellular_component) GO:0005758 mitochondrial intermembrane space (cellular_component) GO:0005739 mitochondrion (cellular_component) GO:0009505 plant-type cell wall (cellular_component) GO:0005507 copper ion binding (molecular_function) GO:0004128 cytochrome-b5 reductase activity, acting on NAD(P)H (molecular_function) GO:0009651 response to salt stress (biological_proc…	PF00970.19 FAD_binding_6 Oxidoreductase FAD-binding domain E:1.3e-22 pos=43-145 PF00175.16 NAD_binding_1 Oxidoreductase NAD-binding domain E:1.5e-27 pos=155-260 PF00970.19 FAD_binding_6 Oxidoreductase FAD-binding domain E:1.3e-22 pos=43-145 PF00175.16 NAD_binding_1 Oxidoreductase NAD-binding domain E:1.5e-27 pos=155-260 PF00970.19 FAD_binding_6 Oxidoreductase FAD-binding domain E:1.3e-22 pos=43-1…	sp|P83291|NB5R2_ARATH	P83291	32-871	49-328	71.43	1e-150	RecName: Full=NADH-cytochrome b5 reductase-like protein;	Eukaryota; Viridiplantae; Streptophyta; Embryophyta; Tracheophyta; Spermatophyta; Magnoliophyta; eudicotyledons; Gunneridae; Pentapetalae; rosids; malvids; Brassicales; Brassicaceae; Camelineae; Arabidopsis	2	1	4	4.24414e-17	1.52545e-16	sahara.control-zone.interaction_model.stats.2fold.txt sahara.control-zone.interaction_model.stats.2fold.txt sahara.control-zone.interaction_model.stats.2fold.txt sahara.control-zone.interaction_model.stats.2fold.txt sahara.control-zone.interaction_model.stats.2fold.txt sahara.control-zone.interaction_model.stats.2fold.txt sahara.control-zone.interaction_model.stats.2fold.txt sahara.control-zone.i…	142.376	163.001	139.495	153.42	55.902	70.624	58.68	67.752	82.698	73.679	41.967	51.441	161.716	161.326	169.326	142.85	55.713	48.206	66.633	48.606	33.424	32.209	47.042	49.55
c13130_g1_i1	Sahara - GLM										sp|Q84JK2|FD_ARATH	Q84JK2	938-528	147-285	39.33	2e-08	RecName: Full=Protein FD;	Eukaryota; Viridiplantae; Streptophyta; Embryophyta; Tracheophyta; Spermatophyta; Magnoliophyta; eudicotyledons; Gunneridae; Pentapetalae; rosids; malvids; Brassicales; Brassicaceae; Camelineae; Arabidopsis				5.00089e-05	0.00204625	sahara.Z1-treatment.interaction_model.stats.2fold.txt sahara.control-zone.interaction_model.stats.2fold.txt sahara.treatment-zone.interaction_model.stats.2fold.txt sahara.zone.basic_model.stats.2fold.txt	0.296	0.072	0.041	0.077	6.215	5.205	5.108	7.199	3.619	3.604	5.7	3.931	0.56	0.655	0.422	0.333	6.025	7.012	8.054	7.232	5.411	7.551	5.898	3.765
c13137_g1_i1	Sahara - GLM	21.02	1	o121-143i																		1.64301e-18	6.57224e-18	sahara.control-zone.interaction_model.stats.2fold.txt sahara.treatment-zone.interaction_model.stats.2fold.txt sahara.zone.basic_model.stats.2fold.txt	0.367	0.6	0.122	0.35	3.594	3.531	4.171	5.503	3.925	2.685	6.697	4.811	0.352	0.349	0.238	0.419	2.673	2.671	4.588	2.434	2.266	1.929	4.435	3.068
c13138_g1_i1	Sahara - GLM	19.12	1	o10-29i	1	26	0.92	1	GO:0005783 endoplasmic reticulum (cellular_component) GO:0016021 integral component of membrane (cellular_component) GO:0009505 plant-type cell wall (cellular_component) GO:0009506 plasmodesma (cellular_component) GO:0005774 vacuolar membrane (cellular_component) GO:0015035 protein disulfide oxidoreductase activity (molecular_function) GO:0045454 cell redox homeostasis (biological_process) GO:000…	PF00085.15 Thioredoxin E:3.9e-17 pos=43-114 PF00085.15 Thioredoxin E:3.9e-17 pos=43-114 PF00085.15 Thioredoxin E:3.9e-17 pos=43-114	sp|Q0E0I1|PDI53_ORYSJ	Q0E0I1	2042-813	40-425	73.37	0	RecName: Full=Protein disulfide isomerase-like 5-3;	Eukaryota; Viridiplantae; Streptophyta; Embryophyta; Tracheophyta; Spermatophyta; Magnoliophyta; Liliopsida; Poales; Poaceae; BEP clade; Ehrhartoideae; Oryzeae; Oryza	1	2	5	1.09723e-18	4.44437e-18	sahara.control-zone.interaction_model.stats.2fold.txt sahara.control-zone.interaction_model.stats.2fold.txt sahara.control-zone.interaction_model.stats.2fold.txt sahara.control-zone.interaction_model.stats.2fold.txt sahara.control-zone.interaction_model.stats.2fold.txt sahara.control-zone.interaction_model.stats.2fold.txt sahara.control-zone.interaction_model.stats.2fold.txt sahara.control-zone.i…	23.269	23.593	23.984	22.232	2.912	7.092	3.392	3.072	11.551	9.489	2.754	5.663	22.325	24.24	22.024	21.956	4.868	3.161	3.333	3.063	3.045	3.418	3.481	6.619
c13138_g1_i2	Sahara - GLM										sp|Q0E0I1|PDI53_ORYSJ	Q0E0I1	1964-813	40-425	78.55	0	RecName: Full=Protein disulfide isomerase-like 5-3;	Eukaryota; Viridiplantae; Streptophyta; Embryophyta; Tracheophyta; Spermatophyta; Magnoliophyta; Liliopsida; Poales; Poaceae; BEP clade; Ehrhartoideae; Oryzeae; Oryza				4.97402e-17	1.77677e-16	sahara.control-zone.interaction_model.stats.2fold.txt sahara.treatment-zone.interaction_model.stats.2fold.txt sahara.zone.basic_model.stats.2fold.txt	29.14	29.455	27.277	28.277	3.343	8.343	4.082	3.434	14.189	12.002	2.772	6.168	26.962	28.56	27.873	27.91	5.347	3.211	3.734	3.743	3.19	4.382	3.99	7.602
c13142_g2_i1	Sahara - GLM	17.81	1	i5-24o	1	24	0.885	1	GO:0031225 anchored component of membrane (cellular_component) GO:0046658 anchored component of plasma membrane (cellular_component) GO:0005576 extracellular region (cellular_component) GO:0005886 plasma membrane (cellular_component) GO:0042834 peptidoglycan binding (molecular_function) GO:0016998 cell wall macromolecule catabolic process (biological_process) GO:0006952 defense response (biologic…	PF01476.15 LysM LysM domain E:5.7e-06 pos=178-220	sp|Q93ZH0|LYM1_ARATH	Q93ZH0	1430-492	28-337	59.11	2e-104	RecName: Full=LysM domain-containing GPI-anchored protein 1;	Eukaryota; Viridiplantae; Streptophyta; Embryophyta; Tracheophyta; Spermatophyta; Magnoliophyta; eudicotyledons; Gunneridae; Pentapetalae; rosids; malvids; Brassicales; Brassicaceae; Camelineae; Arabidopsis	1	3	4	1.11275e-10	2.20932e-10	sahara.treatment-zone.interaction_model.stats.2fold.txt sahara.treatment-zone.interaction_model.stats.2fold.txt sahara.treatment-zone.interaction_model.stats.2fold.txt sahara.treatment-zone.interaction_model.stats.2fold.txt sahara.treatment-zone.interaction_model.stats.2fold.txt sahara.treatment-zone.interaction_model.stats.2fold.txt sahara.treatment-zone.interaction_model.stats.2fold.txt sahara.…	24.553	25.712	23.173	30.062	13.694	16.161	14.742	17.44	21.528	18.786	12.607	19.066	24.27	28.942	25.765	24.923	11.362	9.883	16.067	9.281	9.96	9.626	15.869	16.171
c13148_g1_i1	Sahara - GLM								GO:0006952 defense response (biological_process) GO:0009607 response to biotic stimulus (biological_process) GO:0006952 defense response (biological_process) GO:0009607 response to biotic stimulus (biological_process) GO:0006952 defense response (biological_process) GO:0009607 response to biotic stimulus (biological_process) GO:0006952 defense response (biological_process) GO:0009607 response to …											2		1.3969e-08	2.42081e-06	sahara.Z1-treatment.interaction_model.stats.2fold.txt sahara.Z1-treatment.interaction_model.stats.2fold.txt sahara.Z1-treatment.interaction_model.stats.2fold.txt sahara.Z2-treatment.interaction_model.stats.2fold.txt sahara.Z2-treatment.interaction_model.stats.2fold.txt sahara.Z2-treatment.interaction_model.stats.2fold.txt sahara.Z3-treatment.interaction_model.stats.2fold.txt sahara.Z3-treatment.i…	10.977	9.605	9.889	11.839	2.108	2.371	3.136	2.234	5.479	5.168	5.435	2.901	33.554	29.15	35.55	19.828	10.893	10.543	13.238	9.849	10.377	12.88	25.331	24.229
c13148_g1_i2	Sahara - GLM								GO:0006952 defense response (biological_process) GO:0009607 response to biotic stimulus (biological_process) GO:0006952 defense response (biological_process) GO:0009607 response to biotic stimulus (biological_process) GO:0006952 defense response (biological_process) GO:0009607 response to biotic stimulus (biological_process) GO:0006952 defense response (biological_process) GO:0009607 response to …		sp|P16273|PRPX_HORVU	P16273	382-155	160-235	98.68	1e-33	RecName: Full=Pathogen-related protein;	Eukaryota; Viridiplantae; Streptophyta; Embryophyta; Tracheophyta; Spermatophyta; Magnoliophyta; Liliopsida; Poales; Poaceae; BEP clade; Pooideae; Triticeae; Hordeum		2		3.62005e-06	0.000245172	sahara.Z1-treatment.interaction_model.stats.2fold.txt sahara.Z1-treatment.interaction_model.stats.2fold.txt sahara.Z2-treatment.interaction_model.stats.2fold.txt sahara.Z2-treatment.interaction_model.stats.2fold.txt sahara.Z3-treatment.interaction_model.stats.2fold.txt sahara.Z3-treatment.interaction_model.stats.2fold.txt sahara.control-zone.interaction_model.stats.2fold.txt sahara.control-zone.i…	35.092	39.391	35.596	39.228	4.859	8.141	8.086	6.279	13.013	19.331	18.463	8.349	107.122	86.62	92.983	52.629	37.777	28.639	33.923	32.195	29.962	40.725	56.439	68.949
c13150_g1_i1	Sahara - GLM										sp|P17801|KPRO_MAIZE	P17801	25-1800	225-817	73.4	0	RecName: Full=Putative receptor protein kinase ZmPK1;	Eukaryota; Viridiplantae; Streptophyta; Embryophyta; Tracheophyta; Spermatophyta; Magnoliophyta; Liliopsida; Poales; Poaceae; PACMAD clade; Panicoideae; Andropogoneae; Zea				2.67497e-25	1.79959e-24	sahara.control-zone.interaction_model.stats.2fold.txt sahara.treatment-zone.interaction_model.stats.2fold.txt sahara.zone.basic_model.stats.2fold.txt	0.061	0.041	0.03	0.011	0.823	0.575	0.513	0.434	1.462	1.928	2.406	1.516	0.099	0.131	0.097	0.075	0.838	0.97	0.823	1.39	3.145	1.627	0.583	0.984
c13150_g1_i2	Sahara - GLM	44.16	2	o15-37i480-502o					GO:0016021 integral component of membrane (cellular_component) GO:0005524 ATP binding (molecular_function) GO:0004674 protein serine/threonine kinase activity (molecular_function) GO:0048544 recognition of pollen (biological_process) GO:0048544 recognition of pollen (biological_process) GO:0004672 protein kinase activity (molecular_function) GO:0006468 protein phosphorylation (biological_process)…	PF01453.19 B_lectin D-mannose binding lectin E:5.8e-26 pos=91-188 PF00954.15 S_locus_glycop S-locus glycoprotein family E:2.1e-10 pos=270-334 PF08276.6 PAN_2 PAN-like domain E:2.1e-05 pos=358-407 PF00024.21 PAN_1 PAN domain E:2.2e-05 pos=359-409 PF14295.1 PAN_4 PAN domain E:0.0038 pos=366-409 PF07714.12 Pkinase_Tyr Protein tyrosine kinase E:6.7e-43 pos=545-821 PF00069.20 Pkinase Protein kinase do…	sp|P17801|KPRO_MAIZE	P17801	48-2480	1-817	70.37	0	RecName: Full=Putative receptor protein kinase ZmPK1;	Eukaryota; Viridiplantae; Streptophyta; Embryophyta; Tracheophyta; Spermatophyta; Magnoliophyta; Liliopsida; Poales; Poaceae; PACMAD clade; Panicoideae; Andropogoneae; Zea	2	1	1	2.38804e-21	1.19446e-20	sahara.control-zone.interaction_model.stats.2fold.txt sahara.control-zone.interaction_model.stats.2fold.txt sahara.control-zone.interaction_model.stats.2fold.txt sahara.control-zone.interaction_model.stats.2fold.txt sahara.control-zone.interaction_model.stats.2fold.txt sahara.control-zone.interaction_model.stats.2fold.txt sahara.control-zone.interaction_model.stats.2fold.txt sahara.control-zone.i…	0.061	0.01	0.041	0.055	0.663	0.535	0.365	0.455	1.196	2.342	2.205	1.554	0.033	0.065	0.13	0.086	0.708	1.01	0.648	1.592	3.616	1.92	0.454	1.055
c13157_g1_i1	Sahara - GLM								GO:0005634 nucleus (cellular_component) GO:0003677 DNA binding (molecular_function) GO:0003700 sequence-specific DNA binding transcription factor activity (molecular_function) GO:0000077 DNA damage checkpoint (biological_process) GO:0040020 regulation of meiosis (biological_process) GO:0010332 response to gamma radiation (biological_process) GO:0006351 transcription, DNA-templated (biological_pro…	PF02365.10 NAM No apical meristem (NAM) protein E:3.3e-26 pos=142-285 PF02365.10 NAM No apical meristem (NAM) protein E:3.3e-26 pos=142-285	sp|Q6NQK2|NAC8_ARATH	Q6NQK2	273-1022	6-251	50.39	9e-74	RecName: Full=NAC domain-containing protein 8;	Eukaryota; Viridiplantae; Streptophyta; Embryophyta; Tracheophyta; Spermatophyta; Magnoliophyta; eudicotyledons; Gunneridae; Pentapetalae; rosids; malvids; Brassicales; Brassicaceae; Camelineae; Arabidopsis	2	4	1	5.53749e-05	0.00146237	sahara.Z3-treatment.interaction_model.stats.2fold.txt sahara.Z3-treatment.interaction_model.stats.2fold.txt sahara.Z3-treatment.interaction_model.stats.2fold.txt sahara.Z3-treatment.interaction_model.stats.2fold.txt sahara.Z3-treatment.interaction_model.stats.2fold.txt sahara.Z3-treatment.interaction_model.stats.2fold.txt sahara.Z3-treatment.interaction_model.stats.2fold.txt sahara.Z3-treatment.i…	2.14	2.481	1.469	2.661	1.596	1.513	1.39	1.5	0.992	1.191	1.199	0.739	2.252	1.964	2.054	2.246	0.938	0.98	0.854	0.822	0.616	0.258	0.157	0.626
c13166_g1_i1	Sahara - GLM								GO:0005730 nucleolus (cellular_component) GO:0005634 nucleus (cellular_component) GO:0005525 GTP binding (molecular_function) GO:0003924 GTPase activity (molecular_function) GO:0044822 poly(A) RNA binding (molecular_function) GO:0006184 GTP catabolic process (biological_process) GO:0042254 ribosome biogenesis (biological_process) GO:0005525 GTP binding (molecular_function) GO:0015093 ferrous iron…	PF08153.7 NGP1NT NGP1NT (NUC091) domain E:8.3e-45 pos=14-139 PF02421.13 FeoB_N Ferrous iron transport protein B E:7.5e-05 pos=281-347 PF01926.18 MMR_HSR1 50S ribosome-binding GTPase E:4e-15 pos=282-348 PF08153.7 NGP1NT NGP1NT (NUC091) domain E:8.3e-45 pos=14-139 PF02421.13 FeoB_N Ferrous iron transport protein B E:7.5e-05 pos=281-347 PF01926.18 MMR_HSR1 50S ribosome-binding GTPase E:4e-15 pos=282…	sp|Q13823|NOG2_HUMAN	Q13823	1814-528	33-463	56.68	5e-145	RecName: Full=Nucleolar GTP-binding protein 2;	Eukaryota; Metazoa; Chordata; Craniata; Vertebrata; Euteleostomi; Mammalia; Eutheria; Euarchontoglires; Primates; Haplorrhini; Catarrhini; Hominidae; Homo	3	2	2	6.33219e-22	3.30277e-21	sahara.control-zone.interaction_model.stats.2fold.txt sahara.control-zone.interaction_model.stats.2fold.txt sahara.control-zone.interaction_model.stats.2fold.txt sahara.control-zone.interaction_model.stats.2fold.txt sahara.control-zone.interaction_model.stats.2fold.txt sahara.control-zone.interaction_model.stats.2fold.txt sahara.control-zone.interaction_model.stats.2fold.txt sahara.control-zone.i…	217.34	217.083	190.746	213.489	37.298	48.098	31.672	41.147	75.308	90.032	29.314	29.782	278.804	233.949	267.542	226.312	37.867	37.572	31.866	39.082	36.66	33.329	24.868	73.341
c13169_g1_i1	Sahara - GLM								GO:0012505 endomembrane system (cellular_component) GO:0005886 plasma membrane (cellular_component) GO:0043531 ADP binding (molecular_function) GO:0005524 ATP binding (molecular_function) GO:0000166 nucleotide binding (molecular_function) GO:0005515 protein binding (molecular_function) GO:0009626 plant-type hypersensitive response (biological_process) GO:0043531 ADP binding (molecular_function) G…	PF00931.17 NB-ARC NB-ARC domain E:3.7e-55 pos=188-462 PF13504.1 LRR_7 Leucine rich repeat E:370 pos=414-424 PF13504.1 LRR_7 Leucine rich repeat E:1100 pos=595-605 PF13504.1 LRR_7 Leucine rich repeat E:5600 pos=619-633 PF13504.1 LRR_7 Leucine rich repeat E:31 pos=640-656 PF13504.1 LRR_7 Leucine rich repeat E:670 pos=664-679 PF13504.1 LRR_7 Leucine rich repeat E:2400 pos=712-730 PF00931.17 NB-ARC N…	sp|Q39214|RPM1_ARATH	Q39214	2879-594	164-881	25.79	9e-49	RecName: Full=Disease resistance protein RPM1;	Eukaryota; Viridiplantae; Streptophyta; Embryophyta; Tracheophyta; Spermatophyta; Magnoliophyta; eudicotyledons; Gunneridae; Pentapetalae; rosids; malvids; Brassicales; Brassicaceae; Camelineae; Arabidopsis	4	1	2	1.9652e-36	2.72346e-35	sahara.control-zone.interaction_model.stats.2fold.txt sahara.control-zone.interaction_model.stats.2fold.txt sahara.control-zone.interaction_model.stats.2fold.txt sahara.control-zone.interaction_model.stats.2fold.txt sahara.control-zone.interaction_model.stats.2fold.txt sahara.control-zone.interaction_model.stats.2fold.txt sahara.control-zone.interaction_model.stats.2fold.txt sahara.control-zone.i…	17.459	17.731	17.154	16.208	4.869	6.527	4.023	5.265	9.139	7.813	6.157	6.084	16.788	16.855	16.013	16.314	4.818	4.381	3.868	5.082	6.444	5.726	5.231	7.066
c13172_g1_i1	Sahara - GLM									PF07800.7 DUF1644 Protein of unknown function (DUF1644) E:1.9e-64 pos=53-212 PF07800.7 DUF1644 Protein of unknown function (DUF1644) E:1.9e-64 pos=53-212 PF07800.7 DUF1644 Protein of unknown function (DUF1644) E:1.9e-64 pos=53-212												4.04925e-18	1.57329e-17	sahara.control-zone.interaction_model.stats.2fold.txt sahara.treatment-zone.interaction_model.stats.2fold.txt sahara.zone.basic_model.stats.2fold.txt	4.413	4.539	4.266	4.293	12.249	10.138	9.427	9.94	11.541	13.072	15.535	13.665	5.592	4.495	5.082	5.352	13.028	12.904	10.687	13.156	17.519	18.907	18.952	14.14
c13175_g1_i1	Sahara - GLM								GO:0005739 mitochondrion (cellular_component) GO:0005739 mitochondrion (cellular_component) GO:0005739 mitochondrion (cellular_component) GO:0005739 mitochondrion (cellular_component)	PF13041.1 PPR_2 PPR repeat family E:4.2e-08 pos=95-143 PF13812.1 PPR_3 Pentatricopeptide repeat domain E:1.6e-05 pos=99-129 PF01535.15 PPR PPR repeat E:2.1e-05 pos=100-128 PF13812.1 PPR_3 Pentatricopeptide repeat domain E:0.0092 pos=133-163 PF01535.15 PPR PPR repeat E:0.17 pos=286-304 PF13041.1 PPR_2 PPR repeat family E:4.2e-08 pos=95-143 PF13812.1 PPR_3 Pentatricopeptide repeat domain E:1.6e-05 …	sp|Q8VYR5|PP351_ARATH	Q8VYR5	1794-550	27-443	58.61	1e-178	RecName: Full=Pentatricopeptide repeat-containing protein At4g35850, mitochondrial;	Eukaryota; Viridiplantae; Streptophyta; Embryophyta; Tracheophyta; Spermatophyta; Magnoliophyta; eudicotyledons; Gunneridae; Pentapetalae; rosids; malvids; Brassicales; Brassicaceae; Camelineae; Arabidopsis			1	0.000783938	0.00958982	sahara.Z3-treatment.interaction_model.stats.2fold.txt sahara.Z3-treatment.interaction_model.stats.2fold.txt sahara.Z3-treatment.interaction_model.stats.2fold.txt sahara.Z3-treatment.interaction_model.stats.2fold.txt sahara.Z3-treatment.interaction_model.stats.2fold.txt sahara.Z3-treatment.interaction_model.stats.2fold.txt sahara.control-zone.interaction_model.stats.2fold.txt sahara.control-zone.i…	127.403	128.883	112.036	126.643	15.843	27.499	14.732	20.201	47.871	47.747	8.637	9.996	136.49	129.231	131.56	132.232	18.784	14.175	13.814	14.18	7.504	6.07	4.611	22.807
c13179_g1_i1	Sahara - GLM								GO:0005794 Golgi apparatus (cellular_component) GO:0016020 membrane (cellular_component) GO:0005886 plasma membrane (cellular_component) GO:0009506 plasmodesma (cellular_component) GO:0005774 vacuolar membrane (cellular_component) GO:0005773 vacuole (cellular_component) GO:0005515 protein binding (molecular_function) GO:0043424 protein histidine kinase binding (molecular_function) GO:0005794 Golg…	PF01145.20 Band_7 SPFH domain / Band 7 family E:2.7e-30 pos=9-182 PF01145.20 Band_7 SPFH domain / Band 7 family E:2.7e-30 pos=9-182 PF01145.20 Band_7 SPFH domain / Band 7 family E:2.7e-30 pos=9-182	sp|Q9FM19|HIR1_ARATH	Q9FM19	278-1132	1-285	87.02	0	RecName: Full=Hypersensitive-induced response protein 1;	Eukaryota; Viridiplantae; Streptophyta; Embryophyta; Tracheophyta; Spermatophyta; Magnoliophyta; eudicotyledons; Gunneridae; Pentapetalae; rosids; malvids; Brassicales; Brassicaceae; Camelineae; Arabidopsis	2		6	1.87185e-33	2.14925e-32	sahara.control-zone.interaction_model.stats.2fold.txt sahara.control-zone.interaction_model.stats.2fold.txt sahara.control-zone.interaction_model.stats.2fold.txt sahara.control-zone.interaction_model.stats.2fold.txt sahara.control-zone.interaction_model.stats.2fold.txt sahara.control-zone.interaction_model.stats.2fold.txt sahara.control-zone.interaction_model.stats.2fold.txt sahara.control-zone.i…	1.264	1.365	2.097	1.96	18.042	11.48	13.006	19.767	18.758	17.171	28.353	27.255	1.846	1.353	2.043	1.924	10.574	15.975	15.789	18.451	31.05	21.662	24.599	12.531
c13193_g1_i1	Sahara - GLM								GO:0005739 mitochondrion (cellular_component) GO:0005524 ATP binding (molecular_function) GO:0005507 copper ion binding (molecular_function) GO:0003723 RNA binding (molecular_function) GO:0009409 response to cold (biological_process) GO:0003676 nucleic acid binding (molecular_function) GO:0005739 mitochondrion (cellular_component) GO:0005524 ATP binding (molecular_function) GO:0005507 copper ion …	PF00076.17 RRM_1 RNA recognition motif. (a.k.a. RRM, RBD, or RNP domain) E:5.8e-19 pos=74-140 PF14259.1 RRM_6 RNA recognition motif (a.k.a. RRM, RBD, or RNP domain) E:3.4e-12 pos=74-140 PF13893.1 RRM_5 RNA recognition motif. (a.k.a. RRM, RBD, or RNP domain) E:3.1e-06 pos=88-148 PF00076.17 RRM_1 RNA recognition motif. (a.k.a. RRM, RBD, or RNP domain) E:5.8e-19 pos=74-140 PF14259.1 RRM_6 RNA recogn…	sp|Q9FNR1|RBG3_ARATH	Q9FNR1	74-151	42-119	46.15	1e-15	RecName: Full=Glycine-rich RNA-binding protein 3, mitochondrial;	Eukaryota; Viridiplantae; Streptophyta; Embryophyta; Tracheophyta; Spermatophyta; Magnoliophyta; eudicotyledons; Gunneridae; Pentapetalae; rosids; malvids; Brassicales; Brassicaceae; Camelineae; Arabidopsis	3	1	1	2.64537e-16	8.91022e-16	sahara.control-zone.interaction_model.stats.2fold.txt sahara.control-zone.interaction_model.stats.2fold.txt sahara.control-zone.interaction_model.stats.2fold.txt sahara.control-zone.interaction_model.stats.2fold.txt sahara.control-zone.interaction_model.stats.2fold.txt sahara.control-zone.interaction_model.stats.2fold.txt sahara.control-zone.interaction_model.stats.2fold.txt sahara.control-zone.i…	54.05	64.524	48.667	60.255	15.893	17.926	17.138	25.011	28.704	28.719	11.647	13.019	63.449	65.968	65.239	57.766	15.512	17.466	21.302	17.152	10.549	8.567	12.656	20.222
c13197_g1_i1	Sahara - GLM								GO:0005794 Golgi apparatus (cellular_component) GO:0005542 folic acid binding (molecular_function) GO:0030412 formimidoyltetrahydrofolate cyclodeaminase activity (molecular_function) GO:0030409 glutamate formimidoyltransferase activity (molecular_function) GO:0019556 histidine catabolic process to glutamate and formamide (biological_process) GO:0019557 histidine catabolic process to glutamate and…	PF07837.7 FTCD_N Formiminotransferase domain, N-terminal subdomain E:1.1e-34 pos=1-124 PF07837.7 FTCD_N Formiminotransferase domain, N-terminal subdomain E:1.1e-34 pos=1-124 PF07837.7 FTCD_N Formiminotransferase domain, N-terminal subdomain E:1.1e-34 pos=1-124	sp|P53603|FTCD_PIG	P53603	1169-543	2-190	29.25	1e-14	RecName: Full=Formimidoyltransferase-cyclodeaminase;	Eukaryota; Metazoa; Chordata; Craniata; Vertebrata; Euteleostomi; Mammalia; Eutheria; Laurasiatheria; Cetartiodactyla; Suina; Suidae; Sus	3	3	1	5.08934e-16	1.6748e-15	sahara.control-zone.interaction_model.stats.2fold.txt sahara.control-zone.interaction_model.stats.2fold.txt sahara.control-zone.interaction_model.stats.2fold.txt sahara.control-zone.interaction_model.stats.2fold.txt sahara.control-zone.interaction_model.stats.2fold.txt sahara.control-zone.interaction_model.stats.2fold.txt sahara.control-zone.interaction_model.stats.2fold.txt sahara.control-zone.i…	1.07	0.548	1.307	1.314	3.132	1.725	2.514	2.431	5.786	6.874	12.8	9.406	0.791	1.145	1.308	1.042	1.307	1.821	3.034	4.138	14.147	7.439	6.148	5.545
c131_g1_i1	Sahara - GLM	22.3	1	i7-29o	1	26	0.715	1	GO:0005576 extracellular region (cellular_component) GO:0020037 heme binding (molecular_function) GO:0046872 metal ion binding (molecular_function) GO:0004601 peroxidase activity (molecular_function) GO:0042744 hydrogen peroxide catabolic process (biological_process) GO:0004601 peroxidase activity (molecular_function) GO:0020037 heme binding (molecular_function) GO:0006979 response to oxidative s…	PF00141.18 peroxidase Peroxidase E:9.4e-23 pos=58-135 PF00141.18 peroxidase Peroxidase E:9.4e-23 pos=58-135 PF00141.18 peroxidase Peroxidase E:9.4e-23 pos=58-135	sp|Q9LSY7|PER30_ARATH	Q9LSY7	282-1	33-125	59.57	7e-35	RecName: Full=Peroxidase 30;	Eukaryota; Viridiplantae; Streptophyta; Embryophyta; Tracheophyta; Spermatophyta; Magnoliophyta; eudicotyledons; Gunneridae; Pentapetalae; rosids; malvids; Brassicales; Brassicaceae; Camelineae; Arabidopsis	3	1	1	1.01365e-20	4.82116e-20	sahara.control-zone.interaction_model.stats.2fold.txt sahara.control-zone.interaction_model.stats.2fold.txt sahara.control-zone.interaction_model.stats.2fold.txt sahara.control-zone.interaction_model.stats.2fold.txt sahara.control-zone.interaction_model.stats.2fold.txt sahara.control-zone.interaction_model.stats.2fold.txt sahara.control-zone.interaction_model.stats.2fold.txt sahara.control-zone.i…	0.245	0.258	0.203	0.569	2.259	3.208	4.349	4.706	3.159	2.332	3.907	3.594	0.275	0.436	0.378	0.613	3.152	2.801	5.565	3.195	3.109	2.902	2.833	1.673
c13202_g1_i1	Sahara - GLM								GO:0005730 nucleolus (cellular_component) GO:0006364 rRNA processing (biological_process) GO:0005730 nucleolus (cellular_component) GO:0006364 rRNA processing (biological_process) GO:0005730 nucleolus (cellular_component) GO:0006364 rRNA processing (biological_process)	PF06102.7 DUF947 Domain of unknown function (DUF947) E:5.3e-45 pos=103-268 PF06102.7 DUF947 Domain of unknown function (DUF947) E:5.3e-45 pos=103-268 PF06102.7 DUF947 Domain of unknown function (DUF947) E:5.3e-45 pos=103-268	sp|A7SL20|RRP36_NEMVE	A7SL20	961-344	31-243	36.45	3e-20	RecName: Full=Ribosomal RNA processing protein 36 homolog;	Eukaryota; Metazoa; Cnidaria; Anthozoa; Hexacorallia; Actiniaria; Edwardsiidae; Nematostella		1	1	5.39177e-25	3.55029e-24	sahara.control-zone.interaction_model.stats.2fold.txt sahara.control-zone.interaction_model.stats.2fold.txt sahara.control-zone.interaction_model.stats.2fold.txt sahara.treatment-zone.interaction_model.stats.2fold.txt sahara.treatment-zone.interaction_model.stats.2fold.txt sahara.treatment-zone.interaction_model.stats.2fold.txt sahara.zone.basic_model.stats.2fold.txt sahara.zone.basic_model.stats…	27.173	28.835	24.328	29.153	7.54	8.635	7.731	10.044	11.51	11.942	6.249	5.457	29.17	27.12	29.279	28.243	9.098	8.443	9.566	8.672	4.55	5.261	7.796	9.981
c13203_g1_i1	Sahara - GLM										sp|Q96EX2|RNFT2_HUMAN	Q96EX2	1453-620	168-444	30.8	5e-37	RecName: Full=RING finger and transmembrane domain-containing protein 2;	Eukaryota; Metazoa; Chordata; Craniata; Vertebrata; Euteleostomi; Mammalia; Eutheria; Euarchontoglires; Primates; Haplorrhini; Catarrhini; Hominidae; Homo				2.97441e-28	2.47422e-27	sahara.control-zone.interaction_model.stats.2fold.txt sahara.treatment-zone.interaction_model.stats.2fold.txt sahara.zone.basic_model.stats.2fold.txt	9.265	8.602	11.348	11.28	38.312	32.937	32.579	36.607	26.169	29.133	36.66	31.411	15.371	13.364	13.623	12.961	41.179	38.362	39.108	38.889	34.031	38.538	39.533	35.57
c13210_g1_i1	Sahara - GLM								GO:0008061 chitin binding (molecular_function) GO:0005537 mannose binding (molecular_function) GO:0051781 positive regulation of cell division (biological_process) GO:0008061 chitin binding (molecular_function) GO:0005537 mannose binding (molecular_function) GO:0051781 positive regulation of cell division (biological_process) GO:0008061 chitin binding (molecular_function) GO:0005537 mannose bindi…	PF01419.12 Jacalin Jacalin-like lectin domain E:1.3e-31 pos=22-152 PF01419.12 Jacalin Jacalin-like lectin domain E:9.9e-28 pos=255-385 PF01419.12 Jacalin Jacalin-like lectin domain E:2.3e-29 pos=437-567 PF01419.12 Jacalin Jacalin-like lectin domain E:1.3e-31 pos=22-152 PF01419.12 Jacalin Jacalin-like lectin domain E:9.9e-28 pos=255-385 PF01419.12 Jacalin Jacalin-like lectin domain E:2.3e-29 pos=4…									2	1		2.00291e-47	5.6966e-46	sahara.control-zone.interaction_model.stats.2fold.txt sahara.control-zone.interaction_model.stats.2fold.txt sahara.control-zone.interaction_model.stats.2fold.txt sahara.control-zone.interaction_model.stats.2fold.txt sahara.control-zone.interaction_model.stats.2fold.txt sahara.control-zone.interaction_model.stats.2fold.txt sahara.control-zone.interaction_model.stats.2fold.txt sahara.control-zone.i…	0	0.021	0	0.055	1.426	1.261	3.136	1.821	4.222	4.502	7.374	9.856	0.11	0.098	0.022	0.097	1.506	1.961	3.034	2.516	3.408	5.528	6.462	3.873
c13210_g2_i1	Sahara - GLM								GO:0008061 chitin binding (molecular_function) GO:0005537 mannose binding (molecular_function) GO:0051781 positive regulation of cell division (biological_process) GO:0008061 chitin binding (molecular_function) GO:0005537 mannose binding (molecular_function) GO:0051781 positive regulation of cell division (biological_process) GO:0008061 chitin binding (molecular_function) GO:0005537 mannose bindi…	PF01419.12 Jacalin Jacalin-like lectin domain E:1.1e-26 pos=89-218 PF01419.12 Jacalin Jacalin-like lectin domain E:1.5e-29 pos=270-399 PF01419.12 Jacalin Jacalin-like lectin domain E:1.1e-26 pos=89-218 PF01419.12 Jacalin Jacalin-like lectin domain E:1.5e-29 pos=270-399 PF01419.12 Jacalin Jacalin-like lectin domain E:1.1e-26 pos=89-218 PF01419.12 Jacalin Jacalin-like lectin domain E:1.5e-29 pos=27…	sp|P82859|LECA_CASCR	P82859	82-401	8-309	34.44	4e-37	RecName: Full=Agglutinin;	Eukaryota; Viridiplantae; Streptophyta; Embryophyta; Tracheophyta; Spermatophyta; Magnoliophyta; eudicotyledons; Gunneridae; Pentapetalae; rosids; fabids; Fagales; Fagaceae; Castanea	2	1		1.75658e-05	0.000861308	sahara.Z1-treatment.interaction_model.stats.2fold.txt sahara.Z1-treatment.interaction_model.stats.2fold.txt sahara.Z1-treatment.interaction_model.stats.2fold.txt sahara.Z1-treatment.interaction_model.stats.2fold.txt sahara.Z1-treatment.interaction_model.stats.2fold.txt sahara.Z1-treatment.interaction_model.stats.2fold.txt sahara.control-zone.interaction_model.stats.2fold.txt sahara.control-zone.i…	0.061	0.021	0	0.197	8.705	7.919	7.948	8.627	5.53	5.946	7.164	11.484	0.363	0.295	0.281	0.408	7.103	8.163	14.411	5.244	5.03	6.578	11.971	4.329
c13213_g1_i1	Sahara - GLM								GO:0033597 mitotic checkpoint complex (cellular_component) GO:0005634 nucleus (cellular_component) GO:0019900 kinase binding (molecular_function) GO:0005515 protein binding (molecular_function) GO:0007067 mitotic nuclear division (biological_process) GO:0016567 protein ubiquitination (biological_process) GO:0005515 protein binding (molecular_function) GO:0033597 mitotic checkpoint complex (cellul…	PF00400.27 WD40 WD domain, G-beta repeat E:0.011 pos=199-227 PF00400.27 WD40 WD domain, G-beta repeat E:0.046 pos=240-264 PF00400.27 WD40 WD domain, G-beta repeat E:3.2e-09 pos=276-311 PF00400.27 WD40 WD domain, G-beta repeat E:3.1e-05 pos=327-365 PF00400.27 WD40 WD domain, G-beta repeat E:4.2e-08 pos=415-450 PF00400.27 WD40 WD domain, G-beta repeat E:0.011 pos=199-227 PF00400.27 WD40 WD domain, …	sp|Q9SZA4|CDC21_ARATH	Q9SZA4	422-1681	35-451	66.51	0	RecName: Full=Cell division cycle 20.1, cofactor of APC complex;	Eukaryota; Viridiplantae; Streptophyta; Embryophyta; Tracheophyta; Spermatophyta; Magnoliophyta; eudicotyledons; Gunneridae; Pentapetalae; rosids; malvids; Brassicales; Brassicaceae; Camelineae; Arabidopsis	2	2	2	5.56487e-09	1.06068e-08	sahara.control-zone.interaction_model.stats.2fold.txt sahara.control-zone.interaction_model.stats.2fold.txt sahara.control-zone.interaction_model.stats.2fold.txt sahara.control-zone.interaction_model.stats.2fold.txt sahara.control-zone.interaction_model.stats.2fold.txt sahara.control-zone.interaction_model.stats.2fold.txt sahara.control-zone.interaction_model.stats.2fold.txt sahara.control-zone.i…	0.53	0.341	0.608	0.745	1.737	1.362	1.39	1.5	1.278	1.524	1.638	1.554	0.725	0.884	0.854	0.645	1.347	1.52	1.44	1.44	1.64	1.274	0.861	1.333
c13222_g1_i1	Sahara - GLM								GO:0005634 nucleus (cellular_component) GO:0003677 DNA binding (molecular_function) GO:0003700 sequence-specific DNA binding transcription factor activity (molecular_function) GO:0006952 defense response (biological_process) GO:0009873 ethylene-activated signaling pathway (biological_process) GO:0006351 transcription, DNA-templated (biological_process) GO:0003700 sequence-specific DNA binding tra…	PF00847.15 AP2 AP2 domain E:5.5e-06 pos=1-25 PF00847.15 AP2 AP2 domain E:5.5e-06 pos=1-25 PF00847.15 AP2 AP2 domain E:5.5e-06 pos=1-25	sp|Q40479|ERF2_TOBAC	Q40479	1-80	124-201	61.45	1e-20	RecName: Full=Ethylene-responsive transcription factor 2;	Eukaryota; Viridiplantae; Streptophyta; Embryophyta; Tracheophyta; Spermatophyta; Magnoliophyta; eudicotyledons; Gunneridae; Pentapetalae; asterids; lamiids; Solanales; Solanaceae; Nicotianoideae; Nicotianeae; Nicotiana	2	3	1	1.08259e-19	4.76502e-19	sahara.control-zone.interaction_model.stats.2fold.txt sahara.control-zone.interaction_model.stats.2fold.txt sahara.control-zone.interaction_model.stats.2fold.txt sahara.control-zone.interaction_model.stats.2fold.txt sahara.control-zone.interaction_model.stats.2fold.txt sahara.control-zone.interaction_model.stats.2fold.txt sahara.control-zone.interaction_model.stats.2fold.txt sahara.control-zone.i…	1.743	1.944	2.564	2.694	8.654	8.312	7.918	11.347	8.004	6.471	8.692	10.464	4.208	4.451	4.444	3.987	9.527	11.824	13.896	15.489	10.132	12.045	12.517	9.159
c13226_g1_i1	Sahara - GLM								GO:0005737 cytoplasm (cellular_component) GO:0005856 cytoskeleton (cellular_component) GO:0030036 actin cytoskeleton organization (biological_process) GO:0005737 cytoplasm (cellular_component) GO:0005856 cytoskeleton (cellular_component) GO:0030036 actin cytoskeleton organization (biological_process) GO:0005737 cytoplasm (cellular_component) GO:0005856 cytoskeleton (cellular_component) GO:0030036…		sp|Q5QNA6|SCRL2_ORYSJ	Q5QNA6	36-2054	47-703	66.47	0	RecName: Full=SCAR-like protein 2;	Eukaryota; Viridiplantae; Streptophyta; Embryophyta; Tracheophyta; Spermatophyta; Magnoliophyta; Liliopsida; Poales; Poaceae; BEP clade; Ehrhartoideae; Oryzeae; Oryza		1	2	2.20822e-09	4.33419e-09	sahara.control-zone.interaction_model.stats.2fold.txt sahara.control-zone.interaction_model.stats.2fold.txt sahara.control-zone.interaction_model.stats.2fold.txt sahara.treatment-zone.interaction_model.stats.2fold.txt sahara.treatment-zone.interaction_model.stats.2fold.txt sahara.treatment-zone.interaction_model.stats.2fold.txt sahara.zone.basic_model.stats.2fold.txt sahara.zone.basic_model.stats…	20.558	17.628	22.14	16.077	6.817	10.037	5.463	6.217	10.519	11.861	5.398	7.235	12.492	14.16	13.634	19.119	6.743	7.072	3.497	6.005	7.694	7.938	3.203	5.107
c13231_g1_i2	Sahara - GLM								GO:0003677 DNA binding (molecular_function) GO:0004521 endoribonuclease activity (molecular_function) GO:0046872 metal ion binding (molecular_function) GO:0006378 mRNA polyadenylation (biological_process) GO:1900363 regulation of mRNA polyadenylation (biological_process) GO:0006979 response to oxidative stress (biological_process)	PF04146.10 YTH YT521-B-like domain E:8.3e-47 pos=216-351	sp|Q0DA50|C3H45_ORYSJ	Q0DA50	49-1176	58-436	89.76	0	RecName: Full=Zinc finger CCCH domain-containing protein 45;	Eukaryota; Viridiplantae; Streptophyta; Embryophyta; Tracheophyta; Spermatophyta; Magnoliophyta; Liliopsida; Poales; Poaceae; BEP clade; Ehrhartoideae; Oryzeae; Oryza	3	3		1.24394e-15	3.97193e-15	sahara.control-zone.interaction_model.stats.2fold.txt sahara.control-zone.interaction_model.stats.2fold.txt sahara.control-zone.interaction_model.stats.2fold.txt sahara.control-zone.interaction_model.stats.2fold.txt sahara.control-zone.interaction_model.stats.2fold.txt sahara.control-zone.interaction_model.stats.2fold.txt sahara.control-zone.interaction_model.stats.2fold.txt sahara.control-zone.i…	12.71	13.192	11.45	14.5	6.456	6.87	5.739	7.385	8.577	9.024	6.066	6.552	13.712	13.2	13.558	13.477	8.24	7.352	5.956	7.79	6.235	6.432	6.296	6.529
c13244_g1_i1	Sahara - GLM								GO:0009507 chloroplast (cellular_component) GO:0009570 chloroplast stroma (cellular_component) GO:0005737 cytoplasm (cellular_component) GO:0005739 mitochondrion (cellular_component) GO:0005634 nucleus (cellular_component) GO:0004017 adenylate kinase activity (molecular_function) GO:0005524 ATP binding (molecular_function) GO:0008652 cellular amino acid biosynthetic process (biological_process) G…	PF00406.17 ADK Adenylate kinase E:6.6e-38 pos=23-215 PF13207.1 AAA_17 AAA domain E:1.7e-07 pos=24-137	sp|Q9ZUU1|KAD1_ARATH	Q9ZUU1	19-750	40-284	71.43	2e-105	RecName: Full=Adenylate kinase 1, mitochondrial;	Eukaryota; Viridiplantae; Streptophyta; Embryophyta; Tracheophyta; Spermatophyta; Magnoliophyta; eudicotyledons; Gunneridae; Pentapetalae; rosids; malvids; Brassicales; Brassicaceae; Camelineae; Arabidopsis	2	4	5	6.43948e-11	1.42151e-10	sahara.control-zone.interaction_model.stats.2fold.txt sahara.control-zone.interaction_model.stats.2fold.txt sahara.control-zone.interaction_model.stats.2fold.txt sahara.control-zone.interaction_model.stats.2fold.txt sahara.control-zone.interaction_model.stats.2fold.txt sahara.control-zone.interaction_model.stats.2fold.txt sahara.control-zone.interaction_model.stats.2fold.txt sahara.control-zone.i…	13.851	12.096	12.848	13.591	29.517	27.176	25.371	29.593	20.199	21.743	26.249	21.705	15.316	14.411	15.894	14.53	27.243	27.999	28.564	23.056	23.999	23.247	28.821	23.013
c13244_g2_i1	Sahara - GLM								GO:0009507 chloroplast (cellular_component) GO:0009570 chloroplast stroma (cellular_component) GO:0005737 cytoplasm (cellular_component) GO:0005739 mitochondrion (cellular_component) GO:0005634 nucleus (cellular_component) GO:0004017 adenylate kinase activity (molecular_function) GO:0005524 ATP binding (molecular_function) GO:0008652 cellular amino acid biosynthetic process (biological_process) G…	PF00406.17 ADK Adenylate kinase E:5.6e-40 pos=64-256 PF13207.1 AAA_17 AAA domain E:9e-08 pos=65-172 PF00406.17 ADK Adenylate kinase E:5.6e-40 pos=64-256 PF13207.1 AAA_17 AAA domain E:9e-08 pos=65-172 PF00406.17 ADK Adenylate kinase E:5.6e-40 pos=64-256 PF13207.1 AAA_17 AAA domain E:9e-08 pos=65-172	sp|Q9ZUU1|KAD1_ARATH	Q9ZUU1	490-1197	49-284	73.73	2e-122	RecName: Full=Adenylate kinase 1, mitochondrial;	Eukaryota; Viridiplantae; Streptophyta; Embryophyta; Tracheophyta; Spermatophyta; Magnoliophyta; eudicotyledons; Gunneridae; Pentapetalae; rosids; malvids; Brassicales; Brassicaceae; Camelineae; Arabidopsis	2	4	5	2.52759e-11	5.75279e-11	sahara.control-zone.interaction_model.stats.2fold.txt sahara.control-zone.interaction_model.stats.2fold.txt sahara.control-zone.interaction_model.stats.2fold.txt sahara.control-zone.interaction_model.stats.2fold.txt sahara.control-zone.interaction_model.stats.2fold.txt sahara.control-zone.interaction_model.stats.2fold.txt sahara.control-zone.interaction_model.stats.2fold.txt sahara.control-zone.i…	129.146	146.986	136.81	155.533	54.487	68.304	55.919	67.7	92.583	77.253	42.214	56.41	146.686	157.268	154.146	140.325	63.055	52.737	67.333	61.823	35.2	30.875	50.754	73.296
c13246_g1_i1	Sahara - GLM								GO:0005634 nucleus (cellular_component) GO:0005515 protein binding (molecular_function) GO:0016567 protein ubiquitination (biological_process) GO:0005634 nucleus (cellular_component) GO:0005515 protein binding (molecular_function) GO:0016567 protein ubiquitination (biological_process) GO:0005634 nucleus (cellular_component) GO:0005515 protein binding (molecular_function) GO:0016567 protein ubiqui…		sp|Q9LEX0|P2A13_ARATH	Q9LEX0	1-95	64-149	46.32	2e-22	RecName: Full=F-box protein PP2-A13;	Eukaryota; Viridiplantae; Streptophyta; Embryophyta; Tracheophyta; Spermatophyta; Magnoliophyta; eudicotyledons; Gunneridae; Pentapetalae; rosids; malvids; Brassicales; Brassicaceae; Camelineae; Arabidopsis	1	1	1	1.07035e-32	1.17516e-31	sahara.control-zone.interaction_model.stats.2fold.txt sahara.control-zone.interaction_model.stats.2fold.txt sahara.control-zone.interaction_model.stats.2fold.txt sahara.control-zone.interaction_model.stats.2fold.txt sahara.treatment-zone.interaction_model.stats.2fold.txt sahara.treatment-zone.interaction_model.stats.2fold.txt sahara.treatment-zone.interaction_model.stats.2fold.txt sahara.treatmen…	0.265	0.124	0.517	0.526	3.584	2.239	3.244	3.507	5.847	4.543	7.914	8.938	0.341	0.436	0.4	0.484	1.975	2.391	2.345	3.692	5.338	4.029	4.194	7.084
c13246_g1_i2	Sahara - GLM								GO:0005634 nucleus (cellular_component) GO:0005515 protein binding (molecular_function) GO:0016567 protein ubiquitination (biological_process) GO:0005634 nucleus (cellular_component) GO:0005515 protein binding (molecular_function) GO:0016567 protein ubiquitination (biological_process) GO:0005634 nucleus (cellular_component) GO:0005515 protein binding (molecular_function) GO:0016567 protein ubiqui…	PF14299.1 PP2 Phloem protein 2 E:1.2e-29 pos=65-215 PF14299.1 PP2 Phloem protein 2 E:1.2e-29 pos=65-215 PF14299.1 PP2 Phloem protein 2 E:1.2e-29 pos=65-215	sp|Q9LEX0|P2A13_ARATH	Q9LEX0	645-1	64-262	53.49	2e-74	RecName: Full=F-box protein PP2-A13;	Eukaryota; Viridiplantae; Streptophyta; Embryophyta; Tracheophyta; Spermatophyta; Magnoliophyta; eudicotyledons; Gunneridae; Pentapetalae; rosids; malvids; Brassicales; Brassicaceae; Camelineae; Arabidopsis	1	1	1	1.25028e-30	1.20801e-29	sahara.control-zone.interaction_model.stats.2fold.txt sahara.control-zone.interaction_model.stats.2fold.txt sahara.control-zone.interaction_model.stats.2fold.txt sahara.control-zone.interaction_model.stats.2fold.txt sahara.treatment-zone.interaction_model.stats.2fold.txt sahara.treatment-zone.interaction_model.stats.2fold.txt sahara.treatment-zone.interaction_model.stats.2fold.txt sahara.treatmen…	0.805	0.899	1.155	1.27	8.132	6.345	11.152	11.502	13.759	13.284	23.101	22.154	1.714	0.578	0.8	1.849	6.374	7.642	7.9	10.316	12.933	12.002	9.24	18.738
c13247_g1_i1	Sahara - GLM								GO:0005618 cell wall (cellular_component) GO:0005576 extracellular region (cellular_component) GO:0016020 membrane (cellular_component) GO:0009505 plant-type cell wall (cellular_component) GO:0009506 plasmodesma (cellular_component) GO:0005773 vacuole (cellular_component) GO:0020037 heme binding (molecular_function) GO:0046872 metal ion binding (molecular_function) GO:0004601 peroxidase activity …	PF00141.18 peroxidase Peroxidase E:2.6e-26 pos=1-134 PF00141.18 peroxidase Peroxidase E:2.6e-26 pos=1-134 PF00141.18 peroxidase Peroxidase E:2.6e-26 pos=1-134	sp|Q96520|PER12_ARATH	Q96520	2-418	165-308	41.1	1e-20	RecName: Full=Peroxidase 12;	Eukaryota; Viridiplantae; Streptophyta; Embryophyta; Tracheophyta; Spermatophyta; Magnoliophyta; eudicotyledons; Gunneridae; Pentapetalae; rosids; malvids; Brassicales; Brassicaceae; Camelineae; Arabidopsis	3	1	6	2.93137e-07	4.44776e-05	sahara.Z2-treatment.interaction_model.stats.2fold.txt sahara.Z2-treatment.interaction_model.stats.2fold.txt sahara.Z2-treatment.interaction_model.stats.2fold.txt sahara.Z2-treatment.interaction_model.stats.2fold.txt sahara.Z2-treatment.interaction_model.stats.2fold.txt sahara.Z2-treatment.interaction_model.stats.2fold.txt sahara.Z2-treatment.interaction_model.stats.2fold.txt sahara.Z2-treatment.i…	41.228	50.784	35.231	44.047	53.935	39.494	18.518	38.106	34.286	50.392	30.521	19.655	55.616	72.296	66.461	58.464	102.608	92.07	105.597	96.888	105.465	77.058	33.71	46.714
c13247_g2_i1	Sahara - GLM								GO:0020037 heme binding (molecular_function) GO:0046872 metal ion binding (molecular_function) GO:0004601 peroxidase activity (molecular_function) GO:0042744 hydrogen peroxide catabolic process (biological_process) GO:0004601 peroxidase activity (molecular_function) GO:0020037 heme binding (molecular_function) GO:0006979 response to oxidative stress (biological_process) GO:0055114 oxidation-reduc…	PF00141.18 peroxidase Peroxidase E:3.5e-16 pos=1-87 PF00141.18 peroxidase Peroxidase E:3.5e-16 pos=1-87 PF00141.18 peroxidase Peroxidase E:3.5e-16 pos=1-87	sp|Q01548|PER2_HORVU	Q01548	2-373	22-153	42.86	6e-20	RecName: Full=Peroxidase 2;	Eukaryota; Viridiplantae; Streptophyta; Embryophyta; Tracheophyta; Spermatophyta; Magnoliophyta; Liliopsida; Poales; Poaceae; BEP clade; Pooideae; Triticeae; Hordeum	3	1		4.74765e-10	9.80224e-10	sahara.control-zone.interaction_model.stats.2fold.txt sahara.control-zone.interaction_model.stats.2fold.txt sahara.control-zone.interaction_model.stats.2fold.txt sahara.control-zone.interaction_model.stats.2fold.txt sahara.control-zone.interaction_model.stats.2fold.txt sahara.control-zone.interaction_model.stats.2fold.txt sahara.control-zone.interaction_model.stats.2fold.txt sahara.control-zone.i…	92.464	122.225	81.243	106.153	6.656	22.122	6.291	9.527	53.626	32.343	4.538	12.355	135.26	163.846	168.494	122.829	15.033	6.032	8.229	9.22	6.607	19.562	27.312	69.066
c13257_g1_i2	Sahara - GLM										sp|Q9SUC9|UGPI7_ARATH	Q9SUC9	649-389	200-277	54.84	8e-22	RecName: Full=Uncharacterized GPI-anchored protein At4g28100;	Eukaryota; Viridiplantae; Streptophyta; Embryophyta; Tracheophyta; Spermatophyta; Magnoliophyta; eudicotyledons; Gunneridae; Pentapetalae; rosids; malvids; Brassicales; Brassicaceae; Camelineae; Arabidopsis				8.68922e-14	2.08802e-13	sahara.treatment-zone.interaction_model.stats.2fold.txt sahara.zone.basic_model.stats.2fold.txt	1.845	2.192	2.351	2.563	0.974	1.15	1.371	1.593	1.114	0.979	0.842	0.786	3.56	3.295	4.346	3.407	1.526	1.591	1.903	1.663	0.807	0.715	1.546	1.762
c13262_g1_i1	Sahara - GLM	109.31	5	i7-29o49-71i78-100o167-189i202-221o					GO:0016021 integral component of membrane (cellular_component) GO:0005886 plasma membrane (cellular_component) GO:0016021 integral component of membrane (cellular_component) GO:0005886 plasma membrane (cellular_component) GO:0016021 integral component of membrane (cellular_component) GO:0005886 plasma membrane (cellular_component)	PF09335.6 SNARE_assoc SNARE associated Golgi protein E:1.5e-18 pos=67-187 PF09335.6 SNARE_assoc SNARE associated Golgi protein E:1.5e-18 pos=67-187 PF09335.6 SNARE_assoc SNARE associated Golgi protein E:1.5e-18 pos=67-187	sp|Q55909|Y305_SYNY3	Q55909	886-545	57-167	31.93	1e-05	RecName: Full=TVP38/TMEM64 family membrane protein slr0305;	Bacteria; Cyanobacteria; Oscillatoriophycideae; Chroococcales; Synechocystis			2	2.33798e-15	7.32688e-15	sahara.control-zone.interaction_model.stats.2fold.txt sahara.control-zone.interaction_model.stats.2fold.txt sahara.control-zone.interaction_model.stats.2fold.txt sahara.control-zone.interaction_model.stats.2fold.txt sahara.control-zone.interaction_model.stats.2fold.txt sahara.treatment-zone.interaction_model.stats.2fold.txt sahara.treatment-zone.interaction_model.stats.2fold.txt sahara.treatment-…	4.413	4.89	4.783	5.29	2.058	2.129	2.071	2.534	2.893	2.958	1.967	2.602	4.955	4.975	5.276	4.611	2.105	1.831	2.685	1.978	1.885	1.92	3.102	2.853
c13262_g1_i2	Sahara - GLM	109.31	5	i7-29o49-71i78-100o167-189i202-221o					GO:0016021 integral component of membrane (cellular_component) GO:0005886 plasma membrane (cellular_component) GO:0016021 integral component of membrane (cellular_component) GO:0005886 plasma membrane (cellular_component) GO:0016021 integral component of membrane (cellular_component) GO:0005886 plasma membrane (cellular_component)	PF09335.6 SNARE_assoc SNARE associated Golgi protein E:1.5e-18 pos=67-187 PF09335.6 SNARE_assoc SNARE associated Golgi protein E:1.5e-18 pos=67-187 PF09335.6 SNARE_assoc SNARE associated Golgi protein E:1.5e-18 pos=67-187	sp|Q55909|Y305_SYNY3	Q55909	886-545	57-167	31.93	1e-05	RecName: Full=TVP38/TMEM64 family membrane protein slr0305;	Bacteria; Cyanobacteria; Oscillatoriophycideae; Chroococcales; Synechocystis			2	1.85264e-15	5.84634e-15	sahara.control-zone.interaction_model.stats.2fold.txt sahara.control-zone.interaction_model.stats.2fold.txt sahara.control-zone.interaction_model.stats.2fold.txt sahara.control-zone.interaction_model.stats.2fold.txt sahara.control-zone.interaction_model.stats.2fold.txt sahara.treatment-zone.interaction_model.stats.2fold.txt sahara.treatment-zone.interaction_model.stats.2fold.txt sahara.treatment-…	4.158	5.097	4.853	5.322	1.908	2.209	1.814	2.11	3.128	2.998	1.693	2.574	4.834	5.095	4.801	4.664	2.085	1.781	2.623	1.978	1.713	1.877	2.694	2.96
c13266_g1_i1	Sahara - GLM								GO:0050662 coenzyme binding (molecular_function) GO:0045552 dihydrokaempferol 4-reductase activity (molecular_function) GO:0009718 anthocyanin-containing compound biosynthetic process (biological_process) GO:0044237 cellular metabolic process (biological_process) GO:0050662 coenzyme binding (molecular_function) GO:0045552 dihydrokaempferol 4-reductase activity (molecular_function) GO:0009718 anth…		sp|P51110|DFRA_VITVI	P51110	668-390	233-325	34.74	4e-09	RecName: Full=Dihydroflavonol-4-reductase;	Eukaryota; Viridiplantae; Streptophyta; Embryophyta; Tracheophyta; Spermatophyta; Magnoliophyta; eudicotyledons; Gunneridae; Pentapetalae; rosids; Vitales; Vitaceae; Vitis	2	2		7.99539e-43	1.67255e-41	sahara.control-zone.interaction_model.stats.2fold.txt sahara.control-zone.interaction_model.stats.2fold.txt sahara.control-zone.interaction_model.stats.2fold.txt sahara.control-zone.interaction_model.stats.2fold.txt sahara.treatment-zone.interaction_model.stats.2fold.txt sahara.treatment-zone.interaction_model.stats.2fold.txt sahara.treatment-zone.interaction_model.stats.2fold.txt sahara.treatmen…	0.194	0	0	0.088	6.737	6.446	4.901	6.289	9.926	6.46	9.908	11.494	0.088	0.087	0.195	0.559	6.973	10.573	10.132	9.19	13.767	10.745	20.405	8.694
c13272_g1_i1	Sahara - GLM								GO:0005524 ATP binding (molecular_function) GO:0017111 nucleoside-triphosphatase activity (molecular_function) GO:0008270 zinc ion binding (molecular_function) GO:0006457 protein folding (biological_process) GO:0005524 ATP binding (molecular_function) GO:0016887 ATPase activity (molecular_function)	PF07724.9 AAA_2 AAA domain (Cdc48 subfamily) E:1.7e-45 pos=282-485 PF07728.9 AAA_5 AAA domain (dynein-related subfamily) E:3.5e-06 pos=284-362 PF00004.24 AAA ATPase family associated with various cellular activities (AAA) E:2.6e-15 pos=285-388 PF10431.4 ClpB_D2-small C-terminal, D2-small domain, of ClpB protein E:1.6e-12 pos=492-563	sp|B0V4T7|CLPX_ACIBY	B0V4T7	1721-681	60-386	56.77	5e-126	RecName: Full=ATP-dependent Clp protease ATP-binding subunit ClpX;	Bacteria; Proteobacteria; Gammaproteobacteria; Pseudomonadales; Moraxellaceae; Acinetobacter; Acinetobacter calcoaceticus/baumannii complex	3	1		3.98159e-17	1.4337e-16	sahara.control-zone.interaction_model.stats.2fold.txt sahara.control-zone.interaction_model.stats.2fold.txt sahara.control-zone.interaction_model.stats.2fold.txt sahara.control-zone.interaction_model.stats.2fold.txt sahara.control-zone.interaction_model.stats.2fold.txt sahara.control-zone.interaction_model.stats.2fold.txt sahara.control-zone.interaction_model.stats.2fold.txt sahara.control-zone.i…	25.776	24.461	26.892	23.59	12.48	14.415	12.168	12.195	15.119	15.182	12.58	13.965	26.863	24.044	24.911	22.279	14.435	12.074	12.683	13.714	14.6	15.386	17.785	14.695
c13285_g1_i1	Sahara - GLM	112.61	5	o67-86i116-138o165-187i200-222o232-251i					GO:0016021 integral component of membrane (cellular_component) GO:0005886 plasma membrane (cellular_component) GO:0005524 ATP binding (molecular_function) GO:0090417 N-methylnicotinate transporter activity (molecular_function) GO:0090416 nicotinate transporter activity (molecular_function) GO:0022857 transmembrane transporter activity (molecular_function) GO:2001143 N-methylnicotinate transport (…	PF00083.19 Sugar_tr Sugar (and other) transporter E:1.6e-13 pos=116-258 PF07690.11 MFS_1 Major Facilitator Superfamily E:2e-08 pos=119-256 PF00083.19 Sugar_tr Sugar (and other) transporter E:1.6e-13 pos=116-258 PF07690.11 MFS_1 Major Facilitator Superfamily E:2e-08 pos=119-256 PF00083.19 Sugar_tr Sugar (and other) transporter E:1.6e-13 pos=116-258 PF07690.11 MFS_1 Major Facilitator Superfamily E:…	sp|Q940M4|OCT7_ARATH	Q940M4	8-772	229-484	48.29	1e-68	RecName: Full=Organic cation/carnitine transporter 7;	Eukaryota; Viridiplantae; Streptophyta; Embryophyta; Tracheophyta; Spermatophyta; Magnoliophyta; eudicotyledons; Gunneridae; Pentapetalae; rosids; malvids; Brassicales; Brassicaceae; Camelineae; Arabidopsis	4	2	2	2.12749e-24	1.34237e-23	sahara.control-zone.interaction_model.stats.2fold.txt sahara.control-zone.interaction_model.stats.2fold.txt sahara.control-zone.interaction_model.stats.2fold.txt sahara.control-zone.interaction_model.stats.2fold.txt sahara.control-zone.interaction_model.stats.2fold.txt sahara.control-zone.interaction_model.stats.2fold.txt sahara.control-zone.interaction_model.stats.2fold.txt sahara.control-zone.i…	0.744	0.713	1.074	0.668	7.269	5.407	4.181	6.786	6.082	5.683	4.575	9.341	1.615	1.276	1.103	0.935	5.726	5.492	7.612	5.822	7.849	11.167	7.314	5.697
c13285_g1_i2	Sahara - GLM	20.76	1	o67-86i					GO:0016021 integral component of membrane (cellular_component) GO:0005886 plasma membrane (cellular_component) GO:0005524 ATP binding (molecular_function) GO:0090417 N-methylnicotinate transporter activity (molecular_function) GO:0090416 nicotinate transporter activity (molecular_function) GO:0022857 transmembrane transporter activity (molecular_function) GO:2001143 N-methylnicotinate transport (…		sp|Q940M4|OCT7_ARATH	Q940M4	3-122	229-349	39.84	8e-15	RecName: Full=Organic cation/carnitine transporter 7;	Eukaryota; Viridiplantae; Streptophyta; Embryophyta; Tracheophyta; Spermatophyta; Magnoliophyta; eudicotyledons; Gunneridae; Pentapetalae; rosids; malvids; Brassicales; Brassicaceae; Camelineae; Arabidopsis	4	2	2	1.32536e-21	6.75736e-21	sahara.control-zone.interaction_model.stats.2fold.txt sahara.control-zone.interaction_model.stats.2fold.txt sahara.control-zone.interaction_model.stats.2fold.txt sahara.control-zone.interaction_model.stats.2fold.txt sahara.control-zone.interaction_model.stats.2fold.txt sahara.control-zone.interaction_model.stats.2fold.txt sahara.control-zone.interaction_model.stats.2fold.txt sahara.control-zone.i…	0.479	0.817	0.375	0.427	6.114	3.157	2.81	4.469	3.721	4.129	3.111	5.522	0.879	1.211	0.822	0.709	4.808	3.281	5.102	4.301	5.664	6.139	4.583	3.658
c13293_g1_i1	Sahara - GLM																					0.00372639	0.0280597	sahara.Z3-treatment.interaction_model.stats.2fold.txt sahara.control-zone.interaction_model.stats.2fold.txt sahara.treatment-zone.interaction_model.stats.2fold.txt sahara.zone.basic_model.stats.2fold.txt	10.702	11.476	9.292	10.962	0.853	1.574	0.779	1.386	3.373	4.361	1.757	1.376	11.833	10.407	10.585	10.994	1.087	0.55	0.885	0.548	1.178	0.568	0.213	2.638
c13293_g1_i2	Sahara - GLM								GO:0005634 nucleus (cellular_component) GO:0007067 mitotic nuclear division (biological_process) GO:0000079 regulation of cyclin-dependent protein serine/threonine kinase activity (biological_process) GO:0005634 nucleus (cellular_component) GO:0005634 nucleus (cellular_component) GO:0007067 mitotic nuclear division (biological_process) GO:0000079 regulation of cyclin-dependent protein serine/thre…	PF00134.18 Cyclin_N Cyclin, N-terminal domain E:4.2e-47 pos=198-324 PF02984.14 Cyclin_C Cyclin, C-terminal domain E:1.1e-33 pos=326-442 PF00134.18 Cyclin_N Cyclin, N-terminal domain E:4.2e-47 pos=198-324 PF02984.14 Cyclin_C Cyclin, C-terminal domain E:1.1e-33 pos=326-442 PF00134.18 Cyclin_N Cyclin, N-terminal domain E:4.2e-47 pos=198-324 PF02984.14 Cyclin_C Cyclin, C-terminal domain E:1.1e-33 pos…	sp|Q01J96|CCB21_ORYSI	Q01J96	1682-429	1-422	72.64	0	RecName: Full=Cyclin-B2-1;	Eukaryota; Viridiplantae; Streptophyta; Embryophyta; Tracheophyta; Spermatophyta; Magnoliophyta; Liliopsida; Poales; Poaceae; BEP clade; Ehrhartoideae; Oryzeae; Oryza		2	1	0.00113366	0.0123394	sahara.Z3-treatment.interaction_model.stats.2fold.txt sahara.Z3-treatment.interaction_model.stats.2fold.txt sahara.Z3-treatment.interaction_model.stats.2fold.txt sahara.Z3-treatment.interaction_model.stats.2fold.txt sahara.Z3-treatment.interaction_model.stats.2fold.txt sahara.Z3-treatment.interaction_model.stats.2fold.txt sahara.Z3-treatment.interaction_model.stats.2fold.txt sahara.control-zone.i…	15.288	16.418	14.094	16.296	1.747	2.421	0.7	1.138	5.898	6.006	2.196	1.928	16.458	16.004	16.413	14.175	0.968	1.03	0.957	0.72	1.069	0.629	0.12	3.488
c13297_g1_i1	Sahara - GLM	44.55	2	o15-37i42-64o							sp|O65154|KIWI_ARATH	O65154	930-673	22-105	55.81	2e-23	RecName: Full=RNA polymerase II transcriptional coactivator KIWI;	Eukaryota; Viridiplantae; Streptophyta; Embryophyta; Tracheophyta; Spermatophyta; Magnoliophyta; eudicotyledons; Gunneridae; Pentapetalae; rosids; malvids; Brassicales; Brassicaceae; Camelineae; Arabidopsis				7.42148e-19	3.04517e-18	sahara.control-zone.interaction_model.stats.2fold.txt sahara.treatment-zone.interaction_model.stats.2fold.txt sahara.zone.basic_model.stats.2fold.txt sahara.control-zone.interaction_model.stats.2fold.txt sahara.treatment-zone.interaction_model.stats.2fold.txt sahara.zone.basic_model.stats.2fold.txt	26.52	29.011	21.613	29.657	3.373	6.345	3.382	4.355	13.064	10.074	3.989	4.165	27.995	29.215	28.122	21.204	2.913	3.351	2.973	3.439	2.701	2.462	4.277	8.89
c13297_g1_i2	Sahara - GLM	44.55	2	o15-37i42-64o							sp|O65154|KIWI_ARATH	O65154	1398-1192	22-88	62.32	9e-19	RecName: Full=RNA polymerase II transcriptional coactivator KIWI;	Eukaryota; Viridiplantae; Streptophyta; Embryophyta; Tracheophyta; Spermatophyta; Magnoliophyta; eudicotyledons; Gunneridae; Pentapetalae; rosids; malvids; Brassicales; Brassicaceae; Camelineae; Arabidopsis				3.08912e-27	2.38971e-26	sahara.control-zone.interaction_model.stats.2fold.txt sahara.treatment-zone.interaction_model.stats.2fold.txt sahara.zone.basic_model.stats.2fold.txt sahara.control-zone.interaction_model.stats.2fold.txt sahara.treatment-zone.interaction_model.stats.2fold.txt sahara.zone.basic_model.stats.2fold.txt	8.072	8.685	7.123	9.44	1.054	1.604	0.966	1.324	2.944	3.079	1.125	1.189	9.328	7.146	7.158	6.427	0.658	0.74	1.635	0.882	1.006	1.145	1.296	2.406
c1329_g1_i1	Sahara - GLM								GO:0005515 protein binding (molecular_function) GO:0008270 zinc ion binding (molecular_function) GO:0046872 metal ion binding (molecular_function) GO:0005515 protein binding (molecular_function) GO:0008270 zinc ion binding (molecular_function) GO:0046872 metal ion binding (molecular_function) GO:0005515 protein binding (molecular_function) GO:0008270 zinc ion binding (molecular_function) GO:00468…	PF13920.1 zf-C3HC4_3 Zinc finger, C3HC4 type (RING finger) E:6e-08 pos=269-315 PF13639.1 zf-RING_2 Ring finger domain E:2.7e-07 pos=270-310 PF13923.1 zf-C3HC4_2 Zinc finger, C3HC4 type (RING finger) E:6e-06 pos=272-309 PF00097.20 zf-C3HC4 Zinc finger, C3HC4 type (RING finger) E:9.9e-06 pos=272-309 PF13920.1 zf-C3HC4_3 Zinc finger, C3HC4 type (RING finger) E:6e-08 pos=269-315 PF13639.1 zf-RING_2 R…									3			2.20531e-39	3.65686e-38	sahara.control-zone.interaction_model.stats.2fold.txt sahara.control-zone.interaction_model.stats.2fold.txt sahara.control-zone.interaction_model.stats.2fold.txt sahara.control-zone.interaction_model.stats.2fold.txt sahara.control-zone.interaction_model.stats.2fold.txt sahara.control-zone.interaction_model.stats.2fold.txt sahara.control-zone.interaction_model.stats.2fold.txt sahara.treatment-zone…	4.383	3.267	4.428	5.739	34.628	27.045	28.32	38.21	24.247	23.732	37.365	33.002	9.251	6.884	6.79	7.878	38.755	42.084	36.084	40.918	40.674	38.925	37.765	27.252
c13317_g1_i1	Sahara - GLM								GO:0005634 nucleus (cellular_component) GO:0036265 RNA (guanine-N7)-methylation (biological_process) GO:0030488 tRNA methylation (biological_process) GO:0005515 protein binding (molecular_function) GO:0005634 nucleus (cellular_component) GO:0036265 RNA (guanine-N7)-methylation (biological_process) GO:0030488 tRNA methylation (biological_process) GO:0005515 protein binding (molecular_function) GO:…	PF00400.27 WD40 WD domain, G-beta repeat E:1.2e-07 pos=60-90 PF00400.27 WD40 WD domain, G-beta repeat E:1.4e-05 pos=145-180 PF00400.27 WD40 WD domain, G-beta repeat E:1.2e-07 pos=198-233 PF00400.27 WD40 WD domain, G-beta repeat E:1.2e-07 pos=60-90 PF00400.27 WD40 WD domain, G-beta repeat E:1.4e-05 pos=145-180 PF00400.27 WD40 WD domain, G-beta repeat E:1.2e-07 pos=198-233 PF00400.27 WD40 WD domain…	sp|A7E3S5|WDR4_BOVIN	A7E3S5	317-1051	62-290	31.45	2e-20	RecName: Full=tRNA (guanine-N(7)-)-methyltransferase non-catalytic subunit WDR4;	Eukaryota; Metazoa; Chordata; Craniata; Vertebrata; Euteleostomi; Mammalia; Eutheria; Laurasiatheria; Cetartiodactyla; Ruminantia; Pecora; Bovidae; Bovinae; Bos	1	2	1	0.000774303	0.00951157	sahara.Z3-treatment.interaction_model.stats.2fold.txt sahara.Z3-treatment.interaction_model.stats.2fold.txt sahara.Z3-treatment.interaction_model.stats.2fold.txt sahara.Z3-treatment.interaction_model.stats.2fold.txt sahara.Z3-treatment.interaction_model.stats.2fold.txt sahara.Z3-treatment.interaction_model.stats.2fold.txt sahara.Z3-treatment.interaction_model.stats.2fold.txt sahara.control-zone.i…	43.388	39.07	33.154	41.988	6.536	9.291	5.246	8.078	15.344	16.969	5.352	4.961	34.741	32.16	31.766	35.627	5.297	5.302	5.39	5.751	4.631	3.315	2.759	8.962
c13324_g1_i1	Sahara - GLM	155.92	7	i7-28o38-60i72-94o99-121i164-186o201-223i236-258o					GO:0016021 integral component of membrane (cellular_component) GO:0055085 transmembrane transport (biological_process) GO:0055085 transmembrane transport (biological_process) GO:0016021 integral component of membrane (cellular_component) GO:0055085 transmembrane transport (biological_process) GO:0055085 transmembrane transport (biological_process) GO:0016021 integral component of membrane (cellul…	PF03169.10 OPT OPT oligopeptide transporter protein E:1.6e-09 pos=8-93 PF03169.10 OPT OPT oligopeptide transporter protein E:9e-29 pos=93-258 PF03169.10 OPT OPT oligopeptide transporter protein E:1.6e-09 pos=8-93 PF03169.10 OPT OPT oligopeptide transporter protein E:9e-29 pos=93-258 PF03169.10 OPT OPT oligopeptide transporter protein E:1.6e-09 pos=8-93 PF03169.10 OPT OPT oligopeptide transporter …	sp|Q9FTU1|YSL1_ORYSJ	Q9FTU1	3-890	379-708	54.85	1e-99	RecName: Full=Probable metal-nicotianamine transporter YSL1;	Eukaryota; Viridiplantae; Streptophyta; Embryophyta; Tracheophyta; Spermatophyta; Magnoliophyta; Liliopsida; Poales; Poaceae; BEP clade; Ehrhartoideae; Oryzeae; Oryza		1	1	3.91167e-12	9.49594e-12	sahara.control-zone.interaction_model.stats.2fold.txt sahara.control-zone.interaction_model.stats.2fold.txt sahara.control-zone.interaction_model.stats.2fold.txt sahara.control-zone.interaction_model.stats.2fold.txt sahara.control-zone.interaction_model.stats.2fold.txt sahara.control-zone.interaction_model.stats.2fold.txt sahara.treatment-zone.interaction_model.stats.2fold.txt sahara.treatment-zo…	5.534	8.933	5.978	7.929	2.329	2.774	2.09	3.631	3.476	3.291	1.702	1.825	7.669	7.975	8.055	6.91	1.935	2.131	2.993	1.775	1.106	0.637	1.139	2.352
c13324_g1_i2	Sahara - GLM	155.92	7	i7-28o38-60i72-94o99-121i164-186o201-223i236-258o					GO:0016021 integral component of membrane (cellular_component) GO:0055085 transmembrane transport (biological_process) GO:0055085 transmembrane transport (biological_process) GO:0016021 integral component of membrane (cellular_component) GO:0055085 transmembrane transport (biological_process) GO:0055085 transmembrane transport (biological_process) GO:0016021 integral component of membrane (cellul…	PF03169.10 OPT OPT oligopeptide transporter protein E:1.6e-09 pos=8-93 PF03169.10 OPT OPT oligopeptide transporter protein E:9e-29 pos=93-258 PF03169.10 OPT OPT oligopeptide transporter protein E:1.6e-09 pos=8-93 PF03169.10 OPT OPT oligopeptide transporter protein E:9e-29 pos=93-258 PF03169.10 OPT OPT oligopeptide transporter protein E:1.6e-09 pos=8-93 PF03169.10 OPT OPT oligopeptide transporter …	sp|Q9FTU1|YSL1_ORYSJ	Q9FTU1	3-890	379-708	54.85	2e-99	RecName: Full=Probable metal-nicotianamine transporter YSL1;	Eukaryota; Viridiplantae; Streptophyta; Embryophyta; Tracheophyta; Spermatophyta; Magnoliophyta; Liliopsida; Poales; Poaceae; BEP clade; Ehrhartoideae; Oryzeae; Oryza		1	1	6.14637e-14	1.71895e-13	sahara.control-zone.interaction_model.stats.2fold.txt sahara.control-zone.interaction_model.stats.2fold.txt sahara.control-zone.interaction_model.stats.2fold.txt sahara.control-zone.interaction_model.stats.2fold.txt sahara.control-zone.interaction_model.stats.2fold.txt sahara.control-zone.interaction_model.stats.2fold.txt sahara.treatment-zone.interaction_model.stats.2fold.txt sahara.treatment-zo…	7.96	8.984	7.133	9.057	3.213	3.954	2.307	4.21	3.966	4.098	1.61	1.872	7.9	9.829	9.114	8.791	2.763	2.231	2.839	2.871	1.051	1.068	1.731	2.522
c13328_g1_i1	Sahara - GLM										sp|Q9D113|DNLZ_MOUSE	Q9D113	1013-861	74-124	41.18	8e-07	RecName: Full=DNL-type zinc finger protein;	Eukaryota; Metazoa; Chordata; Craniata; Vertebrata; Euteleostomi; Mammalia; Eutheria; Euarchontoglires; Glires; Rodentia; Sciurognathi; Muroidea; Muridae; Murinae; Mus; Mus				7.04019e-12	1.67356e-11	sahara.control-zone.interaction_model.stats.2fold.txt sahara.treatment-zone.interaction_model.stats.2fold.txt sahara.zone.basic_model.stats.2fold.txt	1.152	1.127	1.317	1.643	3.102	2.704	3.392	4.21	3.854	3.836	5.782	5.429	1.384	1.473	1.784	1.526	3.192	3.431	4.937	3.824	5.474	5.536	9.055	4.722
c13328_g1_i2	Sahara - GLM										sp|Q9D113|DNLZ_MOUSE	Q9D113	1013-861	74-124	41.18	2e-07	RecName: Full=DNL-type zinc finger protein;	Eukaryota; Metazoa; Chordata; Craniata; Vertebrata; Euteleostomi; Mammalia; Eutheria; Euarchontoglires; Glires; Rodentia; Sciurognathi; Muroidea; Muridae; Murinae; Mus; Mus				5.23155e-19	2.1713e-18	sahara.control-zone.interaction_model.stats.2fold.txt sahara.treatment-zone.interaction_model.stats.2fold.txt sahara.zone.basic_model.stats.2fold.txt	0.693	1.571	1.186	1.807	4.839	3.611	5.354	5.586	6.655	6.117	8.243	9.116	1.879	1.822	2.281	1.827	4.569	5.062	7.334	5.751	8.691	8.773	13.36	7.263
c13329_g1_i1	Sahara - GLM										sp|B6IN38|RL33_RHOCS	B6IN38	299-448	2-51	66	9e-17	RecName: Full=50S ribosomal protein L33;	Bacteria; Proteobacteria; Alphaproteobacteria; Rhodospirillales; Rhodospirillaceae; Rhodospirillum				6.37314e-18	2.05368e-17	sahara.treatment-zone.interaction_model.stats.2fold.txt sahara.zone.basic_model.stats.2fold.txt	11.497	15.674	10.974	15.617	7.068	6.92	6.143	9.289	8.546	7.874	5.517	6.262	16.799	16.495	18.024	14.734	6.404	5.872	8.486	7.425	4.042	3.573	5.425	7.969
c13329_g1_i2	Sahara - GLM										sp|B6IN38|RL33_RHOCS	B6IN38	189-338	2-51	66	1e-16	RecName: Full=50S ribosomal protein L33;	Bacteria; Proteobacteria; Alphaproteobacteria; Rhodospirillales; Rhodospirillaceae; Rhodospirillum				4.87065e-12	1.17337e-11	sahara.control-zone.interaction_model.stats.2fold.txt sahara.treatment-zone.interaction_model.stats.2fold.txt sahara.zone.basic_model.stats.2fold.txt	25.246	26.312	20.843	27.204	12.299	13.094	10.521	14.481	13.463	14.597	7.548	10.998	27.731	29.848	26.035	24.192	11.512	9.973	14.627	9.433	6.117	6.182	7.546	11.824
c13335_g1_i1	Sahara - GLM	21.87	1	i7-26o					GO:0016021 integral component of membrane (cellular_component) GO:0036202 ent-cassa-12,15-diene 11-hydroxylase activity (molecular_function) GO:0020037 heme binding (molecular_function) GO:0005506 iron ion binding (molecular_function) GO:0016102 diterpenoid biosynthetic process (biological_process) GO:0055114 oxidation-reduction process (biological_process) GO:0005506 iron ion binding (molecular_…	PF00067.17 p450 Cytochrome P450 E:3.9e-96 pos=33-472 PF00067.17 p450 Cytochrome P450 E:3.9e-96 pos=33-472 PF00067.17 p450 Cytochrome P450 E:3.9e-96 pos=33-472	sp|Q6YTF1|C76M8_ORYSJ	Q6YTF1	1694-243	6-497	44.42	2e-131	RecName: Full=Ent-cassadiene C11-alpha-hydroxylase 2;	Eukaryota; Viridiplantae; Streptophyta; Embryophyta; Tracheophyta; Spermatophyta; Magnoliophyta; Liliopsida; Poales; Poaceae; BEP clade; Ehrhartoideae; Oryzeae; Oryza	3	2	1	2.9293e-10	6.14743e-10	sahara.control-zone.interaction_model.stats.2fold.txt sahara.control-zone.interaction_model.stats.2fold.txt sahara.control-zone.interaction_model.stats.2fold.txt sahara.control-zone.interaction_model.stats.2fold.txt sahara.control-zone.interaction_model.stats.2fold.txt sahara.control-zone.interaction_model.stats.2fold.txt sahara.control-zone.interaction_model.stats.2fold.txt sahara.control-zone.i…	2.732	1.964	1.246	3.373	8.363	6.103	7.031	8.337	5.428	7.268	7.923	6.627	4.384	4.735	4.887	4.546	10.803	12.064	13.012	19.232	8.483	10.375	16.554	8.962
c1333_g1_i1	Sahara - GLM	34.13	2	i36-55o70-92i					GO:0016021 integral component of membrane (cellular_component) GO:0004842 ubiquitin-protein transferase activity (molecular_function) GO:0008270 zinc ion binding (molecular_function) GO:0009901 anther dehiscence (biological_process) GO:0009555 pollen development (biological_process) GO:0016567 protein ubiquitination (biological_process) GO:0080141 regulation of jasmonic acid biosynthetic process …	PF12678.2 zf-rbx1 RING-H2 zinc finger E:2.3e-10 pos=159-204 PF13639.1 zf-RING_2 Ring finger domain E:3.4e-16 pos=161-204 PF14634.1 zf-RING_5 zinc-RING finger domain E:1.3e-06 pos=161-205 PF13923.1 zf-C3HC4_2 Zinc finger, C3HC4 type (RING finger) E:2.5e-07 pos=162-203 PF00097.20 zf-C3HC4 Zinc finger, C3HC4 type (RING finger) E:1.9e-06 pos=162-203 PF12861.2 zf-Apc11 Anaphase-promoting complex subun…	sp|Q9FLC6|ATL73_ARATH	Q9FLC6	581-393	97-156	57.14	3e-18	RecName: Full=RING-H2 finger protein ATL73;	Eukaryota; Viridiplantae; Streptophyta; Embryophyta; Tracheophyta; Spermatophyta; Magnoliophyta; eudicotyledons; Gunneridae; Pentapetalae; rosids; malvids; Brassicales; Brassicaceae; Camelineae; Arabidopsis	2	5	1	6.61795e-06	0.000399257	sahara.Z1-treatment.interaction_model.stats.2fold.txt sahara.Z1-treatment.interaction_model.stats.2fold.txt sahara.Z1-treatment.interaction_model.stats.2fold.txt sahara.Z1-treatment.interaction_model.stats.2fold.txt sahara.Z1-treatment.interaction_model.stats.2fold.txt sahara.Z1-treatment.interaction_model.stats.2fold.txt sahara.Z1-treatment.interaction_model.stats.2fold.txt sahara.Z1-treatment.i…	0.112	0.052	0.111	0.11	2.52	2.27	2.909	4.458	3.823	2.493	2.113	4.67	0.648	0.382	0.843	0.602	7.422	4.852	11.13	7.516	5.972	7.491	7.684	3.426
c13340_g1_i1	Sahara - GLM																					0.00314075	0.0488066	sahara.Z1-treatment.interaction_model.stats.2fold.txt sahara.Z2-treatment.interaction_model.stats.2fold.txt sahara.control-zone.interaction_model.stats.2fold.txt sahara.treatment-zone.interaction_model.stats.2fold.txt sahara.zone.basic_model.stats.2fold.txt	0.01	0	0.041	0	0.422	0.454	0.562	0.279	1.247	1.736	2.69	1.507	0.077	0.033	0.054	0.086	1.037	1.33	0.72	1.623	2.746	2.738	2.213	1.073
c13343_g1_i1	Sahara - GLM	24.01	1	o200-222i	1	15	0.832	1	GO:0016021 integral component of membrane (cellular_component) GO:0016021 integral component of membrane (cellular_component) GO:0016021 integral component of membrane (cellular_component)	PF00226.26 DnaJ DnaJ domain E:1e-23 pos=22-83 PF00226.26 DnaJ DnaJ domain E:1e-23 pos=22-83 PF00226.26 DnaJ DnaJ domain E:1e-23 pos=22-83	sp|Q58E03|DJC25_XENLA	Q58E03	1602-778	24-317	32.32	6e-35	RecName: Full=DnaJ homolog subfamily C member 25;	Eukaryota; Metazoa; Chordata; Craniata; Vertebrata; Euteleostomi; Amphibia; Batrachia; Anura; Pipoidea; Pipidae; Xenopodinae; Xenopus; Xenopus			1	7.52291e-23	4.22893e-22	sahara.control-zone.interaction_model.stats.2fold.txt sahara.control-zone.interaction_model.stats.2fold.txt sahara.control-zone.interaction_model.stats.2fold.txt sahara.control-zone.interaction_model.stats.2fold.txt sahara.treatment-zone.interaction_model.stats.2fold.txt sahara.treatment-zone.interaction_model.stats.2fold.txt sahara.treatment-zone.interaction_model.stats.2fold.txt sahara.treatmen…	54.773	58.827	52.183	54.418	14.648	21.093	16.605	17.202	29.358	27.255	14.849	19.281	60.813	59.194	57.887	53.478	18.814	14.315	18.412	17.315	13.277	14.585	21.026	25.759
c13345_g1_i1	Sahara - GLM										sp|Q7XQ12|AMT11_ORYSJ	Q7XQ12	3-128	444-486	90.7	2e-17	RecName: Full=Ammonium transporter 1 member 1;	Eukaryota; Viridiplantae; Streptophyta; Embryophyta; Tracheophyta; Spermatophyta; Magnoliophyta; Liliopsida; Poales; Poaceae; BEP clade; Ehrhartoideae; Oryzeae; Oryza				2.03503e-15	6.4053e-15	sahara.control-zone.interaction_model.stats.2fold.txt sahara.treatment-zone.interaction_model.stats.2fold.txt sahara.zone.basic_model.stats.2fold.txt	12.822	13.461	14.56	19.647	45.702	48.008	35.064	66.676	32.558	31.818	42.534	30.831	16.283	16.189	15.45	17.593	60.122	66.351	69.956	66.266	40.91	47.966	70.234	55.462
c13349_g1_i1	Sahara - GLM								GO:0012505 endomembrane system (cellular_component) GO:0005886 plasma membrane (cellular_component) GO:0043531 ADP binding (molecular_function) GO:0005524 ATP binding (molecular_function) GO:0000166 nucleotide binding (molecular_function) GO:0005515 protein binding (molecular_function) GO:0009626 plant-type hypersensitive response (biological_process) GO:0043531 ADP binding (molecular_function) G…	PF00931.17 NB-ARC NB-ARC domain E:6.3e-49 pos=144-455 PF00931.17 NB-ARC NB-ARC domain E:6.3e-49 pos=144-455 PF00931.17 NB-ARC NB-ARC domain E:6.3e-49 pos=144-455	sp|Q39214|RPM1_ARATH	Q39214	19-1941	72-656	26.63	2e-55	RecName: Full=Disease resistance protein RPM1;	Eukaryota; Viridiplantae; Streptophyta; Embryophyta; Tracheophyta; Spermatophyta; Magnoliophyta; eudicotyledons; Gunneridae; Pentapetalae; rosids; malvids; Brassicales; Brassicaceae; Camelineae; Arabidopsis	4	1	2	9.07033e-23	5.06497e-22	sahara.control-zone.interaction_model.stats.2fold.txt sahara.control-zone.interaction_model.stats.2fold.txt sahara.control-zone.interaction_model.stats.2fold.txt sahara.control-zone.interaction_model.stats.2fold.txt sahara.control-zone.interaction_model.stats.2fold.txt sahara.control-zone.interaction_model.stats.2fold.txt sahara.control-zone.interaction_model.stats.2fold.txt sahara.control-zone.i…	7.389	7.516	6.86	5.99	1.516	2.482	1.321	1.386	3.016	3.876	1.949	2.125	6.504	5.924	5.903	6.362	2.454	1.771	1.306	1.846	2.628	3.039	1.954	1.977
c13356_g1_i1	Sahara - GLM								GO:0005525 GTP binding (molecular_function) GO:0000917 barrier septum assembly (biological_process) GO:0005525 GTP binding (molecular_function) GO:0015093 ferrous iron transmembrane transporter activity (molecular_function) GO:0015684 ferrous iron transport (biological_process) GO:0016021 integral component of membrane (cellular_component) GO:0005525 GTP binding (molecular_function) GO:0000917 ba…	PF01926.18 MMR_HSR1 50S ribosome-binding GTPase E:1e-15 pos=484-602 PF02421.13 FeoB_N Ferrous iron transport protein B E:1.7e-05 pos=484-647 PF01926.18 MMR_HSR1 50S ribosome-binding GTPase E:1e-15 pos=484-602 PF02421.13 FeoB_N Ferrous iron transport protein B E:1.7e-05 pos=484-647 PF01926.18 MMR_HSR1 50S ribosome-binding GTPase E:1e-15 pos=484-602 PF02421.13 FeoB_N Ferrous iron transport protein …	sp|Q5FPX9|ENGB_GLUOX	Q5FPX9	1064-423	9-216	40.65	5e-40	RecName: Full=Probable GTP-binding protein EngB;	Bacteria; Proteobacteria; Alphaproteobacteria; Rhodospirillales; Acetobacteraceae; Gluconobacter	1	1	1	0.00374614	0.0281841	sahara.Z3-treatment.interaction_model.stats.2fold.txt sahara.Z3-treatment.interaction_model.stats.2fold.txt sahara.Z3-treatment.interaction_model.stats.2fold.txt sahara.Z3-treatment.interaction_model.stats.2fold.txt sahara.Z3-treatment.interaction_model.stats.2fold.txt sahara.Z3-treatment.interaction_model.stats.2fold.txt sahara.Z3-treatment.interaction_model.stats.2fold.txt sahara.Z3-treatment.i…	14.473	14.257	12.686	15.168	3.353	3.833	2.436	3.631	4.815	5.845	1.144	0.927	14.118	13.015	13.277	13.584	2.364	2.671	2.047	2.769	0.843	0.534	0.259	3.077
c1335_g1_i1	Sahara - GLM				1	25	0.916	1	GO:0016021 integral component of membrane (cellular_component) GO:0005886 plasma membrane (cellular_component) GO:0008061 chitin binding (molecular_function) GO:0005515 protein binding (molecular_function) GO:0043621 protein self-association (molecular_function) GO:0016998 cell wall macromolecule catabolic process (biological_process) GO:0006952 defense response (biological_process) GO:0016021 in…	PF01476.15 LysM LysM domain E:2.8e-06 pos=111-157 PF01476.15 LysM LysM domain E:7.9e-07 pos=175-218 PF01476.15 LysM LysM domain E:2.8e-06 pos=111-157 PF01476.15 LysM LysM domain E:7.9e-07 pos=175-218 PF01476.15 LysM LysM domain E:2.8e-06 pos=111-157 PF01476.15 LysM LysM domain E:7.9e-07 pos=175-218	sp|Q8H8C7|CEBIP_ORYSJ	Q8H8C7	559-1515	38-355	65.31	1e-132	RecName: Full=Chitin elicitor-binding protein;	Eukaryota; Viridiplantae; Streptophyta; Embryophyta; Tracheophyta; Spermatophyta; Magnoliophyta; Liliopsida; Poales; Poaceae; BEP clade; Ehrhartoideae; Oryzeae; Oryza	3	2	2	2.5176e-38	3.92437e-37	sahara.control-zone.interaction_model.stats.2fold.txt sahara.control-zone.interaction_model.stats.2fold.txt sahara.control-zone.interaction_model.stats.2fold.txt sahara.control-zone.interaction_model.stats.2fold.txt sahara.control-zone.interaction_model.stats.2fold.txt sahara.control-zone.interaction_model.stats.2fold.txt sahara.control-zone.interaction_model.stats.2fold.txt sahara.control-zone.i…	4.24	4.394	3.82	4.545	22.61	17.22	20.333	22.322	21.865	24.439	31.729	32.459	7.845	6.993	8.509	6.115	34.665	32.41	37.544	38.869	32.79	31.727	35.58	22.673
c13360_g1_i1	Sahara - GLM								GO:0005737 cytoplasm (cellular_component) GO:0009506 plasmodesma (cellular_component) GO:0005524 ATP binding (molecular_function) GO:0004674 protein serine/threonine kinase activity (molecular_function) GO:0004672 protein kinase activity (molecular_function) GO:0005524 ATP binding (molecular_function) GO:0006468 protein phosphorylation (biological_process) GO:0005737 cytoplasm (cellular_component…	PF00069.20 Pkinase Protein kinase domain E:3.8e-37 pos=9-264 PF07714.12 Pkinase_Tyr Protein tyrosine kinase E:2.1e-16 pos=10-270 PF00069.20 Pkinase Protein kinase domain E:3.8e-37 pos=9-264 PF07714.12 Pkinase_Tyr Protein tyrosine kinase E:2.1e-16 pos=10-270 PF00069.20 Pkinase Protein kinase domain E:3.8e-37 pos=9-264 PF07714.12 Pkinase_Tyr Protein tyrosine kinase E:2.1e-16 pos=10-270	sp|P42158|KC1D_ARATH	P42158	2675-1638	1-348	65.82	2e-153	RecName: Full=Casein kinase I isoform delta-like;	Eukaryota; Viridiplantae; Streptophyta; Embryophyta; Tracheophyta; Spermatophyta; Magnoliophyta; eudicotyledons; Gunneridae; Pentapetalae; rosids; malvids; Brassicales; Brassicaceae; Camelineae; Arabidopsis	2	1	2	2.18184e-29	1.95376e-28	sahara.control-zone.interaction_model.stats.2fold.txt sahara.control-zone.interaction_model.stats.2fold.txt sahara.control-zone.interaction_model.stats.2fold.txt sahara.control-zone.interaction_model.stats.2fold.txt sahara.control-zone.interaction_model.stats.2fold.txt sahara.control-zone.interaction_model.stats.2fold.txt sahara.control-zone.interaction_model.stats.2fold.txt sahara.control-zone.i…	2.375	1.551	2.422	2.344	11.466	9.533	8.283	9.733	6.44	7.702	9.039	7.385	2.944	2.825	2.627	3.289	9.696	9.943	9.021	10.042	9.217	8.455	7.064	6.502
c13360_g1_i2	Sahara - GLM								GO:0005737 cytoplasm (cellular_component) GO:0009506 plasmodesma (cellular_component) GO:0005524 ATP binding (molecular_function) GO:0004674 protein serine/threonine kinase activity (molecular_function) GO:0004672 protein kinase activity (molecular_function) GO:0005524 ATP binding (molecular_function) GO:0006468 protein phosphorylation (biological_process) GO:0005737 cytoplasm (cellular_component…	PF00069.20 Pkinase Protein kinase domain E:4.8e-37 pos=9-264 PF07714.12 Pkinase_Tyr Protein tyrosine kinase E:2.7e-16 pos=10-270 PF00069.20 Pkinase Protein kinase domain E:4.8e-37 pos=9-264 PF07714.12 Pkinase_Tyr Protein tyrosine kinase E:2.7e-16 pos=10-270 PF00069.20 Pkinase Protein kinase domain E:4.8e-37 pos=9-264 PF07714.12 Pkinase_Tyr Protein tyrosine kinase E:2.7e-16 pos=10-270	sp|P42158|KC1D_ARATH	P42158	2052-883	1-394	59.55	7e-157	RecName: Full=Casein kinase I isoform delta-like;	Eukaryota; Viridiplantae; Streptophyta; Embryophyta; Tracheophyta; Spermatophyta; Magnoliophyta; eudicotyledons; Gunneridae; Pentapetalae; rosids; malvids; Brassicales; Brassicaceae; Camelineae; Arabidopsis	2	1	2	1.67296e-29	1.50993e-28	sahara.control-zone.interaction_model.stats.2fold.txt sahara.control-zone.interaction_model.stats.2fold.txt sahara.control-zone.interaction_model.stats.2fold.txt sahara.control-zone.interaction_model.stats.2fold.txt sahara.control-zone.interaction_model.stats.2fold.txt sahara.control-zone.interaction_model.stats.2fold.txt sahara.control-zone.interaction_model.stats.2fold.txt sahara.control-zone.i…	3.149	2.481	3.992	3.625	16.496	14.95	12.148	16.167	10.049	9.983	14.382	10.67	5.054	4.113	3.795	4.997	14.754	14.505	12.744	14.556	12.579	11.821	10.443	10.464
c13363_g1_i1	Sahara - GLM										sp|Q93V72|E13L4_ARATH	Q93V72	1885-1631	17-100	57.65	4e-20	RecName: Full=Glucan endo-1,3-beta-glucosidase-like protein At1g69295;	Eukaryota; Viridiplantae; Streptophyta; Embryophyta; Tracheophyta; Spermatophyta; Magnoliophyta; eudicotyledons; Gunneridae; Pentapetalae; rosids; malvids; Brassicales; Brassicaceae; Camelineae; Arabidopsis				8.23457e-12	1.94779e-11	sahara.control-zone.interaction_model.stats.2fold.txt sahara.treatment-zone.interaction_model.stats.2fold.txt sahara.zone.basic_model.stats.2fold.txt	21.292	23.045	21.684	28.474	1.426	4.318	2.534	2.214	9.987	8.883	0.988	4.549	23.842	28.277	27.841	25.911	3.402	1.561	2.212	1.663	1.033	1.343	1.685	6.636
c13363_g1_i2	Sahara - GLM				1	19	0.937	1	GO:0031225 anchored component of membrane (cellular_component) GO:0005886 plasma membrane (cellular_component) GO:0009506 plasmodesma (cellular_component) GO:0001872 (1->3)-beta-D-glucan binding (molecular_function) GO:0030247 polysaccharide binding (molecular_function) GO:0031225 anchored component of membrane (cellular_component) GO:0005886 plasma membrane (cellular_component) GO:0009506 plasmo…	PF07983.8 X8 X8 domain E:8.4e-15 pos=21-91 PF07983.8 X8 X8 domain E:8.4e-15 pos=21-91 PF07983.8 X8 X8 domain E:8.4e-15 pos=21-91	sp|Q93V72|E13L4_ARATH	Q93V72	1110-856	17-100	57.65	1e-20	RecName: Full=Glucan endo-1,3-beta-glucosidase-like protein At1g69295;	Eukaryota; Viridiplantae; Streptophyta; Embryophyta; Tracheophyta; Spermatophyta; Magnoliophyta; eudicotyledons; Gunneridae; Pentapetalae; rosids; malvids; Brassicales; Brassicaceae; Camelineae; Arabidopsis	2		3	6.81689e-11	1.50154e-10	sahara.control-zone.interaction_model.stats.2fold.txt sahara.control-zone.interaction_model.stats.2fold.txt sahara.control-zone.interaction_model.stats.2fold.txt sahara.control-zone.interaction_model.stats.2fold.txt sahara.control-zone.interaction_model.stats.2fold.txt sahara.control-zone.interaction_model.stats.2fold.txt sahara.control-zone.interaction_model.stats.2fold.txt sahara.treatment-zone…	45.315	49.461	41.939	61.449	3.153	9.049	5.266	5.182	20.864	18.766	2.159	7.722	48.013	60.241	57.422	53.091	6.424	2.821	4.485	4.027	1.767	2.152	2.602	13.246
c13364_g1_i1	Sahara - GLM								GO:0005634 nucleus (cellular_component) GO:0046975 histone methyltransferase activity (H3-K36 specific) (molecular_function) GO:0003713 transcription coactivator activity (molecular_function) GO:0010452 histone H3-K36 methylation (biological_process) GO:0018027 peptidyl-lysine dimethylation (biological_process) GO:0018026 peptidyl-lysine monomethylation (biological_process) GO:0018023 peptidyl-ly…		sp|Q5ZML9|SETD3_CHICK	Q5ZML9	435-1013	82-280	26.21	1e-06	RecName: Full=Histone-lysine N-methyltransferase setd3;	Eukaryota; Metazoa; Chordata; Craniata; Vertebrata; Euteleostomi; Testudines + Archosauria group; Archosauria; Dinosauria; Saurischia; Theropoda; Coelurosauria; Aves; Neognathae; Galliformes; Phasianidae; Phasianinae; Gallus	2	6	1	7.1796e-12	1.7059e-11	sahara.control-zone.interaction_model.stats.2fold.txt sahara.control-zone.interaction_model.stats.2fold.txt sahara.control-zone.interaction_model.stats.2fold.txt sahara.control-zone.interaction_model.stats.2fold.txt sahara.control-zone.interaction_model.stats.2fold.txt sahara.control-zone.interaction_model.stats.2fold.txt sahara.control-zone.interaction_model.stats.2fold.txt sahara.control-zone.i…	11.691	11.507	9.829	11.357	1.124	2.098	0.868	1.076	3.332	3.755	0.476	0.927	12.239	11.651	12.445	12.639	1.347	1.33	0.987	1.288	0.653	0.439	0.194	2.978
c13364_g1_i2	Sahara - GLM								GO:0005634 nucleus (cellular_component) GO:0046975 histone methyltransferase activity (H3-K36 specific) (molecular_function) GO:0003713 transcription coactivator activity (molecular_function) GO:0010452 histone H3-K36 methylation (biological_process) GO:0018027 peptidyl-lysine dimethylation (biological_process) GO:0018026 peptidyl-lysine monomethylation (biological_process) GO:0018023 peptidyl-ly…		sp|Q5ZML9|SETD3_CHICK	Q5ZML9	435-1217	82-344	24.45	7e-10	RecName: Full=Histone-lysine N-methyltransferase setd3;	Eukaryota; Metazoa; Chordata; Craniata; Vertebrata; Euteleostomi; Testudines + Archosauria group; Archosauria; Dinosauria; Saurischia; Theropoda; Coelurosauria; Aves; Neognathae; Galliformes; Phasianidae; Phasianinae; Gallus	2	6	1	6.98316e-14	1.94421e-13	sahara.control-zone.interaction_model.stats.2fold.txt sahara.control-zone.interaction_model.stats.2fold.txt sahara.control-zone.interaction_model.stats.2fold.txt sahara.control-zone.interaction_model.stats.2fold.txt sahara.control-zone.interaction_model.stats.2fold.txt sahara.control-zone.interaction_model.stats.2fold.txt sahara.control-zone.interaction_model.stats.2fold.txt sahara.control-zone.i…	13.464	13.616	12.25	13.306	1.175	2.209	1.016	1.407	3.772	4.876	0.878	0.833	15.305	13.724	14.92	14.283	1.566	1.13	1.265	1.298	0.852	0.603	0.25	3.148
c13365_g1_i1	Sahara - GLM								GO:0005737 cytoplasm (cellular_component) GO:0030027 lamellipodium (cellular_component) GO:0005089 Rho guanyl-nucleotide exchange factor activity (molecular_function) GO:0035556 intracellular signal transduction (biological_process) GO:0030032 lamellipodium assembly (biological_process) GO:0005515 protein binding (molecular_function) GO:0005737 cytoplasm (cellular_component) GO:0030027 lamellipod…	PF14604.1 SH3_9 Variant SH3 domain E:1.2e-12 pos=319-367 PF00018.23 SH3_1 SH3 domain E:1.8e-09 pos=319-363 PF07653.12 SH3_2 Variant SH3 domain E:4.9e-08 pos=323-367 PF14604.1 SH3_9 Variant SH3 domain E:1.2e-12 pos=319-367 PF00018.23 SH3_1 SH3 domain E:1.8e-09 pos=319-363 PF07653.12 SH3_2 Variant SH3 domain E:4.9e-08 pos=323-367 PF14604.1 SH3_9 Variant SH3 domain E:1.2e-12 pos=319-367 PF00018.23 S…	sp|Q9Z0R4|ITSN1_MOUSE	Q9Z0R4	856-602	741-827	35.87	2e-06	RecName: Full=Intersectin-1;	Eukaryota; Metazoa; Chordata; Craniata; Vertebrata; Euteleostomi; Mammalia; Eutheria; Euarchontoglires; Glires; Rodentia; Sciurognathi; Muroidea; Muridae; Murinae; Mus; Mus	1	2	2	8.59004e-27	6.42853e-26	sahara.control-zone.interaction_model.stats.2fold.txt sahara.control-zone.interaction_model.stats.2fold.txt sahara.control-zone.interaction_model.stats.2fold.txt sahara.control-zone.interaction_model.stats.2fold.txt sahara.control-zone.interaction_model.stats.2fold.txt sahara.control-zone.interaction_model.stats.2fold.txt sahara.control-zone.interaction_model.stats.2fold.txt sahara.control-zone.i…	1.814	1.83	2.016	2.3	9.166	7.939	6.883	9.268	6.839	6.127	8.929	7.441	2.89	2.335	1.838	2.644	7.432	8.323	9.185	7.76	7.332	7.766	8.027	5.903
c13365_g1_i2	Sahara - GLM								GO:0005737 cytoplasm (cellular_component) GO:0030027 lamellipodium (cellular_component) GO:0005089 Rho guanyl-nucleotide exchange factor activity (molecular_function) GO:0035556 intracellular signal transduction (biological_process) GO:0030032 lamellipodium assembly (biological_process) GO:0005515 protein binding (molecular_function) GO:0005737 cytoplasm (cellular_component) GO:0030027 lamellipod…	PF14604.1 SH3_9 Variant SH3 domain E:9e-13 pos=243-291 PF00018.23 SH3_1 SH3 domain E:1.3e-09 pos=243-287 PF07653.12 SH3_2 Variant SH3 domain E:3.6e-08 pos=247-291 PF14604.1 SH3_9 Variant SH3 domain E:9e-13 pos=243-291 PF00018.23 SH3_1 SH3 domain E:1.3e-09 pos=243-287 PF07653.12 SH3_2 Variant SH3 domain E:3.6e-08 pos=247-291 PF14604.1 SH3_9 Variant SH3 domain E:9e-13 pos=243-291 PF00018.23 SH3_1 S…	sp|Q9Z0R4|ITSN1_MOUSE	Q9Z0R4	856-602	741-827	35.87	2e-06	RecName: Full=Intersectin-1;	Eukaryota; Metazoa; Chordata; Craniata; Vertebrata; Euteleostomi; Mammalia; Eutheria; Euarchontoglires; Glires; Rodentia; Sciurognathi; Muroidea; Muridae; Murinae; Mus; Mus	1	2	2	2.03838e-30	1.93978e-29	sahara.control-zone.interaction_model.stats.2fold.txt sahara.control-zone.interaction_model.stats.2fold.txt sahara.control-zone.interaction_model.stats.2fold.txt sahara.control-zone.interaction_model.stats.2fold.txt sahara.control-zone.interaction_model.stats.2fold.txt sahara.control-zone.interaction_model.stats.2fold.txt sahara.control-zone.interaction_model.stats.2fold.txt sahara.control-zone.i…	1.886	1.458	1.915	1.938	8.072	7.747	7.001	8.699	6.072	5.794	8.957	6.711	2.033	2.324	2.152	2.289	7.362	7.242	7.437	7.536	6.616	6.208	7.462	5.492
c13370_g1_i1	Sahara - GLM									PF12043.3 DUF3527 Domain of unknown function (DUF3527) E:1e-50 pos=230-517 PF12043.3 DUF3527 Domain of unknown function (DUF3527) E:1e-50 pos=230-517 PF12043.3 DUF3527 Domain of unknown function (DUF3527) E:1e-50 pos=230-517												6.21884e-31	6.09691e-30	sahara.control-zone.interaction_model.stats.2fold.txt sahara.treatment-zone.interaction_model.stats.2fold.txt sahara.zone.basic_model.stats.2fold.txt	0.418	0.31	0.385	0.602	1.777	1.402	1.657	1.821	2.637	3.462	4.437	3.912	0.736	0.895	0.649	0.602	1.466	2.181	1.893	2.546	4.695	4.649	3.944	3.318
c13373_g1_i1	Sahara - GLM									PF04788.7 DUF620 Protein of unknown function (DUF620) E:1.3e-65 pos=1-158 PF04788.7 DUF620 Protein of unknown function (DUF620) E:1.3e-65 pos=1-158 PF04788.7 DUF620 Protein of unknown function (DUF620) E:1.3e-65 pos=1-158												6.22567e-21	3.0175e-20	sahara.control-zone.interaction_model.stats.2fold.txt sahara.treatment-zone.interaction_model.stats.2fold.txt sahara.zone.basic_model.stats.2fold.txt	1.029	1.024	0.973	1.621	4.217	3.904	4.437	4.251	5.029	3.573	4.995	6.093	1.417	1.298	1.114	1.677	4.2	4.141	6.213	4.696	5.528	5.777	7.268	6.189
c1337_g1_i1	Sahara - GLM	20.48	1	o80-102i																		2.80068e-07	2.43873e-05	sahara.Z3-treatment.interaction_model.stats.2fold.txt sahara.control-zone.interaction_model.stats.2fold.txt sahara.treatment-zone.interaction_model.stats.2fold.txt sahara.zone.basic_model.stats.2fold.txt	1.203	1.975	1.672	2.924	7.59	5.901	5.65	5.234	5.663	4.997	3.806	5.887	2.615	4.822	3.525	3.654	12.08	7.282	8.733	12.425	9.099	11.27	8.49	18.282
c13385_g1_i1	Sahara - GLM								GO:0005829 cytosol (cellular_component) GO:0048471 perinuclear region of cytoplasm (cellular_component) GO:0072380 TRC complex (cellular_component) GO:0005524 ATP binding (molecular_function) GO:0001671 ATPase activator activity (molecular_function) GO:0046872 metal ion binding (molecular_function) GO:0005515 protein binding (molecular_function) GO:0051082 unfolded protein binding (molecular_func…		sp|P25491|MAS5_YEAST	P25491	1038-1193	218-269	50	3e-09	RecName: Full=Mitochondrial protein import protein MAS5;	Eukaryota; Fungi; Dikarya; Ascomycota; Saccharomycotina; Saccharomycetes; Saccharomycetales; Saccharomycetaceae; Saccharomyces	5	7	3	8.07239e-46	2.06351e-44	sahara.control-zone.interaction_model.stats.2fold.txt sahara.control-zone.interaction_model.stats.2fold.txt sahara.control-zone.interaction_model.stats.2fold.txt sahara.control-zone.interaction_model.stats.2fold.txt sahara.control-zone.interaction_model.stats.2fold.txt sahara.control-zone.interaction_model.stats.2fold.txt sahara.control-zone.interaction_model.stats.2fold.txt sahara.control-zone.i…	0	0	0	0	1.396	0.504	0.868	0.931	5.172	4.341	5.489	6.72	0	0	0	0	0.658	0.8	1.173	0.568	4.885	4.58	2.185	6.216
c13386_g1_i1	Sahara - GLM								GO:0009507 chloroplast (cellular_component) GO:0031425 chloroplast RNA processing (biological_process) GO:0009507 chloroplast (cellular_component) GO:0031425 chloroplast RNA processing (biological_process) GO:0009507 chloroplast (cellular_component) GO:0031425 chloroplast RNA processing (biological_process) GO:0009507 chloroplast (cellular_component) GO:0031425 chloroplast RNA processing (biologi…	PF01535.15 PPR PPR repeat E:0.00093 pos=97-127 PF13812.1 PPR_3 Pentatricopeptide repeat domain E:0.01 pos=97-128 PF01535.15 PPR PPR repeat E:0.99 pos=167-188 PF13041.1 PPR_2 PPR repeat family E:2.2e-10 pos=194-240 PF01535.15 PPR PPR repeat E:6.2e-07 pos=196-226 PF01535.15 PPR PPR repeat E:0.83 pos=267-290 PF13041.1 PPR_2 PPR repeat family E:3.9e-10 pos=295-342 PF13812.1 PPR_3 Pentatricopeptide re…										1	1	0.00100178	0.0113805	sahara.Z3-treatment.interaction_model.stats.2fold.txt sahara.Z3-treatment.interaction_model.stats.2fold.txt sahara.Z3-treatment.interaction_model.stats.2fold.txt sahara.Z3-treatment.interaction_model.stats.2fold.txt sahara.Z3-treatment.interaction_model.stats.2fold.txt sahara.Z3-treatment.interaction_model.stats.2fold.txt sahara.Z3-treatment.interaction_model.stats.2fold.txt sahara.Z3-treatment.i…	3.771	3.567	3.141	3.833	0.873	0.847	0.473	0.765	1.513	1.504	0.384	0.421	2.999	3.131	3.135	3.697	0.638	0.74	0.514	0.629	0.254	0.172	0.093	0.859
c13388_g1_i1	Sahara - GLM										sp|Q69LE7|PNP1_ORYSJ	Q69LE7	245-2668	83-892	88.53	0	RecName: Full=Probable polyribonucleotide nucleotidyltransferase 1, chloroplastic;	Eukaryota; Viridiplantae; Streptophyta; Embryophyta; Tracheophyta; Spermatophyta; Magnoliophyta; Liliopsida; Poales; Poaceae; BEP clade; Ehrhartoideae; Oryzeae; Oryza				1.43062e-19	6.2303e-19	sahara.control-zone.interaction_model.stats.2fold.txt sahara.treatment-zone.interaction_model.stats.2fold.txt sahara.zone.basic_model.stats.2fold.txt	3.914	3.67	3.435	3.45	1.345	1.19	0.848	1.241	1.738	2.029	1.583	0.964	2.857	2.858	3.406	3.213	0.658	0.95	0.699	1.014	1.341	1.627	0.768	1.342
c1338_g1_i1	Sahara - GLM								GO:0005634 nucleus (cellular_component) GO:0016874 ligase activity (molecular_function) GO:0008270 zinc ion binding (molecular_function) GO:0006952 defense response (biological_process) GO:0043161 proteasome-mediated ubiquitin-dependent protein catabolic process (biological_process) GO:0043067 regulation of programmed cell death (biological_process) GO:0005634 nucleus (cellular_component) GO:0016…		sp|Q9LDD1|BRG3_ARATH	Q9LDD1	112-250	120-262	27.27	5e-11	RecName: Full=Probable BOI-related E3 ubiquitin-protein ligase 3;	Eukaryota; Viridiplantae; Streptophyta; Embryophyta; Tracheophyta; Spermatophyta; Magnoliophyta; eudicotyledons; Gunneridae; Pentapetalae; rosids; malvids; Brassicales; Brassicaceae; Camelineae; Arabidopsis	2	3	1	4.74861e-17	1.69985e-16	sahara.control-zone.interaction_model.stats.2fold.txt sahara.control-zone.interaction_model.stats.2fold.txt sahara.control-zone.interaction_model.stats.2fold.txt sahara.control-zone.interaction_model.stats.2fold.txt sahara.control-zone.interaction_model.stats.2fold.txt sahara.control-zone.interaction_model.stats.2fold.txt sahara.treatment-zone.interaction_model.stats.2fold.txt sahara.treatment-zo…	0.815	0.858	1.104	1.818	4.98	5.326	4.516	6.734	5.029	5.098	4.593	3.8	0.692	0.927	1.287	1.687	4.918	5.162	6.141	5.559	6.244	4.959	3.259	3.578
c13390_g1_i1	Sahara - GLM									PF05701.6 WEMBL Weak chloroplast movement under blue light E:7e-09 pos=73-168 PF05701.6 WEMBL Weak chloroplast movement under blue light E:9.8e-37 pos=254-488 PF05701.6 WEMBL Weak chloroplast movement under blue light E:7e-09 pos=73-168 PF05701.6 WEMBL Weak chloroplast movement under blue light E:9.8e-37 pos=254-488 PF05701.6 WEMBL Weak chloroplast movement under blue light E:7e-09 pos=73-168 PF0…												2.60784e-25	1.75643e-24	sahara.control-zone.interaction_model.stats.2fold.txt sahara.control-zone.interaction_model.stats.2fold.txt sahara.control-zone.interaction_model.stats.2fold.txt sahara.control-zone.interaction_model.stats.2fold.txt sahara.treatment-zone.interaction_model.stats.2fold.txt sahara.treatment-zone.interaction_model.stats.2fold.txt sahara.treatment-zone.interaction_model.stats.2fold.txt sahara.treatmen…	7.889	8.86	7.488	8.433	0.833	1.261	0.848	0.776	3.506	3.745	1.482	1.61	8.196	7.713	7.298	7.555	0.798	0.58	0.895	0.913	0.988	0.938	1.259	3.417
c13390_g1_i2	Sahara - GLM									PF05701.6 WEMBL Weak chloroplast movement under blue light E:3.5e-09 pos=73-168 PF05701.6 WEMBL Weak chloroplast movement under blue light E:1e-36 pos=272-506 PF05701.6 WEMBL Weak chloroplast movement under blue light E:3.5e-09 pos=73-168 PF05701.6 WEMBL Weak chloroplast movement under blue light E:1e-36 pos=272-506 PF05701.6 WEMBL Weak chloroplast movement under blue light E:3.5e-09 pos=73-168 P…												8.73967e-25	5.66508e-24	sahara.control-zone.interaction_model.stats.2fold.txt sahara.control-zone.interaction_model.stats.2fold.txt sahara.control-zone.interaction_model.stats.2fold.txt sahara.control-zone.interaction_model.stats.2fold.txt sahara.treatment-zone.interaction_model.stats.2fold.txt sahara.treatment-zone.interaction_model.stats.2fold.txt sahara.treatment-zone.interaction_model.stats.2fold.txt sahara.treatmen…	9.611	9.853	7.316	10.163	1.044	1.513	0.956	1.024	3.905	4.563	1.766	1.61	8.702	8.007	8.314	8.2	0.828	0.67	0.915	0.467	1.568	1.05	1.111	3.39
c13391_g1_i1	Sahara - GLM										sp|Q6Z808|RAC3_ORYSJ	Q6Z808	846-709	168-214	87.23	5e-09	RecName: Full=Rac-like GTP-binding protein 3;	Eukaryota; Viridiplantae; Streptophyta; Embryophyta; Tracheophyta; Spermatophyta; Magnoliophyta; Liliopsida; Poales; Poaceae; BEP clade; Ehrhartoideae; Oryzeae; Oryza				4.02365e-14	1.1431e-13	sahara.control-zone.interaction_model.stats.2fold.txt sahara.zone.basic_model.stats.2fold.txt	9.805	9.274	10.629	12.791	28.142	24.786	27.886	29.014	26.445	21.451	30.695	34.752	15.228	13.789	12.672	13.025	21.158	23.218	27.289	21.899	25.422	22.937	32.895	31.107
c13391_g1_i2	Sahara - GLM	19.71	1	i30-52o																		5.61213e-13	1.45491e-12	sahara.control-zone.interaction_model.stats.2fold.txt sahara.zone.basic_model.stats.2fold.txt	3.312	3.257	3.293	3.789	8.403	7.566	10.63	11.492	9.507	8.126	10.576	12.776	5.197	4.516	4.876	4.718	7.172	8.233	10.286	6.897	8.691	7.508	13.091	12.137
c13403_g1_i1	Sahara - GLM								GO:0005576 extracellular region (cellular_component) GO:0009505 plant-type cell wall (cellular_component) GO:0005773 vacuole (cellular_component) GO:0004185 serine-type carboxypeptidase activity (molecular_function) GO:0004185 serine-type carboxypeptidase activity (molecular_function) GO:0006508 proteolysis (biological_process) GO:0005576 extracellular region (cellular_component) GO:0009505 plant…	PF00450.17 Peptidase_S10 Serine carboxypeptidase E:3.9e-88 pos=1-234 PF00450.17 Peptidase_S10 Serine carboxypeptidase E:3.9e-88 pos=1-234 PF00450.17 Peptidase_S10 Serine carboxypeptidase E:3.9e-88 pos=1-234	sp|Q0WPR4|SCP34_ARATH	Q0WPR4	1-225	80-305	68.14	1e-110	RecName: Full=Serine carboxypeptidase-like 34;	Eukaryota; Viridiplantae; Streptophyta; Embryophyta; Tracheophyta; Spermatophyta; Magnoliophyta; eudicotyledons; Gunneridae; Pentapetalae; rosids; malvids; Brassicales; Brassicaceae; Camelineae; Arabidopsis	1	1	3	7.43704e-22	3.85912e-21	sahara.control-zone.interaction_model.stats.2fold.txt sahara.control-zone.interaction_model.stats.2fold.txt sahara.control-zone.interaction_model.stats.2fold.txt sahara.control-zone.interaction_model.stats.2fold.txt sahara.control-zone.interaction_model.stats.2fold.txt sahara.control-zone.interaction_model.stats.2fold.txt sahara.control-zone.interaction_model.stats.2fold.txt sahara.control-zone.i…	3.221	2.275	4.266	5.771	18.423	15.434	14.16	19.291	11.388	7.43	10.595	11.213	5.12	4.276	4.195	4.589	20.53	18.996	23.925	19.191	10.359	9.419	11.017	9.534
c13403_g1_i2	Sahara - GLM								GO:0005576 extracellular region (cellular_component) GO:0009505 plant-type cell wall (cellular_component) GO:0005773 vacuole (cellular_component) GO:0004185 serine-type carboxypeptidase activity (molecular_function) GO:0004185 serine-type carboxypeptidase activity (molecular_function) GO:0006508 proteolysis (biological_process) GO:0005576 extracellular region (cellular_component) GO:0009505 plant…	PF00450.17 Peptidase_S10 Serine carboxypeptidase E:9.9e-133 pos=1-401 PF00450.17 Peptidase_S10 Serine carboxypeptidase E:9.9e-133 pos=1-401 PF00450.17 Peptidase_S10 Serine carboxypeptidase E:9.9e-133 pos=1-401	sp|Q0WPR4|SCP34_ARATH	Q0WPR4	1963-731	80-499	62.86	0	RecName: Full=Serine carboxypeptidase-like 34;	Eukaryota; Viridiplantae; Streptophyta; Embryophyta; Tracheophyta; Spermatophyta; Magnoliophyta; eudicotyledons; Gunneridae; Pentapetalae; rosids; malvids; Brassicales; Brassicaceae; Camelineae; Arabidopsis	1	1	3	1.04715e-25	7.25592e-25	sahara.control-zone.interaction_model.stats.2fold.txt sahara.control-zone.interaction_model.stats.2fold.txt sahara.control-zone.interaction_model.stats.2fold.txt sahara.control-zone.interaction_model.stats.2fold.txt sahara.control-zone.interaction_model.stats.2fold.txt sahara.control-zone.interaction_model.stats.2fold.txt sahara.control-zone.interaction_model.stats.2fold.txt sahara.control-zone.i…	4.077	3.133	5.715	6.757	23.323	21.255	17.611	25.125	14.025	10.488	13.065	13.89	7.196	5.52	5.092	6.244	26.256	25.798	29.531	26.697	14.582	12.157	13.582	11.43
c13406_g1_i1	Sahara - GLM								GO:0005737 cytoplasm (cellular_component) GO:0004512 inositol-3-phosphate synthase activity (molecular_function) GO:0042742 defense response to bacterium (biological_process) GO:0050832 defense response to fungus (biological_process) GO:0051607 defense response to virus (biological_process) GO:0009793 embryo development ending in seed dormancy (biological_process) GO:0006021 inositol biosynthetic…		sp|O65195|INO1_HORVU	O65195	585-469	472-510	100	5e-17	RecName: Full=Inositol-3-phosphate synthase;	Eukaryota; Viridiplantae; Streptophyta; Embryophyta; Tracheophyta; Spermatophyta; Magnoliophyta; Liliopsida; Poales; Poaceae; BEP clade; Pooideae; Triticeae; Hordeum	1	10	1	2.62101e-09	4.78941e-09	sahara.treatment-zone.interaction_model.stats.2fold.txt sahara.treatment-zone.interaction_model.stats.2fold.txt sahara.treatment-zone.interaction_model.stats.2fold.txt sahara.treatment-zone.interaction_model.stats.2fold.txt sahara.treatment-zone.interaction_model.stats.2fold.txt sahara.treatment-zone.interaction_model.stats.2fold.txt sahara.treatment-zone.interaction_model.stats.2fold.txt sahara.…	12.19	14.578	12.645	12.342	5.793	8.252	8.431	9.434	9.169	5.592	2.772	4.858	17.612	16.408	17.926	12.058	6.025	6.192	10.07	5.914	2.828	3.728	7.758	6.601
c13406_g1_i2	Sahara - GLM								GO:0005737 cytoplasm (cellular_component) GO:0004512 inositol-3-phosphate synthase activity (molecular_function) GO:0042742 defense response to bacterium (biological_process) GO:0050832 defense response to fungus (biological_process) GO:0051607 defense response to virus (biological_process) GO:0009793 embryo development ending in seed dormancy (biological_process) GO:0006021 inositol biosynthetic…	PF07994.7 NAD_binding_5 Myo-inositol-1-phosphate synthase E:3.5e-120 pos=62-494 PF01658.12 Inos-1-P_synth Myo-inositol-1-phosphate synthase E:2.8e-47 pos=310-423 PF07994.7 NAD_binding_5 Myo-inositol-1-phosphate synthase E:3.5e-120 pos=62-494 PF01658.12 Inos-1-P_synth Myo-inositol-1-phosphate synthase E:2.8e-47 pos=310-423 PF07994.7 NAD_binding_5 Myo-inositol-1-phosphate synthase E:3.5e-120 pos=62…	sp|O65195|INO1_HORVU	O65195	1998-469	1-510	99.22	0	RecName: Full=Inositol-3-phosphate synthase;	Eukaryota; Viridiplantae; Streptophyta; Embryophyta; Tracheophyta; Spermatophyta; Magnoliophyta; Liliopsida; Poales; Poaceae; BEP clade; Pooideae; Triticeae; Hordeum	1	10	1	3.14285e-15	9.74301e-15	sahara.control-zone.interaction_model.stats.2fold.txt sahara.control-zone.interaction_model.stats.2fold.txt sahara.control-zone.interaction_model.stats.2fold.txt sahara.control-zone.interaction_model.stats.2fold.txt sahara.control-zone.interaction_model.stats.2fold.txt sahara.control-zone.interaction_model.stats.2fold.txt sahara.control-zone.interaction_model.stats.2fold.txt sahara.control-zone.i…	72.936	69.042	69.033	66.936	28.564	36.679	28.32	34.3	39.121	27.144	12.708	20.329	72.47	69.023	73.056	71.006	29.498	24.438	25.088	25.206	11.573	17.995	17.72	14.284
c1340_g1_i1	Sahara - GLM	77.67	4	o15-37i42-59o103-125i132-149o					GO:0031901 early endosome membrane (cellular_component) GO:0005768 endosome (cellular_component) GO:0005794 Golgi apparatus (cellular_component) GO:0016021 integral component of membrane (cellular_component) GO:0005802 trans-Golgi network (cellular_component) GO:0007030 Golgi organization (biological_process) GO:0009306 protein secretion (biological_process) GO:0009826 unidimensional cell growth …	PF05832.7 DUF846 Eukaryotic protein of unknown function (DUF846) E:6e-48 pos=11-152 PF05832.7 DUF846 Eukaryotic protein of unknown function (DUF846) E:6e-48 pos=11-152 PF05832.7 DUF846 Eukaryotic protein of unknown function (DUF846) E:6e-48 pos=11-152	sp|Q8LEK2|TVP23_ARATH	Q8LEK2	193-747	5-185	74.05	9e-88	RecName: Full=Golgi apparatus membrane protein-like protein ECHIDNA;	Eukaryota; Viridiplantae; Streptophyta; Embryophyta; Tracheophyta; Spermatophyta; Magnoliophyta; eudicotyledons; Gunneridae; Pentapetalae; rosids; malvids; Brassicales; Brassicaceae; Camelineae; Arabidopsis		3	5	2.93151e-11	6.64174e-11	sahara.control-zone.interaction_model.stats.2fold.txt sahara.control-zone.interaction_model.stats.2fold.txt sahara.control-zone.interaction_model.stats.2fold.txt sahara.control-zone.interaction_model.stats.2fold.txt sahara.control-zone.interaction_model.stats.2fold.txt sahara.control-zone.interaction_model.stats.2fold.txt sahara.control-zone.interaction_model.stats.2fold.txt sahara.control-zone.i…	120.829	137.423	127.012	128.231	56.374	69.162	62.664	68.041	83.925	73.377	52.332	69.411	120.526	120.907	111.039	113.188	57.04	47.495	66.026	55.859	44.091	47.656	67.882	77.312
[truncated: 27,421 more rows]
